# Supplementary material for: Transcriptional response to hepatitis C virus infection and interferon‐alpha treatment in the human liver
Source: EMBO Mol Med. 2017 Mar 30;9(6):816–34. doi: 10.15252/emmm.201607006 (PMC5452008; doi:10.15252/emmm.201607006)
Supplement: Supplementary file 2 — Dataset EV1 [file EMMM-9-816-s002.xlsx]

## Sheet: Legend
This table describes the patient characteristics. The first sheet ("Patients - endogenous ISG") contains the characteristics of the patients classified as "CHC low ISG", "CHC high ISG" and of control (non-CHC) patients.
The second sheet presents the characteristics of the patients analyzed in the pegIFNa time series.

## Sheet: Patients  - endogenous ISG
Biopsy No	Patient No	Age	Sex	Patient classification	HCV GT	Viral load, log IU/mL	METAVIR	Comment
A584	1	37	m	CHC low ISG	3	4.9	A1/F2
A764	3	38	m	CHC low ISG	4	4.08	A2/F2
A720	4	51	f	CHC low ISG	1	6.82	A1/F2
C552	5	49	f	CHC low ISG	4	5.68	A2/F2
A748	8	30	m	CHC low ISG	3	7.07	A2/F2
A727	9	57	f	CHC low ISG	1	5.95	A2/F2
B215	16	34	m	CHC low ISG	3	5.56	A2/F2
A991	6	42	f	CHC high ISG	3	5.49	A1/F2
B199	7	41	m	CHC high ISG	3	5.66	A1/F2
B320	17	57	f	CHC high ISG	2	5.18	A2/F2
B929	19	38	f	CHC high ISG	1	5.05	A1/F1	no therapy
C71	20	41	f	CHC high ISG	1	7.14	A1/F1	no therapy
C106	21	51	m	CHC high ISG	4	5.97	A1/F2	no therapy
C186	22	47	f	CHC high ISG	1	6.01	A1/F1	SVR 24 after triple therapy with pegIFN, Ribavirin and boceprevir
B986	23	49	m	control (non-CHC)				unclear hepatopathie, isolated GGT elevation, normal histology
C51a	24	63	f	control (non-CHC)				paired tumor and non-tumor biopsy, metastase of brest cancer,
								normal histology of non-tumor biopsy
C145	25	43	f	control (non-CHC)				unclear hepatopathie, isolated GGT elevation, normal histology
C173	26	62	m	control (non-CHC)				unclear hepatopathie, isolated GGT elevation, normal histology
C250a	27	80	m	control (non-CHC)				paired tumor and non-tumor biopsy, metastase of lung cancer,
								normal histology of non-tumor biopsy
C369	28	37	m	control (non-CHC)				unclear hepatopathie, isolated GGT elevation, normal histology

## Sheet: Patients - treatment pegIFNa
Biopsy No		Patient No	Patient No (Dill et al., JC, 2014I)	Age	Sex	HCV GT	Viral load, log IU/mL			Response			METAVIR	Time point	Medication
							Baseline	4-week	12-week	4-week	12-week	Follow-up
A 584	A 584-2	1	2	37	m	3	4.9	neg	neg	RVR	cEVR	SVR	A1/F2	4h	pegIFN-α2b
A 609	A 609-2	2	3	54	f	2	4.95	neg	neg	RVR	cEVR	SVR	A3/F3	4h	pegIFN-α2b
A 764	A 764-2	3	5	38	m	4	4.08	1.66	neg	non-RVR	cEVR	SVR	A2/F2	4h	pegIFN-α2b
A 720	A 720-2	4	6	51	f	1	6.82	3.52	neg	non-RVR	cEVR	SVR	A1/F2	4h	pegIFN-α2b
C552	C591	5	-	49	f	4	5.68	2.75	neg	non-RVR	cEVR	ongoing	A2/F2	16h	pegIFN-α2b
A 991	A991-2	6	8	42	f	3	5.49	neg	neg	RVR	cEVR	SVR	A1/F2	16h	pegIFN-α2b
B 199	B 217	7	9	41	m	3	5.66	neg	neg	RVR	cEVR	SVR	A1/F2	16h	pegIFN-α2b
A 748	A 748-2	8	10	30	m	3	7.07	neg	neg	RVR	cEVR	SVR	A2/F2	48h	pegIFN-α2b
A 727	A 727-2	9	11	57	f	1	5.95	neg	neg	RVR	cEVR	SVR	A2/F2	48h	pegIFN-α2b
B 254	B 284	10	12	37	m	3	6.72	1.28	neg	non-RVR	cEVR	SVR	A3/F2	48h	pegIFN-α2b
A 616	A 616-2	11	13	62	m	4	7.16	neg	neg	RVR	cEVR	SVR	A3/F4	96h	pegIFN-α2b
B 136	B 178	12	14	43	m	1	5.6	1.63	neg	non-RVR	cEVR	SVR	A3/F2	96h	pegIFN-α2b
B 283	B 304	13	15	40	m	1	5.16	1.41	neg	non-RVR	cEVR	SVR	A3/F4	96h	pegIFN-α2b
A 707	A 707-2	14	16	25	f	1	2.64	neg	neg	RVR	cEVR	SVR	A2/F2	144h	pegIFN-α2b
A 972	A 972-2	15	17	70	m	2	6.86	1.84	neg	non-RVR	cEVR	SVR	A2/F3	144h	pegIFN-α2b
B 215	B 247	16	18	34	m	3	5.56	neg	neg	RVR	cEVR	SVR	A2/F2	144h	pegIFN-α2b
B 320	B 371	17	19	57	f	2	5.18	neg	neg	RVR	cEVR	SVR	A2/F2	144h	pegIFN-α2b
B 346	B 401	18	20	57	m	1	6.54	4.59	3.33	non-RVR	EVR	Interrupted	A3/F4	144h	pegIFN-α2b
