# Supplementary material for: Transcriptional response to hepatitis C virus infection and interferon‐alpha treatment in the human liver
Source: EMBO Mol Med. 2017 Mar 30;9(6):816–34. doi: 10.15252/emmm.201607006 (PMC5452008; doi:10.15252/emmm.201607006)
Supplement: Supplementary file 3 — Dataset EV2 [file EMMM-9-816-s003.xlsx]

## Sheet: Legend
This table presents the results of the differential expression analyses comparing control non-CHC samples, CHC low ISG samples and CHC high ISG samples. Each analysis is presented in a separate Excel sheet.
GeneID	Gene identifier, either from Ensembl 82 or de novo gene identifier provided by Cufflinks.
GeneType	Gene type (protein_coding, lincRNA, antisense, etc.). For de novo predicted genes, the gene type can be either "lncRNA" or "other", if the protein-coding potential or the overlap with other genes is unclear.
GeneName	Associated gene name, when available
NbUniqueReads	Number of unique reads for all compared samples.
RPKM	RPKM values for all compared samples, rounded to 2 significant digits.
log2FoldChange.allsamples	Expression fold change (log2-transformed) for the differential expression analyses performed with all available samples.
FDR.allsamples	False discovery rate for the differential expression analyses performed with all available samples.
log2FoldChange.resampling	Expression fold change (log2-transformed) for the differential expression analyses, after the resampling procedure (Material and methods). This value corresponds to the average across all resampling iterations.
FDR.resampling	False discovery rate for the differential expression analyses, after the resampling procedure (Material and methods). This value corresponds to the average across all resampling iterations.
PassingExpressionThreshold	This column indicates whether genes passed our minimum expression threshold and thus if they were included in differential expression analyses. We considered only genes that had an RPKM value of at least 1 in at least one of the analyzed samples, and that had a total number of reads >= N, where N = the minimum number of reads observed for differentially expressed genes.

## Sheet: non-CHC vs low ISG
GeneID	GeneType	GeneName	NbUniqueReads.B986	NbUniqueReads.C51a	NbUniqueReads.C173	NbUniqueReads.C369	NbUniqueReads.C250a	NbUniqueReads.C145	NbUniqueReads.A584	NbUniqueReads.A764	NbUniqueReads.A720	NbUniqueReads.C552	NbUniqueReads.A748	NbUniqueReads.A727	NbUniqueReads.B215	log2FoldChange.allsamples	FDR.allsamples	log2FoldChange.resampling	FDR.resampling	PassingExpressionThreshold	RPKM.B986	RPKM.C51a	RPKM.C173	RPKM.C369	RPKM.C250a	RPKM.C145	RPKM.A584	RPKM.A764	RPKM.A720	RPKM.C552	RPKM.A748	RPKM.A727	RPKM.B215
ENSG00000211896	protein_coding	IGHG1	800	1603	1535	862	1467	1495	11581	13438	18685	40219	11932	17503	12846	2.66938	2.11686e-11	2.70793	1.38627e-09	Yes	10.63	10.91	12.64	7.61	13.31	12.26	109.15	97.69	124.07	229.96	90.57	156.55	111.6
ENSG00000139193	protein_coding	CD27	14	23	18	17	16	14	78	64	144	120	98	115	82	1.95458	6.72373e-09	1.95838	4.22648e-07	Yes	0.42	0.35	0.33	0.34	0.33	0.26	1.66	1.05	2.15	1.55	1.68	2.32	1.61
ENSG00000156738	protein_coding	MS4A1	16	32	5	16	22	33	115	81	394	256	128	357	150	2.31055	1.00241e-07	2.31899	5.11417e-06	Yes	0.17	0.17	0.03	0.11	0.16	0.21	0.85	0.46	2.06	1.15	0.77	2.52	1.03
XLOC_031248	other	NA	4	4	4	9	6	6	21	30	37	106	25	35	17	1.97176	2.12059e-06	1.95669	3.75967e-05	Yes	0.76	0.39	0.47	1.14	0.78	0.71	2.84	3.13	3.53	8.7	2.72	4.49	2.12
ENSG00000105369	protein_coding	CD79A	8	21	13	9	13	17	48	41	197	168	89	136	51	2.00329	6.96076e-06	2.01613	0.000107431	Yes	0.21	0.29	0.21	0.16	0.24	0.28	0.91	0.6	2.62	1.93	1.36	2.44	0.89
ENSG00000184956	protein_coding	MUC6	13	151	59	9	86	16	619	723	1563	831	136	1438	183	2.25995	7.63099e-06	2.26628	0.000150447	Yes	0.06	0.37	0.17	0.03	0.28	0.05	2.09	1.88	3.71	1.7	0.37	4.6	0.57
ENSG00000211772	protein_coding	TRBC2	60	204	52	93	100	63	336	253	403	412	471	370	304	1.51478	6.93985e-06	1.50852	0.000153526	Yes	2.92	5.09	1.57	3.01	3.33	1.89	11.62	6.75	9.81	8.64	13.11	12.14	9.69
ENSG00000110448	protein_coding	CD5	9	29	13	17	21	15	63	54	124	125	81	121	59	1.73906	1.05246e-05	1.74251	0.000189664	Yes	0.11	0.18	0.1	0.14	0.18	0.12	0.56	0.37	0.77	0.67	0.58	1.01	0.48
ENSG00000013725	protein_coding	CD6	26	82	26	47	46	54	176	118	209	267	208	210	145	1.5489	1.50642e-05	1.54709	0.000198567	Yes	0.32	0.52	0.2	0.38	0.39	0.41	1.54	0.8	1.29	1.42	1.46	1.74	1.17
XLOC_031665	other	NA	6	12	14	4	12	16	26	24	59	168	62	50	25	1.75217	1.54744e-05	1.73609	0.000221229	Yes	1.01	1.04	1.47	0.45	1.39	1.67	3.12	2.22	4.98	12.22	5.99	5.69	2.76
ENSG00000239951	protein_coding	IGKV3-20	33	56	53	38	88	79	256	308	434	590	164	258	209	1.72626	3.47778e-05	1.73653	0.000367945	Yes	3.31	2.87	3.29	2.53	6.02	4.88	18.19	16.88	21.72	25.43	9.38	17.39	13.69
ENSG00000235776	other	AC000089.3	210	273	229	195	214	199	144	168	159	199	181	163	142	-0.693349	1.61344e-05	-0.692988	0.000392928	Yes	10.5	7	7.1	6.48	7.31	6.14	5.11	4.6	3.97	4.28	5.17	5.49	4.64
ENSG00000135114	protein_coding	OASL	153	601	176	192	150	204	477	1472	3600	1761	4482	4239	640	2.06673	2.35015e-05	2.11113	0.000450736	Yes	1.74	3.51	1.24	1.45	1.17	1.43	3.85	9.17	20.49	8.63	29.16	32.5	4.77
ENSG00000100985	protein_coding	MMP9	1	10	12	2	4	9	51	20	176	92	44	78	59	2.14717	2.33871e-05	2.16401	0.000453771	Yes	0.02	0.09	0.13	0.02	0.05	0.1	0.62	0.19	1.51	0.68	0.43	0.9	0.66
ENSG00000137265	protein_coding	IRF4	18	42	35	25	31	71	115	134	202	214	145	176	115	1.54623	5.05417e-05	1.54972	0.000595897	Yes	0.14	0.16	0.16	0.12	0.16	0.33	0.61	0.55	0.76	0.69	0.62	0.89	0.57
ENSG00000204616	protein_coding	TRIM31	2	6	8	10	2	2	23	21	62	102	12	78	299	2.13279	8.15984e-05	2.18148	0.00061151	Yes	0.04	0.06	0.1	0.13	0.03	0.02	0.32	0.23	0.61	0.86	0.13	1.03	3.83
ENSG00000211677	protein_coding	IGLC2	249	548	530	231	410	345	683	1050	3345	3416	1171	1810	1239	1.60085	3.84349e-05	1.60517	0.000672435	Yes	21.59	24.35	28.49	13.31	24.28	18.46	42.01	49.81	144.95	127.46	58	105.65	70.25
XLOC_051276	other	NA	1330	945	843	566	1124	915	1966	4167	4265	32121	5616	3465	1256	1.8625	0.000104779	1.83748	0.00069653	Yes	203.39	74.04	79.89	57.51	117.37	86.31	213.23	348.58	325.89	2113.47	490.54	356.64	125.57
ENSG00000113263	protein_coding	ITK	16	65	18	58	48	47	155	101	201	222	146	158	135	1.45503	0.000102436	1.45001	0.000806964	Yes	0.14	0.29	0.1	0.33	0.28	0.25	0.95	0.48	0.87	0.82	0.72	0.92	0.76
ENSG00000277734	protein_coding	TRAC	68	196	46	90	120	69	271	275	440	482	381	304	361	1.41482	0.000113245	1.40973	0.000932296	Yes	2.29	3.38	0.96	2.01	2.76	1.43	6.47	5.06	7.4	6.98	7.32	6.88	7.94
XLOC_031663	other	NA	15	26	26	13	20	24	45	52	60	181	57	52	40	1.26219	0.000213366	1.24989	0.00103312	Yes	3.13	2.78	3.36	1.8	2.85	3.09	6.66	5.94	6.26	16.25	6.79	7.3	5.46
ENSG00000172724	protein_coding	CCL19	23	219	39	23	83	31	310	164	669	551	250	526	341	1.81616	7.29616e-05	1.79838	0.00104678	Yes	1.21	5.92	1.27	0.81	2.99	1.01	11.59	4.73	17.62	12.5	7.53	18.66	11.75
ENSG00000074370	protein_coding	ATP2A3	125	252	135	165	182	145	361	319	926	560	562	506	343	1.20049	0.00015088	1.19848	0.00110822	Yes	1.03	1.06	0.69	0.9	1.02	0.73	2.1	1.43	3.8	1.98	2.63	2.79	1.84
ENSG00000211679	protein_coding	IGLC3	273	165	232	204	102	212	757	951	1168	2533	747	888	769	1.67585	9.97333e-05	1.68041	0.00114773	Yes	23.68	7.33	12.47	11.76	6.04	11.34	46.56	45.11	50.61	94.52	37	51.83	43.6
ENSG00000185101	protein_coding	ANO9	27	30	21	15	19	25	67	48	174	120	94	108	70	1.50968	9.70286e-05	1.50789	0.00115328	Yes	0.43	0.24	0.21	0.16	0.2	0.24	0.75	0.41	1.37	0.81	0.85	1.15	0.72
ENSG00000211897	protein_coding	IGHG3	170	288	219	170	343	167	596	987	1039	2742	1469	2304	1084	1.82945	7.50785e-05	1.84996	0.00119081	Yes	5.21	4.52	4.16	3.46	7.17	3.16	12.95	16.54	15.9	36.14	25.7	47.5	21.71
ENSG00000243811	protein_coding	APOBEC3D	36	56	31	28	44	41	98	86	139	136	151	129	103	1.21546	9.45781e-05	1.21446	0.00121066	Yes	0.57	0.45	0.3	0.29	0.48	0.4	1.1	0.75	1.1	0.93	1.37	1.38	1.07
XLOC_012988	other	NA	17	27	14	18	33	27	7	7	12	1	8	8	1	-1.70991	0.000206669	-1.7053	0.00122442	Yes	5.82	4.74	2.97	4.1	7.72	5.7	1.7	1.31	2.05	0.15	1.56	1.84	0.22
ENSG00000211959	protein_coding	IGHV4-39	5	3	6	7	11	6	30	48	39	44	33	42	35	1.74464	0.000152133	1.7529	0.00131275	Yes	0.47	0.14	0.35	0.44	0.71	0.35	2.01	2.48	1.84	1.78	1.78	2.66	2.16
ENSG00000165682	protein_coding	CLEC1B	624	1343	1120	456	628	664	356	578	501	646	351	263	475	-1.04548	0.000166206	-1.04375	0.00176459	Yes	6.81	7.51	7.58	3.31	4.68	4.47	2.76	3.45	2.73	3.03	2.19	1.93	3.39
ENSG00000104324	protein_coding	CPQ	1239	2458	1765	1665	1780	1460	1205	1387	1582	1983	1524	1262	1403	-0.498765	0.000122257	-0.499076	0.00177283	Yes	19.7	20.02	17.39	17.59	19.32	14.32	13.59	12.06	12.57	13.57	13.84	13.5	14.58
ENSG00000165238	protein_coding	WNK2	29	49	22	17	89	15	115	136	558	287	111	164	103	1.71017	0.000149396	1.69186	0.00205525	Yes	0.14	0.12	0.06	0.05	0.29	0.04	0.38	0.35	1.31	0.58	0.3	0.52	0.32
ENSG00000160856	protein_coding	FCRL3	19	36	9	42	26	53	92	117	281	190	110	154	62	1.57252	0.000194522	1.56648	0.00251912	Yes	0.16	0.16	0.05	0.24	0.15	0.28	0.55	0.54	1.19	0.69	0.53	0.88	0.34
ENSG00000143851	protein_coding	PTPN7	30	90	31	48	55	29	189	139	199	223	436	182	170	1.62914	0.000152075	1.62849	0.0025374	Yes	0.28	0.43	0.18	0.29	0.35	0.17	1.24	0.7	0.92	0.89	2.3	1.13	1.03
XLOC_051946	other	NA	36	23	21	18	31	36	59	71	108	338	89	80	45	1.37211	0.000599989	1.35764	0.00255302	Yes	3.32	1.09	1.2	1.1	1.95	2.05	3.86	3.59	4.98	13.43	4.69	4.97	2.72
ENSG00000229314	protein_coding	ORM1	154531	187809	498186	83469	100147	69717	61058	62186	57372	98388	34982	53390	56197	-1.5819	0.000314326	-1.56282	0.00260714	Yes	7719.96	4807.33	15424.2	2770.69	3416.26	2148.46	2163.43	1699.42	1432.12	2114.84	998.19	1795.19	1835.4
ENSG00000225783	lncRNA	MIAT	30	72	33	88	111	76	435	219	434	399	416	374	343	1.70442	0.000333323	1.71355	0.0027626	Yes	0.11	0.14	0.08	0.22	0.29	0.18	1.17	0.46	0.82	0.65	0.9	0.96	0.85
ENSG00000126353	protein_coding	CCR7	11	19	16	9	4	8	44	27	68	76	60	121	32	1.68814	0.000276971	1.68737	0.00337771	Yes	0.18	0.16	0.16	0.1	0.04	0.08	0.5	0.24	0.54	0.52	0.55	1.3	0.33
ENSG00000220105	other	RP11-307I14.2	80	121	121	125	122	93	48	80	99	104	75	66	70	-0.788702	0.00040054	-0.788394	0.00346692	Yes	5.31	4.11	4.97	5.51	5.53	3.81	2.26	2.9	3.28	2.97	2.84	2.95	3.04
ENSG00000227507	protein_coding	LTB	36	71	49	54	24	47	129	53	161	231	199	172	118	1.26604	0.000336171	1.26255	0.0035147	Yes	1.6	1.62	1.35	1.6	0.73	1.29	4.08	1.29	3.59	4.43	5.07	5.16	3.44
ENSG00000211644	protein_coding	IGLV1-51	13	33	32	23	28	14	57	98	94	176	159	86	89	1.54293	0.000405173	1.55374	0.00384851	Yes	1.3	1.69	1.99	1.53	1.92	0.87	4.05	5.37	4.7	7.59	9.1	5.8	5.83
ENSG00000122870	protein_coding	BICC1	30	86	30	63	144	34	141	240	601	304	177	216	169	1.44397	0.00047365	1.43255	0.00490191	Yes	0.21	0.3	0.13	0.29	0.68	0.14	0.69	0.91	2.07	0.9	0.7	1	0.76
ENSG00000055957	protein_coding	ITIH1	81842	127232	148385	78719	72910	95606	53590	95638	75668	106883	61319	60285	65879	-0.724269	0.000640395	-0.723915	0.00540415	Yes	1004	799.73	1128.13	641.65	610.74	723.49	466.27	641.79	463.82	564.16	429.66	497.76	528.35
ENSG00000163082	protein_coding	SGPP2	4	8	6	4	10	5	21	24	216	28	28	19	17	1.8185	0.000693045	1.80551	0.00551181	Yes	0.05	0.05	0.04	0.03	0.08	0.04	0.18	0.16	1.3	0.14	0.19	0.15	0.13
XLOC_039826	other	NA	95	133	64	70	147	96	14	44	68	18	14	45	9	-1.62213	0.000853437	-1.62781	0.00580754	Yes	30.21	21.67	12.61	14.79	31.92	18.83	3.16	7.65	10.8	2.46	2.54	9.63	1.87
ENSG00000211592	protein_coding	IGKC	901	2772	1288	625	1754	1347	4141	4945	8385	14826	5112	7264	4387	1.55432	0.000838862	1.56568	0.00628396	Yes	156.27	246.34	138.45	72.03	207.73	144.12	509.41	469.18	726.68	1106.42	506.43	847.99	497.45
ENSG00000072818	protein_coding	ACAP1	115	183	107	112	103	100	335	215	371	363	376	339	263	1.06026	0.0010054	1.05775	0.00670314	Yes	1.57	1.28	0.91	1.02	0.96	0.84	3.25	1.61	2.54	2.14	2.94	3.12	2.35
ENSG00000157765	protein_coding	SLC34A2	14	35	14	11	43	4	63	80	401	103	48	87	59	1.68547	0.000699727	1.6646	0.00672571	Yes	0.13	0.17	0.08	0.07	0.27	0.02	0.42	0.41	1.87	0.41	0.26	0.55	0.36
ENSG00000213886	protein_coding	UBD	4	13	44	11	22	9	165	67	120	131	218	89	100	1.7383	0.00109424	1.76545	0.00703203	Yes	0.44	0.73	2.99	0.8	1.65	0.61	12.85	4.02	6.58	6.19	13.67	6.58	7.18
ENSG00000065357	protein_coding	DGKA	54	148	80	90	107	85	228	187	394	280	267	380	243	1.20077	0.000908527	1.19982	0.00718429	Yes	0.49	0.69	0.45	0.55	0.67	0.48	1.48	0.94	1.8	1.1	1.4	2.34	1.45
ENSG00000147138	protein_coding	GPR174	0	5	2	5	19	5	29	30	40	48	15	27	28	1.57245	0.00118576	1.55035	0.00731186	Yes	0	0.08	0.04	0.11	0.41	0.1	0.66	0.52	0.64	0.66	0.27	0.58	0.58
ENSG00000185905	protein_coding	C16orf54	18	58	28	48	39	59	83	104	139	122	103	105	86	1.0011	0.00147519	0.997092	0.00739088	Yes	0.28	0.46	0.27	0.49	0.41	0.56	0.91	0.88	1.08	0.81	0.91	1.1	0.87
ENSG00000198851	protein_coding	CD3E	63	171	55	92	121	85	271	195	427	352	323	287	278	1.21802	0.00163654	1.21558	0.00762936	Yes	1.63	2.27	0.88	1.58	2.14	1.36	4.97	2.76	5.52	3.92	4.78	5	4.7
ENSG00000251301	lncRNA	RP11-81H14.2	10	21	9	7	13	6	86	23	202	60	150	27	22	1.81755	0.000591495	1.81812	0.00769333	Yes	0.15	0.16	0.08	0.07	0.13	0.06	0.91	0.19	1.5	0.38	1.27	0.27	0.21
ENSG00000153822	protein_coding	KCNJ16	15	33	4	13	70	7	98	132	673	112	94	111	93	1.8335	0.000515739	1.80565	0.00840278	Yes	0.12	0.14	0.02	0.07	0.39	0.04	0.57	0.59	2.75	0.39	0.44	0.61	0.5
ENSG00000135373	protein_coding	EHF	13	21	16	22	53	40	53	95	687	227	56	109	77	1.72067	0.000728131	1.71408	0.00843721	Yes	0.13	0.11	0.1	0.15	0.36	0.24	0.37	0.52	3.41	0.97	0.32	0.73	0.5
ENSG00000186810	protein_coding	CXCR3	8	29	3	7	5	8	59	30	91	51	51	60	56	1.64222	0.00191128	1.63977	0.00863191	Yes	0.17	0.32	0.04	0.1	0.07	0.11	0.9	0.35	0.98	0.47	0.62	0.87	0.79
ENSG00000211660	protein_coding	IGLV2-23	23	12	16	8	10	12	76	24	117	146	31	78	60	1.58234	0.001353	1.59136	0.00887338	Yes	2.24	0.6	0.97	0.52	0.67	0.72	5.25	1.28	5.7	6.12	1.73	5.12	3.82
ENSG00000228224	other	NACAP1	126	261	180	200	187	161	114	136	139	161	127	117	136	-0.725616	0.00130183	-0.725996	0.00891	Yes	3.25	3.45	2.87	3.42	3.29	2.56	2.08	1.92	1.79	1.78	1.87	2.03	2.29
XLOC_031662	other	NA	10	3	6	1	3	4	20	25	29	83	19	22	7	1.68042	0.00111147	1.65148	0.00928971	Yes	1.36	0.21	0.51	0.09	0.28	0.34	1.93	1.86	1.97	4.87	1.48	2.02	0.62
ENSG00000167286	protein_coding	CD3D	18	58	14	29	47	12	102	61	94	119	139	117	98	1.34146	0.00147745	1.33316	0.00939998	Yes	0.78	1.28	0.37	0.83	1.38	0.32	3.12	1.44	2.03	2.21	3.42	3.4	2.76
ENSG00000165929	protein_coding	TC2N	30	84	44	108	95	66	139	174	903	270	181	233	184	1.42257	0.00145539	1.41739	0.0095207	Yes	0.22	0.32	0.2	0.54	0.49	0.3	0.74	0.71	3.37	0.87	0.77	1.17	0.9
ENSG00000110777	protein_coding	POU2AF1	20	33	41	21	34	24	35	114	355	189	95	181	62	1.57184	0.000815023	1.57704	0.00984979	Yes	0.23	0.2	0.29	0.16	0.27	0.17	0.29	0.72	2.05	0.94	0.63	1.41	0.47
ENSG00000089012	protein_coding	SIRPG	6	15	12	11	11	7	57	47	28	43	61	37	51	1.51621	0.0013748	1.52304	0.00995858	Yes	0.13	0.16	0.16	0.16	0.16	0.09	0.87	0.55	0.3	0.4	0.75	0.53	0.71
ENSG00000205268	protein_coding	PDE7A	68	227	106	161	155	149	332	280	500	358	336	295	311	0.944473	0.00133181	0.94129	0.0101008	Yes	0.46	0.79	0.45	0.73	0.72	0.62	1.6	1.04	1.7	1.05	1.3	1.35	1.38
XLOC_008645	other	NA	75	48	67	31	102	83	195	216	203	1231	410	202	89	1.55992	0.000994425	1.54371	0.0103596	Yes	11.17	3.66	6.18	3.07	10.37	7.63	20.6	17.6	15.11	78.89	34.88	20.25	8.67
ENSG00000211966	protein_coding	IGHV5-51	7	9	16	3	16	7	36	53	103	78	43	24	32	1.58166	0.00134531	1.58064	0.0105579	Yes	0.68	0.45	0.97	0.19	1.07	0.42	2.5	2.83	5.03	3.28	2.4	1.58	2.04
ENSG00000142765	protein_coding	SYTL1	45	67	42	32	55	30	112	81	212	174	114	158	101	1.1503	0.00143316	1.14532	0.010714	Yes	0.75	0.57	0.43	0.35	0.63	0.31	1.32	0.74	1.76	1.25	1.08	1.77	1.1
ENSG00000124019	protein_coding	FAM124B	88	222	66	207	94	216	23	48	40	71	60	14	31	-1.62352	0.00225822	-1.64485	0.0107645	Yes	1	1.29	0.46	1.56	0.73	1.51	0.18	0.3	0.23	0.35	0.39	0.11	0.23
ENSG00000163412	protein_coding	EIF4E3	256	485	448	501	405	372	893	705	995	943	696	516	713	0.627299	0.00180643	0.625992	0.0109096	Yes	0.95	0.92	1.03	1.24	1.03	0.85	2.35	1.43	1.85	1.51	1.48	1.29	1.73
ENSG00000110169	protein_coding	HPX	177987	265902	292406	123135	156288	132934	101537	148226	118609	182139	154825	110823	102026	-0.81068	0.00184821	-0.808735	0.011525	Yes	4316.7	3304.26	4395.04	1984.31	2588.23	1988.79	1746.58	1966.51	1437.34	1900.65	2144.75	1809.02	1617.68
ENSG00000082512	protein_coding	TRAF5	40	106	82	103	88	105	220	147	316	199	213	216	189	0.96857	0.00215138	0.966289	0.0115885	Yes	0.39	0.53	0.5	0.67	0.59	0.63	1.53	0.79	1.55	0.84	1.19	1.42	1.21
ENSG00000075239	protein_coding	ACAT1	17938	36511	51969	16828	15650	19368	10058	16161	13255	23370	12458	10723	13104	-1.08485	0.00215512	-1.07873	0.011741	Yes	249.12	259.8	447.29	155.28	148.41	165.92	99.07	122.77	91.98	139.64	98.82	100.23	118.97
ENSG00000115415	protein_coding	STAT1	1567	5233	2995	3043	3603	3330	10884	6061	6824	10362	11577	4644	10994	1.0827	0.00156895	1.08781	0.0119852	Yes	11.92	20.39	14.11	15.37	18.71	15.62	58.7	25.21	25.93	33.9	50.28	23.77	54.65
ENSG00000021852	protein_coding	C8B	18895	43673	44577	21479	19308	25800	14721	19022	22090	36029	15113	19340	12752	-0.811143	0.0018341	-0.809769	0.0120634	Yes	301.25	356.77	440.46	227.54	210.2	253.74	166.46	165.9	175.98	247.15	137.63	207.53	132.92
ENSG00000244691	other	RPL10AP1	66	99	71	85	97	75	35	54	77	78	56	64	40	-0.782443	0.00242147	-0.782395	0.0124522	Yes	4.11	3.16	2.74	3.52	4.13	2.88	1.55	1.84	2.4	2.09	1.99	2.68	1.63
ENSG00000102967	protein_coding	DHODH	2632	5585	12679	1586	2493	3284	2005	2279	2286	3358	1650	1900	1271	-1.26228	0.00243996	-1.24449	0.0128491	Yes	20.37	22.15	60.81	8.16	13.17	15.68	11.01	9.65	8.84	11.18	7.29	9.9	6.43
ENSG00000137078	protein_coding	SIT1	4	26	9	8	18	2	34	30	52	54	44	63	36	1.43206	0.00179921	1.41797	0.0134891	Yes	0.12	0.4	0.17	0.16	0.37	0.04	0.73	0.5	0.78	0.7	0.76	1.28	0.71
ENSG00000234906	protein_coding	APOC2	104250	145637	87285	61026	60339	48452	45653	60270	42902	70611	43054	45694	46846	-0.96628	0.00251419	-0.961509	0.0136505	Yes	3307.09	2367.18	1716.02	1286.32	1307.02	948.14	1027.16	1045.87	680.03	963.78	780.11	975.62	971.54
ENSG00000276409	protein_coding	CCL14	1782	3834	3536	1727	2063	2285	1735	1826	2226	2527	1656	1246	1677	-0.712999	0.00224037	-0.712515	0.0141129	Yes	21.84	24.08	26.86	14.06	17.27	17.28	15.08	12.24	13.63	13.33	11.59	10.28	13.44
ENSG00000116824	protein_coding	CD2	42	146	39	60	105	38	237	183	309	272	252	161	231	1.25973	0.00272515	1.25529	0.0143377	Yes	1	1.79	0.58	0.95	1.71	0.56	4.01	2.39	3.68	2.79	3.43	2.59	3.6
ENSG00000175463	protein_coding	TBC1D10C	71	130	62	47	82	66	211	122	228	234	255	243	142	1.05365	0.00251419	1.04886	0.0149743	Yes	1.66	1.55	0.9	0.73	1.31	0.95	3.49	1.56	2.66	2.35	3.4	3.81	2.16
ENSG00000118971	protein_coding	CCND2	32	149	67	100	122	112	252	162	457	281	278	220	259	1.12421	0.00191128	1.11992	0.0151913	Yes	0.19	0.46	0.25	0.4	0.5	0.41	1.07	0.53	1.37	0.72	0.95	0.89	1.01
ENSG00000138152	protein_coding	BTBD16	132	163	254	47	102	85	41	68	77	89	63	44	64	-1.1945	0.00288189	-1.18489	0.0151963	Yes	2.86	1.81	3.41	0.68	1.51	1.14	0.63	0.81	0.83	0.83	0.78	0.64	0.91
ENSG00000265714	other	AC246787.4	0	1	3	0	0	2	10	6	24	9	10	26	5	1.81468	0.00161583	1.80703	0.0154718	Yes	0	0.31	1.11	0	0	0.74	4.24	1.96	7.17	2.32	3.42	10.46	1.95
ENSG00000153179	protein_coding	RASSF3	119	222	123	308	246	150	266	542	668	966	431	450	337	0.986347	0.00236731	0.983912	0.0155083	Yes	1.37	1.31	0.87	2.35	1.93	1.06	2.16	3.4	3.83	4.77	2.82	3.48	2.53
ENSG00000100767	protein_coding	PAPLN	25	127	41	50	113	66	127	132	481	332	146	263	155	1.25512	0.00191128	1.24656	0.0156742	Yes	0.16	0.43	0.17	0.22	0.51	0.27	0.59	0.48	1.59	0.94	0.55	1.17	0.67
ENSG00000270550	protein_coding	IGHV3-30	5	8	7	17	9	11	49	34	87	93	25	45	25	1.53508	0.00277766	1.54391	0.016551	Yes	0.46	0.38	0.4	1.05	0.57	0.63	3.23	1.73	4.04	3.72	1.33	2.82	1.52
ENSG00000118503	protein_coding	TNFAIP3	298	439	547	575	525	478	769	798	1051	1399	1125	947	816	0.717942	0.00232985	0.715826	0.016807	Yes	2.44	1.84	2.78	3.13	2.94	2.41	4.47	3.57	4.3	4.93	5.26	5.22	4.37
ENSG00000081320	protein_coding	STK17B	42	200	99	100	184	127	289	284	434	365	263	274	321	1.01418	0.0027925	1.00997	0.0171861	Yes	0.26	0.62	0.37	0.4	0.77	0.48	1.25	0.95	1.32	0.96	0.91	1.12	1.28
ENSG00000225712	other	ATP5G2P1	85	135	99	96	65	78	58	72	58	88	73	57	50	-0.770151	0.00296064	-0.769226	0.0177377	Yes	7.99	6.51	5.77	6	4.17	4.53	3.87	3.7	2.73	3.56	3.92	3.61	3.07
ENSG00000104814	protein_coding	MAP4K1	57	137	88	80	75	87	220	186	293	292	303	249	190	1.10969	0.00308427	1.10884	0.0178466	Yes	0.77	0.95	0.73	0.72	0.69	0.72	2.1	1.37	1.97	1.69	2.33	2.26	1.67
ENSG00000130592	protein_coding	LSP1	181	337	167	188	163	190	444	380	550	688	582	359	408	0.897833	0.00342826	0.895643	0.018911	Yes	1.69	1.62	0.97	1.17	1.04	1.1	2.95	1.94	2.57	2.77	3.11	2.26	2.5
ENSG00000196136	protein_coding	SERPINA3	88803	196702	466353	74420	125325	62755	60505	102763	88755	87885	64969	59965	71932	-1.21974	0.00466506	-1.20383	0.0195996	Yes	752.53	854.07	2449.2	419.03	725.18	328.05	363.65	476.37	375.81	320.44	314.47	342.01	398.51
ENSG00000187764	protein_coding	SEMA4D	95	271	170	150	196	221	424	330	701	543	434	393	365	0.963513	0.00325728	0.962076	0.0197087	Yes	0.41	0.6	0.45	0.43	0.58	0.59	1.3	0.78	1.51	1.01	1.07	1.14	1.03
ENSG00000273824	lncRNA	RP11-81H14.1	0	7	2	0	11	11	40	17	192	43	136	17	10	1.862	0.00163073	1.84502	0.020139	Yes	0	0.1	0.04	0	0.21	0.19	0.81	0.26	2.73	0.53	2.21	0.33	0.19
ENSG00000069493	protein_coding	CLEC2D	48	130	37	112	108	110	231	155	273	333	333	238	232	1.1079	0.00334387	1.10346	0.0201448	Yes	0.38	0.53	0.18	0.6	0.59	0.54	1.31	0.68	1.09	1.15	1.52	1.28	1.21
ENSG00000078596	protein_coding	ITM2A	23	71	46	72	47	53	109	71	279	135	191	112	152	1.12257	0.00290922	1.12092	0.0202568	Yes	0.5	0.79	0.62	1.05	0.7	0.71	1.69	0.85	3.05	1.27	2.38	1.65	2.17
ENSG00000211663	protein_coding	IGLV3-19	13	12	7	21	10	6	22	97	101	159	19	87	73	1.5954	0.004625	1.61714	0.0202835	Yes	1.38	0.65	0.46	1.48	0.73	0.39	1.66	5.64	5.36	7.27	1.15	6.22	5.07
ENSG00000145194	protein_coding	ECE2	161	389	390	175	156	167	130	171	137	154	158	127	140	-0.903226	0.00412686	-0.898017	0.0203669	Yes	1.13	1.4	1.7	0.82	0.75	0.73	0.65	0.66	0.48	0.47	0.64	0.6	0.64
XLOC_031697	other	NA	65	35	5	19	14	31	5	11	7	13	6	0	12	-1.60843	0.00651384	-1.59963	0.0204126	Yes	6.32	1.74	0.3	1.23	0.93	1.86	0.34	0.59	0.34	0.54	0.33	0	0.76
XLOC_012411	other	NA	2	7	3	5	2	1	24	11	90	21	72	8	4	1.8214	0.00184952	1.81184	0.020948	Yes	0.1	0.18	0.09	0.16	0.07	0.03	0.85	0.3	2.23	0.45	2.04	0.27	0.13
ENSG00000162069	protein_coding	CCDC64B	7	5	9	2	23	1	18	32	201	71	40	46	15	1.71427	0.00187526	1.68686	0.0210644	Yes	0.07	0.03	0.06	0.01	0.16	0.01	0.13	0.18	1.04	0.32	0.24	0.32	0.1
ENSG00000009790	protein_coding	TRAF3IP3	66	171	68	75	93	91	203	173	262	301	231	237	197	0.939907	0.00714302	0.937903	0.022591	Yes	0.84	1.12	0.54	0.64	0.81	0.72	1.84	1.21	1.67	1.65	1.69	2.04	1.65
XLOC_016951	other	NA	58	291	2	5	4	5	6	3	17	18	7	6	6	-1.72054	0.00565277	-1.64659	0.0227851	Yes	0.75	1.92	0.02	0.04	0.04	0.04	0.05	0.02	0.11	0.1	0.05	0.05	0.05
ENSG00000120885	protein_coding	CLU	157296	268207	239355	126851	142292	131956	125950	146249	145995	186636	143178	128615	115796	-0.597014	0.00440648	-0.595817	0.0232168	Yes	1298.89	1134.78	1224.92	696	802.32	672.16	737.65	660.62	602.38	663.11	675.31	714.82	625.12
ENSG00000237111	other	IGHJ3P	0	2	4	0	0	3	10	9	17	30	4	16	7	1.65854	0.00387373	1.63686	0.0236547	Yes	0	0.82	1.99	0	0	1.48	5.68	3.95	6.81	10.34	1.83	8.63	3.67
ENSG00000131203	protein_coding	IDO1	9	38	10	44	9	9	113	41	59	64	76	110	93	1.44228	0.00325851	1.42821	0.023726	Yes	0.14	0.3	0.09	0.44	0.09	0.08	1.22	0.34	0.45	0.42	0.66	1.13	0.92
ENSG00000104894	protein_coding	CD37	80	163	116	55	90	122	229	159	345	376	311	346	226	1.05753	0.0044749	1.05431	0.0247447	Yes	1.45	1.52	1.31	0.66	1.12	1.37	2.95	1.58	3.13	2.94	3.23	4.23	2.68
ENSG00000226798	lncRNA	RP11-289F5.1	3	23	19	30	46	47	8	15	0	4	5	7	9	-1.57196	0.0080588	-1.57975	0.0255493	Yes	0.15	0.6	0.6	1.01	1.59	1.47	0.29	0.42	0	0.09	0.14	0.24	0.3
ENSG00000170458	protein_coding	CD14	7833	21281	17692	4716	6651	7368	4654	6286	6983	10493	4280	5833	5213	-0.991366	0.00506374	-0.98376	0.026288	Yes	166.4	231.64	232.93	66.57	96.48	96.55	70.12	73.05	74.12	95.91	51.93	83.4	72.4
XLOC_004601	lncRNA	NA	15	2	121	4	6	7	5	2	2	16	0	3	1	-1.68793	0.00753594	-1.64305	0.0263432	Yes	0.37	0.03	1.86	0.07	0.1	0.11	0.09	0.03	0.02	0.17	0	0.05	0.02
ENSG00000001626	protein_coding	CFTR	33	99	44	26	62	9	171	168	291	419	64	106	129	1.37858	0.004323	1.37676	0.0265307	Yes	0.2	0.3	0.16	0.1	0.25	0.03	0.72	0.55	0.86	1.07	0.22	0.42	0.5
ENSG00000161405	protein_coding	IKZF3	73	396	97	174	239	208	604	477	824	548	598	409	524	1.14801	0.00533753	1.14248	0.0266458	Yes	0.29	0.81	0.24	0.46	0.65	0.51	1.71	1.04	1.65	0.94	1.37	1.1	1.37
ENSG00000146038	protein_coding	DCDC2	65	77	29	37	119	23	152	263	351	313	124	405	126	1.39505	0.00326288	1.39001	0.0268932	Yes	0.52	0.32	0.14	0.2	0.65	0.11	0.86	1.15	1.41	1.08	0.57	2.19	0.66
XLOC_036444	other	NA	24	23	23	11	28	15	8	9	18	8	10	9	5	-1.22495	0.00569732	-1.21477	0.0271607	Yes	2.18	1.07	1.3	0.66	1.74	0.84	0.52	0.45	0.82	0.31	0.52	0.55	0.3
ENSG00000140511	protein_coding	HAPLN3	13	15	6	21	5	6	80	15	52	45	64	49	46	1.47727	0.00362595	1.47217	0.0274796	Yes	0.24	0.14	0.07	0.26	0.06	0.07	1.06	0.15	0.48	0.36	0.68	0.61	0.56
XLOC_016248	other	NA	14	17	60	4	8	17	6	2	3	9	5	10	1	-1.5814	0.00611797	-1.54872	0.027515	Yes	1.36	0.85	3.62	0.26	0.53	1.02	0.41	0.11	0.15	0.38	0.28	0.65	0.06
ENSG00000136305	protein_coding	CIDEB	8063	16929	15151	7701	7684	8700	6352	5535	6943	12368	6599	7312	6230	-0.786347	0.0054922	-0.785489	0.0277421	Yes	112.56	121.09	131.08	71.43	73.25	74.92	62.89	42.27	48.43	74.29	52.62	68.7	56.86
ENSG00000197448	protein_coding	GSTK1	8234	11519	10201	6956	6515	6447	5847	6763	6042	10676	6412	6356	5986	-0.570253	0.00574264	-0.56942	0.0281268	Yes	224.42	160.86	172.31	125.97	121.25	108.39	113.03	100.83	82.28	125.2	99.82	116.6	106.66
ENSG00000145321	protein_coding	GC	187585	327378	243089	178698	188236	168252	147459	186571	149064	241803	152259	159511	147618	-0.617026	0.00569732	-0.616568	0.0281463	Yes	3449.17	3084.28	2770.1	2183.23	2363.38	1908.39	1923.04	1876.59	1369.52	1912.99	1599.08	1974.05	1774.49
ENSG00000182866	protein_coding	LCK	50	154	69	69	90	56	220	150	252	285	246	226	196	1.07877	0.00796662	1.07687	0.0296007	Yes	0.77	1.22	0.66	0.71	0.95	0.53	2.41	1.27	1.94	1.89	2.17	2.35	1.98
ENSG00000273478	lncRNA	RP11-465N4.5	13	17	45	16	9	13	5	4	6	17	12	5	4	-1.34234	0.00677058	-1.32756	0.030165	Yes	0.79	0.53	1.7	0.65	0.37	0.49	0.22	0.13	0.18	0.45	0.42	0.21	0.16
XLOC_036306	other	NA	25	32	11	22	16	28	5	8	8	1	12	11	10	-1.38448	0.0080588	-1.38357	0.030936	Yes	11.13	7.3	3.03	6.51	4.86	7.69	1.58	1.95	1.78	0.19	3.05	3.3	2.91
XLOC_049474	other	NA	346	670	990	277	358	416	253	204	237	400	223	389	189	-1.05599	0.0070678	-1.05176	0.0315225	Yes	2.93	2.91	5.2	1.56	2.07	2.18	1.52	0.95	1	1.46	1.08	2.22	1.05
ENSG00000149131	protein_coding	SERPING1	105576	205164	235803	82698	98597	99011	81273	109596	124718	138194	82758	72653	80628	-0.744837	0.00614516	-0.7411	0.0316371	Yes	1613.88	1606.93	2233.93	839.97	1029.16	933.64	881.16	916.45	952.61	908.93	722.58	747.5	805.77
ENSG00000260549	other	MT1L	38	382	1848	125	36	59	29	24	17	48	90	32	141	-1.69947	0.00668774	-1.62102	0.0320072	Yes	3.7	19.08	111.65	8.1	2.4	3.55	2.01	1.28	0.83	2.01	5.01	2.1	8.99
ENSG00000235555	other	SUMO1P4	36	72	71	68	69	59	42	43	29	54	31	38	37	-0.878115	0.00669406	-0.877484	0.0321075	Yes	4.78	4.89	5.84	5.99	6.25	4.83	3.95	3.12	1.92	3.08	2.35	3.39	3.21
ENSG00000170476	protein_coding	MZB1	21	55	56	22	34	21	94	76	150	249	108	160	80	1.29964	0.00614421	1.3043	0.0333733	Yes	1.02	1.37	1.69	0.71	1.13	0.63	3.24	2.02	3.64	5.2	3	5.23	2.54
ENSG00000019102	protein_coding	VSIG2	18	26	15	22	26	17	40	74	319	53	39	63	32	1.37095	0.00630793	1.35517	0.0338517	Yes	0.5	0.37	0.26	0.41	0.5	0.29	0.79	1.13	4.46	0.64	0.62	1.19	0.59
ENSG00000140368	protein_coding	PSTPIP1	33	77	44	44	53	53	141	81	143	139	149	121	110	0.973372	0.00630057	0.971556	0.0349847	Yes	0.57	0.68	0.47	0.5	0.62	0.56	1.72	0.76	1.23	1.03	1.47	1.4	1.24
ENSG00000198286	protein_coding	CARD11	32	119	44	52	70	69	138	124	365	171	151	155	143	1.07895	0.00534962	1.0731	0.0354249	Yes	0.29	0.55	0.25	0.31	0.43	0.39	0.89	0.61	1.65	0.67	0.78	0.94	0.85
ENSG00000160654	protein_coding	CD3G	13	61	16	26	43	13	92	98	153	115	86	85	84	1.27403	0.0107858	1.27002	0.0357085	Yes	0.19	0.47	0.15	0.26	0.44	0.12	0.97	0.8	1.14	0.74	0.73	0.85	0.82
ENSG00000107742	protein_coding	SPOCK2	62	205	152	115	197	199	407	304	892	550	459	372	367	1.17053	0.0057543	1.16936	0.0376461	Yes	0.4	0.67	0.6	0.49	0.86	0.79	1.85	1.06	2.85	1.51	1.68	1.6	1.54
ENSG00000165591	protein_coding	FAAH2	235	496	818	143	307	381	230	241	274	357	229	194	195	-0.896294	0.00960777	-0.888634	0.0378941	Yes	4.75	5.13	10.24	1.92	4.24	4.75	3.3	2.66	2.77	3.1	2.64	2.64	2.58
ENSG00000123838	protein_coding	C4BPA	37340	77204	98301	47405	52076	52697	38147	45881	50523	73783	33924	40569	38000	-0.676119	0.0076155	-0.674843	0.0379025	Yes	637.98	675.86	1040.88	538.17	607.55	555.4	462.27	428.82	431.32	542.4	331.06	466.53	424.46
ENSG00000248098	protein_coding	BCKDHA	2341	3775	3778	1979	2287	2157	1732	2523	2502	3072	2044	1597	1838	-0.603245	0.00752341	-0.602537	0.0385891	Yes	36.62	30.26	36.63	20.57	24.43	20.82	19.22	21.59	19.56	20.68	18.26	16.82	18.8
ENSG00000232415	lncRNA	CTB-51J22.1	14	26	30	15	8	29	9	12	7	3	8	4	5	-1.38718	0.0145717	-1.39893	0.0391048	Yes	1.05	1	1.4	0.75	0.41	1.35	0.48	0.49	0.26	0.1	0.34	0.2	0.25
ENSG00000072694	protein_coding	FCGR2B	461	733	687	493	447	454	387	275	494	664	475	331	400	-0.617083	0.00799603	-0.616963	0.0397895	Yes	8.56	6.98	7.91	6.08	5.67	5.2	5.1	2.79	4.58	5.31	5.04	4.14	4.86
ENSG00000232721	lncRNA	RP11-403I13.5	102	70	166	64	43	60	62	37	24	48	24	29	27	-1.26939	0.00963175	-1.2685	0.0402067	Yes	1.53	0.54	1.54	0.64	0.44	0.55	0.66	0.3	0.18	0.31	0.21	0.29	0.26
ENSG00000235674	other	LDHAP2	195	653	866	289	349	353	187	256	398	363	232	226	251	-0.911407	0.00943345	-0.905772	0.0402904	Yes	7.93	13.61	21.83	7.81	9.69	8.86	5.39	5.7	8.09	6.35	5.39	6.19	6.67
ENSG00000182326	protein_coding	C1S	103086	202521	198767	103491	128868	125727	109646	128774	122303	185922	99805	95549	109003	-0.517928	0.00806473	-0.517594	0.0411055	Yes	981.52	988	1172.89	654.73	837.83	738.44	740.44	670.71	581.85	761.67	542.78	612.32	678.51
ENSG00000243649	protein_coding	CFB	112019	244318	344046	98514	127047	131979	91570	141735	114792	180987	103994	76410	108039	-0.828144	0.00847375	-0.822739	0.0411488	Yes	1416.71	1583.19	2696.61	827.85	1097.15	1029.63	821.38	980.56	725.4	984.85	751.22	650.41	893.28
ENSG00000278029	lncRNA	CTD-2240J17.2	58	81	177	39	36	63	31	32	52	64	35	29	26	-1.12721	0.0122679	-1.11996	0.0413852	Yes	3.71	2.66	7.02	1.66	1.57	2.49	1.41	1.12	1.66	1.76	1.28	1.25	1.09
ENSG00000163687	protein_coding	DNASE1L3	2815	5990	3392	2860	2454	3500	2245	2931	2989	3609	2114	1660	2926	-0.654051	0.00850669	-0.654498	0.0416137	Yes	41.93	45.71	31.31	28.3	24.96	32.16	23.72	23.88	22.24	23.13	17.98	16.64	28.49
ENSG00000055955	protein_coding	ITIH4	168624	232577	337574	128513	160317	192922	133508	181555	165622	206266	119757	138493	112838	-0.702296	0.00865081	-0.701011	0.0416137	Yes	2016.13	1424.8	2501.39	1020.96	1308.86	1422.89	1132.16	1187.45	989.46	1061.11	817.85	1114.49	882.01
ENSG00000271725	other	RP11-761I4.4	18	20	60	6	5	39	11	0	4	7	4	9	2	-1.56701	0.0102527	-1.5263	0.0418294	Yes	1.74	0.99	3.59	0.38	0.33	2.32	0.75	0	0.19	0.29	0.22	0.58	0.13
ENSG00000168685	protein_coding	IL7R	53	133	84	260	216	200	314	301	663	664	382	591	357	1.11062	0.00825816	1.10421	0.0419327	Yes	0.37	0.48	0.37	1.22	1.04	0.87	1.57	1.16	2.34	2.01	1.54	2.8	1.65
ENSG00000023445	protein_coding	BIRC3	166	291	854	414	266	453	1082	561	1111	1588	1542	1190	849	1.05487	0.00865081	1.04895	0.043178	Yes	0.95	0.85	3.01	1.57	1.03	1.59	4.37	1.75	3.16	3.89	5.02	4.56	3.16
ENSG00000172345	protein_coding	STARD5	1320	2451	3697	735	771	1745	986	471	783	1679	527	1090	795	-1.10327	0.00945385	-1.09313	0.0437608	Yes	11	10.46	19.08	4.07	4.39	8.97	5.83	2.15	3.26	6.02	2.51	6.11	4.33
ENSG00000275995	lncRNA	CTD-2240J17.4	62	36	73	13	24	17	22	15	14	27	16	12	12	-1.24757	0.0135698	-1.23221	0.0437895	Yes	4.56	1.36	3.33	0.64	1.2	0.77	1.15	0.6	0.51	0.85	0.67	0.59	0.58
ENSG00000054938	protein_coding	CHRDL2	53	50	271	13	21	39	39	4	20	41	2	10	9	-1.54443	0.013719	-1.52985	0.0456261	Yes	1.02	0.49	3.24	0.17	0.28	0.46	0.53	0.04	0.19	0.34	0.02	0.13	0.11
ENSG00000204604	protein_coding	ZNF468	60	195	99	162	190	127	217	370	346	332	238	326	231	0.774871	0.00834656	0.771575	0.0459533	Yes	0.48	0.8	0.49	0.86	1.04	0.63	1.23	1.62	1.39	1.15	1.09	1.76	1.21
ENSG00000171557	protein_coding	FGG	266090	492909	1141986	249484	403646	232194	181361	243713	333693	410953	140374	243655	140213	-1.1058	0.010702	-1.09642	0.0465643	Yes	4795.82	4551.87	12755.8	2987.72	4967.63	2581.52	2318.35	2402.82	3005.11	3186.85	1445.08	2955.7	1652.11
ENSG00000211593	protein_coding	IGKJ5	7	23	5	7	18	14	41	54	68	150	22	40	37	1.40422	0.00882178	1.41187	0.046948	Yes	7.38	12.43	3.27	4.9	12.96	9.11	30.66	31.15	35.82	68.05	13.25	28.39	25.5
ENSG00000166145	protein_coding	SPINT1	41	73	40	18	52	21	76	102	667	197	105	117	60	1.41016	0.00595134	1.39516	0.0470289	Yes	0.52	0.48	0.32	0.15	0.45	0.16	0.69	0.71	4.24	1.08	0.76	1	0.5
ENSG00000060656	protein_coding	PTPRU	852	1560	1359	1073	735	680	205	833	945	1149	671	468	522	-0.882819	0.0107646	-0.881806	0.0475721	Yes	6.05	5.68	5.98	5.06	3.57	2.98	1.03	3.24	3.35	3.51	2.72	2.24	2.42
ENSG00000167984	protein_coding	NLRC3	73	147	84	128	118	132	278	244	359	326	190	274	264	0.92254	0.0132215	0.92133	0.0496733	Yes	0.45	0.47	0.32	0.53	0.5	0.51	1.22	0.83	1.11	0.87	0.67	1.15	1.07
ENSG00000244437	protein_coding	IGKV3-15	14	27	30	12	17	20	60	71	141	165	85	101	63	1.38408	0.0154669	1.41133	0.0499031	Yes	3.07	3.03	4.07	1.75	2.54	2.7	9.32	8.5	15.42	15.54	10.63	14.88	9.02
ENSG00000000971	protein_coding	CFH	49961	92831	90961	69538	88886	79314	57168	82557	64727	114493	44481	53134	58107	-0.505534	0.0106216	-0.506516	0.0500003	Yes	457.43	435.49	516.14	423.04	555.7	447.96	371.24	413.48	296.12	451.04	232.62	327.43	347.81
ENSG00000241755	protein_coding	IGKV1-9	7	15	9	3	6	5	33	7	98	143	18	19	45	1.55201	0.00803206	1.56485	0.0500232	Yes	1.24	1.36	0.99	0.35	0.73	0.55	4.15	0.68	8.68	10.91	1.82	2.27	5.22
ENSG00000159403	protein_coding	C1R	91391	157188	204670	75808	107169	106149	92362	104060	93673	135408	79273	69777	86414	-0.649912	0.0121954	-0.648607	0.0522044	Yes	1317.14	1160.74	1828.09	725.95	1054.66	943.7	944.11	820.39	674.56	839.67	652.57	676.85	814.2
ENSG00000066923	protein_coding	STAG3	182	180	554	112	169	89	58	82	69	163	121	109	61	-1.24005	0.0142298	-1.2303	0.0525836	Yes	1.58	0.8	2.98	0.65	1	0.48	0.36	0.39	0.3	0.61	0.6	0.64	0.35
ENSG00000167191	protein_coding	GPRC5B	118	265	185	283	150	130	336	322	840	463	531	406	354	0.922423	0.0099769	0.919294	0.0529817	Yes	0.75	0.86	0.73	1.2	0.65	0.51	1.52	1.12	2.67	1.27	1.93	1.74	1.47
ENSG00000009724	protein_coding	MASP2	6427	9358	10984	5592	6585	6223	4595	7241	5557	9028	5292	5019	4651	-0.637302	0.0139787	-0.637289	0.0540088	Yes	98.85	73.75	104.7	57.15	69.16	59.04	50.12	60.92	42.71	59.74	46.49	51.96	46.77
ENSG00000124491	protein_coding	F13A1	19	9	47	28	30	33	124	92	473	125	57	54	167	1.50861	0.00659794	1.51657	0.0540819	Yes	0.17	0.04	0.26	0.16	0.18	0.18	0.77	0.44	2.07	0.47	0.29	0.32	0.96
ENSG00000250786	lncRNA	SNHG18	110	257	140	57	56	164	66	52	86	145	52	53	51	-1.02574	0.0139256	-1.02048	0.054199	Yes	2.26	2.7	1.78	0.78	0.79	2.08	0.96	0.58	0.88	1.28	0.61	0.73	0.68
ENSG00000197580	protein_coding	BCO2	1742	6700	5568	1336	1897	3330	1075	1628	3175	3667	960	975	966	-1.10345	0.0133823	-1.09693	0.0546525	Yes	17.43	34.34	34.52	8.88	12.96	20.55	7.63	8.91	15.87	15.78	5.49	6.56	6.32
ENSG00000184719	protein_coding	RNLS	206	344	276	315	270	197	183	228	282	328	205	154	182	-0.560299	0.0139525	-0.559888	0.0548088	Yes	2.1	1.8	1.74	2.13	1.88	1.24	1.32	1.27	1.44	1.44	1.19	1.06	1.21
ENSG00000113088	protein_coding	GZMK	19	87	36	38	57	26	104	60	96	161	127	121	143	1.0383	0.0136476	1.03508	0.05492	Yes	0.5	1.18	0.59	0.67	1.03	0.43	1.96	0.87	1.27	1.84	1.93	2.16	2.48
ENSG00000185215	protein_coding	TNFAIP2	1484	2769	2425	2570	1648	2517	4791	3136	6867	9775	5273	5155	2814	0.871365	0.0139118	0.870039	0.0552243	Yes	12.34	11.8	12.5	14.2	9.36	12.91	28.26	14.27	28.54	34.98	25.05	28.86	15.3
XLOC_019222	other	NA	569	605	461	172	2254	459	230	424	359	403	414	169	229	-1.26454	0.0169532	-1.26203	0.0556736	Yes	2.04	1.11	1.03	0.41	5.53	1.02	0.59	0.83	0.64	0.62	0.85	0.41	0.54
XLOC_048057	lncRNA	NA	112	277	121	12	161	21	10	30	37	113	21	21	26	-1.44976	0.0174631	-1.44932	0.0557748	Yes	3.28	4.15	2.19	0.23	3.22	0.38	0.21	0.48	0.54	1.42	0.35	0.41	0.5
ENSG00000174564	protein_coding	IL20RB	792	24	107	281	35	37	22	43	11	15	22	14	53	-1.57415	0.0155104	-1.5574	0.0564312	Yes	15.5	0.24	1.3	3.65	0.47	0.45	0.31	0.46	0.11	0.13	0.25	0.18	0.68
ENSG00000135596	protein_coding	MICAL1	112	232	183	135	154	203	424	247	494	465	420	414	341	0.895815	0.0147038	0.894758	0.0572412	Yes	1.2	1.27	1.21	0.96	1.12	1.34	3.21	1.44	2.64	2.14	2.56	2.97	2.38
XLOC_045012	other	NA	4	16	60	7	10	7	4	5	5	11	4	4	4	-1.40773	0.0214784	-1.36841	0.0574561	Yes	0.12	0.25	1.13	0.14	0.21	0.13	0.09	0.08	0.08	0.14	0.07	0.08	0.08
ENSG00000088992	protein_coding	TESC	11	31	10	6	15	9	30	37	162	53	32	37	36	1.34056	0.00815574	1.33038	0.058085	Yes	0.42	0.61	0.24	0.15	0.39	0.21	0.82	0.78	3.1	0.87	0.7	0.95	0.9
ENSG00000243466	protein_coding	IGKV1-5	20	71	41	34	49	43	146	125	474	281	203	185	222	1.43215	0.0163651	1.46645	0.0583281	Yes	1.51	2.74	1.91	1.7	2.52	2	7.8	5.15	17.84	9.11	8.73	9.38	10.93
ENSG00000039537	protein_coding	C6	19607	48142	47755	25636	41997	40218	24871	32567	33282	44834	19159	25520	22850	-0.618866	0.0173445	-0.618783	0.0590032	Yes	189.39	238.26	285.87	164.53	276.99	239.63	170.38	172.08	160.63	186.33	105.7	165.91	144.29
ENSG00000113889	protein_coding	KNG1	96788	143586	118606	102341	84760	95070	78284	107223	87483	138806	79804	72610	80644	-0.510578	0.014241	-0.510857	0.0598077	Yes	1036.87	788.14	787.45	728.48	620.02	628.25	594.81	628.34	468.28	639.8	488.31	523.54	564.8
XLOC_028613	other	NA	145	152	165	85	90	109	110	64	50	65	44	98	55	-0.982366	0.0157109	-0.986859	0.0609501	Yes	1.3	0.7	0.92	0.51	0.55	0.6	0.7	0.31	0.22	0.25	0.23	0.59	0.32
ENSG00000105122	protein_coding	RASAL3	129	213	96	126	129	100	300	218	366	368	315	311	277	0.859508	0.0198221	0.856433	0.0625535	Yes	1.31	1.11	0.6	0.85	0.89	0.63	2.16	1.21	1.86	1.61	1.83	2.12	1.84
ENSG00000132386	protein_coding	SERPINF1	35986	41820	44011	26740	23627	22675	17079	24489	17861	39981	28304	18697	20387	-0.738365	0.0175822	-0.737198	0.0625926	Yes	625.78	372.62	474.31	308.97	280.55	243.24	210.65	232.95	155.19	299.14	281.13	218.83	231.77
ENSG00000280137	other	RP11-297C4.6	5	11	2	7	5	3	17	12	26	17	22	26	16	1.2574	0.0122419	1.23927	0.0633129	Yes	0.81	0.92	0.2	0.76	0.56	0.3	1.96	1.07	2.12	1.19	2.05	2.85	1.7
ENSG00000105639	protein_coding	JAK3	112	197	235	117	125	81	378	258	581	457	518	362	342	1.06513	0.0167201	1.06243	0.0637159	Yes	0.78	0.7	1.01	0.54	0.59	0.35	1.86	0.98	2.02	1.37	2.05	1.69	1.55
ENSG00000143486	protein_coding	EIF2D	940	1474	1199	1035	973	1039	884	1027	1088	1400	1042	889	995	-0.37159	0.0153948	-0.372277	0.0640543	Yes	18.78	15.09	14.85	13.74	13.28	12.81	12.53	11.23	10.86	12.04	11.89	11.96	13
ENSG00000267656	other	RP11-807E13.3	35	14	15	6	9	23	5	8	11	16	4	2	6	-1.28189	0.0187604	-1.26155	0.064583	Yes	1.98	0.4	0.52	0.22	0.35	0.8	0.2	0.25	0.31	0.39	0.13	0.08	0.22
ENSG00000257017	protein_coding	HP	503462	860731	1749177	361989	670916	440573	370904	443855	407950	575388	341066	385770	250158	-1.06978	0.022053	-1.06453	0.0647188	Yes	9231.86	8086.83	19877.8	4410.43	8400.49	4983.44	4823.74	4452.17	3737.74	4539.61	3572.17	4761.04	2998.85
XLOC_026808	other	NA	15	16	9	4	14	8	2	6	10	3	0	3	1	-1.39698	0.0233857	-1.38977	0.06481	Yes	4.55	2.49	1.69	0.81	2.9	1.5	0.43	1	1.52	0.39	0	0.61	0.2
ENSG00000140835	protein_coding	CHST4	26	58	44	24	199	8	218	303	872	237	139	296	171	1.48609	0.00830883	1.46119	0.0648474	Yes	0.4	0.46	0.42	0.25	2.1	0.08	2.39	2.56	6.73	1.57	1.23	3.08	1.73
ENSG00000165359	protein_coding	DDX26B	29	67	42	62	53	68	108	82	180	173	124	127	93	0.872359	0.0184621	0.87176	0.0658964	Yes	0.31	0.36	0.27	0.44	0.38	0.44	0.81	0.47	0.95	0.79	0.75	0.9	0.64
XLOC_025400	other	NA	15	27	18	37	43	31	61	75	112	67	62	63	43	0.896015	0.013719	0.890131	0.0670977	Yes	0.31	0.29	0.23	0.52	0.62	0.4	0.91	0.86	1.17	0.6	0.74	0.89	0.59
ENSG00000157131	protein_coding	C8A	15816	35441	41759	21046	22761	22264	14431	22222	21591	30253	13394	16792	14547	-0.732774	0.017138	-0.733163	0.0674294	Yes	268.96	308.81	440.11	237.81	264.3	233.56	174.06	206.72	183.46	221.36	130.1	192.2	161.73
ENSG00000137563	protein_coding	GGH	2452	5750	6686	2406	2510	3110	2264	2404	2013	3604	2267	1900	1991	-0.884273	0.0205453	-0.88215	0.0678537	Yes	61.13	73.45	103.31	39.86	42.73	47.83	40.03	32.79	25.08	38.66	32.28	31.88	32.45
ENSG00000227039	lncRNA	ITGB2-AS1	37	110	31	28	41	73	130	61	219	229	147	165	111	1.06711	0.0200025	1.06235	0.0679892	Yes	0.61	0.93	0.32	0.31	0.46	0.74	1.52	0.55	1.8	1.62	1.38	1.83	1.19
ENSG00000176907	protein_coding	C8orf4	619	751	1650	1075	930	524	551	547	332	847	262	543	597	-0.979919	0.0198581	-0.975975	0.0692508	Yes	13.38	8.32	22.1	15.44	13.72	6.99	8.45	6.47	3.58	7.88	3.23	7.9	8.43
ENSG00000007908	protein_coding	SELE	130	210	654	362	546	268	70	98	38	355	114	54	48	-1.42101	0.0240651	-1.43374	0.0696671	Yes	1.31	1.08	4.09	2.42	3.76	1.67	0.5	0.54	0.19	1.54	0.66	0.37	0.32
ENSG00000158481	protein_coding	CD1C	59	35	12	45	77	26	79	86	128	161	165	125	143	1.06349	0.0186022	1.04844	0.0703491	Yes	1.65	0.5	0.21	0.83	1.47	0.45	1.56	1.31	1.79	1.93	2.63	2.35	2.61
ENSG00000274736	protein_coding	CCL23	22	98	122	19	44	36	30	30	19	27	24	8	34	-1.16207	0.0254088	-1.15696	0.0704993	Yes	1.41	3.21	4.84	0.81	1.92	1.42	1.36	1.05	0.61	0.74	0.88	0.34	1.42
ENSG00000258604	lncRNA	AL161668.5	280	479	289	496	310	337	265	363	290	308	353	286	229	-0.544205	0.0199509	-0.545237	0.0712642	Yes	18.92	16.58	12.1	22.27	14.3	14.05	12.7	13.42	9.79	8.95	13.62	13.01	10.12
ENSG00000185201	protein_coding	IFITM2	3384	4081	15465	3098	2983	2112	1789	2221	3310	3423	3021	2616	2497	-1.07233	0.0219295	-1.05534	0.0722338	Yes	128.27	79.26	363.3	78.03	77.21	49.38	48.1	46.05	62.69	55.83	65.41	66.74	61.88
ENSG00000130812	protein_coding	ANGPTL6	834	1958	1141	698	669	797	590	989	715	1174	693	678	503	-0.666256	0.0215184	-0.664754	0.0722728	Yes	17.19	20.68	14.57	9.56	9.41	10.13	8.62	11.15	7.36	10.41	8.16	9.4	6.78
ENSG00000244734	protein_coding	HBB	792	2007	3550	1773	584	1985	381	474	363	1986	542	455	137	-1.37165	0.0239759	-1.38608	0.0726223	Yes	37.78	49.05	104.94	56.19	19.02	58.4	12.89	12.37	8.65	40.76	14.77	14.61	4.27
XLOC_007016	other	NA	2	2	0	4	4	0	11	12	24	21	10	5	4	1.46492	0.0167283	1.43158	0.0743973	Yes	0.18	0.09	0	0.24	0.24	0	0.7	0.59	1.07	0.81	0.51	0.3	0.23
ENSG00000182511	protein_coding	FES	808	1475	1452	638	973	1126	788	661	687	1248	1025	605	575	-0.68556	0.0199596	-0.685788	0.0751826	Yes	9.29	8.69	10.35	4.88	7.64	7.99	6.43	4.16	3.95	6.18	6.73	4.68	4.32
ENSG00000171560	protein_coding	FGA	414178	741267	1701708	414330	685353	428953	296385	478268	612709	701997	262033	441320	234158	-0.968906	0.0210189	-0.962627	0.0756616	Yes	4194.74	3846.63	10681.1	2788.22	4739.65	2679.89	2128.99	2649.7	3100.64	3059.06	1515.81	3008.3	1550.4
ENSG00000124508	protein_coding	BTN2A2	187	231	230	227	198	203	470	321	361	517	573	323	323	0.635995	0.0175979	0.634052	0.0758029	Yes	1.33	0.84	1.01	1.07	0.96	0.89	2.37	1.25	1.28	1.58	2.33	1.55	1.5
ENSG00000166183	protein_coding	ASPG	7463	8744	10493	4824	5582	7740	3704	7170	5433	6570	4540	5111	3506	-0.794905	0.0239499	-0.798145	0.0762832	Yes	61.41	36.87	53.51	26.38	31.36	39.29	21.62	32.27	22.34	23.26	21.34	28.31	18.86
ENSG00000100170	protein_coding	SLC5A1	33	66	13	29	130	18	173	179	802	144	106	148	153	1.46996	0.00759042	1.4486	0.0766465	Yes	0.25	0.26	0.06	0.15	0.68	0.08	0.94	0.75	3.07	0.47	0.46	0.76	0.77
ENSG00000171564	protein_coding	FGB	305658	548415	1143336	324941	488880	296199	238203	320800	423532	508978	185286	285533	172266	-0.972881	0.0211943	-0.966938	0.0767966	Yes	6200.73	5700.39	14374.5	4380	6772.1	3706.63	3427.31	3559.99	4293.11	4442.64	2146.94	3898.65	2284.67
ENSG00000134333	protein_coding	LDHA	8502	25295	33909	9407	10649	12201	7258	9491	15383	14385	8417	7394	8788	-0.898561	0.026077	-0.892198	0.0769751	Yes	100.66	153.45	248.81	74	86.09	89.11	60.95	61.47	91	73.28	56.92	58.92	68.02
ENSG00000153563	protein_coding	CD8A	51	163	32	57	134	43	255	201	318	285	327	115	294	1.17055	0.022017	1.16777	0.0771867	Yes	0.56	0.92	0.22	0.42	1.01	0.29	1.99	1.21	1.75	1.35	2.06	0.85	2.12
ENSG00000125910	protein_coding	S1PR4	17	35	20	6	11	12	34	34	55	48	57	32	60	1.03072	0.0185312	1.02018	0.079725	Yes	0.44	0.46	0.32	0.1	0.19	0.19	0.62	0.48	0.7	0.53	0.83	0.55	1
ENSG00000241351	protein_coding	IGKV3-11	44	37	53	13	57	29	92	96	231	266	132	125	124	1.21075	0.0301144	1.217	0.0802509	Yes	4.5	1.94	3.36	0.88	3.98	1.83	6.67	5.37	11.8	11.7	7.71	8.6	8.29
ENSG00000233892	other	PAIP1P1	18	13	23	24	30	28	52	58	66	53	64	55	31	0.868017	0.0194944	0.860775	0.0807522	Yes	0.6	0.22	0.47	0.53	0.68	0.58	1.23	1.06	1.1	0.76	1.22	1.23	0.67
ENSG00000205403	protein_coding	CFI	18995	34305	37996	22374	26388	24627	18773	23045	21972	44963	16962	16832	18641	-0.557843	0.0216911	-0.559264	0.0809011	Yes	322.34	298.28	399.6	252.28	305.77	257.8	225.95	213.93	186.31	328.3	164.41	192.25	206.81
ENSG00000211947	protein_coding	IGHV3-21	1	3	1	2	3	4	19	23	19	14	15	12	43	1.49407	0.020059	1.53229	0.0827655	Yes	0.21	0.32	0.13	0.28	0.43	0.51	2.81	2.63	1.98	1.26	1.79	1.69	5.87
XLOC_049855	other	NA	2	29	71	3	7	11	3	0	3	6	2	12	2	-1.45544	0.0292799	-1.41064	0.0834739	Yes	0.07	0.49	1.45	0.07	0.16	0.22	0.07	0	0.05	0.08	0.04	0.27	0.04
ENSG00000122194	protein_coding	PLG	82364	150218	124952	111616	84024	119647	89053	127817	103474	150771	88374	83627	88035	-0.388746	0.0214963	-0.389492	0.0835299	Yes	946.1	884.11	889.52	851.9	659.04	847.79	725.51	803.14	593.89	745.16	579.82	646.54	661.1
ENSG00000263528	protein_coding	IKBKE	35	84	47	32	37	21	86	75	129	174	97	97	78	0.891736	0.029436	0.890018	0.08359	Yes	0.4	0.5	0.34	0.25	0.29	0.15	0.7	0.47	0.74	0.86	0.64	0.75	0.59
ENSG00000151883	protein_coding	PARP8	162	329	243	335	354	366	527	437	721	608	429	462	467	0.519056	0.0194668	0.517286	0.0836558	Yes	0.76	0.79	0.71	1.04	1.13	1.06	1.75	1.12	1.69	1.23	1.15	1.46	1.43
ENSG00000168071	protein_coding	CCDC88B	186	274	176	126	173	179	365	253	421	500	477	388	332	0.737253	0.0210936	0.734159	0.0842136	Yes	1.45	1.09	0.85	0.65	0.92	0.86	2.02	1.08	1.64	1.68	2.12	2.04	1.69
XLOC_013634	other	NA	18	58	156	37	44	42	28	41	24	36	30	27	19	-1.0796	0.0271043	-1.06148	0.0842786	Yes	0.72	1.19	3.86	0.98	1.2	1.03	0.79	0.9	0.48	0.62	0.68	0.73	0.5
ENSG00000227621	other	PHBP11	70	82	81	73	62	50	33	60	69	72	35	62	49	-0.646605	0.0218366	-0.645223	0.084694	Yes	3.47	2.08	2.49	2.4	2.1	1.53	1.16	1.63	1.71	1.53	0.99	2.07	1.59
ENSG00000180096	protein_coding	2001-09-01	92	124	104	59	60	66	166	153	236	224	207	205	168	0.832908	0.0269728	0.82754	0.0850073	Yes	2.47	1.71	1.73	1.05	1.1	1.09	3.17	2.25	3.17	2.59	3.18	3.71	2.95
ENSG00000132465	protein_coding	JCHAIN	309	924	592	362	665	884	1127	1418	4126	2047	1047	1702	1183	1.06801	0.0162555	1.06792	0.0851699	Yes	7.37	11.29	8.75	5.74	10.83	13	19.06	18.5	49.17	21	14.26	27.32	18.44
ENSG00000244731	protein_coding	C4A	7139	5780	4255	4180	9933	7665	2109	6318	3599	8652	4496	3081	1857	-0.899785	0.0249276	-0.900785	0.0867816	Yes	52.39	21.73	19.35	20.38	49.77	34.7	10.98	25.36	13.2	27.32	18.84	15.22	8.91
ENSG00000170571	protein_coding	EMB	65	105	51	139	119	124	199	301	348	300	167	204	187	0.873543	0.0281103	0.871969	0.0869602	Yes	0.57	0.47	0.28	0.81	0.72	0.67	1.24	1.45	1.53	1.14	0.84	1.21	1.08
ENSG00000215788	protein_coding	TNFRSF25	45	59	86	34	39	35	97	54	154	205	137	112	75	0.844117	0.0262048	0.838275	0.0872604	Yes	1.11	0.75	1.32	0.56	0.66	0.53	1.7	0.73	1.91	2.18	1.94	1.87	1.21
ENSG00000031698	protein_coding	SARS	2394	3989	3476	2848	2293	2126	2029	2749	2774	3295	2457	2270	2252	-0.448424	0.0299991	-0.447966	0.0873623	Yes	49.29	42.08	44.35	38.96	32.24	27	29.63	30.96	28.54	29.19	28.89	31.46	30.31
ENSG00000164181	protein_coding	ELOVL7	16	37	21	12	38	14	43	56	453	83	42	69	45	1.42962	0.00902648	1.41001	0.0875402	Yes	0.14	0.17	0.12	0.07	0.23	0.08	0.27	0.27	2.02	0.32	0.21	0.41	0.26
ENSG00000236090	other	LDHAP3	30	131	137	66	76	98	24	63	98	70	36	38	44	-0.927502	0.0257378	-0.925919	0.087824	Yes	1.19	2.67	3.37	1.74	2.06	2.4	0.68	1.37	1.95	1.2	0.82	1.02	1.14
ENSG00000121966	protein_coding	CXCR4	14	78	51	68	93	56	118	94	215	197	129	177	125	0.948144	0.022965	0.944353	0.0890635	Yes	0.28	0.79	0.63	0.9	1.26	0.69	1.66	1.02	2.14	1.69	1.47	2.37	1.62
ENSG00000160593	protein_coding	AMICA1	95	222	127	144	142	156	282	177	283	396	354	233	254	0.640898	0.0224438	0.639329	0.0893808	Yes	1.44	1.72	1.19	1.45	1.47	1.46	3.03	1.46	2.14	2.58	3.06	2.37	2.51
ENSG00000242445	other	RPL7AP11	83	75	57	64	57	43	39	35	63	39	40	51	32	-0.812899	0.0282086	-0.81075	0.0906208	Yes	4.16	1.93	1.77	2.13	1.95	1.33	1.39	0.96	1.58	0.84	1.15	1.72	1.05
ENSG00000110619	protein_coding	CARS	910	1226	979	804	993	831	681	728	871	1461	936	761	686	-0.446663	0.0233956	-0.446713	0.0908237	Yes	11.74	8.11	7.83	6.89	8.75	6.61	6.23	5.14	5.62	8.11	6.9	6.61	5.79
ENSG00000121807	protein_coding	CCR2	28	91	41	76	115	103	137	128	180	272	166	158	208	0.880225	0.0258853	0.8771	0.0910422	Yes	0.3	0.5	0.27	0.54	0.84	0.68	1.04	0.75	0.97	1.26	1.02	1.14	1.46
XLOC_016562	other	NA	39	65	64	17	16	16	22	15	30	7	8	21	9	-1.16633	0.0285371	-1.1566	0.0914289	Yes	4.33	3.7	4.4	1.25	1.21	1.1	1.73	0.91	1.66	0.33	0.51	1.57	0.65
ENSG00000280411	protein_coding	IGHV1-69-2	0	0	1	0	2	0	24	7	37	13	1	23	20	1.48569	0.0270303	1.56272	0.0923296	Yes	0	0	0.06	0	0.13	0	1.66	0.37	1.8	0.55	0.06	1.51	1.27
ENSG00000180210	protein_coding	F2	58325	84278	73323	54684	59893	53746	44769	73577	51256	61901	58975	51205	46733	-0.483893	0.0272461	-0.484909	0.0923296	Yes	1100.21	814.56	857.18	685.4	771.45	625.4	598.96	759.22	483.11	502.4	635.42	650.1	576.32
ENSG00000225099	other	ATP6V1E1P1	61	179	126	84	97	95	67	67	89	135	67	73	96	-0.579676	0.024056	-0.577497	0.0932673	Yes	3.59	5.4	4.59	3.28	3.9	3.45	2.8	2.16	2.62	3.42	2.25	2.89	3.69
ENSG00000184557	protein_coding	SOCS3	92	398	1901	39	96	217	113	54	190	374	98	88	83	-1.37329	0.0319777	-1.32751	0.0938748	Yes	1.35	2.99	17.27	0.38	0.96	1.96	1.17	0.43	1.39	2.36	0.82	0.87	0.8
ENSG00000260276	lncRNA	RP11-77H9.2	23	66	353	18	66	21	35	37	36	33	30	25	31	-1.26875	0.038589	-1.22837	0.0948447	Yes	0.65	0.96	6.19	0.34	1.28	0.37	0.7	0.57	0.51	0.4	0.49	0.48	0.57
ENSG00000162654	protein_coding	GBP4	509	1176	681	1016	926	1234	2194	1648	2139	2486	2363	1187	1749	0.77024	0.0238346	0.769831	0.0948643	Yes	3.33	3.94	2.76	4.41	4.13	4.98	10.18	5.9	6.99	6.99	8.83	5.22	7.48
ENSG00000065413	protein_coding	ANKRD44	139	266	216	263	321	394	425	483	587	577	527	406	449	0.589688	0.0336958	0.587444	0.0960298	Yes	0.64	0.62	0.61	0.8	1	1.11	1.38	1.21	1.34	1.14	1.38	1.25	1.34
ENSG00000235847	other	LDHAP7	37	102	156	64	72	61	27	61	73	59	41	35	51	-0.904725	0.0286311	-0.90082	0.0960957	Yes	1.54	2.17	4.01	1.77	2.04	1.56	0.8	1.39	1.51	1.05	0.97	0.98	1.38
ENSG00000178860	protein_coding	MSC	13	49	18	21	17	16	42	52	129	72	44	48	31	0.989046	0.0196416	0.981157	0.0960962	Yes	0.26	0.5	0.22	0.28	0.23	0.2	0.59	0.56	1.28	0.61	0.5	0.64	0.4
ENSG00000135506	protein_coding	OS9	10618	14863	17070	9226	10330	9287	8435	11919	11379	15043	10747	9167	8610	-0.448887	0.0318889	-0.448303	0.0963017	Yes	148.64	106.61	148.1	85.82	98.75	80.2	83.75	91.28	79.6	90.61	85.93	86.37	78.8
ENSG00000125730	protein_coding	C3	398588	814817	1204008	502031	575575	627626	403239	653864	473917	832666	466259	337157	488659	-0.655146	0.0291145	-0.654302	0.0968484	Yes	2763.41	2894.47	5173.25	2312.68	2724.82	2684.18	1982.82	2479.8	1641.73	2483.86	1846.37	1573.27	2214.85
ENSG00000112149	protein_coding	CD83	28	92	68	63	61	60	131	87	139	171	189	142	143	0.872193	0.0285371	0.872144	0.0969921	Yes	0.45	0.75	0.67	0.67	0.66	0.59	1.48	0.76	1.11	1.17	1.72	1.52	1.49
ENSG00000169245	protein_coding	CXCL10	109	358	24	854	42	72	3063	562	1359	2213	3813	1673	1739	1.65297	0.00475404	1.50975	0.097892	Yes	3.71	6.25	0.51	19.33	0.98	1.51	74.01	10.47	23.13	32.44	74.2	38.36	38.73
ENSG00000122756	protein_coding	CNTFR	236	1189	195	302	534	841	312	117	416	399	237	119	298	-1.04617	0.0322388	-1.04614	0.0979832	Yes	4.48	11.56	2.29	3.81	6.92	9.85	4.2	1.21	3.95	3.26	2.57	1.52	3.7
ENSG00000016391	protein_coding	CHDH	2126	4112	2590	3770	3167	3818	5113	5602	6458	6454	5657	5181	5879	0.540778	0.0265865	0.538524	0.0996474	Yes	10.98	10.88	8.29	12.94	11.17	12.16	18.73	15.83	16.66	14.34	16.69	18.01	19.85
ENSG00000054219	protein_coding	LY75	17	68	41	74	133	60	180	146	302	330	106	137	187	1.0772	0.0331996	1.07273	0.10014	Yes	0.1	0.2	0.15	0.29	0.53	0.22	0.74	0.46	0.88	0.83	0.35	0.54	0.71
ENSG00000233597	other	RP11-343B5.1	59	64	69	50	54	45	38	56	42	47	36	41	44	-0.650309	0.0322977	-0.649203	0.101334	Yes	4.1	2.28	2.97	2.31	2.56	1.93	1.87	2.13	1.46	1.41	1.43	1.92	2
XLOC_030823	lncRNA	NA	57	26	48	66	41	26	23	13	11	11	18	28	20	-1.21781	0.0413501	-1.23442	0.101364	Yes	1.03	0.24	0.54	0.79	0.5	0.29	0.29	0.13	0.1	0.09	0.18	0.34	0.24
ENSG00000169813	protein_coding	HNRNPF	3550	6040	5778	5296	4616	5127	4401	5707	5316	6541	5123	4718	4715	-0.238462	0.0303399	-0.239279	0.101615	Yes	43.72	38.12	44.1	43.34	38.82	38.95	38.45	38.45	32.72	34.66	36.04	39.11	37.97
ENSG00000270542	other	RP11-311H10.7	543	992	533	726	582	574	504	492	391	880	433	380	394	-0.669576	0.0316501	-0.671234	0.101618	Yes	116.34	108.9	70.77	103.36	85.15	75.86	76.59	57.66	41.86	81.12	52.99	54.8	55.19
ENSG00000115419	protein_coding	GLS	207	439	302	377	495	393	535	611	1244	878	513	587	588	0.612578	0.0262645	0.609998	0.102334	Yes	1.08	1.17	0.98	1.31	1.76	1.26	1.98	1.74	3.24	1.97	1.53	2.06	2.01
ENSG00000125398	protein_coding	SOX9	50	154	190	44	145	26	166	369	807	353	258	315	231	1.203	0.0203489	1.19282	0.102373	Yes	0.51	0.8	1.2	0.3	1.01	0.16	1.2	2.06	4.11	1.55	1.5	2.16	1.54
ENSG00000135480	protein_coding	KRT7	104	173	49	33	193	13	160	354	922	394	315	400	167	1.27921	0.0198859	1.26022	0.102658	Yes	2.38	2.02	0.69	0.5	3.01	0.18	2.59	4.42	10.52	3.87	4.11	6.15	2.49
ENSG00000228834	other	RP11-249L21.4	337	565	413	266	257	220	175	208	186	447	251	196	197	-0.786321	0.0328927	-0.785207	0.102892	Yes	52.13	44.78	39.59	27.34	27.15	20.99	19.2	17.6	14.38	29.75	22.18	20.41	19.92
ENSG00000170315	protein_coding	UBB	23396	43342	34272	22961	19928	18614	20268	23048	18063	27079	20304	20710	18629	-0.599028	0.0347915	-0.598492	0.102978	Yes	579.34	549.91	525.95	377.79	336.96	284.33	355.96	312.2	223.49	288.51	287.18	345.16	301.58
ENSG00000106565	protein_coding	TMEM176B	37933	49735	52082	23253	30911	27619	22729	31617	28805	39754	28953	27548	22925	-0.634041	0.0370298	-0.632621	0.102978	Yes	767.97	515.92	653.47	312.8	427.32	344.93	326.37	350.15	291.39	346.29	334.81	375.38	303.43
ENSG00000211670	protein_coding	IGLV3-9	0	0	2	16	2	1	11	22	34	24	14	8	77	1.62674	0.00960759	1.56061	0.103217	Yes	0	0	0.11	0.92	0.12	0.05	0.68	1.05	1.48	0.9	0.69	0.47	4.38
ENSG00000120054	protein_coding	CPN1	1512	2173	5000	1738	1791	1787	1276	2043	1731	2196	1545	1494	1385	-0.730029	0.039985	-0.726763	0.10406	Yes	32.1	23.64	65.79	24.52	25.97	23.41	19.22	23.73	18.36	20.06	18.74	21.35	19.23
ENSG00000228639	lncRNA	AC005152.3	2	4	1	0	8	1	15	10	27	9	6	15	16	1.36658	0.0289176	1.34916	0.104354	Yes	0.15	0.15	0.05	0	0.41	0.05	0.79	0.41	1	0.29	0.25	0.75	0.78
XLOC_050914	other	NA	10	8	3	9	6	14	23	24	29	17	21	25	14	0.95819	0.0336179	0.946855	0.10452	Yes	0.77	0.32	0.14	0.46	0.32	0.66	1.25	1.01	1.11	0.56	0.92	1.29	0.7
ENSG00000274627	other	RP11-104N10.2	126	234	105	115	313	137	326	461	297	390	467	547	333	0.887175	0.0238935	0.879925	0.105474	Yes	0.93	0.89	0.48	0.56	1.58	0.62	1.71	1.86	1.1	1.24	1.97	2.72	1.61
ENSG00000133027	protein_coding	PEMT	2742	4441	6403	2870	2639	2348	1593	3320	2471	4326	2486	2063	2237	-0.710846	0.0322977	-0.708476	0.106396	Yes	86.37	71.67	124.99	60.07	56.76	45.62	35.59	57.2	38.89	58.63	44.73	43.74	46.06
ENSG00000254814	lncRNA	RP11-535A19.1	24	24	8	10	9	20	5	11	14	2	3	5	1	-1.28472	0.0388149	-1.2829	0.106436	Yes	1.27	0.65	0.26	0.35	0.32	0.65	0.19	0.32	0.37	0.05	0.09	0.18	0.03
ENSG00000095261	protein_coding	PSMD5	767	1193	1136	1242	1236	1288	915	1058	1341	1448	939	960	947	-0.364561	0.0306486	-0.365075	0.10666	Yes	8.23	6.56	7.55	8.85	9.05	8.52	6.96	6.21	7.19	6.68	5.75	6.93	6.64
ENSG00000096433	protein_coding	ITPR3	89	167	123	201	188	197	276	307	1023	556	307	395	200	0.975049	0.0218366	0.968827	0.107041	Yes	0.36	0.35	0.31	0.54	0.52	0.49	0.79	0.68	2.07	0.97	0.71	1.08	0.53
ENSG00000170743	protein_coding	SYT9	111	426	438	220	283	429	163	136	270	281	66	100	154	-1.02359	0.0383047	-1.02637	0.10738	Yes	1.12	2.21	2.75	1.48	1.96	2.68	1.17	0.75	1.37	1.22	0.38	0.68	1.02
ENSG00000115590	protein_coding	IL1R2	200	264	164	175	152	91	111	132	105	188	122	94	59	-0.839912	0.0384628	-0.838285	0.108005	Yes	4.22	2.85	2.14	2.45	2.19	1.18	1.66	1.52	1.11	1.7	1.47	1.33	0.81
ENSG00000274114	other	CTC-281F24.3	8	6	138	35	28	15	10	13	5	25	8	14	3	-1.36111	0.0380379	-1.31888	0.109533	Yes	0.33	0.13	3.48	0.95	0.78	0.38	0.29	0.29	0.1	0.44	0.19	0.38	0.08
ENSG00000109072	protein_coding	VTN	223395	327569	329301	185944	198311	180128	168052	252592	194554	270195	222230	171927	180400	-0.493048	0.0335979	-0.492722	0.110744	Yes	4015.48	3016.86	3668.34	2220.8	2434.02	1997.26	2142.43	2483.65	1747.36	2089.66	2281.59	2079.98	2119.91
ENSG00000239855	protein_coding	IGKV1-6	1	5	0	2	4	5	30	3	8	94	7	14	10	1.55702	0.0134226	1.54594	0.113028	Yes	0.11	0.27	0	0.14	0.29	0.33	2.24	0.17	0.42	4.26	0.42	0.99	0.69
ENSG00000166278	protein_coding	C2	21915	41013	49515	21148	24994	25798	20452	29767	26694	35591	25821	20811	21916	-0.520916	0.0398679	-0.519647	0.113659	Yes	215.52	206.66	301.79	138.19	167.84	156.5	142.66	160.14	131.17	150.6	145.04	137.75	140.91
ENSG00000162739	protein_coding	SLAMF6	26	117	39	52	82	60	154	117	216	170	129	124	154	0.919241	0.0421565	0.916446	0.113974	Yes	0.38	0.87	0.35	0.5	0.82	0.54	1.59	0.93	1.57	1.07	1.08	1.22	1.47
ENSG00000175600	protein_coding	SUGCT	564	857	620	505	555	524	414	597	513	761	544	384	432	-0.508881	0.0353909	-0.50899	0.113978	Yes	9.95	7.74	6.78	5.92	6.68	5.7	5.18	5.76	4.52	5.77	5.48	4.56	4.98
XLOC_031504	other	NA	3	5	7	9	12	4	19	30	39	17	13	17	11	1.10309	0.028022	1.09129	0.114295	Yes	0.21	0.18	0.31	0.42	0.58	0.17	0.95	1.16	1.38	0.52	0.52	0.81	0.51
ENSG00000138755	protein_coding	CXCL9	61	369	27	513	167	36	6543	897	799	1622	2859	1010	3206	1.47088	0.0291145	1.46785	0.114857	Yes	0.89	2.76	0.24	4.98	1.67	0.32	67.86	7.18	5.84	10.2	23.88	9.94	30.65
ENSG00000253755	other	IGHGP	3	73	6	3	6	8	62	67	63	109	93	124	35	1.3601	0.0329474	1.34857	0.11504	Yes	0.1	1.27	0.13	0.07	0.14	0.17	1.5	1.25	1.07	1.6	1.81	2.84	0.78
ENSG00000244005	protein_coding	NFS1	1215	1947	1983	1343	1120	1036	945	1477	1397	1772	1220	1152	990	-0.467932	0.0369014	-0.467371	0.115163	Yes	12.9	10.59	13.05	9.48	8.12	6.79	7.12	8.58	7.41	8.1	7.4	8.23	6.87
ENSG00000183605	protein_coding	SFXN4	656	1182	1055	642	586	773	451	636	642	578	728	703	515	-0.649691	0.0392438	-0.649447	0.115249	Yes	15.48	14.29	15.43	10.07	9.44	11.25	7.55	8.21	7.57	5.87	9.81	11.16	7.94
ENSG00000215283	other	HMGB3P24	35	74	46	33	27	31	22	37	27	19	33	10	18	-0.929316	0.0395056	-0.926953	0.116739	Yes	2.25	2.44	1.84	1.41	1.19	1.23	1.01	1.3	0.87	0.53	1.21	0.43	0.76
ENSG00000049759	protein_coding	NEDD4L	448	483	300	920	488	762	959	1576	1599	997	1620	1559	883	0.833501	0.0377687	0.828207	0.117679	Yes	1.77	0.98	0.73	2.41	1.32	1.86	2.69	3.4	3.15	1.69	3.65	4.14	2.28
XLOC_052292	lncRNA	NA	13	25	102	13	12	5	4	13	8	15	15	9	5	-1.28718	0.0414584	-1.24632	0.118101	Yes	0.52	0.52	2.55	0.35	0.33	0.12	0.11	0.29	0.16	0.26	0.35	0.24	0.13
ENSG00000134242	protein_coding	PTPN22	22	84	29	48	52	41	132	74	152	132	89	81	101	0.892888	0.0326702	0.889459	0.118128	Yes	0.22	0.44	0.18	0.32	0.36	0.26	0.95	0.41	0.77	0.58	0.52	0.56	0.67
ENSG00000188873	other	RPL10AP2	269	403	339	313	308	266	217	266	305	450	252	240	204	-0.500405	0.0472462	-0.501125	0.118619	Yes	16.48	12.65	12.87	12.74	12.88	10.05	9.43	8.91	9.34	11.86	8.82	9.9	8.17
ENSG00000100714	protein_coding	MTHFD1	10705	19907	15299	14477	16543	16651	11988	18520	15064	23488	13177	11497	10580	-0.367493	0.0359081	-0.368894	0.118796	Yes	56.71	54.03	50.23	50.96	59.84	54.41	45.04	53.67	39.87	53.54	39.87	40.99	36.64
ENSG00000166741	protein_coding	NNMT	4543	29814	118389	1542	6944	5396	9396	1950	6269	12467	1477	3734	1570	-1.40979	0.0406935	-1.34464	0.11946	Yes	78.29	263.24	1264.37	17.66	81.71	57.36	114.84	18.38	53.98	92.44	14.54	43.31	17.69
ENSG00000159479	protein_coding	MED8	641	1214	1366	791	708	819	634	720	847	1111	747	731	790	-0.479217	0.0386041	-0.478262	0.119525	Yes	12.61	12.23	16.65	10.34	9.51	9.94	8.84	7.75	8.32	9.4	8.39	9.68	10.16
ENSG00000176783	protein_coding	RUFY1	636	1161	871	652	636	637	545	733	858	1029	640	659	607	-0.372173	0.038673	-0.372088	0.121141	Yes	8.17	7.64	6.93	5.56	5.58	5.05	4.96	5.15	5.51	5.69	4.69	5.7	5.1
ENSG00000135469	protein_coding	COQ10A	1354	1634	1083	1381	726	1130	763	1171	731	1285	1147	629	796	-0.663974	0.0423349	-0.663957	0.121709	Yes	28.3	17.5	14.03	19.18	10.36	14.57	11.31	13.39	7.63	11.56	13.69	8.85	10.88
XLOC_037785	other	NA	12	90	18	33	25	5	70	58	353	106	204	250	21	1.40042	0.0287871	1.38705	0.121988	Yes	0.1	0.4	0.1	0.19	0.15	0.03	0.43	0.28	1.54	0.4	1.01	1.47	0.12
ENSG00000233461	lncRNA	RP11-295G20.2	50	82	162	33	42	29	31	32	27	53	27	52	28	-1.00028	0.0447123	-0.992031	0.122259	Yes	1.96	1.65	3.94	0.86	1.13	0.7	0.86	0.69	0.53	0.89	0.61	1.37	0.72
ENSG00000115085	protein_coding	ZAP70	91	187	75	105	128	104	229	184	307	287	318	268	230	0.827186	0.0461318	0.824613	0.122502	Yes	1.43	1.5	0.73	1.1	1.37	1.01	2.55	1.58	2.41	1.94	2.85	2.83	2.36
ENSG00000182566	protein_coding	CLEC4G	1324	2844	2022	925	1275	1480	1138	1265	1540	1933	1464	948	995	-0.573731	0.04003	-0.573278	0.122959	Yes	34.74	38.23	32.88	16.13	22.84	23.95	21.18	18.16	20.19	21.82	21.94	16.74	17.07
ENSG00000259838	other	TCEB1P2	43	85	70	49	45	33	29	41	50	56	46	32	21	-0.717132	0.0445643	-0.714331	0.123349	Yes	5.19	5.26	5.24	3.93	3.71	2.46	2.48	2.71	3.01	2.91	3.17	2.6	1.66
ENSG00000124802	protein_coding	EEF1E1	137	303	348	166	106	144	105	100	132	182	109	132	135	-0.830176	0.0417832	-0.824743	0.123591	Yes	2.61	2.95	4.1	2.1	1.38	1.69	1.42	1.04	1.25	1.49	1.18	1.69	1.68
ENSG00000081665	protein_coding	ZNF506	89	178	105	119	184	287	233	257	483	440	258	372	280	0.715207	0.0373763	0.710796	0.123829	Yes	0.7	0.71	0.51	0.62	0.98	1.39	1.3	1.1	1.89	1.48	1.16	1.96	1.43
ENSG00000026751	protein_coding	SLAMF7	56	300	82	190	153	114	465	294	365	541	399	345	391	1.02039	0.0387259	1.01996	0.123908	Yes	0.76	2.1	0.69	1.72	1.43	0.96	4.5	2.19	2.49	3.18	3.11	3.17	3.49
ENSG00000259834	lncRNA	RP11-284N8.3	31	68	50	51	61	30	86	84	176	153	74	122	110	0.851307	0.0432765	0.850452	0.124061	Yes	0.36	0.4	0.36	0.39	0.48	0.21	0.7	0.53	1.01	0.76	0.49	0.95	0.83
ENSG00000132207	protein_coding	SLX1A	15	55	37	33	13	24	23	10	7	15	16	17	16	-1.00972	0.0395707	-1.00508	0.124342	Yes	0.54	1.02	0.83	0.8	0.32	0.54	0.59	0.2	0.13	0.23	0.33	0.42	0.38
ENSG00000259343	lncRNA	TMC3-AS1	63	100	166	51	60	69	44	43	49	119	29	52	47	-0.86144	0.0427607	-0.85936	0.125082	Yes	1.87	1.52	3.06	1.01	1.22	1.26	0.93	0.7	0.73	1.52	0.49	1.04	0.91
ENSG00000211662	protein_coding	IGLV3-21	12	35	32	14	12	10	139	70	76	269	20	49	32	1.31654	0.030443	1.33052	0.125111	Yes	0.8	1.19	1.32	0.62	0.55	0.41	6.56	2.55	2.53	7.7	0.76	2.19	1.39
ENSG00000078081	protein_coding	LAMP3	7	33	6	52	8	19	92	55	98	61	73	107	68	1.15531	0.0520225	1.18822	0.125263	Yes	0.07	0.18	0.04	0.37	0.06	0.12	0.69	0.32	0.52	0.28	0.44	0.76	0.47
ENSG00000278448	lncRNA	CTD-2240J17.3	16	19	51	8	11	15	13	4	10	16	7	9	3	-1.16477	0.0444763	-1.15055	0.125367	Yes	1.4	0.85	2.76	0.47	0.66	0.81	0.81	0.19	0.44	0.6	0.35	0.53	0.17
ENSG00000134853	protein_coding	PDGFRA	295	663	541	661	716	583	684	1620	1771	1772	817	616	1094	0.687969	0.0329474	0.686329	0.127479	Yes	1.41	1.62	1.6	2.09	2.33	1.71	2.31	4.23	4.22	3.64	2.23	1.98	3.41
ENSG00000141543	protein_coding	EIF4A3	691	1210	861	839	674	691	610	739	854	872	687	693	814	-0.402831	0.0444084	-0.403139	0.127495	Yes	15.97	14.33	12.33	12.88	10.63	9.85	10	9.34	9.86	8.67	9.07	10.78	12.3
ENSG00000272279	lncRNA	RP11-157J24.2	3	33	23	4	101	2	7	15	5	6	6	4	4	-1.3297	0.0575937	-1.2931	0.127767	Yes	0.22	1.24	1.04	0.19	5.04	0.09	0.36	0.6	0.18	0.19	0.25	0.2	0.19
ENSG00000250568	other	RP11-333E13.2	197	431	244	254	313	295	242	301	291	365	256	227	215	-0.366463	0.0413637	-0.366753	0.128226	Yes	25.06	28.09	19.23	21.47	27.18	23.15	21.83	20.94	18.49	19.98	18.6	19.43	17.88
ENSG00000088926	protein_coding	F11	6293	10959	10555	8494	9045	11400	7991	9303	8989	11748	7152	8463	7477	-0.387824	0.0385117	-0.388698	0.128483	Yes	79.31	70.77	82.44	71.13	77.84	88.63	71.43	64.14	56.61	63.71	51.49	71.79	61.61
ENSG00000088298	protein_coding	EDEM2	870	1388	1691	845	1040	989	792	1121	1095	1450	959	869	908	-0.436232	0.045485	-0.435813	0.128803	Yes	18.16	14.85	21.88	11.72	14.83	12.74	11.73	12.8	11.42	13.03	11.44	12.21	12.39
ENSG00000090924	protein_coding	PLEKHG2	111	234	187	169	152	200	282	365	410	436	373	266	279	0.64968	0.0459583	0.648469	0.129233	Yes	0.51	0.56	0.54	0.52	0.48	0.57	0.93	0.92	0.95	0.87	0.99	0.83	0.84
ENSG00000228278	protein_coding	ORM2	34096	81293	118051	24001	38109	26721	28954	15799	21280	51870	27361	15166	25803	-1.06527	0.0474114	-1.06191	0.129604	Yes	1797.48	2195.84	3856.94	840.72	1371.84	868.96	1082.6	455.61	560.55	1176.55	823.88	538.12	889.3
ENSG00000155666	protein_coding	KDM8	1692	6284	5700	1891	1378	2365	872	1207	1841	3169	1449	1572	1839	-1.00264	0.0448903	-0.996761	0.129761	Yes	24.87	47.32	51.92	18.47	13.83	21.44	9.09	9.7	13.52	20.04	12.16	15.55	17.67
ENSG00000128284	protein_coding	APOL3	2021	1920	2517	1768	1997	854	4757	2578	2687	7676	7600	3665	3594	0.888495	0.0308863	0.887386	0.129935	Yes	20.03	9.75	15.46	11.64	13.51	5.22	33.44	13.98	13.31	32.73	43.02	24.45	23.28
ENSG00000090382	protein_coding	LYZ	563	1576	893	1069	1167	919	4011	1547	4057	2940	3838	1480	2532	1.05154	0.0356138	1.05614	0.131205	Yes	12.79	18.34	12.57	16.13	18.1	12.88	64.61	19.22	46.04	28.73	49.79	22.62	37.6
ENSG00000162267	protein_coding	ITIH3	23417	65550	162823	24433	56936	48675	36552	39666	51741	46672	39353	33970	29636	-0.841533	0.0627385	-0.831842	0.131309	Yes	307.92	441.63	1326.88	213.47	511.21	394.82	340.89	285.32	339.95	264.05	295.56	300.64	254.76
ENSG00000198721	protein_coding	ECI2	7573	11295	7307	7314	7313	6455	5112	7756	6389	9742	6648	6316	6354	-0.47964	0.0445643	-0.479856	0.131423	Yes	168.29	128.6	100.63	107.99	110.97	88.48	80.57	94.28	70.94	93.15	84.38	94.46	92.31
ENSG00000020633	protein_coding	RUNX3	50	150	60	81	109	93	177	182	264	252	149	157	185	0.771361	0.0550005	0.768707	0.131612	Yes	0.46	0.71	0.34	0.49	0.68	0.53	1.15	0.91	1.21	1	0.78	0.97	1.11
XLOC_007057	other	NA	52	96	78	34	31	41	39	46	33	35	31	33	27	-0.834137	0.0516004	-0.831841	0.131711	Yes	2.62	2.48	2.44	1.14	1.07	1.28	1.4	1.27	0.83	0.76	0.89	1.12	0.89
ENSG00000104938	protein_coding	CLEC4M	1247	3624	3856	1677	1572	2049	1700	1529	2479	2044	1032	618	1383	-0.795139	0.046487	-0.796989	0.131976	Yes	25.45	37.9	48.78	22.74	21.91	25.8	24.61	17.07	25.28	17.95	12.03	8.49	18.45
ENSG00000187244	protein_coding	BCAM	1411	1599	4598	1237	973	1470	1222	1245	1411	1806	1103	1115	788	-0.825009	0.0546937	-0.819585	0.131982	Yes	16.41	9.53	33.13	9.56	7.72	10.54	10.08	7.92	8.2	9.03	7.32	8.73	5.99
ENSG00000104760	protein_coding	FGL1	19590	79566	255710	11962	26147	18042	25299	27319	45238	38399	14769	22618	16083	-1.20649	0.0499282	-1.1724	0.132401	Yes	313.33	652.05	2534.7	127.13	285.56	178.01	286.99	239.02	361.53	264.25	134.92	243.48	168.17
XLOC_035933	other	NA	7	14	21	6	9	7	6	5	6	2	4	7	3	-1.12574	0.052803	-1.10935	0.132587	Yes	3.05	3.12	5.67	1.74	2.68	1.88	1.85	1.19	1.31	0.37	0.99	2.05	0.85
ENSG00000111275	protein_coding	ALDH2	75485	97127	77739	62610	54143	69412	52672	71187	61360	93664	62855	42511	51633	-0.529302	0.0445643	-0.529546	0.132711	Yes	314.91	207.61	200.99	173.55	154.23	178.63	155.85	162.45	127.9	168.12	149.77	119.36	140.82
ENSG00000231852	protein_coding	CYP21A2	607	194	1003	91	205	200	168	127	119	320	244	178	44	-1.18516	0.0519723	-1.16144	0.133389	Yes	10.98	1.8	11.24	1.09	2.53	2.23	2.16	1.26	1.08	2.49	2.52	2.17	0.52
ENSG00000171132	protein_coding	PRKCE	161	937	2397	504	188	261	105	237	239	790	208	154	350	-1.2131	0.0492624	-1.19545	0.133565	Yes	1.01	3.01	9.31	2.1	0.8	1.01	0.47	0.81	0.75	2.13	0.74	0.65	1.43
ENSG00000271503	protein_coding	CCL5	179	472	105	156	290	121	599	332	683	607	652	361	516	0.907697	0.0440745	0.902064	0.134101	Yes	4.74	6.41	1.72	2.75	5.25	1.98	11.26	4.81	9.04	6.92	9.87	6.44	8.94
XLOC_002790	lncRNA	NA	27	38	25	36	30	38	66	111	95	77	74	97	37	0.884252	0.0421565	0.883868	0.134123	Yes	0.66	0.48	0.38	0.59	0.5	0.58	1.15	1.49	1.17	0.81	1.04	1.6	0.59
ENSG00000078070	protein_coding	MCCC1	2502	3335	2404	2508	2102	2094	1629	2520	2334	3328	2161	2219	1909	-0.425205	0.0413862	-0.425333	0.134438	Yes	31.85	21.76	18.97	21.22	18.27	16.45	14.71	17.55	14.85	18.23	15.71	19.01	15.89
ENSG00000159202	protein_coding	UBE2Z	922	1560	1273	1296	1092	1300	1469	1712	2136	2258	1843	1630	1456	0.233296	0.0412541	0.232225	0.135067	Yes	9.87	8.56	8.45	9.22	7.98	8.59	11.16	10.03	11.43	10.4	11.27	11.75	10.19
XLOC_020013	other	NA	10	3	64	5	4	1	3	2	4	0	5	4	2	-1.3608	0.0516517	-1.29135	0.135253	Yes	0.28	0.04	1.1	0.09	0.08	0.02	0.06	0.03	0.06	0	0.08	0.07	0.04
ENSG00000091490	protein_coding	SEL1L3	136	560	271	255	402	346	653	648	1603	1047	503	496	614	0.885828	0.0330481	0.884856	0.135625	Yes	0.89	1.88	1.1	1.11	1.79	1.4	3.03	2.32	5.24	2.94	1.88	2.18	2.62
ENSG00000060762	protein_coding	MPC1	3264	7717	9843	3163	3502	3665	2148	3309	3598	5745	2080	2855	2623	-0.88764	0.053479	-0.88254	0.135913	Yes	108.71	131.69	203.16	70	79.64	75.3	50.74	60.29	59.88	82.33	39.57	64	57.11
ENSG00000145050	protein_coding	MANF	480	1413	6721	497	740	307	495	453	844	1098	453	435	508	-1.23118	0.0594894	-1.19096	0.136798	Yes	16.68	25.16	144.74	11.48	17.56	6.58	12.2	8.61	14.65	16.42	8.99	10.17	11.54
ENSG00000278266	lncRNA	RP11-575F12.3	242	142	239	148	163	56	24	128	145	124	75	56	83	-1.04834	0.0557526	-1.0421	0.136877	Yes	3.31	0.99	2.02	1.34	1.52	0.47	0.23	0.96	0.99	0.73	0.59	0.51	0.74
ENSG00000176422	protein_coding	SPRYD4	3114	4912	3714	3471	2503	2826	2219	2948	2923	4200	3191	2716	2892	-0.467231	0.0461318	-0.467484	0.137018	Yes	11.57	9.35	8.56	8.57	6.35	6.48	5.85	5.99	5.43	6.72	6.77	6.79	7.03
ENSG00000151611	protein_coding	MMAA	689	1207	1109	881	1151	1142	876	1130	1079	1510	955	853	915	-0.269119	0.0392185	-0.269643	0.137826	Yes	3.91	3.51	3.9	3.32	4.46	3.99	3.52	3.5	3.06	3.68	3.09	3.25	3.39
ENSG00000264539	other	MIR548AR	3	3	4	8	4	4	17	11	7	18	9	15	14	1.08893	0.0424995	1.06865	0.138842	Yes	2.11	1.08	1.74	3.74	1.92	1.73	8.48	4.23	2.46	5.44	3.61	7.1	6.43
ENSG00000005075	protein_coding	POLR2J	507	767	502	317	359	315	287	320	302	410	385	389	307	-0.665146	0.0506734	-0.664237	0.138902	Yes	14.99	11.62	9.2	6.23	7.25	5.75	6.02	5.18	4.46	5.22	6.5	7.74	5.93
ENSG00000136237	protein_coding	RAPGEF5	411	569	532	476	871	764	800	1532	1619	1624	802	1012	870	0.611494	0.0381346	0.608503	0.139091	Yes	1.83	1.3	1.47	1.41	2.65	2.1	2.53	3.73	3.6	3.11	2.04	3.03	2.53
ENSG00000205302	protein_coding	SNX2	1057	2079	1427	1365	1212	1491	1069	1326	1464	1861	1197	1233	1253	-0.373461	0.0471025	-0.373929	0.139254	Yes	15.8	15.92	13.22	13.55	12.37	13.74	11.33	10.84	10.93	11.97	10.22	12.4	12.24
ENSG00000197471	protein_coding	SPN	104	305	123	177	231	179	358	410	595	410	490	343	432	0.859843	0.0584175	0.858359	0.139616	Yes	0.6	0.89	0.44	0.67	0.9	0.63	1.45	1.28	1.7	1.01	1.6	1.32	1.62
ENSG00000118707	protein_coding	TGIF2	278	467	245	313	345	322	427	540	697	641	676	443	502	0.469746	0.0403572	0.467593	0.139989	Yes	2.94	2.53	1.61	2.2	2.49	2.1	3.21	3.13	3.69	2.92	4.09	3.16	3.47
ENSG00000100591	protein_coding	AHSA1	840	2519	2570	950	969	887	968	851	1080	1584	690	841	945	-0.748497	0.0479218	-0.743197	0.14024	Yes	15.55	23.89	29.48	11.68	12.24	10.13	12.71	8.61	9.99	12.61	7.29	10.48	11.43
ENSG00000263232	other	ATP5A1P3	43	108	121	106	89	117	52	106	83	117	71	68	57	-0.566918	0.045449	-0.566097	0.141327	Yes	1.14	1.47	1.99	1.87	1.62	1.92	0.98	1.54	1.1	1.34	1.08	1.22	0.99
ENSG00000150787	protein_coding	PTS	480	1343	2143	350	413	495	390	434	526	837	410	444	322	-0.966786	0.0650947	-0.953148	0.14191	Yes	18.84	27	52.12	9.13	11.07	11.98	10.85	9.32	10.31	14.13	9.19	11.73	8.26
XLOC_022410	other	NA	48	56	38	28	28	6	17	12	7	12	6	9	12	-1.28271	0.058327	-1.28867	0.142325	Yes	9.86	5.9	4.84	3.82	3.93	0.76	2.48	1.35	0.72	1.06	0.7	1.24	1.61
ENSG00000176485	protein_coding	PLA2G16	2031	2878	3963	1468	1680	1244	1194	1494	1693	1930	1334	1519	850	-0.840697	0.0585106	-0.841414	0.142991	Yes	28.99	21.05	35.06	13.92	16.37	10.95	12.09	11.67	12.07	11.85	10.88	14.59	7.93
ENSG00000184601	protein_coding	C14orf180	87	291	64	81	42	28	34	46	65	26	55	50	49	-1.04061	0.0631777	-1.02942	0.143262	Yes	1.15	1.97	0.52	0.71	0.38	0.23	0.32	0.33	0.43	0.15	0.41	0.44	0.42
ENSG00000121552	protein_coding	CSTA	986	181	494	266	159	52	71	57	99	447	127	88	144	-1.25682	0.0594818	-1.24458	0.14346	Yes	28.77	2.71	8.93	5.16	3.17	0.94	1.47	0.91	1.44	5.61	2.12	1.73	2.75
ENSG00000151093	protein_coding	OXSM	416	712	779	429	409	330	302	489	427	564	389	320	346	-0.608194	0.0586307	-0.606239	0.143588	Yes	9.48	8.31	11	6.5	6.36	4.64	4.88	6.1	4.86	5.53	5.06	4.91	5.16
ENSG00000162236	protein_coding	STX5	685	1455	2555	766	768	859	711	817	989	1226	736	610	791	-0.720393	0.0556083	-0.714698	0.144005	Yes	13.18	14.34	30.46	9.79	10.09	10.19	9.7	8.6	9.51	10.15	8.09	7.9	9.95
ENSG00000203286	other	Metazoa_SRP	3	2	5	2	5	6	6	14	9	15	14	12	11	1.04136	0.0591196	1.02449	0.144196	Yes	0.92	0.32	0.96	0.41	1.05	1.14	1.31	2.36	1.39	1.99	2.46	2.49	2.22
ENSG00000211951	protein_coding	IGHV2-26	1	0	5	1	5	1	22	11	39	14	2	2	41	1.44695	0.0313177	1.44517	0.145457	Yes	0.11	0	0.33	0.07	0.36	0.06	1.64	0.63	2.05	0.63	0.12	0.14	2.82
XLOC_009737	other	NA	0	1	2	1	11	7	7	11	18	23	10	14	9	1.14105	0.0544907	1.10539	0.14571	Yes	0	0.06	0.14	0.07	0.84	0.48	0.55	0.67	1	1.1	0.64	1.05	0.65
ENSG00000136286	protein_coding	MYO1G	46	160	40	90	84	61	152	181	222	222	216	192	161	0.885826	0.0633335	0.882541	0.146471	Yes	0.56	1.01	0.3	0.73	0.7	0.46	1.32	1.21	1.36	1.17	1.51	1.58	1.29
ENSG00000108958	other	AC016292.3	170	242	246	206	187	181	150	213	195	208	202	171	162	-0.424181	0.0517767	-0.424351	0.146548	Yes	16.69	12.18	14.97	13.44	12.54	10.96	10.45	11.44	9.57	8.79	11.33	11.3	10.4
ENSG00000090534	protein_coding	THPO	439	719	857	397	392	523	429	489	461	681	452	437	348	-0.51245	0.0510854	-0.511485	0.146633	Yes	9.48	7.96	11.47	5.7	5.78	6.97	6.57	5.78	4.98	6.33	5.58	6.35	4.91
ENSG00000211638	protein_coding	IGLV8-61	17	3	11	3	16	11	5	50	89	86	99	173	4	1.42631	0.0277633	1.4378	0.147017	Yes	1.65	0.15	0.66	0.19	1.06	0.66	0.34	2.65	4.3	3.58	5.47	11.27	0.25
ENSG00000230191	other	RP4-725G10.3	518	850	2157	412	381	407	331	305	447	985	408	226	423	-0.985543	0.0525734	-0.971395	0.147391	Yes	53.35	44.86	137.69	28.2	26.8	25.86	24.18	17.18	23	43.65	24	15.67	28.48
ENSG00000143772	protein_coding	ITPKB	102	275	165	207	225	255	318	355	580	519	387	275	333	0.63042	0.0513103	0.6275	0.147435	Yes	0.58	0.8	0.58	0.78	0.87	0.9	1.28	1.11	1.65	1.27	1.26	1.05	1.24
ENSG00000232888	other	RPS11P5	742	976	847	527	584	503	470	453	553	734	570	548	438	-0.641036	0.0541196	-0.640032	0.14833	Yes	61.42	41.4	43.45	28.99	33.01	25.69	27.59	20.51	22.87	26.14	26.95	30.53	23.7
XLOC_012975	other	NA	3	1	1	16	12	14	17	43	36	20	21	35	14	1.14589	0.0414211	1.11394	0.148434	Yes	0.36	0.06	0.07	1.28	0.99	1.04	1.45	2.83	2.16	1.04	1.44	2.83	1.1
ENSG00000247774	lncRNA	PCED1B-AS1	20	65	47	27	32	33	73	63	98	104	105	113	61	0.873016	0.0517294	0.871339	0.148574	Yes	0.26	0.43	0.38	0.23	0.28	0.26	0.67	0.45	0.63	0.58	0.78	0.99	0.52
ENSG00000140093	protein_coding	SERPINA10	9267	17066	32228	13413	13948	14711	9247	12938	14175	22951	10748	11437	10400	-0.631661	0.0568478	-0.628515	0.148799	Yes	67.85	64.02	146.24	65.26	69.74	66.44	48.02	51.82	51.86	72.3	44.95	56.36	49.78
ENSG00000142748	protein_coding	FCN3	1600	6124	5059	2461	1266	3387	1329	2922	2407	3798	1617	976	1896	-0.825678	0.0555523	-0.821019	0.149319	Yes	62.24	122.06	121.96	63.61	33.63	81.27	36.67	62.18	46.78	63.57	35.93	25.55	48.22
ENSG00000187144	protein_coding	SPATA21	7	5	11	8	12	6	44	14	20	95	96	32	24	1.30489	0.0426742	1.34113	0.149611	Yes	0.09	0.03	0.09	0.07	0.11	0.05	0.4	0.1	0.13	0.53	0.71	0.28	0.2
ENSG00000276805	other	RP11-291L22.6	35	33	41	26	27	40	53	64	108	85	76	47	39	0.637203	0.0423839	0.630087	0.149683	Yes	1.85	0.9	1.35	0.92	0.98	1.31	1.99	1.86	2.86	1.94	2.3	1.68	1.35
ENSG00000147168	protein_coding	IL2RG	78	393	153	134	174	151	402	258	472	508	417	369	387	0.835612	0.0645604	0.832702	0.14984	Yes	1.61	4.15	1.95	1.83	2.45	1.92	5.87	2.91	4.86	4.5	4.91	5.12	5.21
ENSG00000268916	other	CSAG3	0	0	0	0	0	0	6	18	47	28	69	16	1	1.71161	0.0060082	1.62165	0.150145	Yes	0	0	0	0	0	0	0.22	0.5	1.19	0.61	2	0.55	0.03
ENSG00000139180	protein_coding	NDUFA9	1344	2232	1926	1559	1511	1346	1258	1793	1536	1917	1596	1254	1238	-0.411246	0.0548409	-0.411633	0.15081	Yes	6.11	5.2	5.42	4.71	4.69	3.77	4.05	4.46	3.49	3.75	4.14	3.83	3.68
ENSG00000188042	protein_coding	ARL4C	111	342	104	156	204	123	308	261	492	438	310	307	293	0.679148	0.0571188	0.675827	0.151078	Yes	1.11	1.75	0.64	1.03	1.39	0.76	2.18	1.43	2.45	1.88	1.77	2.06	1.91
ENSG00000113492	protein_coding	AGXT2	3238	3734	10059	3145	4349	3707	3010	3319	4021	5790	2490	2952	2691	-0.713395	0.0562642	-0.709638	0.151087	Yes	53.92	31.86	103.81	34.8	49.45	38.08	35.55	30.23	33.46	41.49	23.68	33.09	29.3
ENSG00000166035	protein_coding	LIPC	7289	8144	6600	8257	8047	2451	3703	8750	3859	6389	3227	3164	3678	-0.794897	0.0584338	-0.796788	0.151897	Yes	63.23	36.2	35.48	47.59	47.66	13.11	22.78	41.52	16.73	23.84	15.99	18.47	20.86
ENSG00000225489	lncRNA	RP11-390F4.3	725	772	1653	1054	1592	1661	482	737	612	1276	1308	962	571	-0.775963	0.0556083	-0.780577	0.152126	Yes	10.23	5.58	14.46	9.88	15.34	14.46	4.82	5.69	4.32	7.75	10.54	9.14	5.27
ENSG00000214110	other	LDHAP4	417	1925	2429	803	1078	1028	618	808	1288	1317	733	574	638	-0.784053	0.0587613	-0.779017	0.152554	Yes	16.74	39.6	60.43	21.42	29.55	25.46	17.6	17.74	25.84	22.75	16.81	15.51	16.74
ENSG00000253888	lncRNA	RP11-521M14.1	14	30	41	30	31	25	13	18	10	9	15	33	8	-0.970445	0.056361	-0.976487	0.152567	Yes	0.96	1.05	1.74	1.37	1.45	1.06	0.63	0.67	0.34	0.27	0.59	1.52	0.36
ENSG00000273149	lncRNA	RP11-290D2.6	440	436	420	412	674	559	217	483	399	92	215	417	164	-0.919963	0.0625604	-0.926386	0.152942	Yes	29.98	15.22	17.74	18.65	31.36	23.5	10.49	18	13.58	2.7	8.37	19.12	7.31
ENSG00000044524	protein_coding	EPHA3	43	154	57	97	108	79	118	196	441	481	93	115	206	0.9179	0.0413237	0.917047	0.153763	Yes	0.26	0.47	0.21	0.39	0.44	0.29	0.5	0.64	1.32	1.24	0.32	0.46	0.81
ENSG00000276967	other	AC019129.2	54	58	30	32	28	13	22	8	19	7	31	15	19	-1.06542	0.0558351	-1.05708	0.153959	Yes	37.96	20.89	13.07	14.95	13.44	5.64	10.97	3.08	6.67	2.12	12.45	7.1	8.73
ENSG00000140259	protein_coding	MFAP1	321	747	561	442	380	448	375	455	482	648	412	402	429	-0.347235	0.0554784	-0.347027	0.154076	Yes	5.97	7.12	6.46	5.46	4.82	5.14	4.94	4.63	4.48	5.18	4.38	5.03	5.21
ENSG00000236496	other	GPS2P1	67	136	98	71	68	77	52	59	80	96	65	68	62	-0.579043	0.0527383	-0.57831	0.154348	Yes	2.72	2.83	2.47	1.92	1.89	1.93	1.5	1.31	1.62	1.68	1.51	1.86	1.65
ENSG00000177465	protein_coding	ACOT4	185	459	955	301	305	243	156	308	350	322	212	236	215	-0.848113	0.0613559	-0.839653	0.154412	Yes	3.14	3.99	10.04	3.39	3.53	2.54	1.88	2.86	2.97	2.35	2.05	2.69	2.38
ENSG00000206172	protein_coding	HBA1	72	152	227	123	36	180	35	35	32	177	75	45	16	-1.1481	0.0655598	-1.16413	0.154942	Yes	5	5.41	9.77	5.68	1.71	7.71	1.72	1.33	1.11	5.29	2.97	2.1	0.73
ENSG00000211943	protein_coding	IGHV3-15	10	10	11	3	12	9	16	44	66	24	25	19	33	1.14208	0.0460783	1.13995	0.155227	Yes	0.92	0.47	0.63	0.18	0.75	0.51	1.04	2.21	3.02	0.95	1.31	1.17	1.98
ENSG00000172716	protein_coding	SLFN11	63	195	165	138	222	190	295	261	409	464	233	264	266	0.63315	0.0587715	0.630657	0.155331	Yes	0.48	0.76	0.78	0.7	1.15	0.89	1.59	1.08	1.55	1.51	1.01	1.35	1.32
ENSG00000185811	protein_coding	IKZF1	59	245	122	150	185	168	294	300	383	430	290	211	370	0.754865	0.0615362	0.753302	0.155375	Yes	0.3	0.64	0.39	0.51	0.64	0.53	1.06	0.84	0.97	0.94	0.84	0.72	1.23
XLOC_022948	other	NA	1	12	10	8	7	12	20	17	32	18	25	31	20	1.02716	0.0491051	1.01984	0.155426	Yes	0.17	1.07	1.07	0.92	0.83	1.28	2.46	1.61	2.77	1.34	2.48	3.62	2.27
ENSG00000139194	protein_coding	RBP5	6412	8666	6323	6113	4323	5340	4546	4623	3337	6136	4681	4373	4431	-0.671199	0.0589695	-0.672236	0.155501	Yes	209.54	145.11	128.06	132.74	96.47	107.65	105.37	82.64	54.49	86.28	87.38	96.19	94.67
ENSG00000254860	lncRNA	TMEM9B-AS1	94	141	227	100	148	92	85	75	102	101	83	116	91	-0.726357	0.0574965	-0.725225	0.155511	Yes	3.24	2.49	4.85	2.29	3.48	1.96	2.08	1.41	1.76	1.5	1.63	2.69	2.05
ENSG00000138796	protein_coding	HADH	5822	9255	6671	5886	5751	5708	4387	6506	6163	9329	5639	4773	5260	-0.420265	0.0574965	-0.420673	0.155664	Yes	102	83.08	72.43	68.52	68.8	61.69	54.51	62.35	53.95	70.32	56.43	56.28	60.24
ENSG00000101146	protein_coding	RAE1	401	720	687	418	461	441	381	501	507	680	512	472	410	-0.360156	0.050984	-0.360094	0.156132	Yes	4.68	4.31	4.97	3.24	3.67	3.17	3.15	3.2	2.96	3.41	3.41	3.71	3.13
ENSG00000225630	other	MTND2P28	34106	10896	62723	11185	13028	13980	9211	15176	13957	266	14296	9272	9296	-1.13019	0.0880943	-1.12832	0.157328	Yes	1308.89	214.25	1491.81	285.22	341.4	330.96	250.71	318.59	267.64	4.39	313.37	239.5	233.23
ENSG00000100100	protein_coding	PIK3IP1	117	241	141	186	178	196	274	302	675	888	301	244	299	0.825766	0.0445161	0.823182	0.157413	Yes	1.66	1.76	1.24	1.76	1.73	1.72	2.76	2.35	4.8	5.43	2.44	2.33	2.78
ENSG00000053501	protein_coding	USE1	362	537	479	310	282	292	270	338	320	445	389	274	225	-0.511337	0.0631446	-0.511249	0.157584	Yes	6.41	4.87	5.26	3.65	3.41	3.19	3.39	3.27	2.83	3.39	3.94	3.27	2.61
XLOC_006625	other	NA	2	2	0	4	12	6	15	10	20	14	17	21	10	1.15483	0.0526447	1.12886	0.157729	Yes	0.27	0.14	0	0.36	1.11	0.5	1.44	0.74	1.36	0.82	1.32	1.92	0.89
ENSG00000184545	protein_coding	DUSP8	10	14	15	5	14	5	16	26	99	99	26	25	14	1.17267	0.0388314	1.18597	0.158918	Yes	0.09	0.06	0.08	0.03	0.09	0.03	0.1	0.13	0.44	0.38	0.13	0.15	0.08
ENSG00000163686	protein_coding	ABHD6	1124	3214	3067	1806	1482	1289	1200	1508	1477	2314	1092	1193	1631	-0.647321	0.0597182	-0.644942	0.158929	Yes	15.73	23.05	26.6	16.79	14.16	11.13	11.91	11.54	10.33	13.93	8.73	11.24	14.92
ENSG00000104756	protein_coding	KCTD9	112	210	130	212	205	223	220	300	396	433	250	302	264	0.454116	0.0575491	0.45247	0.159012	Yes	1.32	1.27	0.95	1.66	1.65	1.62	1.84	1.93	2.33	2.19	1.68	2.39	2.03
ENSG00000143257	protein_coding	NR1I3	5107	7866	4945	4798	4823	6049	3766	5843	4333	6159	5520	5203	3393	-0.472846	0.0568569	-0.474315	0.159047	Yes	99.76	78.73	59.87	62.28	64.33	72.89	52.18	62.44	42.29	51.77	61.59	68.41	43.33
ENSG00000211751	protein_coding	TRBV25-1	54	138	43	38	84	33	194	85	200	195	154	200	143	0.954038	0.057874	0.949294	0.159601	Yes	2.73	3.58	1.35	1.28	2.9	1.03	6.96	2.35	5.06	4.24	4.45	6.81	4.73
ENSG00000213574	other	LDHAP5	61	198	222	72	93	84	56	62	139	110	83	69	52	-0.782098	0.0604817	-0.778564	0.160095	Yes	3.93	6.53	8.86	3.08	4.09	3.34	2.56	2.18	4.47	3.05	3.05	2.99	2.19
ENSG00000249746	lncRNA	RP11-254I22.3	138	136	132	74	51	79	65	64	30	101	28	25	34	-1.09041	0.0669376	-1.09557	0.161089	Yes	8.48	4.28	5.03	3.02	2.14	2.99	2.83	2.15	0.92	2.67	0.98	1.03	1.37
ENSG00000175336	protein_coding	APOF	9415	14386	21762	9301	10427	8860	7123	12643	9012	8542	8180	7310	7014	-0.74355	0.0712214	-0.745488	0.161481	Yes	219.95	172.2	315.08	144.38	166.33	127.68	118.02	161.57	105.2	85.86	109.15	114.94	107.13
ENSG00000178229	protein_coding	ZNF543	36	82	66	80	89	103	104	170	181	180	137	121	75	0.540863	0.0525435	0.537788	0.161882	Yes	0.39	0.46	0.45	0.58	0.67	0.7	0.81	1.02	0.99	0.85	0.86	0.89	0.54
ENSG00000117601	protein_coding	SERPINC1	105778	166373	124496	108419	105427	91456	88786	127191	97751	117768	91260	94810	91465	-0.476023	0.0597231	-0.476809	0.161912	Yes	2650.46	2135.98	1933.28	1805.07	1803.81	1413.6	1577.86	1743.37	1223.84	1269.66	1306.1	1598.93	1498.3
ENSG00000184922	protein_coding	FMNL1	93	284	145	167	207	192	368	276	491	501	466	355	374	0.80984	0.068433	0.809028	0.162048	Yes	0.81	1.27	0.79	0.97	1.24	1.04	2.28	1.32	2.15	1.89	2.33	2.09	2.14
ENSG00000180448	protein_coding	HMHA1	310	406	359	318	333	357	580	490	834	922	723	626	560	0.614564	0.0718236	0.612935	0.162614	Yes	2.29	1.54	1.65	1.56	1.68	1.63	3.04	1.98	3.08	2.94	3.06	3.12	2.71
XLOC_037680	other	NA	12	52	227	35	9	28	7	10	12	29	5	12	14	-1.41588	0.0387259	-1.36798	0.163894	Yes	0.11	0.24	1.24	0.21	0.05	0.15	0.04	0.05	0.05	0.11	0.03	0.07	0.08
ENSG00000095380	protein_coding	NANS	462	800	1449	583	365	407	351	437	614	603	507	408	371	-0.751325	0.0742433	-0.746124	0.164411	Yes	7.48	6.64	14.54	6.27	4.04	4.07	4.03	3.87	4.97	4.2	4.69	4.45	3.93
ENSG00000135842	protein_coding	FAM129A	12	87	33	90	112	90	166	131	412	249	123	98	169	0.991766	0.0394582	0.980617	0.1646	Yes	0.07	0.25	0.11	0.33	0.42	0.31	0.65	0.4	1.14	0.59	0.39	0.37	0.61
XLOC_050910	other	NA	46	62	36	84	68	80	85	134	149	128	122	97	90	0.549758	0.0589908	0.545403	0.165184	Yes	1.87	1.29	0.91	2.27	1.89	2.01	2.45	2.98	3.03	2.24	2.83	2.66	2.39
ENSG00000172799	other	ZBTB8OSP2	24	67	43	26	21	20	19	29	24	24	18	22	18	-0.778629	0.0704643	-0.771412	0.16533	Yes	1.91	2.73	2.12	1.37	1.14	0.98	1.07	1.26	0.95	0.82	0.82	1.18	0.94
ENSG00000109743	protein_coding	BST1	122	138	124	109	50	113	62	96	90	107	56	101	51	-0.708498	0.060216	-0.705995	0.165761	Yes	1.64	0.95	1.03	0.97	0.46	0.94	0.59	0.71	0.6	0.62	0.43	0.91	0.45
ENSG00000157315	protein_coding	TMED6	367	72	102	78	105	477	81	15	63	79	18	98	114	-1.24432	0.0685819	-1.23877	0.165839	Yes	15.68	1.58	2.7	2.21	3.06	12.57	2.45	0.35	1.34	1.45	0.44	2.82	3.18
ENSG00000224870	lncRNA	RP4-758J18.2	733	1023	1214	658	679	824	646	730	935	1050	864	790	560	-0.400766	0.0601174	-0.400514	0.166768	Yes	11.63	8.32	11.94	6.94	7.36	8.07	7.27	6.34	7.41	7.17	7.83	8.44	5.81
ENSG00000175792	protein_coding	RUVBL1	384	684	611	356	303	335	325	333	420	603	358	323	292	-0.517957	0.0633438	-0.516772	0.168063	Yes	5.22	4.76	5.15	3.21	2.81	2.81	3.13	2.48	2.85	3.53	2.78	2.95	2.59
ENSG00000136040	protein_coding	PLXNC1	28	89	55	120	114	113	147	190	202	271	174	148	193	0.769534	0.0679106	0.768225	0.168324	Yes	0.14	0.23	0.17	0.4	0.39	0.35	0.52	0.52	0.51	0.59	0.5	0.5	0.63
ENSG00000179715	protein_coding	PCED1B	58	130	67	76	39	55	114	106	181	246	156	125	86	0.670993	0.0647562	0.66654	0.168329	Yes	0.89	1.02	0.64	0.77	0.41	0.52	1.24	0.89	1.38	1.62	1.36	1.29	0.86
ENSG00000101474	protein_coding	APMAP	5588	11162	23671	4401	8858	7011	6237	8385	9149	8838	5337	5564	5218	-0.755662	0.0677898	-0.747564	0.168609	Yes	91.23	93.37	239.51	47.74	98.75	70.61	72.22	74.89	74.64	62.09	49.77	61.14	55.7
XLOC_047628	other	NA	4	13	27	4	9	8	5	5	2	0	2	6	6	-1.20394	0.063688	-1.17471	0.169209	Yes	1.05	1.76	4.41	0.7	1.62	1.3	0.93	0.72	0.26	0	0.3	1.06	1.03
XLOC_050922	lncRNA	NA	93	121	154	118	120	129	86	81	94	140	79	146	86	-0.534219	0.0565528	-0.535211	0.169706	Yes	1.66	1.11	1.71	1.4	1.47	1.42	1.09	0.79	0.84	1.08	0.81	1.76	1.01
ENSG00000100867	protein_coding	DHRS2	2053	2351	483	2182	48	346	13	48	115	31	320	136	728	-1.27515	0.0743032	-1.26023	0.16976	Yes	39.04	22.91	5.69	27.57	0.62	4.06	0.18	0.5	1.09	0.25	3.48	1.74	9.05
ENSG00000138069	protein_coding	RAB1A	1936	3944	5462	2397	2515	2285	1933	2404	2863	3834	2145	2213	2383	-0.549545	0.0686364	-0.546475	0.170644	Yes	31.7	33.09	55.42	26.08	28.12	23.08	22.45	21.53	23.42	27.01	20.06	24.39	25.51
ENSG00000197128	protein_coding	ZNF772	97	173	130	160	255	240	247	358	419	419	349	262	193	0.539229	0.0644084	0.535934	0.171314	Yes	0.67	0.61	0.55	0.73	1.19	1.02	1.2	1.34	1.44	1.24	1.37	1.21	0.87
ENSG00000123243	protein_coding	ITIH5	36	156	57	25	67	57	135	145	465	283	67	121	151	1.05628	0.0378954	1.04698	0.171857	Yes	0.18	0.41	0.18	0.09	0.23	0.18	0.49	0.41	1.19	0.62	0.2	0.42	0.51
XLOC_000931	other	NA	107	117	120	65	66	69	75	83	76	108	59	66	48	-0.595039	0.0670645	-0.593836	0.171984	Yes	2.37	1.33	1.65	0.96	1	0.94	1.18	1.01	0.84	1.03	0.75	0.98	0.7
ENSG00000211962	protein_coding	IGHV1-46	1	1	4	3	5	2	15	18	10	25	0	20	19	1.25128	0.0726903	1.26422	0.172224	Yes	0.06	0.03	0.15	0.12	0.21	0.08	0.65	0.6	0.31	0.66	0	0.82	0.76
ENSG00000213867	other	RP11-829H16.2	119	183	138	144	138	80	87	95	100	146	108	105	86	-0.623789	0.0683037	-0.622938	0.172549	Yes	11.22	8.84	8.06	9.02	8.88	4.65	5.82	4.9	4.71	5.92	5.82	6.66	5.3
ENSG00000128294	protein_coding	TPST2	2497	5417	4863	2683	2704	2391	2389	2558	2412	3891	2436	2412	2292	-0.619279	0.0698425	-0.618021	0.173045	Yes	14.38	15.98	17.36	10.27	10.63	8.49	9.76	8.06	6.94	9.64	8.01	9.35	8.63
ENSG00000211950	protein_coding	IGHV1-24	6	0	4	0	2	0	11	27	11	20	50	22	3	1.39746	0.04187	1.38133	0.173568	Yes	0.58	0	0.24	0	0.13	0	0.76	1.44	0.54	0.84	2.78	1.44	0.19
ENSG00000133678	protein_coding	TMEM254	1426	1929	1910	1672	1842	1665	1391	1684	1751	2213	1442	1466	1531	-0.379066	0.0688212	-0.379777	0.173717	Yes	23.84	16.52	19.79	18.57	21.02	17.17	16.49	15.4	14.62	15.92	13.77	16.49	16.73
XLOC_011740	other	NA	24	91	71	20	35	42	19	33	33	10	13	27	13	-1.06997	0.0730397	-1.06299	0.173745	Yes	8.29	16.1	15.2	4.59	8.25	8.95	4.65	6.24	5.7	1.49	2.56	6.28	2.94
ENSG00000151729	protein_coding	SLC25A4	1115	1900	1700	1079	989	1118	961	1268	1380	1523	1162	1070	954	-0.430427	0.0827873	-0.429752	0.174056	Yes	10.06	8.78	9.51	6.47	6.09	6.22	6.15	6.26	6.22	5.91	5.99	6.5	5.63
ENSG00000144029	protein_coding	MRPS5	1213	2013	2184	1181	1129	1054	1177	1176	1250	1875	1101	1163	1009	-0.503573	0.0734439	-0.502598	0.174239	Yes	29.42	25.01	32.83	19.03	18.7	15.77	20.25	15.6	15.15	19.57	15.25	18.98	16
ENSG00000137077	protein_coding	CCL21	91	574	116	86	185	62	514	160	955	858	316	572	504	1.0683	0.0649061	1.06033	0.174504	Yes	3.95	12.75	3.12	2.48	5.48	1.66	15.81	3.8	20.69	16.01	7.83	16.69	14.29
ENSG00000231234	other	SKP1P1	738	1501	1337	813	754	704	572	809	836	1433	671	669	791	-0.521627	0.064215	-0.520804	0.174962	Yes	60.47	63.01	67.89	44.26	42.18	35.58	33.24	36.26	34.23	50.52	31.4	36.89	42.37
ENSG00000158985	protein_coding	CDC42SE2	511	1126	712	869	919	956	1017	1228	1706	1646	1119	1070	1151	0.303451	0.0566226	0.302175	0.175557	Yes	4.34	4.9	3.75	4.91	5.33	5.01	6.13	5.71	7.24	6.02	5.43	6.12	6.39
ENSG00000211598	protein_coding	IGKV4-1	69	231	82	24	70	58	132	378	574	369	137	258	166	1.09228	0.053479	1.08966	0.176118	Yes	5.14	8.81	3.78	1.19	3.56	2.66	6.97	15.4	21.36	11.82	5.83	12.93	8.08
ENSG00000267184	other	RP1-200G19.1	34	37	34	19	32	23	13	20	15	34	11	25	15	-0.860153	0.0687282	-0.858986	0.176893	Yes	7.53	4.2	4.66	2.79	4.84	3.14	2.04	2.42	1.66	3.24	1.39	3.72	2.17
ENSG00000145826	protein_coding	LECT2	7377	11881	5395	5746	3689	4667	3338	5294	2266	5677	4672	3407	3810	-0.840177	0.0758419	-0.839454	0.177088	Yes	168.41	138.98	76.33	87.16	57.51	65.72	54.05	66.11	25.85	55.76	60.92	52.35	56.86
ENSG00000266282	other	UBL5P2	263	402	408	261	227	192	195	225	166	283	207	200	185	-0.710596	0.0729261	-0.709898	0.177456	Yes	48.12	37.68	46.26	31.73	28.36	21.67	25.3	22.52	15.17	22.28	21.63	24.63	22.13
ENSG00000176386	protein_coding	CDC26	54	70	60	64	51	66	47	39	50	86	41	53	38	-0.552095	0.0640619	-0.552093	0.177548	Yes	2.48	1.65	1.71	1.95	1.6	1.87	1.53	0.98	1.15	1.7	1.08	1.64	1.14
ENSG00000075131	protein_coding	TIPIN	44	84	48	108	84	110	54	64	91	77	59	48	64	-0.54594	0.0668985	-0.543272	0.177803	Yes	0.85	0.83	0.57	1.38	1.1	1.3	0.74	0.67	0.87	0.64	0.65	0.62	0.8
ENSG00000196636	protein_coding	SDHAF3	231	466	338	290	253	261	210	275	315	272	230	216	255	-0.520731	0.0743032	-0.521273	0.177812	Yes	4.32	4.47	3.92	3.61	3.23	3.01	2.79	2.82	2.95	2.19	2.46	2.72	3.12
ENSG00000105698	protein_coding	USF2	1729	4141	4310	1473	2105	1487	1293	1981	2232	3401	1524	1759	1456	-0.643514	0.0719219	-0.641488	0.178128	Yes	29.74	36.5	45.95	16.84	24.73	15.78	15.78	18.64	19.19	25.17	14.97	20.37	16.38
ENSG00000258451	lncRNA	RP11-903H12.3	82	91	74	32	38	29	32	44	37	6	23	34	18	-1.03924	0.0883569	-1.03326	0.178473	Yes	3.59	2.04	2.01	0.93	1.14	0.78	0.99	1.05	0.81	0.11	0.58	1	0.52
ENSG00000123131	protein_coding	PRDX4	3286	5401	8276	2725	4073	2043	2068	4297	2711	3694	3090	2393	2571	-0.75068	0.077447	-0.747201	0.178589	Yes	70.63	59.48	110.25	38.92	59.78	27.09	31.53	50.52	29.12	34.16	37.94	34.62	36.13
ENSG00000133477	protein_coding	FAM83F	42	61	30	46	171	62	74	401	366	257	117	1001	364	1.36348	0.0330138	1.38098	0.179046	Yes	0.11	0.08	0.05	0.08	0.29	0.1	0.13	0.55	0.46	0.28	0.17	1.69	0.6
ENSG00000228474	protein_coding	OST4	2028	2600	3014	1500	1534	1131	1037	1308	1205	2216	1377	1509	1234	-0.72777	0.0765914	-0.726325	0.179332	Yes	113.01	74.23	104.09	55.54	58.37	38.88	40.98	39.87	33.55	53.13	43.83	56.6	44.95
ENSG00000240583	protein_coding	AQP1	250	1038	532	466	1072	316	908	1283	3158	2169	1056	1222	978	0.899333	0.0454639	0.892503	0.17958	Yes	3.16	6.72	4.16	3.91	9.24	2.46	8.13	8.86	19.92	11.78	7.62	10.39	8.07
ENSG00000101265	protein_coding	RASSF2	81	228	169	205	218	258	274	401	530	486	296	276	339	0.623667	0.0636738	0.621474	0.179685	Yes	0.6	0.86	0.77	1	1.09	1.17	1.43	1.61	1.95	1.54	1.24	1.37	1.63
ENSG00000146285	protein_coding	SCML4	41	50	37	17	43	56	140	94	116	224	47	101	61	0.943257	0.0587722	0.944358	0.179846	Yes	0.39	0.25	0.22	0.11	0.28	0.33	0.95	0.49	0.56	0.93	0.26	0.65	0.38
ENSG00000120029	protein_coding	C10orf76	533	1123	850	786	655	752	583	840	919	1140	699	626	653	-0.296988	0.0642885	-0.297556	0.180204	Yes	4.96	5.35	4.9	4.86	4.16	4.31	3.84	4.27	4.27	4.56	3.71	3.92	3.97
ENSG00000197620	protein_coding	CXorf40A	298	275	306	190	183	176	178	227	248	296	187	165	173	-0.50214	0.0760466	-0.500621	0.180316	Yes	2.91	1.38	1.85	1.23	1.22	1.06	1.23	1.21	1.21	1.24	1.04	1.08	1.1
ENSG00000111913	protein_coding	FAM65B	59	176	87	124	151	144	201	232	293	398	188	225	242	0.701472	0.0805678	0.699956	0.181245	Yes	0.32	0.49	0.29	0.44	0.56	0.48	0.77	0.69	0.79	0.92	0.58	0.82	0.85
ENSG00000228847	other	ATP5G2P4	334	475	389	298	270	251	227	293	261	396	313	275	236	-0.51668	0.0692212	-0.516486	0.181434	Yes	31.86	23.22	23	18.89	17.59	14.77	15.36	15.29	12.44	16.25	17.05	17.66	14.72
ENSG00000104979	protein_coding	C19orf53	825	1285	1140	601	541	539	510	604	486	947	637	561	555	-0.669636	0.0711202	-0.667324	0.181434	Yes	39.4	31.44	33.74	19.07	17.64	15.88	17.27	15.78	11.6	19.46	17.37	18.03	17.33
ENSG00000164011	protein_coding	ZNF691	346	529	554	338	358	360	335	353	380	520	413	371	344	-0.376722	0.0622739	-0.376795	0.181525	Yes	6.81	5.33	6.76	4.42	4.81	4.37	4.68	3.8	3.74	4.4	4.64	4.91	4.43
ENSG00000211673	protein_coding	IGLV3-1	13	8	48	14	9	16	72	85	113	124	15	37	43	1.11644	0.0758419	1.12257	0.18188	Yes	1.31	0.41	2.99	0.94	0.62	0.99	5.14	4.68	5.68	5.37	0.86	2.51	2.83
ENSG00000162723	protein_coding	SLAMF9	7	23	59	1	16	3	2	6	3	8	5	4	12	-1.22159	0.079403	-1.18708	0.182754	Yes	0.24	0.41	1.27	0.02	0.38	0.06	0.05	0.11	0.05	0.12	0.1	0.09	0.27
ENSG00000138073	protein_coding	PREB	953	2357	5633	1229	1372	1023	1149	1215	1632	1762	1226	1147	1265	-0.807998	0.0858096	-0.796809	0.183253	Yes	17.63	22.34	64.58	15.11	17.33	11.67	15.07	12.29	15.08	14.02	12.95	14.28	15.3
ENSG00000160688	protein_coding	FLAD1	570	967	1045	518	467	469	448	579	645	807	563	538	486	-0.491833	0.0785329	-0.489874	0.183784	Yes	5.76	5.01	6.54	3.48	3.22	2.92	3.21	3.2	3.26	3.51	3.25	3.66	3.21
ENSG00000153066	protein_coding	TXNDC11	1779	4196	4151	2575	2050	2358	2016	2558	3067	3867	1896	2137	1882	-0.47509	0.0677978	-0.474335	0.183905	Yes	22.13	26.74	32	21.28	17.41	18.09	17.79	17.41	19.06	20.7	13.47	17.89	15.3
ENSG00000171824	protein_coding	EXOSC10	814	1399	952	1069	1037	1098	939	1122	1331	1528	1078	943	980	-0.20099	0.0612654	-0.201745	0.183994	Yes	11.61	10.23	8.42	10.13	10.1	9.66	9.5	8.76	9.49	9.38	8.79	9.06	9.14
ENSG00000115806	protein_coding	GORASP2	879	2348	3259	1502	1492	1459	1139	1532	1663	2243	1201	1233	1367	-0.552024	0.072801	-0.549154	0.184083	Yes	11.1	15.19	25.5	12.6	12.86	11.36	10.2	10.58	10.49	12.19	8.66	10.48	11.28
ENSG00000228121	other	PHBP3	45	121	86	90	65	61	49	62	80	108	55	56	44	-0.537974	0.0867828	-0.537213	0.184397	Yes	2.2	3.03	2.61	2.93	2.17	1.84	1.7	1.66	1.96	2.27	1.54	1.84	1.41
ENSG00000113645	protein_coding	WWC1	418	1153	4021	1091	566	547	472	682	644	1270	804	587	692	-0.937246	0.0785329	-0.91659	0.184591	Yes	2.34	3.3	13.93	4.05	2.16	1.89	1.87	2.09	1.8	3.06	2.57	2.21	2.53
XLOC_037784	other	NA	67	245	61	72	46	14	178	135	826	258	505	565	72	1.27128	0.0539271	1.25635	0.185164	Yes	0.69	1.29	0.39	0.49	0.32	0.09	1.3	0.76	4.24	1.14	2.97	3.91	0.48
ENSG00000149357	protein_coding	LAMTOR1	895	1653	1516	962	878	927	866	1039	1247	1466	1019	898	922	-0.380134	0.0859512	-0.379722	0.185678	Yes	14.67	13.88	15.4	10.47	9.82	9.37	10.06	9.31	10.21	10.34	9.54	9.9	9.88
ENSG00000140688	protein_coding	C16orf58	3120	5108	4675	3648	3283	4249	2875	4194	4444	5027	4153	3728	3451	-0.299264	0.065057	-0.300018	0.185944	Yes	41.75	35.02	38.77	32.44	30	35.08	27.29	30.7	29.71	28.94	31.74	33.58	30.19
ENSG00000023191	protein_coding	RNH1	2058	3605	3201	2224	2047	2024	1786	2406	3116	3138	2536	2026	1802	-0.370143	0.0725919	-0.370289	0.186073	Yes	19.53	17.52	18.82	14.02	13.26	11.85	12.02	12.49	14.77	12.81	13.74	12.94	11.18
ENSG00000100823	protein_coding	APEX1	2172	3344	2415	2322	2069	2017	1860	2415	2509	3127	2473	2020	1943	-0.330685	0.0757336	-0.3312	0.186273	Yes	54.49	42.99	37.55	38.71	35.44	31.22	33.1	33.14	31.45	33.75	35.44	34.11	31.87
ENSG00000124225	protein_coding	PMEPA1	40	101	80	41	82	28	91	123	473	184	126	125	114	1.00444	0.0385117	0.994452	0.18682	Yes	0.29	0.37	0.35	0.19	0.4	0.12	0.46	0.48	1.69	0.56	0.51	0.6	0.53
ENSG00000257365	protein_coding	FNTB	224	567	633	299	302	336	253	350	336	523	288	230	299	-0.535247	0.0710591	-0.533515	0.187146	Yes	3.17	4.11	5.55	2.81	2.92	2.93	2.54	2.71	2.37	3.18	2.33	2.19	2.76
XLOC_026483	other	NA	8	12	52	19	16	9	8	13	9	6	5	12	11	-1.05166	0.0785329	-1.03784	0.187267	Yes	0.33	0.25	1.31	0.51	0.44	0.23	0.23	0.29	0.18	0.11	0.12	0.33	0.29
ENSG00000174446	protein_coding	SNAPC5	236	633	551	320	371	325	272	276	383	347	307	359	311	-0.550854	0.070791	-0.549807	0.187285	Yes	8.19	11.26	11.86	7.38	8.8	6.96	6.7	5.24	6.64	5.18	6.09	8.39	7.06
ENSG00000106560	protein_coding	GIMAP2	196	466	243	285	381	372	193	262	288	400	289	157	289	-0.527287	0.0710563	-0.527275	0.187801	Yes	4.72	5.75	3.63	4.56	6.27	5.53	3.3	3.45	3.47	4.15	3.98	2.55	4.55
ENSG00000211675	protein_coding	IGLC1	294	613	839	168	555	477	1758	640	1336	3088	1318	1541	1608	1.06041	0.0856436	1.07406	0.188387	Yes	25.61	27.36	45.29	9.72	33.01	25.63	108.6	30.49	58.14	115.73	65.57	90.34	91.56
ENSG00000104998	protein_coding	IL27RA	38	101	71	50	75	74	141	108	150	156	138	114	131	0.674179	0.0730919	0.671851	0.188471	Yes	0.51	0.7	0.6	0.45	0.69	0.62	1.35	0.8	1.01	0.91	1.07	1.04	1.16
ENSG00000231848	other	AC012354.8	208	356	424	214	196	185	177	160	204	286	213	213	177	-0.615639	0.074333	-0.614153	0.188905	Yes	18.08	15.85	22.84	12.36	11.63	9.92	10.91	7.61	8.86	10.69	10.57	12.46	10.06
ENSG00000216895	lncRNA	AC009403.2	168	241	245	194	186	182	125	166	195	269	183	216	150	-0.416011	0.0674874	-0.416766	0.189138	Yes	4	2.94	3.61	3.07	3.02	2.67	2.11	2.16	2.32	2.76	2.49	3.46	2.33
ENSG00000153814	protein_coding	JAZF1	431	421	395	574	412	502	670	609	764	1276	875	732	748	0.486292	0.0780032	0.484272	0.189325	Yes	5.15	2.58	2.93	4.56	3.36	3.7	5.68	3.98	4.57	6.57	5.98	5.89	5.85
ENSG00000035499	protein_coding	DEPDC1B	5	10	2	6	11	3	33	25	141	17	21	13	18	1.42831	0.0239674	1.42908	0.18985	Yes	0.08	0.08	0.02	0.06	0.12	0.03	0.38	0.22	1.13	0.12	0.19	0.14	0.19
ENSG00000053371	protein_coding	AKR7A2	1365	1938	1536	1198	1171	1295	927	1488	965	1660	1290	1246	1171	-0.459822	0.0753014	-0.460494	0.189904	Yes	40.15	29.21	28	23.42	23.52	23.5	19.34	23.94	14.18	21.01	21.67	24.67	22.52
ENSG00000259370	lncRNA	RP11-1069G10.1	203	422	575	584	279	652	244	310	477	562	314	390	200	-0.612383	0.0772517	-0.609538	0.189971	Yes	0.95	1.02	1.67	1.82	0.89	1.89	0.81	0.8	1.12	1.14	0.84	1.23	0.61
ENSG00000142484	protein_coding	TM4SF5	1175	2334	2242	558	696	706	786	894	1158	1045	868	837	534	-0.758958	0.0840935	-0.751366	0.190484	Yes	66.49	67.68	78.63	20.98	26.89	24.65	31.55	27.67	32.74	25.44	28.06	31.88	19.76
ENSG00000236337	other	FMR1-IT1	6	7	6	18	16	18	31	38	30	39	26	14	24	0.857562	0.067506	0.847221	0.190684	Yes	0.7	0.42	0.43	1.4	1.28	1.3	2.57	2.43	1.75	1.96	1.73	1.1	1.83
ENSG00000134873	protein_coding	CLDN10	25	67	16	14	76	7	72	104	347	175	81	96	89	1.21063	0.0460259	1.20457	0.19085	Yes	0.3	0.41	0.12	0.11	0.62	0.05	0.61	0.67	2.06	0.89	0.55	0.77	0.69
ENSG00000205106	lncRNA	DKFZp779M0652	56	50	56	42	18	32	12	15	30	70	20	19	14	-0.955074	0.0808437	-0.953738	0.191318	Yes	3.46	1.58	2.14	1.72	0.76	1.22	0.53	0.51	0.93	1.86	0.71	0.79	0.57
ENSG00000048740	protein_coding	CELF2	71	263	138	165	266	222	387	328	537	555	303	304	393	0.753895	0.0868828	0.751906	0.191505	Yes	0.29	0.54	0.35	0.44	0.73	0.55	1.11	0.73	1.09	0.97	0.7	0.83	1.04
ENSG00000162851	protein_coding	TFB2M	547	1009	1404	488	545	600	465	525	580	1108	380	443	553	-0.666604	0.0722568	-0.66456	0.19158	Yes	11.86	11.21	18.86	7.03	8.07	8.02	7.15	6.23	6.28	10.34	4.71	6.46	7.84
XLOC_016494	other	NA	259	13	91	4	45	15	1	1	1	32	12	0	40	-1.18926	0.086831	-1.15365	0.192523	Yes	3.19	0.08	0.69	0.03	0.38	0.11	0.01	0.01	0.01	0.17	0.08	0	0.32
ENSG00000005302	protein_coding	MSL3	351	610	390	475	470	482	619	667	829	863	647	552	600	0.268774	0.0674182	0.267559	0.192889	Yes	2.8	2.49	1.93	2.52	2.56	2.37	3.5	2.91	3.3	2.96	2.95	2.96	3.13
ENSG00000204438	protein_coding	GPANK1	385	641	625	343	407	423	334	465	452	472	476	376	353	-0.439156	0.0842151	-0.439539	0.192944	Yes	4.36	3.72	4.39	2.58	3.15	2.96	2.68	2.88	2.56	2.3	3.08	2.87	2.61
XLOC_035292	other	NA	50	118	119	133	37	27	38	68	14	42	44	48	53	-0.921808	0.0935547	-0.91732	0.193067	Yes	0.75	0.9	1.1	1.32	0.38	0.25	0.4	0.55	0.1	0.27	0.37	0.48	0.52
ENSG00000165030	protein_coding	NFIL3	173	1861	1117	156	511	544	377	486	345	390	330	250	281	-0.980049	0.0931153	-0.960593	0.193334	Yes	3.32	18.32	13.3	1.99	6.71	6.45	5.14	5.11	3.31	3.22	3.62	3.23	3.53
ENSG00000166148	protein_coding	AVPR1A	78	1066	4532	50	1130	507	269	85	559	544	245	209	217	-1.26654	0.0785217	-1.20099	0.193701	Yes	0.52	3.67	18.87	0.22	5.18	2.1	1.28	0.31	1.88	1.57	0.94	0.95	0.95
ENSG00000136842	protein_coding	TMOD1	160	771	1968	219	611	995	359	386	529	460	416	226	458	-0.976961	0.0840986	-0.965058	0.194975	Yes	1.73	4.27	13.18	1.57	4.51	6.63	2.75	2.28	2.86	2.14	2.57	1.64	3.24
ENSG00000100292	protein_coding	HMOX1	932	3236	4622	1144	1092	1113	1356	1214	1023	1793	1096	638	1165	-0.87914	0.0787644	-0.87227	0.194985	Yes	19.23	34.21	59.1	15.68	15.38	14.16	19.84	13.7	10.55	15.92	12.92	8.86	15.71
ENSG00000171433	protein_coding	GLOD5	91	113	101	64	68	42	40	49	49	69	65	58	59	-0.744852	0.0801651	-0.741015	0.195229	Yes	4.96	3.16	3.41	2.32	2.53	1.41	1.55	1.46	1.33	1.62	2.02	2.13	2.1
ENSG00000205364	protein_coding	MT1M	350	3293	11056	376	1012	355	1028	148	83	74	857	52	904	-1.24777	0.084706	-1.21636	0.195328	Yes	14.89	71.76	291.43	10.63	29.39	9.31	31.01	3.44	1.76	1.35	20.82	1.49	25.14
ENSG00000211965	protein_coding	IGHV3-49	5	1	6	3	4	1	8	14	52	15	11	9	13	1.29209	0.0429485	1.28301	0.195574	Yes	0.44	0.05	0.33	0.18	0.24	0.05	0.5	0.67	2.29	0.57	0.55	0.53	0.75
ENSG00000110243	protein_coding	APOA5	10236	28365	30491	8226	13778	16232	6615	14976	13520	14208	9488	11674	7379	-0.839733	0.0839143	-0.839165	0.195682	Yes	211.62	300.46	390.67	113	194.5	207.01	97	169.37	139.66	126.38	112.04	162.44	99.73
ENSG00000056558	protein_coding	TRAF1	257	377	422	440	307	400	699	583	723	824	605	656	478	0.520831	0.0638173	0.518786	0.195962	Yes	1.6	1.2	1.62	1.82	1.3	1.53	3.08	1.98	2.24	2.2	2.15	2.74	1.94
ENSG00000114784	protein_coding	EIF1B	651	1527	1048	686	645	572	631	748	731	843	616	601	646	-0.54454	0.0881003	-0.543103	0.196058	Yes	25.82	31.04	25.76	18.08	17.47	14	17.75	16.23	14.49	14.39	13.96	16.05	16.75
ENSG00000151465	protein_coding	CDC123	674	1093	1027	750	615	568	658	715	797	1008	660	601	670	-0.39662	0.0832025	-0.396116	0.19631	Yes	17.49	14.53	16.52	12.93	10.9	9.09	12.11	10.15	10.33	11.25	9.78	10.5	11.37
ENSG00000170634	protein_coding	ACYP2	396	674	474	281	246	255	207	302	282	508	218	242	233	-0.704016	0.0868228	-0.702267	0.196816	Yes	3.65	3.19	2.71	1.72	1.55	1.45	1.35	1.52	1.3	2.02	1.15	1.5	1.4
ENSG00000181830	protein_coding	SLC35C1	1109	1866	8898	1478	491	854	616	797	1243	3318	757	707	616	-1.10151	0.087698	-1.078	0.19693	Yes	9.86	8.5	49.04	8.73	2.98	4.69	3.89	3.88	5.52	12.7	3.85	4.23	3.58
ENSG00000135127	protein_coding	CCDC64	31	46	43	46	33	29	61	36	133	230	122	97	82	0.94215	0.0774589	0.952875	0.198223	Yes	0.39	0.3	0.33	0.38	0.28	0.22	0.54	0.25	0.83	1.24	0.87	0.82	0.67
ENSG00000139914	protein_coding	FITM1	235	475	838	227	182	237	204	301	184	214	252	190	208	-0.838233	0.100194	-0.836342	0.198425	Yes	6.95	7.2	15.36	4.46	3.67	4.32	4.28	4.87	2.72	2.72	4.26	3.78	4.02
XLOC_048099	lncRNA	NA	9	20	34	14	3	10	5	3	9	6	0	4	6	-1.21046	0.0851596	-1.19293	0.198997	Yes	0.48	0.55	1.12	0.5	0.11	0.33	0.19	0.09	0.24	0.14	0	0.14	0.21
ENSG00000135245	protein_coding	HILPDA	75	105	264	82	75	91	88	77	75	102	80	73	77	-0.707596	0.0841066	-0.702662	0.199283	Yes	2.16	1.55	4.71	1.57	1.48	1.62	1.8	1.21	1.08	1.26	1.32	1.42	1.45
ENSG00000066455	protein_coding	GOLGA5	772	1988	2093	1431	1400	1294	921	1368	1599	2078	1067	983	1204	-0.462157	0.0749748	-0.461636	0.199487	Yes	10.42	13.75	17.5	12.83	12.9	10.77	8.82	10.1	10.78	12.07	8.22	8.93	10.62
ENSG00000047365	protein_coding	ARAP2	116	364	154	267	357	404	503	475	773	709	427	364	409	0.604704	0.0725602	0.601498	0.199559	Yes	0.59	0.95	0.48	0.9	1.24	1.27	1.81	1.32	1.96	1.55	1.24	1.24	1.36
XLOC_037674	lncRNA	NA	64	127	379	164	36	148	51	33	59	150	49	25	44	-1.16742	0.0911027	-1.17269	0.199611	Yes	0.55	0.56	2.03	0.94	0.21	0.79	0.31	0.16	0.25	0.56	0.24	0.15	0.25
ENSG00000115289	protein_coding	PCGF1	236	291	401	198	209	206	171	211	222	296	188	241	191	-0.523945	0.0843475	-0.52299	0.200108	Yes	4.69	2.96	4.94	2.61	2.83	2.52	2.41	2.29	2.2	2.53	2.13	3.22	2.48
XLOC_037056	other	NA	24	65	4	27	41	58	69	111	190	200	56	173	53	1.06227	0.078122	1.06679	0.200215	Yes	0.15	0.21	0.02	0.11	0.18	0.23	0.31	0.38	0.6	0.54	0.2	0.74	0.22
XLOC_049841	other	NA	15	17	29	21	60	47	58	92	91	120	47	76	64	0.852749	0.0915937	0.847507	0.200313	Yes	0.76	0.44	0.91	0.71	2.08	1.47	2.08	2.55	2.3	2.62	1.36	2.59	2.12
ENSG00000145284	protein_coding	SCD5	36	81	36	44	63	24	80	120	235	142	73	101	69	0.867769	0.054502	0.864366	0.200537	Yes	0.34	0.39	0.21	0.27	0.4	0.14	0.53	0.61	1.1	0.57	0.39	0.63	0.42
ENSG00000075336	protein_coding	TIMM21	373	694	565	498	493	439	392	497	520	607	422	447	448	-0.372769	0.0787421	-0.373224	0.201087	Yes	3.01	2.87	2.82	2.67	2.71	2.18	2.24	2.19	2.09	2.11	1.94	2.42	2.36
ENSG00000176058	protein_coding	TPRN	519	640	2211	327	264	698	387	317	555	782	475	355	388	-0.902884	0.0824257	-0.887293	0.201369	Yes	7.42	4.69	19.59	3.11	2.58	6.16	3.92	2.48	3.97	4.81	3.88	3.42	3.63
XLOC_030396	other	NA	78	112	4	18	32	39	10	11	4	29	33	13	24	-1.15501	0.0956955	-1.14192	0.201894	Yes	1.19	0.87	0.04	0.18	0.33	0.37	0.11	0.09	0.03	0.19	0.29	0.13	0.24
ENSG00000080618	protein_coding	CPB2	27397	51571	43865	33030	31818	28219	24639	33786	27319	42190	23904	25938	26388	-0.559953	0.0835267	-0.560594	0.202168	Yes	621.21	599.14	616.41	497.63	492.63	394.7	396.24	419.07	309.51	411.61	309.58	395.84	391.17
ENSG00000103381	protein_coding	CPPED1	1589	2528	1820	2637	1852	2271	1328	1859	1437	2750	1963	1344	1563	-0.549783	0.0785471	-0.550803	0.202322	Yes	10.15	8.27	7.2	11.19	8.08	8.95	6.02	6.5	4.59	7.56	7.16	5.78	6.53
ENSG00000167895	protein_coding	TMC8	196	526	330	280	309	309	564	451	840	884	798	754	530	0.740598	0.0942293	0.739241	0.202557	Yes	1.69	2.32	1.76	1.6	1.82	1.64	3.45	2.13	3.62	3.28	3.93	4.38	2.99
ENSG00000124256	protein_coding	ZBP1	14	40	10	17	15	14	56	43	54	61	43	60	54	0.981474	0.100092	0.997274	0.203386	Yes	0.2	0.29	0.09	0.16	0.15	0.12	0.57	0.34	0.38	0.37	0.35	0.58	0.5
ENSG00000227939	other	RPL3P2	1371	1735	1389	1524	1603	1672	1151	1796	1694	1904	1558	1281	1158	-0.347603	0.0828757	-0.348606	0.203645	Yes	45.66	29.61	28.67	33.73	36.45	34.35	27.19	32.72	28.19	27.28	29.64	28.71	25.21
ENSG00000185920	protein_coding	PTCH1	75	188	174	203	236	378	284	578	883	609	316	340	283	0.777663	0.0589535	0.769199	0.203717	Yes	0.3	0.39	0.44	0.55	0.65	0.94	0.81	1.28	1.78	1.06	0.73	0.93	0.75
ENSG00000159792	protein_coding	PSKH1	792	1403	1403	967	859	948	735	1220	1100	1255	789	694	1007	-0.408281	0.0746209	-0.409026	0.203846	Yes	8.21	7.46	9.02	6.66	6.08	6.07	5.41	6.92	5.7	5.6	4.67	4.84	6.83
ENSG00000134389	protein_coding	CFHR5	4498	6604	13432	4781	6930	6187	3926	5455	6240	8912	2900	2511	4654	-0.764421	0.0836432	-0.766765	0.204384	Yes	64.13	48.25	118.69	45.29	67.47	54.42	39.7	42.55	44.46	54.67	23.62	24.1	43.38
ENSG00000258682	other	CTD-2002H8.2	14	12	13	23	18	23	43	32	36	56	27	33	23	0.688809	0.0653591	0.682724	0.204672	Yes	0.97	0.43	0.56	1.06	0.85	0.99	2.12	1.22	1.25	1.68	1.07	1.54	1.05
ENSG00000204310	protein_coding	AGPAT1	1668	2089	2325	1394	1271	1573	1311	1689	2086	2084	1416	1387	1359	-0.396157	0.081743	-0.395293	0.204707	Yes	19.63	12.59	16.95	10.9	10.21	11.42	10.94	10.87	12.26	10.55	9.52	10.98	10.45
ENSG00000197223	protein_coding	C1D	323	451	365	280	340	257	258	300	359	284	266	337	250	-0.463345	0.0917918	-0.463164	0.205375	Yes	5.17	3.7	3.62	2.98	3.72	2.54	2.93	2.63	2.87	1.96	2.43	3.63	2.62
ENSG00000211949	protein_coding	IGHV3-23	10	17	38	15	13	34	68	97	95	59	134	57	180	1.23841	0.0675035	1.27096	0.205557	Yes	0.93	0.81	2.18	0.92	0.82	1.95	4.47	4.92	4.4	2.35	7.1	3.56	10.91
ENSG00000255909	other	PDCD5P1	122	213	199	168	105	94	101	77	106	137	106	118	105	-0.697319	0.0808437	-0.696084	0.205781	Yes	15.82	14.15	15.99	14.47	9.3	7.52	9.29	5.46	6.87	7.64	7.85	10.3	8.9
ENSG00000116898	protein_coding	MRPS15	1621	1877	2123	1356	1168	1037	892	1267	1149	2009	1258	1166	1024	-0.589642	0.086148	-0.588668	0.206064	Yes	64.56	38.3	52.4	35.88	31.76	25.48	25.2	27.6	22.87	34.43	28.62	31.26	26.66
ENSG00000177425	protein_coding	PAWR	701	1155	746	1326	1147	1185	1331	1778	2063	1784	1670	1496	1307	0.352136	0.0795053	0.350248	0.206134	Yes	2.72	2.3	1.79	3.42	3.04	2.84	3.66	3.77	4	2.98	3.7	3.91	3.31
ENSG00000269985	lncRNA	RP1-232P20.1	96	62	259	28	142	57	10	21	71	142	4	26	14	-1.20181	0.0887706	-1.20309	0.20619	Yes	2.89	0.95	4.82	0.56	2.91	1.06	0.21	0.35	1.07	1.84	0.07	0.53	0.28
ENSG00000241680	other	RPL31P49	76	65	59	40	39	39	26	38	31	52	36	41	31	-0.783716	0.0896043	-0.778627	0.206354	Yes	8.12	3.56	3.91	2.84	2.85	2.57	1.97	2.22	1.65	2.39	2.2	2.95	2.17
ENSG00000170927	protein_coding	PKHD1	170	236	104	403	805	427	710	1424	985	875	903	1056	642	0.937473	0.076923	0.924019	0.20636	Yes	0.39	0.28	0.15	0.61	1.26	0.6	1.16	1.79	1.13	0.86	1.18	1.63	0.96
ENSG00000225405	other	RPS15AP17	25	21	15	20	18	10	14	9	5	8	13	7	4	-1.06003	0.0882089	-1.05883	0.207226	Yes	2.57	1.11	0.96	1.37	1.26	0.63	1.02	0.51	0.26	0.35	0.76	0.48	0.27
ENSG00000139515	protein_coding	PDX1	3	9	4	0	12	1	5	23	81	70	7	73	7	1.28057	0.0720598	1.30043	0.207397	Yes	0.05	0.07	0.04	0	0.13	0.01	0.06	0.2	0.65	0.48	0.06	0.79	0.07
ENSG00000248208	other	RP11-153M7.1	116	227	261	118	84	107	110	101	129	194	113	106	89	-0.598425	0.0901114	-0.595163	0.208576	Yes	4.3	4.31	5.99	2.9	2.12	2.44	2.89	2.05	2.39	3.09	2.39	2.64	2.15
ENSG00000014914	protein_coding	MTMR11	32	36	81	43	49	41	51	84	493	145	76	254	59	1.15459	0.0350037	1.14481	0.208861	Yes	0.43	0.25	0.68	0.38	0.45	0.34	0.49	0.62	3.31	0.84	0.58	2.3	0.52
ENSG00000120915	protein_coding	EPHX2	9049	14362	10488	9278	10663	13509	8697	11792	8676	15429	9571	9911	8278	-0.402686	0.0824443	-0.403915	0.209081	Yes	115.43	93.87	82.91	78.64	92.88	106.3	78.68	82.28	55.3	84.68	69.73	85.09	69.03
XLOC_010443	other	NA	46	8	16	7	7	8	6	9	10	1	8	5	8	-1.11471	0.109656	-1.09087	0.20932	Yes	1.18	0.1	0.25	0.12	0.12	0.13	0.11	0.13	0.13	0.01	0.12	0.09	0.13
ENSG00000214435	protein_coding	AS3MT	2225	4076	1064	1492	1683	2650	1012	1850	1222	2364	1306	1509	1303	-0.751488	0.0876528	-0.748256	0.210134	Yes	37.08	34.81	10.99	16.52	19.15	27.24	11.96	16.87	10.18	16.95	12.43	16.93	14.2
ENSG00000073578	protein_coding	SDHA	7448	10250	9537	6916	6796	7054	6038	9133	8042	11358	6868	6516	6272	-0.358675	0.0864451	-0.358939	0.210169	Yes	123	86.74	97.61	75.89	76.64	71.86	70.73	82.51	66.36	80.71	64.79	72.43	67.72
ENSG00000080910	protein_coding	CFHR2	15091	25236	24124	8853	14780	10976	11430	11523	9920	17278	9288	8389	8678	-0.789421	0.101142	-0.790114	0.210538	Yes	566.14	485.08	560.87	220.68	378.61	254	304.12	236.47	185.95	278.89	199.02	211.82	212.83
ENSG00000005893	protein_coding	LAMP2	5081	11668	8852	6872	6465	6484	5585	7500	7481	11018	5879	6158	6047	-0.372906	0.0841158	-0.372696	0.21069	Yes	36.84	43.35	39.78	33.11	32.01	29	28.72	29.75	27.1	34.37	24.35	30.05	28.66
ENSG00000138315	protein_coding	OIT3	1479	3404	3211	1816	1922	2407	1288	2444	2613	2627	1395	798	1494	-0.648744	0.0923812	-0.650892	0.211012	Yes	25.06	29.55	33.71	20.44	22.23	25.15	15.48	22.65	22.12	19.15	13.5	9.1	16.55
ENSG00000267481	other	CTC-559E9.5	33	44	30	22	53	53	56	66	119	85	59	77	63	0.599819	0.0715998	0.595181	0.211806	Yes	1.44	0.98	0.81	0.64	1.57	1.42	1.73	1.57	2.59	1.59	1.47	2.25	1.79
ENSG00000256211	other	RP11-1018J11.1	188	328	285	200	175	157	152	199	218	314	168	179	186	-0.426175	0.0869163	-0.425484	0.211975	Yes	15.09	13.49	14.18	10.67	9.59	7.78	8.66	8.74	8.75	10.85	7.7	9.67	9.76
ENSG00000239799	lncRNA	ITIH4-AS1	22	33	41	8	28	21	3	20	26	3	2	10	5	-1.15153	0.0968684	-1.16135	0.212012	Yes	2.23	1.72	2.58	0.54	1.94	1.31	0.22	1.11	1.32	0.13	0.12	0.68	0.33
XLOC_052920	other	NA	10	12	14	11	18	13	26	20	38	70	21	38	12	0.83578	0.0665111	0.829898	0.212152	Yes	0.67	0.41	0.58	0.49	0.82	0.54	1.24	0.73	1.27	2.02	0.8	1.71	0.53
ENSG00000260747	other	RP11-421N8.1	341	634	488	485	442	417	302	481	445	678	419	402	407	-0.354552	0.07571	-0.355154	0.212392	Yes	30.91	29.45	27.41	29.21	27.36	23.32	19.42	23.85	20.16	26.44	21.69	24.53	24.12
ENSG00000172578	protein_coding	KLHL6	23	130	69	59	78	76	146	157	188	204	121	115	154	0.764742	0.0993889	0.762758	0.212554	Yes	0.15	0.42	0.27	0.25	0.34	0.3	0.66	0.55	0.6	0.56	0.44	0.49	0.64
ENSG00000178307	protein_coding	TMEM11	217	407	413	209	209	185	189	206	195	351	203	198	178	-0.590724	0.0892201	-0.589102	0.213704	Yes	4.15	3.99	4.9	2.66	2.73	2.18	2.56	2.16	1.86	2.89	2.22	2.55	2.23
ENSG00000131931	protein_coding	THAP1	126	265	229	212	207	218	160	165	195	237	200	203	181	-0.387187	0.0763516	-0.387588	0.213706	Yes	2.34	2.52	2.63	2.61	2.62	2.49	2.1	1.67	1.81	1.89	2.12	2.53	2.19
ENSG00000144649	protein_coding	FAM198A	639	826	922	662	662	738	334	620	354	1006	233	192	549	-0.856876	0.104968	-0.868925	0.213803	Yes	7.56	5	6.76	5.2	5.35	5.38	2.8	4.01	2.09	5.12	1.57	1.53	4.24
ENSG00000132254	protein_coding	ARFIP2	836	1310	1728	941	865	920	833	927	1067	1243	1030	1020	877	-0.412288	0.0857392	-0.411807	0.213874	Yes	8.54	6.86	10.95	6.39	6.04	5.8	6.04	5.18	5.45	5.47	6.01	7.02	5.86
ENSG00000274685	lncRNA	RP11-122K13.15	12	5	18	27	1	5	6	2	4	5	0	4	6	-1.18571	0.0977651	-1.15919	0.214316	Yes	3.59	0.77	3.34	5.36	0.2	0.92	1.27	0.33	0.6	0.64	0	0.8	1.17
ENSG00000250266	lncRNA	RP11-789C1.1	3	98	15	13	40	40	2	9	20	2	0	7	13	-1.21912	0.0993889	-1.22725	0.214411	Yes	0.26	4.29	0.79	0.74	2.33	2.11	0.12	0.42	0.85	0.07	0	0.4	0.73
ENSG00000247095	lncRNA	MIR210HG	137	223	170	193	115	103	73	96	138	144	126	161	80	-0.665359	0.0924564	-0.665556	0.215165	Yes	2.36	1.97	1.82	2.21	1.36	1.1	0.89	0.91	1.19	1.07	1.24	1.87	0.9
ENSG00000130414	protein_coding	NDUFA10	2828	3636	2875	2265	2309	2081	2136	2686	2683	3704	2312	2304	2074	-0.373389	0.0942589	-0.373215	0.215356	Yes	18.03	11.88	11.36	9.6	10.05	8.18	9.66	9.37	8.55	10.16	8.42	9.89	8.64
ENSG00000160714	protein_coding	UBE2Q1	1290	2183	1875	1457	1286	1384	1239	1612	1641	2098	1570	1398	1252	-0.322749	0.087115	-0.323163	0.215761	Yes	16.1	13.96	14.5	12.08	10.96	10.66	10.97	11.01	10.23	11.27	11.19	11.74	10.22
ENSG00000279605	other	RP11-661A12.8	31	137	182	158	54	171	40	59	70	83	46	111	52	-0.927774	0.104748	-0.926416	0.216359	Yes	0.28	0.62	1	0.93	0.33	0.94	0.25	0.29	0.31	0.32	0.23	0.66	0.3
ENSG00000172878	protein_coding	METAP1D	295	369	307	242	310	327	231	276	388	382	247	262	214	-0.416967	0.105897	-0.417775	0.216588	Yes	3.46	2.22	2.23	1.88	2.48	2.36	1.92	1.77	2.27	1.93	1.65	2.07	1.64
ENSG00000096968	protein_coding	JAK2	94	222	124	262	281	316	395	346	511	458	403	307	334	0.563317	0.0847101	0.56005	0.217032	Yes	0.71	0.86	0.58	1.32	1.45	1.48	2.12	1.43	1.94	1.49	1.75	1.57	1.66
ENSG00000013392	protein_coding	RWDD2A	181	396	959	214	341	267	271	251	278	381	219	225	266	-0.732021	0.097635	-0.723597	0.217063	Yes	1.94	2.17	6.36	1.52	2.49	1.76	2.06	1.47	1.49	1.75	1.34	1.62	1.86
ENSG00000177951	protein_coding	BET1L	1404	2669	3472	1756	1659	2221	1543	2066	2264	2678	1928	1963	1735	-0.390939	0.0893669	-0.390348	0.217257	Yes	15.7	15.29	24.05	13.04	12.66	15.32	12.23	12.63	12.65	12.88	12.31	14.77	12.68
ENSG00000136682	protein_coding	CBWD2	124	220	180	181	183	182	109	202	195	228	146	182	147	-0.334953	0.0786739	-0.335651	0.217581	Yes	2.61	2.38	2.35	2.54	2.64	2.37	1.63	2.33	2.05	2.07	1.76	2.58	2.03
XLOC_023242	lncRNA	NA	15	47	2	3	18	17	5	4	7	14	3	4	1	-1.17846	0.108326	-1.16198	0.217863	Yes	0.71	1.14	0.06	0.09	0.58	0.5	0.17	0.1	0.17	0.28	0.08	0.13	0.03
ENSG00000101365	protein_coding	IDH3B	1438	2271	1646	1349	1221	1343	1228	1547	1641	2001	1600	1393	1253	-0.313251	0.0895262	-0.313478	0.218272	Yes	31.26	25.3	22.18	19.49	18.13	18.01	18.93	18.4	17.83	18.72	19.87	20.38	17.81
ENSG00000139178	protein_coding	C1RL	8382	14010	20150	8590	13168	11486	9599	10957	10353	18624	8145	10180	7714	-0.513553	0.090771	-0.513409	0.218974	Yes	86.15	73.78	128.36	58.67	92.42	72.83	69.98	61.61	53.17	82.36	47.82	70.43	51.84
ENSG00000117543	protein_coding	DPH5	291	603	485	366	373	346	329	304	394	448	334	298	320	-0.495155	0.0898533	-0.495175	0.219903	Yes	8.71	9.25	9	7.28	7.63	6.39	6.99	4.98	5.9	5.77	5.71	6.01	6.26
ENSG00000059573	protein_coding	ALDH18A1	557	964	1366	1060	1068	913	561	566	1059	1457	754	518	850	-0.55411	0.0880943	-0.553473	0.220246	Yes	6.64	5.89	10.1	8.4	8.7	6.72	4.75	3.69	6.31	7.48	5.14	4.16	6.63
ENSG00000154451	protein_coding	GBP5	36	190	45	228	177	136	707	187	384	447	463	219	464	1.0883	0.0609457	1.08612	0.220656	Yes	0.28	0.76	0.22	1.18	0.94	0.65	3.91	0.8	1.5	1.5	2.06	1.15	2.37
ENSG00000115042	protein_coding	FAHD2A	1943	2560	1779	1931	1856	2158	1516	2178	2043	2776	2144	1832	1672	-0.316973	0.0838135	-0.317673	0.220681	Yes	15.54	10.49	8.82	10.26	10.14	10.65	8.6	9.53	8.17	9.56	9.8	9.86	8.75
ENSG00000083123	protein_coding	BCKDHB	2244	3226	2382	2731	2917	3270	2191	3378	2538	3141	2294	2159	2544	-0.378879	0.086032	-0.380114	0.221148	Yes	23.94	17.64	15.75	19.36	21.25	21.52	16.58	19.72	13.53	14.42	13.98	15.5	17.75
ENSG00000207145	other	SNORA18	10	12	17	14	19	13	29	23	42	58	20	23	20	0.717795	0.0775934	0.709595	0.221495	Yes	3.04	1.87	3.2	2.82	3.94	2.43	6.24	3.82	6.37	7.57	3.47	4.7	3.97
ENSG00000187837	protein_coding	HIST1H1C	799	1894	1565	608	535	289	479	487	210	812	554	621	481	-0.920355	0.10289	-0.912809	0.222226	Yes	49.86	60.56	60.53	25.21	22.8	11.13	21.2	16.63	6.55	21.8	19.75	26.08	19.62
ENSG00000101109	protein_coding	STK4	378	862	591	760	863	924	977	1261	1417	1413	1097	938	870	0.355991	0.0947841	0.354237	0.22248	Yes	2.33	2.72	2.26	3.11	3.63	3.51	4.27	4.25	4.36	3.75	3.86	3.89	3.51
ENSG00000165389	protein_coding	SPTSSA	1301	1359	1395	1316	780	1070	684	826	1081	1346	664	784	1037	-0.665511	0.0895262	-0.663976	0.223294	Yes	18.77	10.05	12.47	12.62	7.68	9.52	7	6.52	7.79	8.36	5.47	7.61	9.78
XLOC_050988	lncRNA	NA	6	4	24	33	0	122	1	4	2	0	8	14	1	-1.16282	0.101021	-1.15867	0.223441	Yes	0.17	0.06	0.41	0.61	0	2.1	0.02	0.06	0.03	0	0.13	0.26	0.02
ENSG00000224114	other	RP11-343H5.4	763	1035	463	577	628	518	344	604	797	495	370	580	389	-0.641699	0.0921676	-0.641977	0.223732	Yes	70.6	49.07	26.55	35.48	39.68	29.57	22.58	30.57	36.85	19.71	19.56	36.12	23.53
XLOC_026597	lncRNA	NA	111	149	156	84	93	65	71	99	88	134	81	76	65	-0.601139	0.112458	-0.601353	0.223838	Yes	4.8	3.3	4.18	2.41	2.75	1.73	2.18	2.34	1.9	2.49	2	2.21	1.84
ENSG00000153037	protein_coding	SRP19	337	910	1740	431	471	365	433	462	556	592	377	348	470	-0.776447	0.107878	-0.766269	0.223899	Yes	3.98	5.5	12.73	3.38	3.8	2.66	3.63	2.98	3.28	3.01	2.54	2.76	3.63
ENSG00000173545	protein_coding	ZNF622	441	826	1017	437	444	380	415	554	571	635	507	394	374	-0.527658	0.110662	-0.525157	0.224495	Yes	10.4	9.98	14.86	6.85	7.15	5.53	6.94	7.15	6.73	6.44	6.83	6.25	5.77
ENSG00000170214	protein_coding	ADRA1B	157	483	634	115	219	373	167	198	319	432	169	79	142	-0.819765	0.100301	-0.817937	0.224711	Yes	3.62	5.71	9.06	1.76	3.45	5.3	2.73	2.5	3.67	4.28	2.23	1.23	2.14
ENSG00000179583	protein_coding	CIITA	303	359	394	536	665	542	1203	710	1225	970	1599	913	1086	0.847338	0.081232	0.846846	0.224819	Yes	0.95	0.58	0.76	1.11	1.42	1.05	2.67	1.21	1.91	1.31	2.86	1.92	2.22
XLOC_023724	other	NA	100	370	847	249	130	162	164	155	297	252	90	64	123	-0.979168	0.100982	-0.976854	0.224912	Yes	0.6	1.13	3.14	0.99	0.53	0.6	0.7	0.51	0.89	0.65	0.31	0.26	0.48
ENSG00000259347	lncRNA	RP11-798K3.2	751	837	572	539	574	718	606	524	600	696	421	563	498	-0.529048	0.0892377	-0.528464	0.225115	Yes	30.09	17.18	14.2	14.35	15.7	17.75	17.22	11.48	12.01	12	9.63	15.18	13.04
ENSG00000112695	protein_coding	COX7A2	2397	3540	3101	1870	1848	1431	1389	1775	1376	2536	1838	1580	1388	-0.712837	0.101021	-0.711833	0.22516	Yes	80.64	61.02	64.65	41.8	42.45	29.7	33.14	32.66	23.13	36.71	35.32	35.77	30.53
ENSG00000010219	protein_coding	DYRK4	155	278	346	163	181	168	171	144	192	274	178	168	140	-0.519197	0.0874794	-0.517841	0.225825	Yes	1.68	1.54	2.32	1.17	1.34	1.12	1.31	0.85	1.04	1.28	1.1	1.22	0.99
ENSG00000143374	protein_coding	TARS2	1134	1785	1504	1399	1146	1259	926	1409	1558	2246	1235	1057	911	-0.36467	0.0899296	-0.365811	0.225962	Yes	16.29	13.14	13.39	13.35	11.24	11.16	9.43	11.07	11.18	13.88	10.13	10.22	8.56
ENSG00000123843	protein_coding	C4BPB	6831	9799	14812	5773	6593	6211	6290	5617	6523	8852	6046	6474	4732	-0.635529	0.108389	-0.634817	0.226079	Yes	219.48	161.32	294.94	123.25	144.65	123.1	143.34	98.72	104.72	122.37	110.95	140	99.4
ENSG00000126759	protein_coding	CFP	587	1268	908	615	603	750	571	646	688	928	667	327	605	-0.565269	0.0993889	-0.566265	0.226174	Yes	12.79	14.15	12.26	8.9	8.97	10.08	8.82	7.7	7.49	8.7	8.3	4.8	8.62
ENSG00000162896	protein_coding	PIGR	3838	3382	3366	5105	2884	3243	3208	6173	9817	11251	9181	6684	6496	0.637743	0.0882071	0.636281	0.226569	Yes	35.94	16.23	19.53	31.76	18.44	18.73	21.3	31.62	45.93	45.33	49.1	42.12	39.76
ENSG00000248485	protein_coding	PCP4L1	38	330	88	113	32	264	31	90	127	117	30	60	44	-1.00327	0.0956955	-0.985857	0.226611	Yes	1.07	4.76	1.53	2.11	0.61	4.58	0.62	1.39	1.79	1.42	0.48	1.14	0.81
ENSG00000101004	protein_coding	NINL	1187	739	594	1255	1039	878	1332	1997	2582	2793	2018	2020	1269	0.645165	0.10028	0.639223	0.22666	Yes	9.57	3.05	2.97	6.72	5.72	4.37	7.62	8.81	10.4	9.69	9.29	10.96	6.69
ENSG00000140374	protein_coding	ETFA	7108	11951	9431	6454	7143	5339	4883	7680	6056	8566	5628	6142	6190	-0.552685	0.09802	-0.552176	0.227439	Yes	109.62	94.43	90.14	66.13	75.22	50.79	53.41	64.79	46.67	56.84	49.57	63.75	62.41
ENSG00000249685	lncRNA	RP11-360F5.3	10	10	10	15	8	14	27	32	16	37	21	18	17	0.72208	0.087115	0.715501	0.227477	Yes	0.88	0.45	0.55	0.88	0.48	0.76	1.69	1.54	0.7	1.4	1.06	1.07	0.98
ENSG00000132703	protein_coding	APCS	35541	39452	62553	26636	39108	20997	22481	25284	24881	52068	22056	22189	19823	-0.739148	0.111584	-0.736858	0.227547	Yes	1537.77	874.62	1677.35	765.76	1155.43	560.41	689.89	598.43	537.91	969.32	545.08	646.18	560.72
XLOC_007692	other	NA	253	577	519	754	527	328	354	231	180	539	181	406	344	-0.780628	0.0944866	-0.782778	0.22782	Yes	0.74	0.87	0.94	1.47	1.05	0.59	0.74	0.37	0.26	0.68	0.3	0.8	0.66
ENSG00000066813	protein_coding	ACSM2B	16413	23612	18200	20425	19592	18016	17523	20604	17623	24284	18479	18072	14391	-0.338822	0.0857392	-0.340023	0.227847	Yes	166.78	122.93	114.61	137.9	135.94	112.93	126.29	114.53	89.48	106.17	107.25	123.6	95.6
XLOC_045323	other	NA	29	26	17	28	10	27	10	20	11	34	16	12	6	-0.807419	0.096163	-0.80618	0.22796	Yes	1.59	0.73	0.58	1.02	0.37	0.91	0.39	0.6	0.3	0.8	0.5	0.44	0.21
XLOC_045057	other	NA	8	11	53	3	6	5	4	6	7	3	9	5	7	-1.08977	0.11779	-1.06282	0.228184	Yes	0.39	0.28	1.61	0.1	0.2	0.15	0.14	0.16	0.17	0.06	0.25	0.16	0.22
XLOC_014677	other	NA	19	16	63	7	18	7	10	14	5	6	8	20	5	-1.06071	0.106951	-1.05174	0.228588	Yes	0.73	0.31	1.49	0.18	0.47	0.17	0.27	0.29	0.1	0.1	0.17	0.52	0.13
XLOC_042465	other	NA	10	12	7	29	28	35	40	61	51	60	42	41	30	0.79359	0.0942753	0.782049	0.228757	Yes	1.37	0.84	0.59	2.63	2.61	2.95	3.88	4.56	3.48	3.53	3.28	3.77	2.68
ENSG00000213626	protein_coding	LBH	135	475	294	231	240	263	455	384	1028	619	465	360	460	0.663764	0.066585	0.660587	0.228894	Yes	1.51	2.72	2.03	1.71	1.83	1.81	3.6	2.34	5.73	2.97	2.96	2.7	3.36
ENSG00000100503	protein_coding	NIN	182	367	181	320	404	429	480	488	807	844	469	370	502	0.524203	0.084706	0.521823	0.228987	Yes	0.64	0.66	0.39	0.75	0.97	0.93	1.2	0.94	1.42	1.28	0.94	0.88	1.15
ENSG00000259291	lncRNA	RP11-617F23.1	675	624	2021	568	770	665	856	485	698	1074	479	366	440	-0.740683	0.100963	-0.7421	0.229504	Yes	9.32	4.41	17.29	5.21	7.26	5.66	8.38	3.66	4.82	6.38	3.78	3.4	3.97
ENSG00000112337	protein_coding	SLC17A2	3015	4038	4242	3804	3292	4106	2270	3742	3402	4327	3672	3630	3081	-0.406966	0.0892201	-0.408306	0.229623	Yes	47.04	32.28	41.02	39.44	35.07	39.52	25.12	31.94	26.52	29.05	32.72	38.12	31.43
ENSG00000162496	protein_coding	DHRS3	5634	8533	9705	4493	4641	4913	3821	6008	5456	7642	5657	4960	3722	-0.53428	0.105514	-0.532812	0.229798	Yes	98.96	76.8	105.65	52.44	55.66	53.23	47.6	57.73	47.89	57.76	56.76	58.64	42.74
ENSG00000204619	protein_coding	PPP1R11	1092	1748	1756	1162	1101	1238	984	1348	1526	1702	1173	1294	1039	-0.351374	0.0994346	-0.351725	0.229836	Yes	17.24	14.14	17.18	12.19	11.87	12.06	11.02	11.64	12.04	11.56	10.58	13.75	10.72
ENSG00000137731	protein_coding	FXYD2	8	15	4	3	11	3	14	21	83	56	22	31	12	1.20776	0.0645249	1.22629	0.230076	Yes	0.54	0.52	0.17	0.14	0.51	0.13	0.68	0.78	2.82	1.64	0.85	1.42	0.53
ENSG00000225555	lncRNA	AP000320.6	16	21	24	7	11	10	5	5	2	22	4	9	5	-1.03243	0.10664	-1.03596	0.230338	Yes	1.36	0.92	1.27	0.4	0.64	0.52	0.3	0.23	0.09	0.81	0.19	0.52	0.28
ENSG00000132763	protein_coding	MMACHC	1439	2031	2454	1890	1497	1448	1324	2060	1606	1678	1672	1357	1387	-0.452033	0.0983412	-0.45269	0.230748	Yes	10.89	7.87	11.51	9.5	7.73	6.76	7.1	8.53	6.07	5.46	7.22	6.91	6.86
ENSG00000248487	protein_coding	ABHD14A	383	649	472	283	267	261	269	339	344	504	364	257	236	-0.510778	0.109659	-0.509345	0.23135	Yes	8.53	7.41	6.51	4.19	4.06	3.59	4.25	4.13	3.83	4.83	4.63	3.85	3.44
ENSG00000128590	protein_coding	DNAJB9	1380	4240	9668	1666	3228	1791	2049	2490	2603	3034	1442	1617	2137	-0.859191	0.103878	-0.846661	0.232016	Yes	20.36	32.06	88.42	16.34	32.53	16.3	21.45	20.1	19.19	19.26	12.15	16.06	20.62
ENSG00000143815	protein_coding	LBR	810	1586	816	1716	1702	1493	1891	2768	2864	2213	2128	2243	2210	0.497444	0.100077	0.494715	0.232242	Yes	7.16	7.18	4.47	10.08	10.27	8.14	11.86	13.39	12.65	8.42	10.75	13.35	12.77
ENSG00000136463	protein_coding	TACO1	1222	2159	2087	1204	1014	893	926	1323	1215	1593	1337	1063	989	-0.513089	0.112458	-0.511274	0.23271	Yes	33.33	30.17	35.28	21.82	18.88	15.02	17.91	19.74	16.56	18.69	20.83	19.51	17.63
XLOC_040274	other	NA	91	221	120	214	257	243	247	361	354	420	253	316	313	0.471654	0.0967149	0.468446	0.233259	Yes	0.64	0.8	0.52	1	1.23	1.05	1.23	1.39	1.24	1.27	1.02	1.5	1.44
ENSG00000147647	protein_coding	DPYS	15639	24375	14947	16406	15819	19038	12644	18021	18277	25821	17883	15968	14936	-0.306023	0.0864986	-0.306637	0.2337	Yes	294.59	235.26	174.49	205.34	203.47	221.22	168.92	185.69	172.02	209.27	192.41	202.45	183.93
ENSG00000183258	protein_coding	DDX41	863	1491	1390	989	920	988	822	1046	1251	1469	1149	871	1012	-0.313377	0.0943236	-0.313824	0.233991	Yes	12.63	11.18	12.61	9.62	9.2	8.92	8.53	8.38	9.15	9.25	9.61	8.58	9.68
ENSG00000226950	lncRNA	DANCR	461	305	543	376	305	266	255	343	352	321	238	308	216	-0.656134	0.113092	-0.658165	0.234425	Yes	8.08	2.74	5.9	4.38	3.65	2.88	3.17	3.29	3.08	2.42	2.38	3.63	2.48
ENSG00000197249	protein_coding	SERPINA1	634344	1074761	2058860	524300	905683	510449	571173	861218	883003	949615	650295	631239	501450	-0.647782	0.121735	-0.643733	0.234979	Yes	6084.63	5282.14	12239.1	3341.58	5931.98	3020.31	3885.77	4518.88	4232.05	3919.15	3562.79	4075.25	3144.52
ENSG00000238142	lncRNA	RP11-108M9.4	171	217	155	134	37	80	121	54	84	107	62	98	56	-0.831902	0.102796	-0.830206	0.23551	Yes	13.49	8.77	7.58	7.02	1.99	3.89	6.77	2.33	3.31	3.63	2.79	5.2	2.89
ENSG00000143994	protein_coding	ABHD1	140	214	123	81	112	118	74	70	78	133	129	66	77	-0.750256	0.127868	-0.755115	0.236	Yes	3.82	2.99	2.08	1.47	2.08	1.98	1.43	1.04	1.06	1.56	2.01	1.21	1.37
ENSG00000188536	protein_coding	HBA2	253	474	501	399	105	602	135	158	119	584	267	180	62	-0.967013	0.114893	-0.980251	0.23626	Yes	16.75	16.08	20.56	17.56	4.75	24.59	6.34	5.72	3.94	16.64	10.1	8.02	2.68
ENSG00000170262	protein_coding	MRAP	54	2	34	10	7	4	8	3	2	13	10	4	5	-1.16355	0.116725	-1.12175	0.236463	Yes	1.61	0.03	0.63	0.2	0.14	0.07	0.17	0.05	0.03	0.17	0.17	0.08	0.1
ENSG00000197142	protein_coding	ACSL5	4163	9498	15910	5307	8104	6719	5204	6589	6867	9775	6247	5783	5470	-0.580833	0.118015	-0.578372	0.236622	Yes	42.94	50.2	101.71	36.38	57.08	42.76	38.07	37.18	35.39	43.39	36.81	40.15	36.89
ENSG00000130724	protein_coding	CHMP2A	2090	2950	2111	1543	1566	1425	1302	1663	1685	2289	1691	1494	1343	-0.533177	0.115276	-0.532478	0.236941	Yes	47.61	34.43	29.8	23.35	24.36	20.02	21.03	20.72	19.18	22.43	22	22.9	20
ENSG00000000460	protein_coding	C1orf112	105	100	446	253	243	138	101	140	122	238	182	80	134	-0.800105	0.107628	-0.794912	0.236943	Yes	0.95	0.46	2.5	1.52	1.5	0.77	0.65	0.69	0.55	0.93	0.94	0.49	0.79
ENSG00000122035	protein_coding	RASL11A	76	160	255	56	97	73	77	111	101	128	68	59	58	-0.704478	0.109437	-0.698139	0.237511	Yes	1.97	2.13	4.1	0.97	1.72	1.17	1.42	1.58	1.31	1.43	1.01	1.03	0.98
ENSG00000115216	protein_coding	NRBP1	1404	2663	2626	1789	1582	1794	1697	1944	2131	2480	1942	1579	1769	-0.305742	0.0989158	-0.305964	0.238746	Yes	16.5	16.03	19.12	13.97	12.69	13	14.14	12.49	12.51	12.54	13.03	12.49	13.59
ENSG00000158714	protein_coding	SLAMF8	35	94	74	56	55	47	223	101	129	158	161	108	196	0.943096	0.0819601	0.947137	0.238815	Yes	0.47	0.64	0.61	0.5	0.5	0.39	2.12	0.74	0.86	0.91	1.23	0.97	1.71
ENSG00000083845	protein_coding	RPS5	3461	4064	3794	2901	3478	2693	2437	3125	3279	3801	2843	2832	2469	-0.487891	0.129717	-0.488132	0.238865	Yes	67.22	40.44	45.67	37.44	46.12	32.26	33.57	33.2	31.82	31.76	31.54	37.02	31.35
ENSG00000068078	protein_coding	FGFR3	2025	3724	1481	2329	2153	2528	2510	4333	5081	4998	4130	3738	3027	0.430596	0.110106	0.427723	0.239089	Yes	18.25	17.2	8.27	13.95	13.25	14.05	16.04	21.36	22.88	19.38	21.26	22.67	17.83
ENSG00000137628	protein_coding	DDX60	306	1080	414	604	667	1103	969	1160	2115	2265	1825	1135	1245	0.746298	0.12115	0.756846	0.240213	Yes	1.99	3.59	1.67	2.61	2.96	4.42	4.46	4.12	6.86	6.33	6.77	4.96	5.28
ENSG00000084734	protein_coding	GCKR	4327	7271	8203	4407	5778	6696	4786	5276	4694	6115	6104	4762	4849	-0.473109	0.0965251	-0.47367	0.240298	Yes	66.88	57.59	78.58	45.26	60.99	63.85	52.47	44.61	36.25	40.67	53.89	49.54	49
ENSG00000204220	protein_coding	PFDN6	499	784	616	415	379	328	338	379	331	607	384	388	350	-0.601021	0.108376	-0.599771	0.240645	Yes	7.67	6.17	5.87	4.24	3.98	3.11	3.68	3.19	2.54	4.01	3.37	4.01	3.52
ENSG00000059804	protein_coding	SLC2A3	35	107	72	81	48	65	114	99	210	200	126	100	118	0.676114	0.09559	0.673882	0.240725	Yes	0.36	0.56	0.46	0.55	0.34	0.41	0.83	0.55	1.07	0.88	0.74	0.69	0.79
XLOC_004171	other	NA	2	4	2	3	17	15	20	23	27	68	36	12	6	1.08958	0.0876528	1.08289	0.240849	Yes	0.08	0.08	0.05	0.08	0.45	0.36	0.55	0.48	0.52	1.12	0.79	0.31	0.15
ENSG00000114054	protein_coding	PCCB	4458	6625	4581	3876	4471	3684	3569	4367	4399	7304	3308	3926	3454	-0.404061	0.0975964	-0.404345	0.241885	Yes	25.86	19.69	16.47	14.94	17.71	13.18	14.69	13.86	12.75	18.23	10.96	15.33	13.1
ENSG00000197279	protein_coding	ZNF165	14	34	164	16	29	14	27	25	26	31	18	16	8	-1.02303	0.116736	-0.993996	0.241943	Yes	0.27	0.33	1.93	0.2	0.38	0.16	0.36	0.26	0.25	0.25	0.2	0.2	0.1
ENSG00000232874	lncRNA	RP11-135A1.2	9	16	22	34	6	16	2	8	8	20	15	10	8	-0.90339	0.104443	-0.894591	0.242043	Yes	0.84	0.76	1.27	2.1	0.38	0.92	0.13	0.41	0.37	0.8	0.8	0.63	0.49
ENSG00000154719	protein_coding	MRPL39	528	1053	773	625	601	556	460	535	551	907	548	563	508	-0.509334	0.102885	-0.509501	0.242148	Yes	17.64	18.03	16.01	13.88	13.71	11.46	10.9	9.78	9.2	13.04	10.46	12.66	11.1
ENSG00000274605	lncRNA	RP11-12G12.7	94	267	305	66	102	134	84	106	91	205	77	111	83	-0.762264	0.112547	-0.755861	0.242291	Yes	4.13	6	8.29	1.92	3.06	3.63	2.61	2.54	2	3.87	1.93	3.28	2.38
ENSG00000100883	protein_coding	SRP54	1313	2285	3006	1697	1855	1725	1270	1768	2218	3120	1441	1384	1565	-0.427814	0.0994587	-0.427747	0.242583	Yes	20.65	18.42	29.31	17.74	19.93	16.74	14.17	15.21	17.43	21.12	12.95	14.65	16.09
ENSG00000183172	protein_coding	SMDT1	1177	1399	1164	771	963	790	643	861	846	1045	781	842	776	-0.599875	0.126336	-0.600024	0.242784	Yes	30.09	18.33	18.44	13.1	16.81	12.46	11.66	12.04	10.81	11.5	11.41	14.49	12.97
ENSG00000158109	protein_coding	TPRG1L	2562	4571	3416	2760	2694	2726	2443	2954	3167	4321	3170	2571	2708	-0.321258	0.103969	-0.32172	0.242792	Yes	42.52	38.87	35.14	30.44	30.53	27.91	28.76	26.82	26.26	30.86	30.05	28.72	29.38
ENSG00000155876	protein_coding	RRAGA	1033	2114	1873	1205	1081	1055	1029	1245	1374	1717	1173	1142	1119	-0.416526	0.12324	-0.415945	0.243366	Yes	26.05	27.31	29.27	20.19	18.61	16.41	18.4	17.17	17.31	18.63	16.89	19.38	18.45
ENSG00000140740	protein_coding	UQCRC2	5061	6829	6290	5141	4801	4268	3886	5850	5399	7382	4937	4724	4376	-0.357434	0.102075	-0.357443	0.243387	Yes	66.33	45.86	51.09	44.77	42.97	34.51	36.12	41.94	35.36	41.63	36.96	41.67	37.49
ENSG00000081059	protein_coding	TCF7	166	227	126	322	245	176	323	330	448	440	402	406	290	0.518707	0.0946999	0.515	0.243491	Yes	1.38	0.97	0.65	1.78	1.39	0.9	1.91	1.5	1.87	1.58	1.91	2.28	1.58
XLOC_047237	other	NA	0	2	2	6	3	8	17	20	19	6	9	7	4	1.08238	0.0856521	1.06275	0.243814	Yes	0	0.2	0.24	0.77	0.39	0.95	2.32	2.11	1.83	0.5	0.99	0.91	0.5
ENSG00000242477	other	CTD-2161E19.1	123	132	105	104	102	94	95	111	86	123	101	72	79	-0.497028	0.106566	-0.497025	0.24409	Yes	7.57	4.16	4	4.25	4.29	3.57	4.15	3.74	2.64	3.26	3.55	2.98	3.18
ENSG00000100865	protein_coding	CINP	330	539	444	325	345	361	234	348	345	531	373	351	328	-0.411022	0.0988463	-0.411419	0.244226	Yes	12.06	10.1	10.06	7.89	8.61	8.14	6.07	6.96	6.3	8.35	7.79	8.64	7.84
ENSG00000135823	protein_coding	STX6	191	310	257	272	262	282	304	376	471	470	347	342	353	0.242923	0.0971011	0.241841	0.24426	Yes	1.63	1.35	1.36	1.54	1.52	1.48	1.83	1.75	2	1.72	1.69	1.96	1.96
ENSG00000205744	protein_coding	DENND1C	83	183	96	91	101	102	191	215	222	245	243	259	205	0.718167	0.105245	0.716042	0.244743	Yes	1.14	1.29	0.82	0.83	0.95	0.86	1.86	1.61	1.52	1.45	1.9	2.39	1.84
ENSG00000048462	protein_coding	TNFRSF17	1	8	3	7	5	6	9	9	19	32	13	20	8	0.987881	0.108326	0.989165	0.245116	Yes	0.04	0.15	0.07	0.17	0.12	0.13	0.23	0.18	0.34	0.49	0.27	0.48	0.19
ENSG00000149300	protein_coding	C11orf52	404	642	403	341	288	240	186	313	295	450	322	310	229	-0.628525	0.106531	-0.626764	0.245242	Yes	11.06	9	6.84	6.2	5.38	4.05	3.61	4.69	4.03	5.3	5.03	5.71	4.1
ENSG00000265206	lncRNA	RP5-1171I10.5	50	98	64	42	59	61	163	91	142	134	158	157	108	0.781919	0.0974258	0.779438	0.245368	Yes	1.32	1.33	1.05	0.74	1.07	1	3.06	1.32	1.88	1.53	2.39	2.8	1.87
ENSG00000241511	other	RPS15AP24	561	658	527	494	604	424	387	419	430	552	424	440	379	-0.594412	0.119207	-0.59493	0.2456	Yes	56.76	34.11	33.04	33.21	41.73	26.46	27.77	23.19	21.74	24.03	24.5	29.96	25.07
ENSG00000179091	protein_coding	CYC1	2459	4004	2599	2220	1926	2004	1776	2731	2678	3094	2340	2252	1808	-0.383704	0.10593	-0.383545	0.245659	Yes	79.45	66.29	52.04	47.66	42.49	39.94	40.7	48.27	43.24	43.01	43.19	48.97	38.19
ENSG00000068885	protein_coding	IFT80	176	272	339	375	356	348	492	473	649	715	439	435	351	0.391882	0.0923964	0.38952	0.245797	Yes	1.35	1.07	1.62	1.92	1.87	1.65	2.68	1.99	2.49	2.37	1.93	2.25	1.76
ENSG00000175198	protein_coding	PCCA	1968	4431	4683	1973	2236	1975	2010	2439	2653	3936	2198	1919	1884	-0.512063	0.120178	-0.509932	0.246859	Yes	27.49	31.72	40.54	18.31	21.33	17.02	19.92	18.64	18.52	23.66	17.54	18.04	17.21
ENSG00000117215	protein_coding	PLA2G2D	10	33	10	0	7	7	64	20	26	73	21	66	53	1.14501	0.105979	1.14533	0.247026	Yes	0.15	0.25	0.09	0	0.07	0.06	0.68	0.16	0.19	0.47	0.18	0.66	0.52
ENSG00000221420	other	SNORA81	3	4	3	9	10	17	18	19	16	31	12	20	14	0.829376	0.112458	0.816756	0.247039	Yes	1.6	1.09	0.99	3.19	3.65	5.6	6.82	5.55	4.27	7.13	3.66	7.19	4.89
ENSG00000104524	protein_coding	PYCRL	280	394	396	263	335	317	226	326	349	334	354	230	278	-0.424413	0.109598	-0.425006	0.247179	Yes	3.93	2.83	3.44	2.45	3.21	2.74	2.25	2.5	2.44	2.01	2.83	2.17	2.55
ENSG00000185104	protein_coding	FAF1	709	1351	1066	962	817	990	852	1031	1193	1381	1014	884	893	-0.209743	0.105245	-0.210363	0.247627	Yes	4.17	4.07	3.88	3.76	3.28	3.59	3.55	3.31	3.5	3.49	3.4	3.5	3.43
ENSG00000151364	protein_coding	KCTD14	182	174	909	148	128	166	121	152	199	249	174	153	109	-0.901087	0.139258	-0.887285	0.247868	Yes	3.8	1.86	11.77	2.06	1.83	2.14	1.79	1.74	2.08	2.24	2.08	2.15	1.49
ENSG00000154328	protein_coding	NEIL2	433	841	972	379	400	417	431	460	560	564	315	398	477	-0.562243	0.109084	-0.56047	0.248117	Yes	6.25	6.22	8.69	3.63	3.94	3.71	4.41	3.63	4.04	3.5	2.6	3.87	4.5
XLOC_030253	other	NA	28	92	71	61	68	63	44	49	83	48	55	46	34	-0.549278	0.112232	-0.548675	0.248711	Yes	2.66	4.49	4.19	3.86	4.42	3.7	2.97	2.55	3.95	1.97	2.99	2.95	2.12
ENSG00000117091	protein_coding	CD48	82	263	99	87	171	104	258	151	320	366	235	260	276	0.675525	0.129092	0.673464	0.248874	Yes	1	1.65	0.75	0.71	1.43	0.79	2.24	1.01	1.96	1.93	1.64	2.14	2.21
XLOC_017753	lncRNA	NA	17	20	91	6	6	6	7	3	19	26	0	5	3	-1.14141	0.122943	-1.11763	0.248995	Yes	1.15	0.69	3.82	0.27	0.28	0.25	0.34	0.11	0.64	0.76	0	0.23	0.13
ENSG00000119723	protein_coding	COQ6	507	788	917	591	510	461	437	672	617	865	577	540	434	-0.391029	0.11046	-0.390703	0.249265	Yes	8.16	6.5	9.15	6.32	5.61	4.58	4.99	5.92	4.96	5.99	5.31	5.85	4.57
ENSG00000100647	protein_coding	SUSD6	473	834	821	984	982	1156	997	1484	2084	1755	1446	1149	1302	0.430199	0.0896043	0.427829	0.249284	Yes	3.52	3.18	3.78	4.86	4.99	5.3	5.26	6.04	7.74	5.62	6.14	5.75	6.33
ENSG00000236152	other	MRPS36P1	89	213	163	126	113	87	89	94	85	157	101	96	83	-0.617929	0.107992	-0.616779	0.249686	Yes	11.62	14.24	13.18	10.93	10.07	7	8.24	6.71	5.54	8.82	7.53	8.43	7.08
ENSG00000163866	protein_coding	SMIM12	789	1311	1982	770	714	658	763	865	885	1043	781	747	733	-0.56704	0.128868	-0.563709	0.249998	Yes	5.5	4.69	8.57	3.57	3.4	2.83	3.77	3.3	3.08	3.13	3.11	3.51	3.34
ENSG00000114861	protein_coding	FOXP1	657	736	431	565	652	849	916	1342	1571	1352	1041	1064	752	0.479205	0.101181	0.476194	0.250275	Yes	2.89	1.66	1.18	1.65	1.96	2.31	2.86	3.23	3.46	2.56	2.62	3.15	2.16
ENSG00000167985	protein_coding	SDHAF2	532	939	858	579	573	399	484	544	570	711	588	559	453	-0.475906	0.116285	-0.475213	0.251233	Yes	9.64	8.72	9.64	6.97	7.09	4.46	6.22	5.39	5.16	5.54	6.09	6.82	5.37
ENSG00000109332	protein_coding	UBE2D3	4453	7839	6975	5282	5049	5333	4568	6064	5768	7538	4916	5029	5066	-0.345515	0.115649	-0.346024	0.251401	Yes	32.19	29.04	31.25	25.37	24.92	23.78	23.42	23.98	20.84	23.45	20.3	24.47	23.94
ENSG00000064651	protein_coding	SLC12A2	121	293	226	148	303	174	281	459	747	530	259	262	346	0.615255	0.0807875	0.612444	0.251887	Yes	0.7	0.87	0.81	0.57	1.2	0.62	1.16	1.46	2.17	1.32	0.86	1.02	1.31
XLOC_022017	other	NA	66	132	225	51	122	58	77	99	73	115	53	35	38	-0.823674	0.111086	-0.818225	0.252073	Yes	0.54	0.56	1.15	0.28	0.69	0.3	0.45	0.45	0.3	0.41	0.25	0.19	0.21
ENSG00000198356	protein_coding	ASNA1	536	1063	1175	565	504	496	434	665	792	930	537	496	528	-0.491823	0.111584	-0.490044	0.252823	Yes	13.69	13.91	18.6	9.59	8.79	7.81	7.86	9.29	10.11	10.22	7.83	8.52	8.81
ENSG00000243974	other	VTI1BP1	81	112	113	71	74	69	67	85	88	103	85	59	57	-0.448798	0.114812	-0.448844	0.252998	Yes	4.64	3.28	4.01	2.7	2.89	2.44	2.72	2.66	2.52	2.54	2.78	2.27	2.13
ENSG00000138028	protein_coding	CGREF1	10	145	182	17	52	33	11	20	68	31	21	48	18	-1.05989	0.116177	-1.03879	0.253019	Yes	0.11	0.83	1.26	0.13	0.4	0.23	0.09	0.12	0.38	0.15	0.13	0.36	0.13
ENSG00000205360	other	MT1CP	27	75	300	7	18	11	23	4	7	4	26	4	19	-1.13822	0.122706	-1.12122	0.253612	Yes	6.22	8.85	42.81	1.07	2.83	1.56	3.76	0.5	0.81	0.4	3.42	0.62	2.86
ENSG00000173914	protein_coding	RBM4B	297	420	382	366	293	357	280	298	368	538	289	319	312	-0.339903	0.0997545	-0.340666	0.254019	Yes	3.26	2.36	2.6	2.67	2.19	2.42	2.18	1.79	2.02	2.54	1.81	2.35	2.24
ENSG00000114779	protein_coding	ABHD14B	5837	6507	7399	4497	3953	4393	4073	5352	3517	7108	5046	4168	4085	-0.487811	0.113481	-0.487321	0.254369	Yes	78.32	44.74	61.53	40.09	36.22	36.36	38.76	39.28	23.58	41.04	38.67	37.64	35.83
ENSG00000159388	protein_coding	BTG2	101	265	183	129	243	144	311	236	545	529	301	261	267	0.630924	0.10166	0.630389	0.254845	Yes	1.49	2.01	1.68	1.27	2.45	1.31	3.26	1.91	4.02	3.36	2.54	2.6	2.58
ENSG00000260932	lncRNA	RP11-483P21.6	50	17	9	28	17	35	1	25	33	3	1	1	2	-1.1449	0.124297	-1.15329	0.255383	Yes	3.56	0.62	0.4	1.32	0.83	1.54	0.05	0.97	1.17	0.09	0.04	0.05	0.09
ENSG00000164199	protein_coding	ADGRV1	632	1007	820	624	627	455	394	626	527	853	298	465	377	-0.706265	0.114805	-0.709112	0.255544	Yes	1.14	0.93	0.92	0.75	0.77	0.51	0.51	0.62	0.48	0.66	0.31	0.57	0.45
ENSG00000179950	protein_coding	PUF60	2247	3346	2991	2229	2049	1969	1827	2447	2860	3288	2588	1982	2096	-0.322419	0.114893	-0.32255	0.255942	Yes	32.67	24.92	26.95	21.53	20.34	17.66	18.84	19.46	20.77	20.57	21.49	19.39	19.92
ENSG00000167555	protein_coding	ZNF528	113	148	76	238	283	215	385	376	443	520	279	327	230	0.661959	0.10579	0.655217	0.257015	Yes	0.92	0.62	0.38	1.29	1.57	1.08	2.22	1.67	1.8	1.82	1.3	1.79	1.22
XLOC_002759	other	NA	12	13	14	19	17	22	31	105	33	26	24	33	81	1.04646	0.0686222	1.03752	0.257295	Yes	0.57	0.31	0.41	0.6	0.55	0.64	1.04	2.71	0.78	0.53	0.65	1.05	2.5
ENSG00000248794	other	CTD-2248H3.1	332	362	343	228	239	234	210	260	202	229	256	226	173	-0.630434	0.119305	-0.630073	0.257321	Yes	49.27	27.52	31.54	22.48	24.22	21.42	22.1	21.11	14.98	14.62	21.7	22.57	16.78
ENSG00000072506	protein_coding	HSD17B10	4635	5285	4970	3387	2576	3039	2723	3674	2644	4003	3943	3113	2619	-0.570036	0.112248	-0.569368	0.257484	Yes	193.44	113.01	128.55	93.92	73.41	78.24	80.6	83.88	55.14	71.88	93.99	87.44	71.46
XLOC_015696	other	NA	118	222	110	77	105	106	112	95	108	141	91	92	68	-0.535693	0.126325	-0.535173	0.257997	Yes	31.52	30.38	18.21	13.67	19.15	17.47	21.22	13.88	14.41	16.2	13.88	16.54	11.87
ENSG00000137812	protein_coding	CASC5	250	295	105	326	396	427	583	562	592	712	785	532	478	0.661018	0.107624	0.657647	0.258296	Yes	1.05	0.63	0.27	0.91	1.13	1.1	1.73	1.29	1.24	1.28	1.88	1.5	1.31
ENSG00000231747	other	AC079922.2	61	104	63	70	67	62	42	34	44	45	45	48	46	-0.824565	0.127868	-0.832659	0.258375	Yes	6.81	5.95	4.36	5.19	5.11	4.27	3.32	2.08	2.45	2.16	2.87	3.61	3.36
ENSG00000160326	protein_coding	SLC2A6	64	127	86	73	49	50	103	98	189	305	170	106	101	0.641695	0.0939453	0.637701	0.258407	Yes	0.98	1	0.82	0.74	0.51	0.47	1.12	0.82	1.45	2.01	1.49	1.1	1.01
ENSG00000214160	protein_coding	ALG3	893	1683	1746	949	790	885	650	1054	1078	1634	1127	788	855	-0.465584	0.103969	-0.464454	0.258658	Yes	17.14	16.55	20.77	12.11	10.36	10.48	8.85	11.07	10.34	13.5	12.36	10.18	10.73
ENSG00000131475	protein_coding	VPS25	861	1606	1490	852	802	680	760	819	853	1187	968	884	770	-0.49053	0.116808	-0.489171	0.258689	Yes	26.43	25.26	28.35	17.38	16.81	12.88	16.55	13.75	13.09	15.68	16.97	18.27	15.46
ENSG00000114388	protein_coding	NPRL2	475	797	646	484	398	489	437	460	541	705	538	478	418	-0.383604	0.109781	-0.383849	0.258819	Yes	11.19	9.62	9.44	7.58	6.41	7.11	7.3	5.93	6.37	7.15	7.24	7.58	6.44
ENSG00000044574	protein_coding	HSPA5	4564	17959	66973	8202	12388	6329	8046	8508	13656	17488	5765	6008	9506	-0.980172	0.127984	-0.956726	0.259038	Yes	46.79	94.34	425.53	55.87	86.72	40.03	58.51	47.71	69.96	77.14	33.76	41.46	63.71
ENSG00000134056	protein_coding	MRPS36	439	791	688	425	421	421	362	413	340	556	394	380	376	-0.624701	0.114893	-0.624685	0.259092	Yes	11.5	10.61	11.17	7.39	7.53	6.8	6.72	5.92	4.45	6.26	5.89	6.7	6.44
XLOC_024901	other	NA	19	13	13	23	11	16	7	0	15	0	0	0	7	-1.12138	0.14637	-1.15225	0.259154	Yes	6.92	2.43	2.93	5.57	2.74	3.59	1.81	0	2.73	0	0	0	1.67
ENSG00000109511	protein_coding	ANXA10	1928	3492	2469	1252	1592	1555	1540	1428	1600	2099	1551	1445	1352	-0.607364	0.135229	-0.60822	0.259592	Yes	54.51	50.59	43.27	23.52	30.74	27.12	30.88	22.09	22.6	25.54	25.05	27.5	24.99
ENSG00000173171	protein_coding	MTX1	178	263	227	184	156	147	149	213	174	225	191	171	137	-0.384239	0.1094	-0.384834	0.259745	Yes	4.37	3.31	3.45	3	2.61	2.22	2.59	2.86	2.13	2.38	2.68	2.82	2.2
XLOC_026960	other	NA	4	3	1	6	7	6	17	12	17	4	18	13	10	0.981358	0.104624	0.971355	0.25994	Yes	0.46	0.18	0.07	0.46	0.55	0.42	1.38	0.75	0.97	0.2	1.18	1	0.75
XLOC_006381	other	NA	5	10	0	17	27	25	38	39	40	35	39	58	30	1.0082	0.0933914	0.978203	0.260562	Yes	0.17	0.17	0	0.38	0.62	0.52	0.9	0.71	0.67	0.5	0.74	1.31	0.66
ENSG00000137207	protein_coding	YIPF3	2101	3272	3196	1840	1848	2032	1668	2399	2614	3426	2322	1892	1765	-0.360969	0.110586	-0.360732	0.260579	Yes	44.21	35.28	41.68	25.73	26.55	26.38	24.89	27.61	27.48	31.02	27.91	26.8	24.28
ENSG00000228089	other	PNKDP1	42	97	54	51	36	35	42	39	39	61	42	38	28	-0.583619	0.121492	-0.581739	0.260871	Yes	3.91	4.63	3.12	3.16	2.29	2.01	2.78	1.99	1.82	2.45	2.24	2.38	1.71
ENSG00000197798	protein_coding	FAM118B	104	256	227	161	144	115	125	167	164	230	103	101	131	-0.47419	0.109146	-0.472893	0.260885	Yes	1.61	2.03	2.18	1.66	1.53	1.1	1.38	1.42	1.27	1.54	0.91	1.05	1.33
ENSG00000137692	protein_coding	DCUN1D5	155	322	260	138	160	199	147	164	248	248	180	141	142	-0.455504	0.119048	-0.454212	0.261085	Yes	4.63	4.93	4.82	2.74	3.27	3.67	3.12	2.68	3.71	3.19	3.07	2.84	2.78
ENSG00000079739	protein_coding	PGM1	11706	16365	12572	12143	11293	14017	9431	13791	11787	17769	13171	11268	12113	-0.323575	0.104781	-0.324704	0.261431	Yes	134.93	96.65	89.81	93	88.88	99.66	77.1	86.96	67.89	88.12	86.71	87.42	91.28
ENSG00000068120	protein_coding	COASY	2149	3253	3558	2355	1985	1911	1985	2760	2691	3095	2528	2115	1913	-0.349552	0.130502	-0.349531	0.261892	Yes	34.56	26.81	35.47	25.17	21.8	18.96	22.64	24.28	21.63	21.42	23.22	22.9	20.12
ENSG00000173200	protein_coding	PARP15	53	84	30	180	112	93	194	151	302	268	264	373	206	0.950486	0.097938	0.945582	0.262	Yes	0.41	0.33	0.14	0.92	0.59	0.44	1.06	0.63	1.16	0.89	1.16	1.93	1.03
XLOC_038912	other	NA	316	305	268	344	463	256	171	222	176	367	283	186	203	-0.738646	0.130502	-0.740946	0.262556	Yes	1.76	0.87	0.92	1.27	1.76	0.88	0.67	0.67	0.49	0.88	0.9	0.7	0.74
ENSG00000162551	protein_coding	ALPL	2164	1932	6932	1470	1695	1939	1649	1735	2867	2963	1809	1228	1453	-0.721668	0.123988	-0.716545	0.262919	Yes	31.63	14.47	62.8	14.28	16.92	17.48	17.1	13.87	20.94	18.64	15.1	12.08	13.89
ENSG00000138646	protein_coding	HERC5	360	895	250	316	387	674	717	924	1822	1153	1457	1671	709	0.872222	0.114498	0.883464	0.263045	Yes	4.01	5.11	1.73	2.34	2.95	4.63	5.67	5.63	10.15	5.53	9.28	12.54	5.17
ENSG00000037897	protein_coding	METTL1	96	212	445	114	160	105	131	123	116	124	128	95	130	-0.769712	0.13699	-0.762991	0.263392	Yes	1.94	2.2	5.59	1.53	2.21	1.31	1.88	1.36	1.17	1.08	1.48	1.3	1.72
ENSG00000106804	protein_coding	C5	19846	28723	44589	29422	42415	38855	27683	38731	29656	49976	20633	26182	23617	-0.431767	0.111637	-0.431984	0.263464	Yes	145.5	107.9	202.59	143.32	212.33	175.72	143.95	155.33	108.64	157.65	86.4	129.19	113.19
ENSG00000117228	protein_coding	GBP1	712	1805	925	1371	927	1055	3220	1468	1983	2108	2655	1561	2102	0.658668	0.0790013	0.658549	0.263732	Yes	9.4	12.21	7.57	12.03	8.36	8.59	30.15	10.6	13.08	11.97	20.02	13.87	18.14
ENSG00000133800	protein_coding	LYVE1	571	1390	2024	1141	869	1189	460	1215	1461	1170	383	346	528	-0.803254	0.12138	-0.808428	0.264479	Yes	6.99	8.72	15.36	9.28	7.26	8.98	3.99	8.14	8.94	6.16	2.68	2.85	4.23
ENSG00000163703	protein_coding	CRELD1	901	1246	3027	793	904	930	864	1014	913	1650	893	987	636	-0.646567	0.128825	-0.64178	0.264916	Yes	12.33	8.74	25.67	7.21	8.45	7.85	8.39	7.59	6.24	9.71	6.98	9.09	5.69
ENSG00000054267	protein_coding	ARID4B	333	664	494	634	812	849	729	1101	1167	1485	989	936	785	0.395312	0.135229	0.393538	0.265152	Yes	2.08	2.13	1.91	2.63	3.47	3.27	3.23	3.76	3.64	3.99	3.53	3.94	3.21
ENSG00000243414	protein_coding	TICAM2	80	272	434	144	141	177	144	145	190	209	127	124	146	-0.629203	0.127963	-0.622453	0.265304	Yes	1.05	1.83	3.53	1.26	1.27	1.43	1.34	1.04	1.25	1.18	0.95	1.1	1.25
ENSG00000010165	protein_coding	METTL13	491	1082	910	634	705	741	637	743	938	1031	781	552	657	-0.276032	0.11046	-0.276531	0.265822	Yes	5.88	6.64	6.75	5.04	5.76	5.47	5.41	4.87	5.61	5.31	5.34	4.45	5.14
ENSG00000177150	protein_coding	FAM210A	450	752	517	730	795	660	518	667	583	825	570	467	608	-0.380681	0.113516	-0.380793	0.266594	Yes	3.85	3.3	2.74	4.15	4.65	3.48	3.14	3.12	2.49	3.04	2.79	2.69	3.4
ENSG00000243147	protein_coding	MRPL33	539	813	576	323	421	311	337	346	326	607	274	354	349	-0.666109	0.126709	-0.664984	0.266655	Yes	41.69	32.22	27.61	16.6	22.24	14.84	18.49	14.64	12.6	20.2	12.11	18.43	17.65
ENSG00000132581	protein_coding	SDF2	708	1256	1146	606	615	561	563	658	656	969	595	603	596	-0.554915	0.133325	-0.553205	0.266827	Yes	18.09	16.44	18.15	10.29	10.73	8.84	10.2	9.2	8.38	10.65	8.68	10.37	9.96
ENSG00000075234	protein_coding	TTC38	6494	14402	10135	7195	7192	8617	6310	9995	9524	11170	9292	7484	6413	-0.340806	0.120729	-0.341578	0.26762	Yes	91.78	104.29	88.77	67.56	69.4	75.12	63.25	77.27	67.25	67.92	75.01	71.19	59.25
ENSG00000142089	protein_coding	IFITM3	12049	22901	36291	9830	9392	11083	9872	9633	13144	22082	11685	7422	10858	-0.718571	0.119921	-0.7103	0.2679	Yes	398.31	387.89	743.5	215.92	212	226	231.46	174.2	217.11	314.08	220.63	165.14	234.66
ENSG00000138674	protein_coding	SEC31A	2713	4940	5841	4599	4574	4891	2906	4582	5576	7219	3393	3226	3889	-0.371485	0.108525	-0.371749	0.267953	Yes	17.69	16.5	23.6	19.92	20.36	19.67	13.44	16.34	18.16	20.25	12.63	14.15	16.57
ENSG00000025423	protein_coding	HSD17B6	33247	54983	57735	33845	33958	28405	27915	40203	27933	41812	35985	33804	32070	-0.491289	0.118639	-0.491066	0.267962	Yes	690.55	585.14	743.18	467.09	481.61	363.94	411.22	456.78	289.89	373.66	426.91	472.56	435.47
ENSG00000164512	protein_coding	ANKRD55	57	124	101	77	94	143	45	68	80	124	76	58	80	-0.624871	0.119921	-0.6269	0.268015	Yes	0.85	0.95	0.93	0.76	0.96	1.31	0.48	0.55	0.6	0.79	0.65	0.58	0.78
ENSG00000132522	protein_coding	GPS2	647	1035	931	606	537	629	541	669	851	1009	667	650	573	-0.344462	0.123611	-0.344487	0.268448	Yes	12.66	10.37	11.29	7.88	7.17	7.59	7.51	7.16	8.32	8.49	7.45	8.56	7.33
ENSG00000119938	protein_coding	PPP1R3C	5864	20649	4352	6695	5371	13008	2963	6681	2557	7208	6864	3914	4942	-0.910826	0.122176	-0.907333	0.268486	Yes	93.08	167.95	42.81	70.62	58.22	127.38	33.36	58.01	20.28	49.23	62.23	41.82	51.29
ENSG00000123472	protein_coding	ATPAF1	2102	3293	2830	2248	2391	2328	1875	2586	2474	3529	2458	2199	2202	-0.327527	0.117921	-0.328145	0.268766	Yes	18.76	15.06	15.65	13.33	14.57	12.82	11.87	12.63	11.03	13.55	12.53	13.21	12.85
ENSG00000135049	protein_coding	AGTPBP1	109	230	153	171	192	210	205	308	356	364	250	198	241	0.330326	0.110674	0.328927	0.268951	Yes	0.96	1.04	0.84	1	1.16	1.14	1.28	1.49	1.57	1.38	1.26	1.18	1.39
ENSG00000111652	protein_coding	COPS7A	1121	1934	1621	1264	1141	1206	1138	1450	1686	1991	1368	1176	1084	-0.267867	0.128165	-0.268483	0.269039	Yes	17.53	15.5	15.71	13.13	12.18	11.63	12.62	12.4	13.17	13.4	12.22	12.38	11.08
ENSG00000244575	protein_coding	IGKV1-27	1	5	4	1	1	0	3	6	43	25	10	7	11	1.2234	0.0821557	1.26022	0.269089	Yes	0.1	0.27	0.26	0.07	0.07	0	0.22	0.34	2.25	1.13	0.6	0.49	0.75
XLOC_028790	other	NA	5	3	9	24	30	45	45	45	49	70	45	57	33	0.877775	0.116529	0.85543	0.269249	Yes	0.51	0.16	0.57	1.63	2.1	2.84	3.27	2.52	2.51	3.09	2.63	3.93	2.21
ENSG00000119888	protein_coding	EPCAM	26	49	16	9	59	7	48	82	522	202	54	142	71	1.24286	0.0686993	1.2534	0.269587	Yes	0.47	0.45	0.18	0.11	0.72	0.08	0.61	0.8	4.67	1.56	0.55	1.71	0.83
XLOC_021771	other	NA	3	8	9	13	17	12	25	27	18	29	26	23	19	0.805077	0.116941	0.794844	0.269973	Yes	0.3	0.41	0.56	0.87	1.17	0.75	1.79	1.49	0.91	1.26	1.5	1.57	1.26
ENSG00000012124	protein_coding	CD22	19	31	15	26	93	36	113	41	235	235	62	154	64	1.05519	0.11456	1.05508	0.270439	Yes	0.19	0.16	0.09	0.18	0.65	0.23	0.82	0.23	1.19	1.03	0.36	1.05	0.43
ENSG00000155463	protein_coding	OXA1L	2940	4324	3590	3330	2814	2527	2239	3746	3229	4460	2839	2707	2706	-0.360389	0.117603	-0.361002	0.27049	Yes	36.16	27.25	27.36	27.21	23.63	19.17	19.53	25.2	19.84	23.6	19.94	22.41	21.76
ENSG00000124370	protein_coding	MCEE	536	969	662	519	627	559	514	464	479	727	371	489	410	-0.617749	0.130446	-0.61993	0.27064	Yes	16.52	15.3	12.64	10.63	13.2	10.63	11.24	7.82	7.38	9.64	6.53	10.14	8.26
ENSG00000113600	protein_coding	C9	25903	57301	96089	26972	60364	46512	30166	42929	47745	65609	22164	29187	23131	-0.721519	0.121012	-0.72103	0.270658	Yes	382.54	433.59	879.45	264.67	608.72	423.72	315.97	346.8	352.32	416.89	186.96	290.11	223.32
ENSG00000184857	protein_coding	TMEM186	272	467	625	231	229	247	243	252	254	328	292	249	259	-0.592343	0.1278	-0.589605	0.271073	Yes	7.53	6.62	10.72	4.25	4.33	4.22	4.77	3.81	3.51	3.9	4.61	4.64	4.69
ENSG00000116990	protein_coding	MYCL	484	338	416	640	804	323	650	726	1604	1510	1432	1257	746	0.733294	0.11456	0.724034	0.271645	Yes	3.83	1.37	2.04	3.37	4.34	1.58	3.65	3.14	6.34	5.14	6.47	6.7	3.86
ENSG00000243406	other	MRPS31P5	86	113	109	162	153	148	168	209	225	265	210	200	175	0.38289	0.12342	0.380548	0.27202	Yes	0.89	0.6	0.7	1.11	1.08	0.94	1.23	1.18	1.16	1.18	1.24	1.39	1.18
ENSG00000074201	protein_coding	CLNS1A	1333	1816	2886	1244	1461	1228	1337	1287	1348	2048	1182	1238	1124	-0.551726	0.136759	-0.55045	0.272854	Yes	16.97	11.84	22.76	10.52	12.7	9.64	12.07	8.96	8.57	11.22	8.59	10.6	9.35
ENSG00000135047	protein_coding	CTSL	3195	8213	4994	3483	4173	4297	3528	5426	4415	5808	3223	3138	3182	-0.461055	0.122272	-0.461225	0.272965	Yes	54.13	71.29	52.43	39.21	48.27	44.91	42.39	50.28	37.37	42.34	31.19	35.78	35.24
ENSG00000169220	protein_coding	RGS14	1089	1701	2834	939	719	1425	1255	908	1002	1402	1055	928	910	-0.652981	0.134673	-0.652166	0.27298	Yes	18.04	14.44	29.1	10.34	8.14	14.57	14.75	8.23	8.3	10	9.98	10.35	9.86
ENSG00000167881	protein_coding	SRP68	1039	2273	2564	1303	1384	1303	1216	1534	1771	1954	1481	1263	1347	-0.389911	0.141481	-0.389036	0.273484	Yes	13.1	14.69	20.04	10.92	11.92	10.14	10.88	10.58	11.16	10.6	10.67	10.72	11.11
ENSG00000130813	protein_coding	C19orf66	4483	6761	9646	3417	3565	4508	4138	3593	4670	7461	4164	4189	3099	-0.5522	0.123037	-0.549542	0.274367	Yes	71.08	54.92	94.78	36	38.6	44.09	46.53	31.16	37	50.9	37.71	44.7	32.12
ENSG00000148965	protein_coding	SAA4	7763	26132	31185	7390	11820	8261	5551	6927	8687	20445	5348	6954	7566	-0.903393	0.14145	-0.905573	0.274471	Yes	427.83	737.9	1065.12	270.61	444.81	280.84	216.98	208.83	239.22	484.8	168.35	257.94	272.6
ENSG00000241095	other	CYP51A1P1	124	281	138	554	180	299	238	514	997	1119	694	545	635	0.856414	0.13417	0.855795	0.274523	Yes	3.3	3.83	2.27	9.79	3.27	4.9	4.49	7.48	13.24	12.8	10.54	9.75	11.04
ENSG00000242017	other	ALG1L15P	64	91	103	60	55	42	45	58	57	97	64	45	47	-0.520991	0.1278	-0.518868	0.274646	Yes	3.23	2.35	3.22	2.01	1.9	1.31	1.61	1.6	1.44	2.11	1.84	1.53	1.55
ENSG00000198689	protein_coding	SLC9A6	158	321	220	380	260	300	313	416	543	554	376	368	390	0.334167	0.114682	0.332576	0.27465	Yes	1.31	1.37	1.13	2.1	1.48	1.54	1.85	1.89	2.26	1.98	1.79	2.06	2.12
ENSG00000108551	protein_coding	RASD1	177	18	1201	180	31	73	52	41	44	366	79	74	35	-1.12371	0.142275	-1.09756	0.274665	Yes	4.06	0.21	17.06	2.74	0.49	1.03	0.85	0.51	0.5	3.61	1.03	1.14	0.52
ENSG00000224628	other	RP5-854E16.2	576	610	688	495	467	561	476	505	555	745	590	488	396	-0.388682	0.125255	-0.389242	0.274924	Yes	15.19	8.24	11.25	8.68	8.41	9.13	8.9	7.29	7.31	8.45	8.89	8.66	6.83
ENSG00000120053	protein_coding	GOT1	6413	11377	23020	5651	5222	6774	5659	10572	7837	8772	7287	6147	5035	-0.642139	0.150205	-0.636667	0.27496	Yes	131.97	119.96	293.58	77.27	73.38	85.99	82.59	119.01	80.58	77.67	85.65	85.14	67.74
XLOC_041498	other	NA	4	7	49	4	4	1	3	4	2	4	4	7	2	-1.11697	0.135935	-1.0653	0.275026	Yes	0.19	0.17	1.46	0.13	0.13	0.03	0.1	0.11	0.05	0.08	0.11	0.23	0.06
ENSG00000091583	protein_coding	APOH	216376	259990	231508	228514	245586	165858	160989	216195	125298	261685	133466	187116	169080	-0.588439	0.122844	-0.590508	0.275885	Yes	6508.47	4006.96	4315.68	4567.15	5044.14	3077.48	3434.52	3557.32	1883.19	3386.75	2293.04	3788.19	3324.9
ENSG00000168003	protein_coding	SLC3A2	1219	1851	1865	1389	1540	1177	1328	1777	1644	1622	1371	1344	1167	-0.324376	0.13466	-0.325028	0.275946	Yes	15.63	12.16	14.82	11.84	13.49	9.31	12.08	12.47	10.54	8.95	10.04	11.6	9.78
ENSG00000138777	protein_coding	PPA2	1410	2098	1925	1404	1274	1114	1060	1403	1267	1976	1386	1206	1147	-0.47511	0.127266	-0.47503	0.2764	Yes	27.5	20.97	23.27	18.2	16.97	13.4	14.66	14.97	12.35	16.58	15.44	15.83	14.63
ENSG00000114120	protein_coding	SLC25A36	86	172	78	157	181	190	211	259	494	325	244	200	248	0.63002	0.0931153	0.627053	0.276967	Yes	0.44	0.45	0.25	0.53	0.63	0.59	0.76	0.72	1.25	0.71	0.71	0.68	0.82
ENSG00000169189	protein_coding	NSMCE1	874	1011	977	738	651	708	678	796	699	956	640	717	591	-0.477905	0.129266	-0.477889	0.276992	Yes	22.93	13.59	15.89	12.87	11.66	11.46	12.62	11.42	9.16	10.79	9.59	12.66	10.14
ENSG00000261829	other	RP11-223I10.1	165	455	292	160	105	132	139	144	123	187	199	93	95	-0.775519	0.139068	-0.774743	0.277089	Yes	11.05	15.62	12.12	7.12	4.8	5.46	6.61	5.28	4.12	5.39	7.62	4.19	4.16
ENSG00000204713	protein_coding	TRIM27	1083	1839	3733	1172	1464	1326	1297	1456	1723	1911	1195	1223	1211	-0.56014	0.143787	-0.556666	0.277361	Yes	14.28	12.42	30.5	10.27	13.18	10.78	12.13	10.5	11.35	10.84	9	10.85	10.44
ENSG00000102096	protein_coding	PIM2	148	257	346	120	136	112	341	313	498	518	378	338	242	0.640598	0.140547	0.63498	0.277417	Yes	2.45	2.18	3.55	1.32	1.54	1.14	4.01	2.84	4.12	3.69	3.58	3.77	2.62
ENSG00000162385	protein_coding	MAGOH	341	551	397	360	347	279	261	271	338	447	286	329	267	-0.536403	0.137785	-0.536231	0.27789	Yes	18.07	14.96	13.04	12.68	12.56	9.12	9.81	7.86	8.95	10.19	8.66	11.74	9.25
ENSG00000116478	protein_coding	HDAC1	1067	1699	1729	1389	1183	1240	1211	1470	1575	1884	1321	1249	1183	-0.263631	0.139637	-0.264185	0.278098	Yes	20.13	16.42	20.21	17.41	15.24	14.43	16.2	15.17	14.84	15.29	14.23	15.86	14.59
ENSG00000137171	protein_coding	KLC4	3934	6259	4833	4250	4399	5435	3717	5366	5130	6635	4606	4194	3751	-0.319772	0.135794	-0.320733	0.278553	Yes	45.36	36.98	34.53	32.56	34.63	38.66	30.4	33.84	29.55	32.92	30.33	32.55	28.27
ENSG00000126267	protein_coding	COX6B1	3287	4026	3652	2048	1862	1491	1758	1915	1632	2804	2242	2048	1587	-0.689564	0.133181	-0.686851	0.278782	Yes	140.7	88.3	96.88	58.25	54.42	39.37	53.37	44.84	34.91	51.64	54.82	59	44.41
ENSG00000233594	other	BTF3P5	98	173	141	95	96	75	63	101	92	105	83	112	103	-0.507456	0.125265	-0.506872	0.278975	Yes	8.41	7.6	7.5	5.42	5.62	3.97	3.83	4.74	3.94	3.88	4.07	6.47	5.78
XLOC_041739	other	NA	17	15	21	21	24	32	41	40	48	57	42	46	25	0.6215	0.123037	0.61479	0.279089	Yes	1.09	0.49	0.84	0.9	1.05	1.27	1.87	1.41	1.54	1.58	1.54	1.99	1.05
ENSG00000278619	protein_coding	MRM1	122	300	222	134	114	127	123	179	142	216	136	104	127	-0.469142	0.127224	-0.467813	0.27924	Yes	2.63	3.32	2.97	1.92	1.68	1.69	1.88	2.11	1.53	2.01	1.68	1.51	1.79
ENSG00000158716	protein_coding	DUSP23	817	999	1888	540	457	475	440	556	498	990	586	492	397	-0.802149	0.15573	-0.801265	0.279783	Yes	39.58	24.8	56.69	17.38	15.12	14.2	15.12	14.74	12.06	20.64	16.22	16.04	12.57
ENSG00000188277	protein_coding	C15orf62	103	125	144	50	46	61	73	64	50	89	64	30	57	-0.743178	0.127868	-0.740544	0.279798	Yes	1.74	1.08	1.51	0.56	0.53	0.64	0.88	0.59	0.42	0.65	0.62	0.34	0.63
ENSG00000182199	protein_coding	SHMT2	7125	10517	9938	8527	7366	7026	6121	9452	7901	8560	8053	7555	6969	-0.385064	0.127814	-0.386111	0.279869	Yes	86.19	65.19	74.51	68.54	60.85	52.43	52.52	62.55	47.76	44.55	55.64	61.51	55.12
ENSG00000183918	protein_coding	SH2D1A	15	90	15	37	43	39	99	62	76	107	86	49	94	0.74276	0.110469	0.736065	0.28005	Yes	0.25	0.75	0.15	0.4	0.48	0.39	1.15	0.55	0.62	0.75	0.8	0.54	1
ENSG00000149187	protein_coding	CELF1	2949	4548	3665	5508	6034	6628	6540	8494	9298	8963	8498	6965	5762	0.373564	0.124674	0.370978	0.280208	Yes	12.02	9.5	9.26	14.92	16.8	16.67	18.91	18.94	18.94	15.72	19.79	19.11	15.36
ENSG00000126756	protein_coding	UXT	881	1186	1043	736	641	598	633	676	707	907	702	682	554	-0.553868	0.150235	-0.553671	0.281061	Yes	46.94	32.38	34.44	26.06	23.32	19.65	23.92	19.7	18.82	20.79	21.36	24.46	19.3
XLOC_037145	other	NA	12	33	23	9	6	3	6	15	4	10	6	2	8	-0.961537	0.134934	-0.946489	0.281269	Yes	1.68	2.36	1.99	0.83	0.57	0.26	0.59	1.15	0.28	0.6	0.48	0.19	0.73
ENSG00000204267	protein_coding	TAP2	576	1328	924	856	783	786	1592	1304	1423	1985	1836	928	1350	0.479955	0.110018	0.479465	0.281526	Yes	3.74	4.41	3.72	3.69	3.47	3.15	7.33	4.63	4.61	5.54	6.8	4.05	5.73
ENSG00000214050	protein_coding	FBXO16	13	41	141	11	23	24	7	12	35	49	21	15	17	-0.974615	0.128288	-0.948339	0.281843	Yes	0.33	0.53	2.2	0.18	0.39	0.37	0.12	0.16	0.44	0.53	0.3	0.25	0.28
ENSG00000196352	protein_coding	CD55	323	582	422	184	295	303	228	256	313	654	153	153	195	-0.636234	0.129157	-0.638528	0.282062	Yes	3.5	3.23	2.83	1.32	2.18	2.02	1.75	1.52	1.69	3.05	0.95	1.12	1.38
XLOC_037069	other	NA	45	135	24	34	13	63	17	28	33	23	41	32	33	-0.857012	0.132634	-0.840343	0.282216	Yes	1.85	2.84	0.61	0.93	0.36	1.6	0.5	0.63	0.68	0.41	0.96	0.89	0.89
XLOC_026946	other	NA	5	22	62	3	2	7	0	7	4	11	2	4	1	-1.09296	0.15858	-1.10365	0.282318	Yes	0.23	0.52	1.78	0.09	0.06	0.2	0	0.18	0.09	0.22	0.05	0.12	0.03
ENSG00000134697	protein_coding	GNL2	451	861	815	575	657	519	470	613	716	903	572	509	594	-0.335309	0.127868	-0.335216	0.282441	Yes	7.12	6.96	7.97	6.03	7.08	5.05	5.26	5.29	5.65	6.13	5.16	5.41	6.13
ENSG00000164916	protein_coding	FOXK1	447	927	875	759	895	944	1122	1577	1871	1416	1458	1081	992	0.453043	0.11857	0.450969	0.282746	Yes	1.54	1.64	1.87	1.74	2.11	2.01	2.74	2.98	3.22	2.1	2.87	2.51	2.24
ENSG00000211640	protein_coding	IGLV6-57	1	9	21	8	13	13	43	16	45	47	41	29	18	1.00546	0.125248	1.0059	0.282798	Yes	0.06	0.3	0.84	0.34	0.57	0.52	1.96	0.56	1.45	1.3	1.51	1.26	0.76
ENSG00000165474	protein_coding	GJB2	1045	1709	3401	1635	1099	1850	1085	1093	1586	2381	1791	1263	949	-0.579317	0.126336	-0.57588	0.283028	Yes	17.25	14.46	34.8	17.93	12.39	18.84	12.7	9.87	13.08	16.91	16.89	14.03	10.24
ENSG00000240005	lncRNA	RP11-293A21.1	14	24	15	3	25	7	9	2	3	8	10	10	1	-1.05015	0.14576	-1.0511	0.283221	Yes	0.95	0.84	0.63	0.14	1.16	0.29	0.43	0.07	0.1	0.23	0.39	0.46	0.04
ENSG00000187189	protein_coding	TSPYL4	437	637	346	559	611	788	746	956	1126	1061	797	826	723	0.358651	0.135418	0.356428	0.283711	Yes	4.19	3.13	2.06	3.56	4	4.66	5.07	5.01	5.39	4.38	4.36	5.33	4.53
ENSG00000141854	protein_coding	CTB-55O6.8	147	310	295	113	68	169	96	103	141	219	157	126	116	-0.650835	0.13224	-0.645661	0.283783	Yes	3.81	4.12	4.74	1.95	1.2	2.7	1.76	1.46	1.83	2.44	2.32	2.2	1.97
ENSG00000143933	protein_coding	CALM2	3869	7248	8796	4812	4279	3737	3424	4193	4636	6405	4257	3600	3986	-0.574948	0.163795	-0.57199	0.283863	Yes	99.18	95.2	139.74	81.96	74.9	59.09	62.25	58.8	59.38	70.64	62.33	62.11	66.8
ENSG00000185721	protein_coding	DRG1	652	962	841	600	585	535	470	680	731	777	684	533	508	-0.44126	0.151789	-0.440776	0.28389	Yes	14.96	11.31	11.96	9.15	9.17	7.57	7.65	8.54	8.38	7.67	8.97	8.23	7.62
ENSG00000117448	protein_coding	AKR1A1	7052	9150	8174	6976	6210	6108	5247	7313	7372	10866	7368	6642	4589	-0.368126	0.13053	-0.368477	0.284006	Yes	117.38	78.04	84.32	77.16	70.58	62.72	61.95	66.59	61.31	77.82	70.05	74.41	49.94
ENSG00000101310	protein_coding	SEC23B	459	1427	2939	831	1294	777	712	882	1098	1406	688	626	977	-0.695483	0.142143	-0.687725	0.284007	Yes	4.88	7.78	19.37	5.87	9.4	5.1	5.37	5.13	5.84	6.43	4.18	4.48	6.79
ENSG00000157020	protein_coding	SEC13	1413	2577	2721	2142	1611	1563	1311	1800	2270	2464	1699	1749	1568	-0.409455	0.125804	-0.409164	0.284089	Yes	26.41	24.67	31.51	26.6	20.56	18.02	17.38	18.4	21.2	19.81	18.13	22	19.16
ENSG00000243251	protein_coding	PGBD3	54	90	71	71	96	56	53	79	73	77	51	51	66	-0.453911	0.131118	-0.453431	0.284861	Yes	1.07	0.92	0.87	0.94	1.3	0.69	0.75	0.86	0.72	0.66	0.58	0.68	0.86
XLOC_023862	other	NA	4	2	6	4	19	10	18	20	40	24	11	17	15	0.931357	0.0977945	0.912536	0.285096	Yes	0.22	0.06	0.2	0.15	0.71	0.34	0.7	0.6	1.1	0.57	0.35	0.63	0.54
ENSG00000146950	protein_coding	SHROOM2	285	407	277	569	506	570	475	933	1238	999	770	740	599	0.56163	0.112756	0.558428	0.285192	Yes	1.4	1.03	0.84	1.86	1.7	1.73	1.66	2.51	3.04	2.11	2.16	2.45	1.93
ENSG00000141741	protein_coding	MIEN1	568	920	912	429	368	386	358	409	499	704	474	485	398	-0.587233	0.144871	-0.584967	0.285216	Yes	20.97	17.41	20.87	10.53	9.28	8.79	9.38	8.26	9.21	11.19	10	12.05	9.61
ENSG00000163531	protein_coding	NFASC	134	304	135	365	227	144	309	398	907	919	223	476	302	0.763983	0.0988463	0.758789	0.285465	Yes	0.47	0.55	0.29	0.85	0.55	0.31	0.77	0.77	1.6	1.39	0.45	1.13	0.7
ENSG00000108590	protein_coding	MED31	151	186	212	122	131	107	95	113	99	192	130	95	96	-0.638791	0.13747	-0.637358	0.285855	Yes	3.49	2.2	3.04	1.87	2.07	1.53	1.56	1.43	1.14	1.91	1.72	1.48	1.45
ENSG00000103274	protein_coding	NUBP1	383	633	507	465	360	394	357	407	482	615	392	403	382	-0.362441	0.136458	-0.36284	0.28599	Yes	11.92	10.1	9.78	9.62	7.65	7.57	7.88	6.93	7.5	8.24	6.97	8.44	7.77
XLOC_037679	lncRNA	NA	25	63	162	59	18	78	27	23	16	52	31	9	17	-1.07909	0.153639	-1.09011	0.28637	Yes	0.25	0.32	1.01	0.39	0.12	0.48	0.19	0.13	0.08	0.22	0.18	0.06	0.11
ENSG00000131446	protein_coding	MGAT1	4249	7321	7063	4415	3980	4698	3794	5320	5166	7559	5642	3776	4386	-0.349688	0.12609	-0.349837	0.2864	Yes	37.61	33.2	38.74	25.96	24.05	25.65	23.82	25.76	22.85	28.78	28.52	22.49	25.38
ENSG00000144895	protein_coding	EIF2A	1261	2011	1672	1502	1704	1459	1049	1674	1917	2333	1177	1254	1322	-0.373451	0.123251	-0.374247	0.286569	Yes	22.52	18.41	18.51	17.83	20.78	16.08	13.29	16.36	17.11	17.93	12.01	15.08	15.44
ENSG00000143222	protein_coding	UFC1	1128	1471	1441	1015	939	901	882	989	1083	1311	983	974	895	-0.459976	0.149412	-0.459874	0.287006	Yes	40.57	27.11	32.12	24.26	23.06	19.99	22.5	19.46	19.46	20.29	20.19	23.58	21.04
ENSG00000169032	protein_coding	MAP2K1	1147	3211	2065	1671	2369	2296	1474	1776	2095	2448	1581	1959	1494	-0.454082	0.148374	-0.45491	0.287571	Yes	13.13	18.83	14.65	12.71	18.52	16.21	11.97	11.12	11.98	12.06	10.34	15.09	11.18
ENSG00000154582	protein_coding	TCEB1	465	723	583	441	388	297	318	317	399	542	351	372	332	-0.611816	0.141723	-0.610509	0.287834	Yes	3.78	3.01	2.93	2.38	2.15	1.49	1.83	1.41	1.62	1.89	1.63	2.03	1.76
ENSG00000258818	protein_coding	RNASE4	8999	13860	18937	8597	8910	7511	7845	8487	7089	11634	9121	7764	7758	-0.618564	0.132493	-0.618057	0.287988	Yes	186.04	146.82	242.63	118.09	125.78	95.79	115.03	95.98	73.23	103.49	107.7	108.03	104.85
ENSG00000235077	lncRNA	AC073842.19	9	97	72	6	4	26	4	5	36	24	8	8	13	-1.0705	0.138382	-1.04144	0.288098	Yes	1.05	5.82	5.23	0.47	0.32	1.88	0.33	0.32	2.11	1.21	0.54	0.63	1
ENSG00000115685	protein_coding	PPP1R7	1040	1742	1634	964	837	808	739	959	1169	1667	1016	946	861	-0.452147	0.137602	-0.450974	0.288235	Yes	13.62	11.69	13.26	8.39	7.49	6.53	6.86	6.87	7.65	9.39	7.6	8.34	7.37
ENSG00000231549	other	USMG5P1	505	788	598	475	381	304	303	340	270	520	348	340	321	-0.738045	0.144955	-0.737875	0.288359	Yes	114.31	91.39	83.89	71.44	58.89	42.45	48.65	42.1	30.54	50.65	44.99	51.8	47.5
ENSG00000275964	lncRNA	RP11-61K9.3	43	42	16	35	29	30	44	64	81	113	83	48	40	0.639636	0.121773	0.631845	0.288414	Yes	1.45	0.72	0.33	0.78	0.67	0.62	1.05	1.18	1.36	1.64	1.59	1.09	0.88
ENSG00000111271	protein_coding	ACAD10	1672	2380	2537	1960	2052	2230	1526	2458	2215	3080	2188	1560	1707	-0.332485	0.123488	-0.333413	0.288918	Yes	13.19	9.62	12.41	10.28	11.06	10.86	8.54	10.61	8.73	10.46	9.86	8.29	8.81
ENSG00000164885	protein_coding	CDK5	142	346	288	125	152	152	140	138	154	284	193	108	134	-0.543701	0.130763	-0.542063	0.288959	Yes	3.24	4.04	4.07	1.89	2.37	2.14	2.26	1.72	1.75	2.78	2.51	1.66	2
ENSG00000176043	other	RP1-146I3.1	33	38	30	17	21	13	15	17	28	20	15	18	18	-0.672705	0.152572	-0.666063	0.289038	Yes	4.14	2.45	2.34	1.42	1.8	1.01	1.34	1.17	1.76	1.08	1.08	1.52	1.48
ENSG00000173402	protein_coding	DAG1	1973	3728	3339	3966	3358	3382	3637	8343	7266	6540	6361	4200	4619	0.508318	0.104851	0.506104	0.289043	Yes	11.99	11.6	12.57	16.01	13.93	12.67	15.67	27.73	22.06	17.1	22.07	17.17	18.35
ENSG00000256092	lncRNA	RP13-942N8.1	112	63	92	30	28	32	37	50	18	68	33	18	38	-0.871677	0.144723	-0.868492	0.289667	Yes	2	0.58	1.02	0.36	0.34	0.35	0.47	0.49	0.16	0.52	0.34	0.22	0.44
ENSG00000185986	other	SDHAP3	56	240	235	84	77	179	83	141	97	118	83	80	51	-0.761217	0.166023	-0.757852	0.290042	Yes	1.91	4.2	4.97	1.91	1.8	3.77	2.01	2.63	1.66	1.73	1.62	1.84	1.14
ENSG00000180764	other	PIPSL	545	964	778	793	554	619	486	697	735	956	793	621	630	-0.301355	0.116914	-0.301944	0.290596	Yes	6.52	5.91	5.77	6.3	4.52	4.57	4.12	4.56	4.39	4.92	5.42	5	4.93
ENSG00000189292	protein_coding	FAM150B	14	17	3	5	27	2	38	36	106	54	21	31	33	1.1062	0.101021	1.10501	0.290706	Yes	0.3	0.18	0.04	0.07	0.39	0.03	0.57	0.42	1.12	0.49	0.25	0.44	0.46
ENSG00000278834	lncRNA	RP11-458J1.1	135	186	128	136	115	121	108	155	152	144	129	113	96	-0.384936	0.150235	-0.38511	0.291181	Yes	3.81	2.69	2.24	2.55	2.22	2.11	2.16	2.39	2.14	1.75	2.08	2.15	1.77
ENSG00000176928	protein_coding	GCNT4	35	61	26	38	66	58	62	93	439	162	37	204	69	1.05094	0.0632737	1.05037	0.291324	Yes	0.25	0.23	0.12	0.18	0.33	0.26	0.32	0.37	1.58	0.5	0.15	0.99	0.33
ENSG00000112679	protein_coding	DUSP22	391	861	1916	557	539	678	550	529	760	1007	604	481	536	-0.610598	0.14368	-0.604965	0.292023	Yes	3.12	3.52	9.47	2.95	2.94	3.34	3.11	2.31	3.03	3.46	2.75	2.58	2.8
ENSG00000156504	protein_coding	FAM122B	335	565	495	433	495	642	720	731	812	934	787	658	561	0.301684	0.122678	0.300286	0.292381	Yes	3.05	2.63	2.79	2.62	3.08	3.6	4.65	3.64	3.69	3.66	4.09	4.03	3.34
ENSG00000138030	protein_coding	KHK	15482	20439	12987	10805	10304	10297	8915	13581	11394	15001	14527	9933	9109	-0.477631	0.144046	-0.477645	0.292389	Yes	241.64	163.45	125.62	112.06	109.82	99.14	98.69	115.95	88.86	100.74	129.51	104.35	92.95
ENSG00000197858	protein_coding	GPAA1	2549	3120	3611	2229	2436	2151	1961	3041	2804	3491	2504	1991	2164	-0.376862	0.139286	-0.377408	0.292689	Yes	44.29	27.78	38.88	25.73	28.9	23.05	24.17	28.9	24.34	26.1	24.85	23.28	24.58
ENSG00000175309	protein_coding	PHYKPL	1611	2860	2674	2015	2045	1736	1441	2175	2176	2891	2276	1947	1535	-0.357178	0.128617	-0.357382	0.292807	Yes	24.23	22.04	24.92	20.14	21	16.11	15.37	17.89	16.35	18.71	19.55	19.71	15.09
ENSG00000177700	protein_coding	POLR2L	1297	1899	2073	1124	788	713	726	937	789	1472	1205	966	799	-0.659201	0.142143	-0.657216	0.29323	Yes	58.26	43.7	57.71	33.55	24.17	19.76	23.13	23.02	17.71	28.45	30.91	29.2	23.46
ENSG00000225536	other	STIP1P3	71	214	267	97	86	93	84	94	99	140	88	84	99	-0.670163	0.162925	-0.664201	0.293663	Yes	1.75	2.71	4.08	1.59	1.45	1.42	1.47	1.27	1.22	1.49	1.24	1.39	1.6
ENSG00000119616	protein_coding	FCF1	622	1170	936	714	876	809	700	862	1083	954	742	822	698	-0.303788	0.137448	-0.304525	0.293695	Yes	5.58	5.38	5.2	4.25	5.36	4.48	4.45	4.23	4.85	3.68	3.8	4.96	4.09
XLOC_007133	other	NA	61	45	4	5	4	18	10	12	1	8	13	13	1	-1.06145	0.181009	-1.06583	0.294029	Yes	1.8	0.68	0.07	0.1	0.08	0.33	0.21	0.19	0.01	0.1	0.22	0.26	0.02
ENSG00000074582	protein_coding	BCS1L	816	1064	1095	839	777	799	731	893	1039	1230	842	851	620	-0.33077	0.138689	-0.331283	0.294116	Yes	11.88	7.94	9.88	8.12	7.73	7.18	7.55	7.11	7.56	7.71	7	8.34	5.9
ENSG00000167447	protein_coding	SMG8	201	533	383	350	355	402	335	419	388	454	342	300	317	-0.281659	0.125269	-0.281604	0.2942	Yes	2.15	2.92	2.53	2.48	2.59	2.65	2.54	2.45	2.07	2.09	2.09	2.16	2.21
ENSG00000136867	protein_coding	SLC31A2	298	789	727	408	726	408	454	465	433	531	395	440	474	-0.507094	0.137783	-0.506791	0.294546	Yes	6.69	9.07	10.11	6.08	11.13	5.65	7.23	5.71	4.86	5.13	5.06	6.65	6.96
ENSG00000167588	protein_coding	GPD1	6364	12280	6480	6877	5722	7545	5013	5207	5999	10623	6945	4703	7344	-0.468709	0.135709	-0.468977	0.294736	Yes	82.73	81.8	52.21	59.4	50.79	60.5	46.22	37.03	38.97	59.42	51.57	41.15	62.42
ENSG00000248049	lncRNA	UBA6-AS1	220	365	416	293	301	376	262	313	308	338	328	315	275	-0.36506	0.136839	-0.365188	0.294982	Yes	1.58	1.34	1.85	1.4	1.48	1.67	1.34	1.23	1.11	1.05	1.35	1.52	1.29
ENSG00000165376	protein_coding	CLDN2	946	1560	2794	1264	1128	1322	657	795	1007	2177	1153	1686	614	-0.642519	0.132643	-0.641413	0.294985	Yes	11.12	9.39	20.35	9.87	9.05	9.58	5.48	5.11	5.91	11.01	7.74	13.33	4.72
ENSG00000100109	protein_coding	TFIP11	611	1331	1491	750	786	749	683	956	971	1233	853	775	743	-0.37636	0.15242	-0.375409	0.295721	Yes	6.07	6.77	9.18	4.95	5.33	4.59	4.81	5.19	4.82	5.27	4.84	5.18	4.82
XLOC_039131	other	NA	1012	1005	1033	963	780	993	748	1020	1023	1480	910	863	684	-0.340318	0.150723	-0.340605	0.295847	Yes	3.4	1.73	2.15	2.15	1.79	2.05	1.78	1.87	1.71	2.14	1.74	1.95	1.5
ENSG00000186940	other	CHCHD2P9	106	175	172	119	111	105	100	117	117	182	121	107	109	-0.39312	0.134417	-0.393181	0.296874	Yes	9.31	7.88	9.37	6.95	6.66	5.69	6.23	5.62	5.14	6.88	6.07	6.33	6.26
ENSG00000111321	protein_coding	LTBR	2982	3637	5630	2919	2114	2900	2058	3312	3008	4113	2814	2693	2739	-0.475013	0.144683	-0.47428	0.296947	Yes	49.21	30.75	57.58	32.01	23.82	29.52	24.09	29.9	24.8	29.2	26.52	29.91	29.55
ENSG00000105697	protein_coding	HAMP	2999	36710	42554	1054	16224	1352	2129	3088	2363	9688	1062	8509	615	-1.07788	0.163288	-1.07075	0.297288	Yes	150.2	942.01	1320.8	35.07	554.82	41.77	75.62	84.6	59.13	208.76	30.38	286.82	20.14
ENSG00000260011	lncRNA	RP13-20L14.1	9	29	33	9	15	18	19	10	11	14	11	6	8	-0.824728	0.152972	-0.820525	0.297294	Yes	1	1.65	2.28	0.67	1.14	1.24	1.5	0.61	0.61	0.67	0.7	0.45	0.58
ENSG00000135953	protein_coding	MFSD9	324	689	1155	706	628	639	466	668	622	936	459	490	591	-0.461411	0.138642	-0.459953	0.297531	Yes	3.21	3.49	7.08	4.64	4.24	3.9	3.27	3.62	3.08	3.99	2.59	3.26	3.82
XLOC_045623	other	NA	7	3	2	2	29	25	37	34	43	30	39	30	16	0.938934	0.142245	0.91209	0.298384	Yes	0.47	0.1	0.08	0.09	1.32	1.03	1.75	1.24	1.43	0.86	1.49	1.35	0.7
ENSG00000116459	protein_coding	ATP5F1	2422	4030	3071	2713	2448	2249	1898	2748	2615	3679	2587	2322	2201	-0.417333	0.148543	-0.417366	0.298384	Yes	30.75	26.21	24.16	22.88	21.22	17.61	17.09	19.08	16.59	20.1	18.76	19.84	18.27
ENSG00000112159	protein_coding	MDN1	3189	2659	1544	2419	3284	3441	2816	12135	7513	5000	7736	2938	5144	0.745414	0.08102	0.734255	0.298476	Yes	6.94	2.96	2.08	3.5	4.88	4.62	4.34	14.44	8.17	4.68	9.61	4.3	7.32
ENSG00000117419	protein_coding	ERI3	694	1036	966	672	555	639	530	729	829	1033	701	545	666	-0.381841	0.139389	-0.38187	0.298849	Yes	12.96	9.92	11.18	8.34	7.08	7.36	7.02	7.45	7.74	8.3	7.48	6.85	8.13
ENSG00000225062	lncRNA	CATIP-AS1	25	28	28	13	16	12	10	12	15	16	22	13	12	-0.719077	0.156489	-0.713302	0.299119	Yes	1.29	0.74	0.9	0.45	0.56	0.38	0.37	0.34	0.39	0.36	0.65	0.45	0.41
ENSG00000136271	protein_coding	DDX56	1127	2002	2181	1149	1063	1100	1147	1365	1482	1564	1369	1244	1121	-0.38266	0.161496	-0.382093	0.299128	Yes	17.07	15.53	20.47	11.56	10.99	10.27	12.32	11.31	11.21	10.19	11.84	12.68	11.1
ENSG00000185880	protein_coding	TRIM69	40	66	98	51	66	63	152	103	95	193	137	74	141	0.652788	0.121838	0.654978	0.299177	Yes	0.64	0.54	0.97	0.54	0.72	0.62	1.73	0.9	0.76	1.33	1.26	0.8	1.48
ENSG00000135452	protein_coding	TSPAN31	876	1494	1340	775	1080	1093	858	1220	1266	1561	1103	882	921	-0.288603	0.14372	-0.288968	0.299301	Yes	9	7.86	8.53	5.29	7.58	6.93	6.25	6.86	6.5	6.9	6.47	6.1	6.19
ENSG00000160957	protein_coding	RECQL4	42	37	48	40	76	22	106	72	120	116	153	62	144	0.851989	0.1301	0.851108	0.299567	Yes	0.43	0.19	0.31	0.27	0.53	0.14	0.77	0.4	0.62	0.51	0.9	0.43	0.97
ENSG00000139644	protein_coding	TMBIM6	56783	94965	73420	75817	69579	67889	58227	93299	75540	95260	68713	59454	69255	-0.264857	0.132195	-0.265988	0.299964	Yes	476.95	408.7	382.19	423.14	399.07	351.76	346.88	428.69	317.04	344.27	329.66	336.11	380.3
ENSG00000206337	other	HCP5	285	890	288	471	356	349	917	847	816	971	1237	518	902	0.6987	0.130957	0.699845	0.300023	Yes	3.71	5.94	2.32	4.08	3.17	2.8	8.47	6.04	5.31	5.44	9.2	4.54	7.68
ENSG00000100319	protein_coding	ZMAT5	274	454	339	254	246	210	208	264	299	340	243	265	245	-0.427117	0.166104	-0.426687	0.30043	Yes	12.21	10.37	9.36	7.52	7.49	5.77	6.57	6.44	6.66	6.52	6.19	7.95	7.14
ENSG00000124920	protein_coding	MYRF	810	1018	1027	523	439	1081	992	1383	2052	2463	1868	1822	755	0.600213	0.127963	0.59565	0.300714	Yes	5.31	3.42	4.17	2.28	1.97	4.37	4.61	4.96	6.72	6.95	6.99	8.04	3.24
ENSG00000110079	protein_coding	MS4A4A	69	498	416	133	273	216	194	155	142	208	136	72	174	-0.832397	0.142245	-0.825153	0.300782	Yes	1.68	6.2	6.26	2.15	4.53	3.24	3.34	2.06	1.72	2.17	1.89	1.18	2.76
ENSG00000005001	protein_coding	PRSS22	3	5	4	4	8	3	13	7	70	11	15	9	8	1.24297	0.0432765	1.21794	0.301237	Yes	0.09	0.07	0.07	0.08	0.16	0.05	0.27	0.11	1.01	0.14	0.25	0.18	0.15
ENSG00000205362	protein_coding	MT1A	97	619	1993	135	75	66	151	47	13	59	263	11	247	-1.09478	0.161202	-1.06803	0.301448	Yes	9.3	30.4	118.39	8.6	4.91	3.9	10.27	2.46	0.62	2.43	14.4	0.71	15.48
ENSG00000150995	protein_coding	ITPR1	92	267	281	174	251	181	299	385	473	515	272	285	290	0.482564	0.146381	0.48003	0.301506	Yes	0.36	0.54	0.68	0.45	0.67	0.44	0.83	0.82	0.92	0.87	0.61	0.75	0.74
ENSG00000158373	protein_coding	HIST1H2BD	401	798	1145	321	325	170	284	238	92	481	285	366	274	-0.892016	0.162615	-0.87997	0.302202	Yes	18.45	18.81	32.64	9.81	10.21	4.82	9.27	5.99	2.11	9.52	7.49	11.33	8.24
ENSG00000100347	protein_coding	SAMM50	830	1389	1092	968	886	807	707	991	977	1204	1052	895	861	-0.33998	0.150029	-0.340545	0.302361	Yes	19.37	16.61	15.79	15.01	14.12	11.62	11.7	12.65	11.39	12.09	14.02	14.06	13.13
ENSG00000236773	other	RP11-365O16.1	154	274	231	200	178	167	137	187	176	280	195	153	140	-0.434596	0.14674	-0.434955	0.302458	Yes	26.71	24.35	24.83	23.05	21.08	17.87	16.85	17.74	15.25	20.9	19.32	17.86	15.87
ENSG00000108559	protein_coding	NUP88	689	1690	1603	1075	1189	1063	799	1040	1001	1301	1180	1033	1082	-0.434642	0.138881	-0.43485	0.302852	Yes	8.68	10.91	12.52	9	10.23	8.26	7.14	7.17	6.3	7.05	8.49	8.76	8.92
ENSG00000228118	other	MYL6P5	125	235	190	158	108	112	88	139	113	154	181	126	98	-0.520178	0.13578	-0.519724	0.302981	Yes	10.91	10.51	10.28	9.16	6.44	6.03	5.45	6.64	4.93	5.78	9.02	7.4	5.59
ENSG00000102144	protein_coding	PGK1	2745	6914	7373	4645	4117	4093	3262	4922	6161	6186	4131	3465	3860	-0.399516	0.148374	-0.398833	0.303289	Yes	22.5	29.04	37.46	25.3	23.05	20.7	18.97	22.07	25.24	21.82	19.34	19.12	20.69
ENSG00000012061	protein_coding	ERCC1	972	1295	1073	830	824	912	698	796	1195	1379	995	934	850	-0.319339	0.134207	-0.319865	0.303322	Yes	8.15	5.56	5.58	4.62	4.72	4.72	4.15	3.65	5.01	4.97	4.76	5.27	4.66
ENSG00000175906	protein_coding	ARL4D	330	1957	1116	382	492	591	506	673	634	738	539	411	353	-0.693081	0.167136	-0.684407	0.303328	Yes	8.2	24.92	17.19	6.31	8.35	9.06	8.92	9.15	7.87	7.89	7.65	6.88	5.74
ENSG00000250535	other	STK19B	23	22	47	6	18	12	5	8	14	14	18	6	0	-1.03975	0.159741	-1.02909	0.30337	Yes	4.37	2.14	5.53	0.76	2.33	1.41	0.67	0.83	1.33	1.14	1.95	0.77	0
ENSG00000169919	protein_coding	GUSB	3983	5725	4525	3549	3899	3382	3289	5109	4575	5734	4001	3292	3305	-0.307765	0.148543	-0.308317	0.303405	Yes	69.38	51.1	48.85	41.08	46.38	36.34	40.64	48.68	39.82	42.98	39.81	38.6	37.64
ENSG00000166619	protein_coding	BLCAP	1900	3185	3036	1922	2472	2171	1885	2295	2260	2942	2111	2286	2140	-0.376315	0.145173	-0.376636	0.303958	Yes	25.36	21.78	25.11	17.04	22.53	17.87	17.84	16.76	15.07	16.89	16.09	20.53	18.67
ENSG00000090520	protein_coding	DNAJB11	1099	1970	5490	1179	1158	793	923	1214	1407	1993	1271	1129	1106	-0.765923	0.176363	-0.753297	0.303984	Yes	16.77	15.4	51.91	11.95	12.06	7.46	9.99	10.13	10.73	13.08	11.08	11.59	11.03
ENSG00000121380	protein_coding	BCL2L14	4	9	2	11	9	6	28	18	32	10	26	19	18	0.954679	0.162157	0.975081	0.304418	Yes	0.05	0.06	0.02	0.09	0.08	0.05	0.26	0.13	0.21	0.06	0.19	0.17	0.15
ENSG00000148926	protein_coding	ADM	106	364	467	144	133	161	138	147	147	306	142	145	105	-0.701838	0.15858	-0.694544	0.304559	Yes	1.56	2.75	4.27	1.41	1.34	1.46	1.44	1.19	1.08	1.94	1.2	1.44	1.01
ENSG00000273437	lncRNA	RP11-434H6.7	59	62	68	28	21	28	34	39	30	26	32	32	26	-0.704204	0.161584	-0.700286	0.304875	Yes	7.06	3.8	5.04	2.23	1.71	2.07	2.88	2.55	1.79	1.34	2.19	2.58	2.03
ENSG00000067182	protein_coding	TNFRSF1A	2357	4705	9071	2834	2302	3746	2692	3440	3618	5111	3347	3044	2261	-0.565701	0.168588	-0.56204	0.304945	Yes	28.17	28.81	67.2	22.51	18.79	27.62	22.82	22.49	21.61	26.29	22.85	24.49	17.67
ENSG00000109083	protein_coding	IFT20	492	728	748	481	446	440	414	464	488	714	466	474	414	-0.462105	0.155659	-0.461734	0.305281	Yes	12.69	9.62	11.96	8.25	7.86	7	7.58	6.55	6.29	7.93	6.87	8.23	6.98
ENSG00000146215	protein_coding	CRIP3	76	122	99	37	101	99	66	50	51	111	68	64	19	-0.743477	0.154676	-0.744061	0.305753	Yes	2.42	1.99	1.95	0.78	2.19	1.94	1.49	0.87	0.81	1.52	1.24	1.37	0.39
ENSG00000161203	protein_coding	AP2M1	2822	5028	4808	3167	2925	3301	2729	3889	4347	5214	3446	2745	3163	-0.308766	0.138907	-0.309003	0.305971	Yes	37.3	34.05	39.39	27.82	26.4	26.92	25.59	28.12	28.71	29.65	26.02	24.42	27.33
ENSG00000254473	lncRNA	RP11-522I20.3	74	138	100	83	68	95	71	76	65	97	75	54	66	-0.59572	0.151259	-0.596207	0.306468	Yes	2.61	2.5	2.19	1.95	1.64	2.07	1.78	1.47	1.15	1.47	1.51	1.28	1.52
ENSG00000172456	protein_coding	FGGY	1386	3008	2933	1789	1276	1813	1123	1438	2249	2043	1966	1166	1178	-0.594162	0.162592	-0.594506	0.306639	Yes	21.57	23.99	28.29	18.5	13.56	17.41	12.4	12.24	17.49	13.68	17.48	12.22	11.99
ENSG00000227191	protein_coding	TRGC2	22	51	14	29	31	33	46	73	124	94	88	29	58	0.826214	0.134771	0.822149	0.306918	Yes	0.81	0.96	0.32	0.71	0.78	0.75	1.2	1.47	2.29	1.49	1.85	0.72	1.4
ENSG00000166840	protein_coding	GLYATL1	11166	16090	14337	13257	9618	9865	8213	12118	9300	16085	11897	10232	10387	-0.434929	0.142143	-0.435317	0.307013	Yes	173.54	128.13	138.09	136.9	102.07	94.58	90.53	103.02	72.22	107.56	105.61	107.03	105.54
ENSG00000267809	other	NDUFV2P1	2806	3894	3542	2393	2023	1789	1609	2332	2156	3748	2096	2174	1830	-0.556055	0.160507	-0.555627	0.307021	Yes	123.95	88.14	96.97	70.24	61.02	48.75	50.41	56.35	47.59	71.24	52.88	64.64	52.85
ENSG00000259357	lncRNA	RP11-316M1.12	44	63	39	25	59	49	20	47	44	13	23	41	12	-0.821015	0.163062	-0.826618	0.307319	Yes	2.27	1.66	1.24	0.86	2.07	1.56	0.73	1.32	1.13	0.29	0.68	1.42	0.4
ENSG00000178802	protein_coding	MPI	727	1266	1421	812	778	874	709	818	902	1123	952	909	764	-0.414709	0.171973	-0.414829	0.308092	Yes	3.93	3.5	4.76	2.91	2.87	2.91	2.72	2.42	2.43	2.61	2.94	3.3	2.7
ENSG00000267741	other	UBE2L4	78	107	99	81	52	53	46	65	61	92	71	58	58	-0.553353	0.150682	-0.551577	0.308219	Yes	6.74	4.73	5.3	4.65	3.07	2.82	2.82	3.07	2.63	3.42	3.5	3.37	3.27
ENSG00000109065	protein_coding	NAT9	439	684	1010	497	432	595	471	530	643	729	500	540	454	-0.419108	0.166667	-0.418172	0.309643	Yes	6.7	5.35	9.55	5.04	4.5	5.6	5.09	4.42	4.9	4.78	4.36	5.54	4.53
ENSG00000241547	other	ACTG1P20	22	60	60	43	43	56	58	100	178	79	110	84	55	0.658109	0.104152	0.654191	0.309859	Yes	2.3	3.21	3.88	2.98	3.06	3.6	4.29	5.71	9.28	3.55	6.56	5.9	3.75
ENSG00000197948	protein_coding	FCHSD1	93	165	100	91	134	135	204	159	316	291	190	241	181	0.582175	0.152844	0.581262	0.30988	Yes	0.8	0.72	0.53	0.52	0.78	0.71	1.24	0.74	1.35	1.07	0.93	1.39	1.01
ENSG00000148795	protein_coding	CYP17A1	97	107	21	6	17	38	23	7	34	56	16	8	7	-1.04682	0.156061	-1.02608	0.310684	Yes	2.08	1.17	0.28	0.09	0.25	0.5	0.35	0.08	0.36	0.52	0.2	0.12	0.1
XLOC_022018	other	NA	29	64	118	31	72	50	37	62	50	74	30	28	24	-0.704855	0.161415	-0.700515	0.311504	Yes	0.45	0.51	1.14	0.32	0.77	0.48	0.41	0.53	0.39	0.5	0.27	0.29	0.25
ENSG00000125352	protein_coding	RNF113A	161	320	450	167	151	164	173	184	192	265	178	182	163	-0.543458	0.165325	-0.540093	0.311519	Yes	4.77	4.86	8.26	3.29	3.05	3	3.63	2.98	2.84	3.38	3.01	3.63	3.16
ENSG00000113441	protein_coding	LNPEP	380	823	729	839	928	901	865	1232	1574	1519	1174	1107	932	0.349967	0.146785	0.348499	0.311549	Yes	1.16	1.29	1.38	1.71	1.94	1.7	1.88	2.06	2.41	2	2.05	2.28	1.87
ENSG00000154654	protein_coding	NCAM2	620	594	42	433	351	1142	148	171	106	1034	135	18	312	-0.983819	0.188747	-1.02657	0.311782	Yes	3.05	1.5	0.13	1.42	1.18	3.47	0.52	0.46	0.26	2.19	0.38	0.06	1
ENSG00000273760	lncRNA	CH17-360D5.3	1	0	0	9	4	0	10	16	42	32	13	1	3	1.20123	0.103878	1.17293	0.311836	Yes	0.05	0	0	0.29	0.13	0	0.34	0.42	1.02	0.67	0.36	0.03	0.1
ENSG00000168958	protein_coding	MFF	693	1219	1035	747	707	715	656	837	842	1155	754	733	683	-0.361748	0.162785	-0.361901	0.312123	Yes	10.6	9.55	9.81	7.59	7.38	6.74	7.12	7	6.43	7.6	6.59	7.54	6.83
ENSG00000152779	protein_coding	SLC16A12	6	468	24	79	378	174	76	84	56	20	58	23	71	-1.06626	0.177254	-1.06449	0.312206	Yes	0.05	1.99	0.12	0.43	2.14	0.89	0.45	0.38	0.23	0.07	0.27	0.13	0.38
ENSG00000138614	protein_coding	VWA9	539	1110	722	702	638	700	652	781	842	1003	717	632	659	-0.238876	0.162157	-0.239364	0.312407	Yes	7.58	8	6.29	6.56	6.13	6.07	6.5	6.01	5.92	6.07	5.76	5.98	6.06
ENSG00000148832	protein_coding	PAOX	529	750	620	620	413	454	481	546	525	795	496	490	447	-0.361948	0.155659	-0.362211	0.312647	Yes	11.41	8.29	8.29	8.88	6.08	6.04	7.36	6.44	5.66	7.38	6.11	7.11	6.3
ENSG00000103222	protein_coding	ABCC1	74	206	197	159	187	178	290	324	448	377	231	194	240	0.535148	0.137113	0.532618	0.313046	Yes	0.45	0.64	0.74	0.64	0.78	0.67	1.25	1.08	1.36	0.99	0.8	0.79	0.95
ENSG00000255883	other	RP11-79P5.10	73	161	145	92	122	96	87	103	104	99	91	93	91	-0.496282	0.16631	-0.496073	0.313542	Yes	5.13	5.8	6.32	4.3	5.86	4.16	4.34	3.96	3.65	2.99	3.65	4.4	4.18
ENSG00000152767	protein_coding	FARP1	2208	4559	7219	3233	3177	3433	2939	4009	4367	5350	2841	2733	2660	-0.443172	0.152884	-0.442142	0.31372	Yes	7.2	7.62	14.59	7.01	7.08	6.91	6.8	7.15	7.12	7.51	5.29	6	5.67
XLOC_020617	other	NA	27	17	132	17	30	17	13	6	15	33	23	25	12	-1.01461	0.158897	-0.988556	0.313769	Yes	0.78	0.25	2.35	0.32	0.59	0.3	0.26	0.09	0.22	0.41	0.38	0.48	0.23
XLOC_029164	other	NA	14	45	119	13	26	17	17	26	31	41	15	21	13	-0.848519	0.172651	-0.832347	0.313829	Yes	0.23	0.37	1.19	0.14	0.29	0.17	0.19	0.23	0.25	0.28	0.14	0.23	0.14
ENSG00000106688	protein_coding	SLC1A1	507	2408	6591	1188	2584	2177	1790	1899	1613	2575	989	1038	1459	-0.788664	0.161302	-0.77945	0.313978	Yes	5.46	13.28	43.97	8.5	18.99	14.46	13.67	11.18	8.68	11.93	6.08	7.52	10.27
ENSG00000198612	protein_coding	COPS8	425	890	755	468	475	512	474	546	648	702	506	492	534	-0.339761	0.165813	-0.339526	0.314831	Yes	4.18	4.49	4.6	3.06	3.19	3.11	3.31	2.94	3.19	2.97	2.84	3.26	3.43
XLOC_031696	other	NA	23	22	2	14	8	25	7	2	5	24	3	0	9	-1.01472	0.197567	-1.04934	0.315036	Yes	3.75	1.84	0.2	1.52	0.89	2.51	0.81	0.18	0.41	1.68	0.28	0	0.96
XLOC_038533	other	NA	11	22	13	7	2	2	1	4	5	3	2	9	3	-1.03009	0.167581	-1.01134	0.315659	Yes	2.06	2.11	1.51	0.87	0.26	0.23	0.13	0.41	0.47	0.24	0.21	1.13	0.37
ENSG00000019144	protein_coding	PHLDB1	148	327	259	247	254	241	262	444	749	531	347	331	305	0.456678	0.121079	0.45382	0.315686	Yes	0.97	1.09	1.05	1.07	1.13	0.97	1.21	1.58	2.44	1.49	1.29	1.45	1.3
ENSG00000162341	protein_coding	TPCN2	493	748	477	1091	645	895	1144	1291	1374	1469	1799	1078	980	0.532993	0.117605	0.528811	0.31615	Yes	6.74	5.24	4.04	9.91	6.02	7.55	11.09	9.65	9.38	8.64	14.05	9.92	8.76
XLOC_015750	other	NA	4	13	4	25	29	25	32	45	32	34	38	32	42	0.767528	0.149748	0.75156	0.316484	Yes	0.56	0.93	0.35	2.32	2.76	2.15	3.17	3.44	2.23	2.04	3.03	3.01	3.83
ENSG00000156709	protein_coding	AIFM1	3165	5093	5358	3495	3196	2735	2599	4232	3514	5103	3632	3126	2921	-0.391987	0.152572	-0.391718	0.316562	Yes	38.97	32.13	40.89	28.59	26.87	20.77	22.7	28.5	21.62	27.03	25.54	25.91	23.51
XLOC_003098	other	NA	745	262	1193	187	184	431	515	329	257	318	304	193	164	-0.86597	0.185271	-0.865134	0.316665	Yes	2.43	0.44	2.42	0.41	0.41	0.87	1.19	0.59	0.42	0.45	0.57	0.42	0.35
ENSG00000132849	protein_coding	INADL	1165	1737	1121	1711	1348	1243	1943	2294	2783	2786	1545	2267	1787	0.354971	0.139268	0.35323	0.316767	Yes	5.33	4.07	3.18	5.2	4.21	3.51	6.3	5.74	6.36	5.48	4.04	6.98	5.34
ENSG00000152520	protein_coding	PAN3	474	724	501	776	831	1075	1006	1182	1450	1298	1106	1127	954	0.375483	0.162511	0.373045	0.317011	Yes	3.37	2.64	2.21	3.67	4.04	4.72	5.08	4.6	5.16	3.98	4.5	5.4	4.44
ENSG00000004142	protein_coding	POLDIP2	5129	8150	7297	5620	4632	5021	4038	6759	6303	7832	6412	5057	4775	-0.32211	0.13796	-0.322505	0.317094	Yes	96.89	78.88	85.43	70.54	59.75	58.51	54.1	69.84	59.49	63.66	69.18	64.29	58.97
ENSG00000154589	protein_coding	LY96	45	165	103	45	65	52	56	47	53	78	62	29	56	-0.695193	0.1507	-0.690461	0.317442	Yes	2.97	5.58	4.21	1.97	2.93	2.12	2.62	1.7	1.75	2.22	2.34	1.29	2.42
ENSG00000223797	lncRNA	ENTPD3-AS1	182	200	201	140	125	138	110	131	103	183	139	140	117	-0.581893	0.152556	-0.58214	0.317522	Yes	2.46	1.39	1.69	1.26	1.15	1.15	1.06	0.97	0.7	1.07	1.07	1.28	1.03
ENSG00000234155	lncRNA	RP11-30P6.6	335	2332	204	140	191	1866	708	337	97	153	166	403	137	-1.0598	0.150322	-1.03648	0.317745	Yes	5.34	19.05	2.02	1.48	2.08	18.35	8.01	2.94	0.77	1.05	1.51	4.32	1.43
ENSG00000119899	protein_coding	SLC17A5	407	1131	941	653	631	789	489	746	907	1124	539	483	632	-0.390001	0.145717	-0.389825	0.318316	Yes	4.72	6.72	6.76	5.03	5	5.64	4.02	4.73	5.26	5.61	3.57	3.77	4.79
XLOC_022087	other	NA	10	8	19	20	20	20	30	39	54	29	37	28	22	0.68992	0.135935	0.684237	0.318481	Yes	0.44	0.18	0.52	0.58	0.6	0.54	0.93	0.93	1.18	0.55	0.93	0.83	0.63
ENSG00000187699	protein_coding	C2orf88	100	227	117	259	200	228	125	177	152	278	124	84	168	-0.517277	0.150514	-0.517547	0.318483	Yes	0.76	0.89	0.55	1.32	1.04	1.08	0.68	0.74	0.58	0.91	0.54	0.43	0.84
ENSG00000187601	protein_coding	MAGEH1	266	459	282	311	327	329	216	206	294	322	255	243	327	-0.536383	0.15647	-0.538465	0.318493	Yes	7.29	6.45	4.79	5.66	6.12	5.56	4.2	3.09	4.03	3.8	3.99	4.48	5.86
ENSG00000149346	protein_coding	SLX4IP	174	372	276	400	427	482	407	610	675	780	557	473	400	0.345811	0.163067	0.343553	0.318642	Yes	1.15	1.26	1.13	1.76	1.93	1.97	1.91	2.21	2.23	2.22	2.1	2.1	1.73
XLOC_010726	other	NA	4	10	5	5	4	9	15	8	14	34	26	13	6	0.887432	0.128165	0.88171	0.319054	Yes	0.46	0.59	0.36	0.38	0.31	0.64	1.22	0.5	0.81	1.68	1.71	1.01	0.45
XLOC_026947	other	NA	21	59	250	6	3	12	6	10	21	59	15	11	4	-1.15771	0.126585	-1.08222	0.319222	Yes	0.77	1.1	5.66	0.15	0.07	0.27	0.16	0.2	0.38	0.93	0.31	0.27	0.1
ENSG00000099899	protein_coding	TRMT2A	1023	1400	1180	908	888	1219	947	1151	1202	1367	1203	939	901	-0.296072	0.175344	-0.296678	0.319637	Yes	13.11	9.19	9.37	7.73	7.77	9.63	8.61	8.07	7.7	7.54	8.8	8.1	7.55
XLOC_039841	lncRNA	NA	0	39	105	1	1	1	1	0	3	1	0	0	1	-0.982213	0.124171	-0.88861	0.319713	Yes	0	0.39	1.26	0.01	0.01	0.01	0.01	0	0.03	0.01	0	0	0.01
ENSG00000211945	protein_coding	IGHV1-18	0	12	8	4	7	6	93	30	44	60	5	17	59	1.22402	0.0962655	1.2022	0.320053	Yes	0	0.61	0.49	0.26	0.48	0.37	6.56	1.63	2.19	2.57	0.28	1.14	3.83
ENSG00000225357	other	RPF2P1	39	104	60	55	45	36	33	43	50	70	38	46	50	-0.50447	0.164983	-0.501536	0.320117	Yes	1.72	2.36	1.64	1.62	1.36	0.98	1.04	1.04	1.1	1.33	0.96	1.37	1.45
XLOC_018513	other	NA	71	43	24	18	10	4	4	33	8	8	29	8	7	-1.00485	0.16714	-0.993817	0.320207	Yes	1.42	0.44	0.3	0.24	0.14	0.05	0.06	0.36	0.08	0.07	0.33	0.11	0.09
ENSG00000254761	lncRNA	RP11-672A2.1	15	2	1	13	6	3	10	47	64	50	7	60	16	1.10437	0.142534	1.11476	0.320626	Yes	0.72	0.05	0.03	0.42	0.2	0.09	0.34	1.24	1.54	1.04	0.19	1.94	0.5
ENSG00000106771	protein_coding	TMEM245	970	1679	1534	1858	2169	2355	2087	3763	3426	3563	2310	2444	2321	0.386467	0.124575	0.384444	0.320635	Yes	4.87	4.32	4.77	6.2	7.44	7.29	7.43	10.34	8.59	7.7	6.62	8.26	7.62
XLOC_006798	other	NA	9	29	19	45	54	52	60	73	83	88	67	74	45	0.659267	0.163515	0.653049	0.32076	Yes	0.47	0.77	0.61	1.56	1.92	1.67	2.21	2.08	2.16	1.97	1.99	2.59	1.53
ENSG00000111300	protein_coding	NAA25	284	638	392	597	582	596	624	755	903	1112	628	678	698	0.293857	0.160218	0.292229	0.321091	Yes	1.89	2.18	1.62	2.64	2.65	2.45	2.95	2.75	3.01	3.19	2.39	3.04	3.04
ENSG00000047578	protein_coding	KIAA0556	186	291	359	296	317	402	442	598	787	747	571	552	356	0.557765	0.164341	0.556678	0.321451	Yes	1.09	0.87	1.3	1.15	1.27	1.45	1.84	1.92	2.3	1.88	1.91	2.18	1.36
ENSG00000101445	protein_coding	PPP1R16B	69	233	146	186	255	215	276	330	584	520	283	237	298	0.626095	0.135595	0.622423	0.32149	Yes	0.44	0.77	0.58	0.79	1.12	0.85	1.25	1.16	1.87	1.43	1.04	1.02	1.25
ENSG00000173221	protein_coding	GLRX	1162	2898	4307	1218	1317	1002	1374	1207	900	1892	1458	1128	959	-0.770359	0.165813	-0.764904	0.321799	Yes	23.07	29.48	53	16.07	17.85	12.27	19.35	13.11	8.93	16.16	16.53	15.07	12.45
ENSG00000141376	protein_coding	BCAS3	378	776	647	641	496	558	549	562	507	780	512	426	449	-0.375748	0.146395	-0.376645	0.322217	Yes	3.26	3.43	3.46	3.68	2.93	2.97	3.36	2.66	2.19	2.9	2.53	2.48	2.54
ENSG00000124688	protein_coding	MAD2L1BP	332	596	432	354	290	305	302	369	351	465	355	344	291	-0.393238	0.163345	-0.39256	0.322331	Yes	8.05	7.4	6.49	5.7	4.8	4.56	5.19	4.89	4.25	4.85	4.91	5.61	4.61
ENSG00000110955	protein_coding	ATP5B	12524	22878	19384	13963	11680	12089	10670	17396	17041	20049	14856	12606	11308	-0.348496	0.15647	-0.348228	0.322739	Yes	272.86	255.39	261.73	202.13	173.76	162.47	164.88	207.32	185.51	187.94	184.87	184.85	161.06
ENSG00000242262	other	RP11-100N21.1	10	26	24	16	18	14	10	14	12	12	20	9	11	-0.694026	0.170465	-0.689825	0.322836	Yes	0.65	0.87	0.97	0.69	0.8	0.56	0.46	0.5	0.39	0.34	0.74	0.39	0.47
ENSG00000196684	protein_coding	HSH2D	38	119	44	38	31	56	123	106	174	178	111	187	104	0.864909	0.172547	0.880251	0.322841	Yes	0.7	1.13	0.5	0.47	0.39	0.64	1.62	1.07	1.61	1.42	1.17	2.33	1.26
ENSG00000241014	lncRNA	RP11-244H3.1	80	92	87	111	117	97	147	160	204	253	187	148	111	0.476957	0.164781	0.474842	0.323088	Yes	0.99	0.58	0.67	0.91	0.99	0.74	1.29	1.09	1.26	1.35	1.32	1.24	0.9
ENSG00000177370	protein_coding	TIMM22	171	365	301	182	146	215	169	190	232	258	216	194	197	-0.399567	0.163773	-0.398292	0.32313	Yes	2.15	2.35	2.34	1.52	1.25	1.66	1.5	1.3	1.45	1.39	1.55	1.64	1.62
ENSG00000085231	protein_coding	AK6	323	578	554	327	308	307	275	325	288	436	243	324	315	-0.57439	0.164958	-0.573414	0.323168	Yes	7.93	7.27	8.43	5.33	5.16	4.65	4.79	4.36	3.53	4.61	3.41	5.35	5.06
XLOC_003845	other	NA	3	8	5	3	3	14	17	10	28	25	5	13	12	0.886069	0.132955	0.872553	0.323284	Yes	0.27	0.37	0.28	0.18	0.18	0.78	1.08	0.49	1.26	0.97	0.26	0.79	0.7
ENSG00000261012	lncRNA	RP11-116D2.1	2442	3414	3248	1983	2122	2183	1466	2413	1810	3603	2045	2151	1840	-0.517325	0.156754	-0.518212	0.323453	Yes	60.96	43.67	50.25	32.89	36.17	33.62	25.96	32.95	22.58	38.7	29.16	36.14	30.03
ENSG00000013563	protein_coding	DNASE1L1	458	777	822	488	479	547	513	703	695	745	539	445	457	-0.314778	0.155659	-0.315117	0.323877	Yes	4.55	3.96	5.06	3.22	3.25	3.35	3.62	3.82	3.45	3.19	3.06	2.98	2.97
ENSG00000130427	protein_coding	EPO	17	40	329	15	30	20	17	12	57	66	18	31	6	-1.05146	0.171591	-1.01749	0.324349	Yes	0.51	0.62	6.14	0.3	0.62	0.37	0.36	0.2	0.86	0.86	0.31	0.63	0.12
ENSG00000121281	protein_coding	ADCY7	121	337	255	286	365	374	552	471	689	634	495	481	570	0.626909	0.181403	0.625842	0.324623	Yes	0.72	1.03	0.95	1.14	1.49	1.38	2.34	1.54	2.06	1.63	1.69	1.94	2.23
ENSG00000236155	other	RP11-231P20.2	342	381	281	225	174	297	210	271	290	336	234	234	233	-0.433384	0.189038	-0.432698	0.324799	Yes	4.29	2.45	2.19	1.88	1.49	2.3	1.87	1.86	1.82	1.82	1.68	1.98	1.91
ENSG00000130772	protein_coding	MED18	531	961	1025	507	469	457	494	631	510	574	585	530	475	-0.512812	0.165163	-0.511545	0.324881	Yes	11.61	10.76	13.89	7.36	7	6.16	7.66	7.54	5.57	5.4	7.3	7.8	6.79
ENSG00000105671	protein_coding	DDX49	455	885	1129	474	510	483	434	599	735	820	596	476	473	-0.433099	0.174223	-0.431462	0.325179	Yes	9.53	9.5	14.66	6.6	7.3	6.24	6.45	6.87	7.7	7.39	7.13	6.71	6.48
ENSG00000130921	protein_coding	C12orf65	316	467	468	329	320	366	259	304	287	492	306	354	311	-0.465098	0.154127	-0.465608	0.325392	Yes	2.1	1.59	1.93	1.45	1.45	1.5	1.22	1.11	0.95	1.41	1.16	1.59	1.35
ENSG00000198046	protein_coding	ZNF667	30	46	23	70	139	18	210	162	228	221	97	221	74	0.970252	0.174523	0.963973	0.325424	Yes	0.21	0.17	0.1	0.33	0.67	0.08	1.04	0.62	0.8	0.67	0.39	1.04	0.34
ENSG00000146701	protein_coding	MDH2	5036	7450	10278	4252	4222	3769	3723	5933	5556	6993	5699	4294	4005	-0.464672	0.169344	-0.46258	0.325748	Yes	74.81	56.71	94.63	41.97	42.83	34.54	39.23	48.21	41.24	44.7	48.36	42.93	38.9
ENSG00000145850	protein_coding	TIMD4	38	599	458	90	97	135	83	62	150	278	24	21	114	-0.994845	0.176572	-0.98809	0.325797	Yes	0.98	7.91	7.31	1.54	1.71	2.15	1.52	0.87	1.93	3.08	0.35	0.36	1.92
ENSG00000170430	protein_coding	MGMT	3613	4073	3251	1600	2497	1934	2161	2264	1686	2969	1315	2139	1504	-0.716588	0.171145	-0.716823	0.325879	Yes	82.3	47.53	45.89	24.22	38.84	27.17	34.91	28.21	19.19	29.1	17.11	32.79	22.4
ENSG00000081087	protein_coding	OSTM1	236	602	562	373	444	414	360	467	523	571	377	333	385	-0.296466	0.152572	-0.296095	0.325919	Yes	2.04	2.67	3.01	2.14	2.62	2.21	2.21	2.21	2.26	2.12	1.86	1.94	2.18
ENSG00000213613	other	RP11-380G5.3	45	55	41	34	37	25	21	24	25	34	32	33	26	-0.704242	0.176624	-0.703747	0.326271	Yes	3.45	2.16	1.95	1.73	1.94	1.18	1.14	1.01	0.96	1.12	1.4	1.7	1.3
ENSG00000185619	protein_coding	PCGF3	629	1014	620	835	633	1047	1313	1653	1389	1635	1211	1211	991	0.449944	0.155659	0.447825	0.326383	Yes	3.83	3.16	2.34	3.37	2.63	3.93	5.66	5.5	4.22	4.28	4.21	4.96	3.94
ENSG00000140650	protein_coding	PMM2	92	427	782	247	272	217	179	228	255	427	198	167	230	-0.687029	0.178384	-0.678059	0.326549	Yes	2.89	6.88	15.23	5.16	5.84	4.21	3.99	3.92	4	5.77	3.55	3.53	4.73
ENSG00000046647	protein_coding	GEMIN8	187	300	277	214	148	253	197	213	209	296	225	205	133	-0.40406	0.16365	-0.404327	0.32683	Yes	3.93	3.23	3.61	2.99	2.13	3.28	2.94	2.45	2.2	2.68	2.7	2.9	1.83
ENSG00000223722	other	RP11-467L13.5	892	1608	3163	741	759	810	834	783	1084	1395	1004	680	949	-0.677369	0.170825	-0.667396	0.326859	Yes	88.9	82.11	195.37	49.07	51.65	49.8	58.95	42.69	53.98	59.82	57.15	45.61	61.83
ENSG00000070785	protein_coding	EIF2B3	369	819	634	441	458	317	357	375	476	566	471	259	424	-0.520966	0.156061	-0.520043	0.326874	Yes	6.79	7.72	7.23	5.39	5.75	3.6	4.66	3.77	4.38	4.48	4.95	3.21	5.1
ENSG00000180953	protein_coding	ST20	118	250	457	55	86	133	142	91	108	165	103	119	93	-0.766963	0.17686	-0.756586	0.326953	Yes	2.93	3.18	7.03	0.91	1.46	2.04	2.5	1.24	1.34	1.76	1.46	1.99	1.51
ENSG00000101353	protein_coding	MROH8	111	176	119	138	150	149	115	164	117	160	130	122	131	-0.338627	0.142763	-0.339721	0.327085	Yes	1.16	0.94	0.77	0.96	1.07	0.96	0.85	0.94	0.61	0.72	0.78	0.86	0.89
ENSG00000268412	other	TRMT112P6	114	219	172	118	109	125	98	105	124	172	138	110	89	-0.51475	0.176265	-0.515246	0.327556	Yes	12.28	12.09	11.48	8.44	8.02	8.3	7.49	6.19	6.67	7.97	8.49	7.97	6.27
ENSG00000231120	other	BTF3P10	154	242	178	179	171	138	137	161	143	236	171	148	156	-0.386316	0.145141	-0.386815	0.327672	Yes	12.46	10.04	8.93	9.63	9.45	6.89	7.86	7.13	5.78	8.22	7.91	8.06	8.25
ENSG00000270264	other	NDUFB8P2	39	59	52	28	32	20	29	36	27	42	30	24	23	-0.59393	0.178858	-0.590875	0.327771	Yes	2.9	2.25	2.4	1.39	1.63	0.92	1.53	1.47	1	1.35	1.28	1.2	1.12
ENSG00000267796	protein_coding	LIN37	209	271	299	134	173	202	162	154	226	264	207	175	156	-0.450844	0.157414	-0.450346	0.327829	Yes	6.08	4.04	5.39	2.59	3.44	3.63	3.34	2.45	3.29	3.31	3.44	3.43	2.97
ENSG00000125798	protein_coding	FOXA2	609	2384	1116	637	764	1213	569	717	798	1724	696	1007	465	-0.608568	0.171943	-0.608758	0.327948	Yes	9.37	18.8	10.65	6.51	8.03	11.52	6.21	6.04	6.14	11.42	6.12	10.43	4.68
ENSG00000180573	protein_coding	HIST1H2AC	960	2289	2807	922	928	712	764	769	454	1813	989	964	749	-0.775451	0.175898	-0.766653	0.328038	Yes	23.25	28.41	42.14	14.84	15.35	10.64	13.13	10.19	5.5	18.9	13.68	15.72	11.86
ENSG00000145020	protein_coding	AMT	2414	3871	2737	2635	2661	2777	2517	3341	2601	3377	3246	2436	2536	-0.268277	0.150514	-0.269553	0.328108	Yes	42.48	34.9	29.85	30.81	31.97	30.14	31.41	32.16	22.87	25.57	32.62	28.85	29.17
ENSG00000249173	lncRNA	LINC01093	571	1802	2451	746	1705	2244	667	672	721	1338	1168	1370	607	-0.822778	0.183406	-0.828142	0.328108	Yes	28.78	46.53	76.55	24.98	58.67	69.76	23.84	18.53	18.16	29.01	33.62	46.47	20
ENSG00000165457	protein_coding	FOLR2	126	833	472	272	346	278	287	233	264	329	180	103	276	-0.769421	0.166753	-0.768161	0.328426	Yes	3.57	12.08	8.28	5.11	6.68	4.85	5.76	3.61	3.73	4.01	2.91	1.96	5.11
ENSG00000107959	protein_coding	PITRM1	1402	2531	2422	1622	1793	2032	1166	2117	2386	3012	1616	1544	1578	-0.34565	0.149751	-0.346378	0.328851	Yes	12.09	11.19	12.95	9.3	10.56	10.81	7.13	9.99	10.28	11.18	7.96	8.96	8.9
ENSG00000189369	protein_coding	GSPT2	334	560	722	440	373	468	373	509	480	549	458	436	370	-0.3643	0.176624	-0.363921	0.329109	Yes	4.78	4.1	6.4	4.18	3.64	4.13	3.78	3.98	3.43	3.38	3.74	4.2	3.46
XLOC_037585	other	NA	13	26	17	10	10	15	9	10	10	10	7	15	4	-0.807795	0.178256	-0.801189	0.329355	Yes	2.88	2.95	2.33	1.47	1.51	2.05	1.41	1.21	1.11	0.95	0.89	2.23	0.58
ENSG00000164488	protein_coding	DACT2	526	76	70	224	111	17	38	71	124	217	87	110	45	-0.979228	0.176911	-0.956096	0.329657	Yes	4.99	0.37	0.41	1.41	0.72	0.1	0.26	0.37	0.59	0.89	0.47	0.7	0.28
ENSG00000199477	other	SNORA31	16	19	24	13	11	22	15	8	14	17	9	16	10	-0.67421	0.162157	-0.671969	0.329708	Yes	11.45	6.97	10.64	6.18	5.37	9.71	7.61	3.13	5	5.23	3.68	7.7	4.68
ENSG00000089060	protein_coding	SLC8B1	615	1162	1878	589	700	793	726	731	1079	1318	653	613	605	-0.505409	0.174622	-0.503782	0.32976	Yes	5.1	4.94	9.65	3.25	3.96	4.06	4.27	3.32	4.47	4.7	3.09	3.42	3.28
ENSG00000140264	protein_coding	SERF2	6690	9749	9598	4927	5131	4476	4678	5068	4150	7522	5586	5196	4630	-0.603675	0.164341	-0.60279	0.330341	Yes	99.5	74.29	88.46	48.69	52.11	41.06	49.34	41.23	30.84	48.13	47.45	52.01	45.02
ENSG00000112335	protein_coding	SNX3	2373	4724	4411	2906	2418	2427	2218	2740	2655	4396	2588	2425	2569	-0.465768	0.168647	-0.465142	0.330413	Yes	54.17	55.26	62.41	44.08	37.69	34.18	35.91	34.22	30.29	43.18	33.75	37.26	38.34
XLOC_052917	other	NA	2	8	15	13	16	12	21	21	27	38	16	35	29	0.825872	0.149996	0.820514	0.330594	Yes	0.19	0.38	0.86	0.8	1.01	0.68	1.38	1.06	1.25	1.51	0.85	2.18	1.75
ENSG00000123562	protein_coding	MORF4L2	2517	5204	6740	4604	3717	4336	3089	3864	4998	6232	3590	3607	3636	-0.405105	0.176009	-0.404361	0.330707	Yes	45.71	48.43	75.86	55.56	46.1	48.58	39.79	38.39	45.36	48.7	37.24	44.09	43.17
ENSG00000159423	protein_coding	ALDH4A1	20491	22028	47114	18435	17001	14691	13656	24271	18474	25662	22686	16714	15325	-0.539124	0.175898	-0.536714	0.330873	Yes	229.58	126.46	327.14	137.24	130.07	101.54	108.52	148.76	103.42	123.71	145.18	126.04	112.25
ENSG00000275560	other	RP11-180M15.7	4	13	6	16	19	30	29	40	39	35	26	27	17	0.688147	0.156082	0.67792	0.331014	Yes	0.29	0.49	0.27	0.78	0.95	1.35	1.5	1.6	1.42	1.1	1.08	1.33	0.81
ENSG00000205940	other	HSP90AB2P	38	114	106	72	64	76	64	73	83	92	64	49	51	-0.458016	0.170594	-0.456494	0.331488	Yes	0.66	1.02	1.14	0.83	0.76	0.82	0.79	0.7	0.72	0.69	0.64	0.57	0.58
ENSG00000143314	protein_coding	MRPL24	1707	2301	1985	1408	1347	1020	1054	1406	1211	1843	1530	1202	1156	-0.547905	0.174151	-0.547711	0.331675	Yes	42.69	29.49	30.77	23.4	23	15.74	18.7	19.24	15.13	19.83	21.86	20.23	18.9
ENSG00000171490	protein_coding	RSL1D1	1709	2941	2215	1782	2286	1887	1794	2203	2218	2753	1904	1762	1833	-0.329521	0.180275	-0.330133	0.331675	Yes	12.11	10.68	9.73	8.39	11.07	8.25	9.02	8.54	7.86	8.4	7.71	8.41	8.49
ENSG00000095059	protein_coding	DHPS	1013	1486	1203	770	876	923	793	998	1141	1512	1060	969	759	-0.324433	0.182119	-0.324831	0.331866	Yes	24.61	18.5	18.11	12.43	14.53	13.83	13.67	13.26	13.85	15.81	14.71	15.85	12.06
ENSG00000140853	protein_coding	NLRC5	299	493	1059	699	619	403	1776	833	1231	1428	1512	928	1204	0.741218	0.123251	0.738218	0.332342	Yes	1.64	1.39	3.6	2.55	2.32	1.36	6.91	2.5	3.37	3.37	4.74	3.42	4.32
ENSG00000187239	protein_coding	FNBP1	740	1135	799	1124	932	1339	1461	1680	1687	1867	1527	1497	1366	0.357414	0.176543	0.355498	0.332761	Yes	4.95	3.89	3.31	4.99	4.25	5.52	6.93	6.14	5.63	5.37	5.83	6.73	5.97
ENSG00000213197	other	AC012066.1	88	162	163	109	68	77	64	104	82	133	97	60	68	-0.60418	0.184571	-0.602899	0.333571	Yes	5.08	4.79	5.83	4.18	2.68	2.74	2.62	3.28	2.37	3.3	3.2	2.33	2.57
ENSG00000115525	protein_coding	ST3GAL5	538	1079	719	687	610	666	493	613	683	529	656	640	564	-0.486097	0.178226	-0.487639	0.333597	Yes	8.08	8.3	6.69	6.85	6.25	6.17	5.25	5.03	5.12	3.42	5.62	6.47	5.54
ENSG00000145982	protein_coding	FARS2	332	545	409	292	295	295	270	342	321	427	321	315	244	-0.448519	0.175238	-0.448698	0.333805	Yes	5.66	4.76	4.32	3.31	3.43	3.1	3.26	3.19	2.73	3.13	3.12	3.61	2.72
ENSG00000139146	protein_coding	FAM60A	33	90	58	62	92	78	83	121	231	157	103	107	82	0.539196	0.118315	0.53646	0.334917	Yes	0.39	0.55	0.43	0.49	0.75	0.57	0.7	0.79	1.37	0.8	0.7	0.85	0.64
XLOC_046942	other	NA	723	241	363	94	344	557	193	299	339	412	108	238	103	-0.887292	0.175261	-0.876687	0.335006	Yes	7.84	1.34	2.44	0.68	2.55	3.73	1.48	1.77	1.84	1.92	0.67	1.74	0.73
ENSG00000099341	protein_coding	PSMD8	2049	3336	2944	1883	1677	1622	1590	2244	2134	3025	2130	1768	1800	-0.393207	0.175752	-0.392755	0.335024	Yes	30.54	25.48	27.2	18.65	17.07	14.91	16.81	18.3	15.89	19.4	18.13	17.74	17.54
ENSG00000004487	protein_coding	KDM1A	647	1199	1022	914	892	866	710	1075	1213	1312	764	768	898	-0.234232	0.154899	-0.235105	0.335147	Yes	8.24	7.82	8.06	7.73	7.75	6.8	6.41	7.49	7.72	7.19	5.56	6.58	7.47
ENSG00000168528	protein_coding	SERINC2	3605	5060	7770	4132	2457	3125	2238	4504	3581	5830	4190	2608	3160	-0.520888	0.161617	-0.519087	0.335147	Yes	51.57	37.09	68.88	39.27	24	27.57	22.7	35.24	25.59	35.88	34.23	25.11	29.55
ENSG00000129038	protein_coding	LOXL1	4	31	4	10	12	14	15	28	131	78	20	27	18	1.11321	0.0761996	1.10193	0.33545	Yes	0.07	0.27	0.04	0.11	0.14	0.15	0.18	0.26	1.12	0.57	0.19	0.31	0.2
ENSG00000167815	protein_coding	PRDX2	3714	5947	5168	3274	3133	3003	2739	4313	3998	5088	4084	3363	3189	-0.371087	0.165813	-0.3709	0.335452	Yes	150.76	123.69	130.01	88.31	86.84	75.2	78.86	95.77	81.09	88.87	94.69	91.88	84.63
ENSG00000118515	protein_coding	SGK1	456	792	3676	1012	529	716	401	629	1052	1505	579	398	815	-0.812794	0.177174	-0.800173	0.335452	Yes	2.8	2.49	13.97	4.12	2.21	2.71	1.74	2.11	3.22	3.97	2.03	1.64	3.27
XLOC_045328	other	NA	45	65	86	63	50	64	41	58	23	51	55	65	51	-0.551097	0.188953	-0.552212	0.335687	Yes	0.96	0.71	1.14	0.89	0.73	0.84	0.62	0.68	0.25	0.47	0.67	0.94	0.71
XLOC_052398	other	NA	13	25	6	16	32	53	8	17	29	11	4	17	4	-0.918294	0.175747	-0.909916	0.336011	Yes	1.76	1.73	0.5	1.44	2.96	4.43	0.77	1.26	1.96	0.64	0.31	1.55	0.35
ENSG00000151500	protein_coding	THYN1	623	1038	914	571	632	534	543	608	666	806	650	620	595	-0.429063	0.18393	-0.428851	0.336021	Yes	18.84	16.08	17.13	11.47	13.05	9.96	11.65	10.06	10.06	10.49	11.23	12.62	11.76
ENSG00000095321	protein_coding	CRAT	5908	8904	9736	5468	5064	6439	4446	6666	7366	10101	6629	5078	5152	-0.400973	0.166667	-0.401247	0.3362	Yes	69.95	54.02	71.44	43.02	40.94	47.03	37.33	43.17	43.58	51.46	44.83	40.47	39.88
ENSG00000102879	protein_coding	CORO1A	233	688	280	223	307	287	586	405	746	761	631	548	600	0.572092	0.192028	0.569584	0.336409	Yes	3.62	5.47	2.69	2.3	3.25	2.75	6.45	3.44	5.78	5.08	5.59	5.72	6.09
ENSG00000185808	protein_coding	PIGP	453	910	762	456	499	582	475	589	509	762	445	472	408	-0.479685	0.189891	-0.48032	0.33642	Yes	2.38	2.45	2.48	1.59	1.79	1.88	1.77	1.69	1.33	1.72	1.33	1.67	1.4
ENSG00000115446	protein_coding	UNC50	583	1052	968	647	765	662	574	742	874	1087	781	695	505	-0.349696	0.176746	-0.349946	0.336655	Yes	10.64	9.84	10.95	7.85	9.53	7.45	7.43	7.41	7.97	8.54	8.14	8.54	6.03
ENSG00000088356	protein_coding	PDRG1	270	482	378	248	194	233	209	231	247	370	276	267	225	-0.469212	0.170825	-0.468056	0.336878	Yes	5.41	4.95	4.7	3.3	2.66	2.88	2.97	2.53	2.47	3.19	3.16	3.6	2.95
XLOC_049624	other	NA	1	5	3	6	13	7	20	17	20	16	9	15	8	0.886554	0.141074	0.866399	0.337049	Yes	0.11	0.28	0.2	0.44	0.98	0.48	1.56	1.02	1.1	0.76	0.57	1.11	0.58
ENSG00000106327	protein_coding	TFR2	30461	43772	61799	27402	33108	36280	23322	45930	35073	60393	31716	26957	29000	-0.419848	0.163196	-0.420622	0.337217	Yes	389.3	286.63	489.48	232.69	288.92	286.02	211.4	321.1	223.97	332.09	231.52	231.88	242.3
XLOC_019681	other	NA	30	66	131	33	35	41	41	56	49	42	38	37	25	-0.643982	0.190521	-0.637586	0.337408	Yes	0.37	0.42	1	0.27	0.29	0.31	0.36	0.38	0.3	0.22	0.27	0.31	0.2
ENSG00000128165	protein_coding	ADM2	131	124	262	260	48	166	55	99	120	158	103	124	143	-0.730954	0.169018	-0.721124	0.337451	Yes	1.23	0.6	1.52	1.62	0.31	0.96	0.37	0.51	0.56	0.64	0.55	0.78	0.88
ENSG00000129596	protein_coding	CDO1	7216	15258	11637	9025	8261	7804	6687	7619	8412	14838	6910	8603	5565	-0.507654	0.198681	-0.509237	0.337649	Yes	155.44	168.4	155.35	129.17	121.51	103.7	102.16	89.78	90.54	137.52	85.02	124.73	78.37
ENSG00000198648	protein_coding	STK39	19	47	24	26	40	29	53	48	264	66	47	44	59	0.928544	0.0754971	0.914075	0.337846	Yes	0.2	0.25	0.16	0.18	0.29	0.19	0.39	0.28	1.38	0.3	0.28	0.31	0.4
ENSG00000166033	protein_coding	HTRA1	1498	3035	8375	1296	1707	1485	1084	2195	2498	4062	1474	1357	1432	-0.750668	0.179234	-0.741007	0.337935	Yes	28.31	29.39	98.09	16.27	22.03	17.31	14.53	22.69	23.59	33.03	15.91	17.26	17.69
ENSG00000233558	other	RP3-486I3.4	1062	1174	1077	812	1023	744	716	831	961	1241	816	805	648	-0.493168	0.211946	-0.493485	0.338053	Yes	68.3	38.68	42.93	34.7	44.92	29.52	32.66	29.23	30.88	34.34	29.97	34.84	27.24
XLOC_039935	other	NA	11	13	12	9	5	9	4	5	5	6	8	7	8	-0.794267	0.192736	-0.784048	0.338159	Yes	1.69	1.02	1.14	0.92	0.52	0.85	0.44	0.42	0.38	0.4	0.7	0.72	0.8
ENSG00000251463	other	FKBP4P1	13	58	66	18	25	28	25	16	15	32	16	15	28	-0.794704	0.168772	-0.785683	0.33818	Yes	0.39	0.88	1.22	0.36	0.51	0.51	0.53	0.26	0.22	0.41	0.27	0.3	0.54
ENSG00000156968	protein_coding	MPV17L	1119	1868	1276	1468	984	1177	875	1750	1168	1291	1061	1248	759	-0.446964	0.179067	-0.447877	0.338274	Yes	7.61	6.51	5.38	6.63	4.57	4.94	4.22	6.51	3.97	3.78	4.12	5.71	3.37
ENSG00000163481	protein_coding	RNF25	227	466	449	234	245	242	259	267	271	394	285	281	242	-0.383	0.163846	-0.382132	0.338342	Yes	4.75	5	5.82	3.25	3.5	3.12	3.85	3.06	2.83	3.55	3.41	3.96	3.31
ENSG00000129514	protein_coding	FOXA1	560	3327	2277	1001	1189	1790	915	1493	1265	2131	1130	822	821	-0.647191	0.188041	-0.642951	0.338464	Yes	7.84	23.86	19.76	9.31	11.37	15.46	9.09	11.43	8.85	12.84	9.04	7.75	7.51
ENSG00000172269	protein_coding	DPAGT1	753	1202	2145	976	859	789	758	952	1189	1381	920	903	903	-0.442932	0.193131	-0.440841	0.338502	Yes	8.38	6.85	14.79	7.22	6.53	5.42	5.98	5.8	6.61	6.61	5.85	6.76	6.57
XLOC_050031	other	NA	6	25	11	6	5	7	2	2	4	5	12	5	4	-0.940361	0.175409	-0.930133	0.338646	Yes	2.7	5.77	3.07	1.79	1.54	1.94	0.64	0.49	0.9	0.97	3.09	1.51	1.18
ENSG00000151498	protein_coding	ACAD8	956	1417	1516	1043	1187	1115	962	1355	1448	1616	1221	1144	1031	-0.242891	0.175615	-0.243492	0.339445	Yes	17.03	12.93	16.74	12.35	14.44	12.25	12.16	13.2	12.89	12.39	12.42	13.72	12.01
ENSG00000077420	protein_coding	APBB1IP	199	846	2367	489	427	236	334	481	542	819	474	203	333	-0.849124	0.175335	-0.829824	0.339492	Yes	2.22	4.83	16.34	3.62	3.25	1.62	2.64	2.93	3.02	3.92	3.01	1.52	2.42
ENSG00000068394	protein_coding	GPKOW	365	638	526	395	321	348	356	453	497	541	414	359	361	-0.306661	0.196408	-0.306526	0.339545	Yes	8.39	7.52	7.5	6.04	5.04	4.94	5.81	5.7	5.71	5.35	5.44	5.56	5.43
ENSG00000244503	other	RP11-278L15.6	46	38	27	171	92	63	110	144	213	211	206	199	106	0.760038	0.171145	0.749233	0.33956	Yes	1.38	0.58	0.5	3.41	1.88	1.17	2.34	2.36	3.19	2.72	3.53	4.02	2.08
XLOC_036667	other	NA	438	280	1195	311	310	295	120	375	505	695	196	119	105	-0.868607	0.190835	-0.878496	0.33974	Yes	1.98	0.65	3.34	0.93	0.96	0.82	0.38	0.93	1.14	1.35	0.51	0.36	0.31
ENSG00000100353	protein_coding	EIF3D	1746	2885	1859	1699	1952	1768	1893	2045	2340	2394	2060	1716	1755	-0.249707	0.177501	-0.250288	0.339782	Yes	25.51	21.6	16.83	16.5	19.48	15.94	19.62	16.35	17.08	15.05	17.19	16.88	16.76
ENSG00000234213	other	FHP1	532	631	459	330	362	321	255	480	366	568	406	308	265	-0.525475	0.178044	-0.524167	0.340033	Yes	30.32	18.43	16.21	12.5	14.09	11.29	10.31	14.96	10.42	13.93	13.22	11.81	9.87
ENSG00000136888	protein_coding	ATP6V1G1	1150	2375	2158	1357	1316	1019	1080	1382	1514	1984	1191	1216	1166	-0.464549	0.198054	-0.46323	0.340267	Yes	42.66	45.14	49.62	33.45	33.34	23.32	28.42	28.05	28.06	31.67	25.24	30.36	28.28
ENSG00000100284	protein_coding	TOM1	2058	2602	2444	2055	1566	1665	1480	2044	2108	2944	2396	1679	1457	-0.354823	0.181112	-0.355174	0.340367	Yes	30.74	19.92	22.63	20.4	15.97	15.34	15.68	16.7	15.73	18.92	20.44	16.88	14.23
ENSG00000213402	protein_coding	PTPRCAP	97	215	81	65	99	105	177	95	258	344	280	171	154	0.595763	0.148543	0.591526	0.340502	Yes	3.06	3.47	1.58	1.36	2.13	2.04	3.95	1.64	4.06	4.66	5.04	3.63	3.17
ENSG00000137274	protein_coding	BPHL	3796	4419	2864	4483	2405	5941	2785	3638	3471	5308	3699	2880	2802	-0.476518	0.188041	-0.475641	0.340611	Yes	63.69	37.99	29.78	49.98	27.55	61.49	33.14	33.39	29.1	38.32	35.45	32.52	30.73
ENSG00000085552	protein_coding	IGSF9	1023	1255	5016	543	931	789	458	314	673	2334	580	554	1165	-0.92645	0.181149	-0.926314	0.340732	Yes	10.12	6.36	30.74	3.57	6.29	4.81	3.21	1.7	3.33	9.93	3.28	3.69	7.53
ENSG00000268225	other	CTD-2331H12.5	4	13	8	3	7	6	16	41	34	25	5	26	9	0.990473	0.146404	0.99577	0.340796	Yes	0.15	0.25	0.19	0.08	0.18	0.14	0.43	0.85	0.64	0.41	0.11	0.66	0.22
XLOC_052370	other	NA	0	5	6	13	19	14	20	30	24	28	21	22	15	0.816737	0.164675	0.798355	0.340932	Yes	0	0.19	0.28	0.64	0.96	0.64	1.05	1.22	0.89	0.89	0.89	1.1	0.73
ENSG00000143553	protein_coding	SNAPIN	331	611	515	433	376	383	324	396	433	665	401	369	388	-0.343109	0.17676	-0.343503	0.341408	Yes	12.88	12.18	12.42	11.19	9.99	9.19	8.94	8.43	8.42	11.13	8.91	9.66	9.87
ENSG00000215284	other	RP11-198M15.1	75	169	105	115	135	108	92	115	122	180	94	97	88	-0.351656	0.174913	-0.351584	0.341552	Yes	4.59	5.3	3.98	4.67	5.64	4.08	3.99	3.85	3.73	4.74	3.28	3.99	3.52
ENSG00000280165	protein_coding	PCDH20	25	6	10	48	61	8	242	503	110	8	51	7	180	1.26769	0.0799337	1.24529	0.341721	Yes	0.21	0.03	0.05	0.27	0.35	0.04	1.44	2.31	0.46	0.03	0.24	0.04	0.99
ENSG00000165006	protein_coding	UBAP1	1362	2309	2106	1780	1432	1468	1386	1950	1719	2551	1731	1622	1503	-0.263164	0.152989	-0.263747	0.341916	Yes	19.69	17.1	18.86	17.09	14.13	13.09	14.21	15.42	12.41	15.86	14.29	15.78	14.2
ENSG00000160796	protein_coding	NBEAL2	334	784	697	641	641	671	946	839	1595	1594	1140	1044	818	0.532812	0.174589	0.531554	0.341929	Yes	1.52	1.82	1.96	1.93	1.99	1.88	3.05	2.08	3.62	3.11	2.96	3.19	2.43
ENSG00000134248	protein_coding	LAMTOR5	868	1299	1461	774	631	567	655	625	702	1050	686	749	613	-0.602938	0.193119	-0.601216	0.342283	Yes	23.64	18.13	24.66	14.01	11.74	9.53	12.65	9.31	9.55	12.31	10.67	13.73	10.92
ENSG00000267939	lncRNA	CTD-2325M2.1	11	14	11	14	5	6	2	7	9	7	5	9	4	-0.842934	0.173412	-0.830064	0.34252	Yes	1.05	0.68	0.65	0.89	0.32	0.35	0.13	0.36	0.43	0.29	0.27	0.58	0.25
ENSG00000186364	protein_coding	NUDT17	28	47	67	39	35	35	38	28	35	43	41	34	22	-0.529408	0.174223	-0.527758	0.342817	Yes	0.76	0.66	1.13	0.7	0.65	0.59	0.73	0.42	0.48	0.5	0.64	0.62	0.39
ENSG00000197536	protein_coding	C5orf56	218	299	366	389	323	468	549	491	665	717	596	581	458	0.44438	0.180072	0.443506	0.342902	Yes	1.29	0.91	1.34	1.53	1.31	1.71	2.3	1.59	1.97	1.83	2.01	2.31	1.77
ENSG00000100220	protein_coding	RTCB	1264	2699	1918	1807	1512	1382	1314	1822	1904	2385	1719	1324	1583	-0.313793	0.176168	-0.313949	0.343045	Yes	24.98	27.33	23.5	23.73	20.41	16.85	18.42	19.7	18.8	20.28	19.41	17.61	20.46
ENSG00000197540	protein_coding	GZMM	14	30	14	23	16	12	32	32	66	33	42	32	18	0.65183	0.124693	0.644542	0.343121	Yes	0.59	0.65	0.37	0.65	0.46	0.31	0.96	0.74	1.4	0.6	1.02	0.91	0.5
ENSG00000100600	protein_coding	LGMN	1874	5995	4359	2625	2357	2557	2737	3172	2550	3816	2405	2043	2269	-0.498665	0.183163	-0.498131	0.343145	Yes	29.19	47.85	42.08	27.17	25.07	24.57	30.24	27.03	19.85	25.58	21.4	21.42	23.11
ENSG00000252542	other	SNORD36C	8	11	19	6	7	7	7	0	4	12	2	7	5	-0.906658	0.171089	-0.894481	0.343281	Yes	4.86	3.42	7.15	2.42	2.9	2.62	3.01	0	1.21	3.13	0.69	2.86	1.98
ENSG00000100368	protein_coding	CSF2RB	49	150	98	92	86	131	166	178	196	318	143	150	170	0.573336	0.191971	0.572876	0.34349	Yes	0.39	0.62	0.49	0.49	0.47	0.65	0.94	0.78	0.78	1.1	0.65	0.81	0.89
ENSG00000066136	protein_coding	NFYC	1076	1845	1121	1373	1065	1685	1016	1564	1620	1821	1441	1262	1021	-0.261144	0.163338	-0.261817	0.343822	Yes	9.94	8.73	6.42	8.43	6.72	9.6	6.66	7.9	7.48	7.24	7.6	7.85	6.17
ENSG00000196154	protein_coding	S100A4	129	285	118	114	151	91	243	187	308	314	322	242	267	0.556995	0.184865	0.554751	0.343935	Yes	6.25	7.07	3.54	3.67	5	2.72	8.35	4.96	7.46	6.55	8.91	7.89	8.46
ENSG00000225475	other	RP11-377K22.2	4	11	11	10	6	7	6	5	2	2	4	8	4	-0.886547	0.165891	-0.874719	0.34399	Yes	1.14	1.6	1.94	1.89	1.16	1.23	1.21	0.78	0.28	0.24	0.65	1.53	0.74
ENSG00000270820	lncRNA	RP11-355B11.2	110	120	116	69	106	200	113	101	84	140	80	102	65	-0.550783	0.176682	-0.551149	0.344026	Yes	2.25	1.25	1.47	0.94	1.48	2.52	1.64	1.13	0.86	1.23	0.93	1.4	0.87
ENSG00000163297	protein_coding	ANTXR2	938	1677	1307	1473	1635	1326	1675	2544	2596	2530	1743	2193	1809	0.335831	0.163762	0.334782	0.344086	Yes	4.46	4.08	3.85	4.65	5.3	3.89	5.64	6.61	6.16	5.17	4.73	7.01	5.62
ENSG00000144554	protein_coding	FANCD2	30	39	29	49	87	39	113	99	120	152	138	79	133	0.849919	0.199625	0.857883	0.344355	Yes	0.15	0.1	0.09	0.17	0.3	0.12	0.41	0.28	0.31	0.33	0.4	0.27	0.44
ENSG00000105643	protein_coding	ARRDC2	272	392	365	290	291	239	362	498	861	862	557	427	362	0.491584	0.142108	0.489937	0.344583	Yes	3.34	2.47	2.78	2.37	2.44	1.81	3.15	3.35	5.29	4.56	3.91	3.53	2.91
ENSG00000132313	protein_coding	MRPL35	839	1370	1134	1171	929	965	826	1111	1191	1453	916	936	908	-0.320159	0.18657	-0.320329	0.344666	Yes	8.78	7.35	7.35	8.14	6.64	6.23	6.13	6.36	6.23	6.54	5.47	6.59	6.21
ENSG00000111674	protein_coding	ENO2	39	90	66	64	71	58	74	87	186	175	105	179	93	0.638719	0.130864	0.636932	0.344868	Yes	0.48	0.57	0.5	0.52	0.6	0.44	0.65	0.58	1.14	0.93	0.74	1.48	0.75
ENSG00000119446	protein_coding	RBM18	295	562	569	452	637	451	395	544	589	666	394	441	405	-0.299428	0.167795	-0.29934	0.34496	Yes	2.38	2.32	2.84	2.42	3.5	2.24	2.26	2.4	2.37	2.31	1.81	2.39	2.13
ENSG00000179115	protein_coding	FARSA	567	1292	1912	564	646	561	629	739	893	917	762	576	662	-0.54929	0.204202	-0.544793	0.345062	Yes	10.43	12.18	21.8	6.89	8.11	6.37	8.21	7.44	8.21	7.26	8.01	7.13	7.96
ENSG00000241468	protein_coding	ATP5J2	1404	2042	1725	976	974	683	838	945	784	1605	1083	995	889	-0.604145	0.175335	-0.60177	0.345445	Yes	87.62	65.3	66.72	40.47	41.51	26.29	37.09	32.26	24.45	43.1	38.6	41.79	36.27
ENSG00000198755	protein_coding	RPL10A	3590	4445	4169	3064	3363	2727	2525	3399	3519	4741	3456	2834	2420	-0.431258	0.209716	-0.431498	0.345717	Yes	200.89	127.44	144.58	113.92	128.5	94.13	100.21	104.04	98.39	114.15	110.46	106.74	88.53
XLOC_018120	other	NA	31	12	20	11	34	35	11	25	17	11	20	13	12	-0.785338	0.197733	-0.781505	0.345735	Yes	3.18	0.63	1.27	0.75	2.38	2.21	0.8	1.4	0.87	0.48	1.17	0.9	0.8
ENSG00000104412	protein_coding	EMC2	463	731	615	532	555	551	469	527	598	799	478	481	469	-0.36422	0.189891	-0.364655	0.345781	Yes	13.19	10.67	10.86	10.07	10.8	9.69	9.48	8.21	8.51	9.8	7.78	9.23	8.74
ENSG00000145723	protein_coding	GIN1	130	261	183	182	195	227	172	208	177	255	173	135	175	-0.353902	0.166644	-0.354557	0.345953	Yes	1.61	1.66	1.41	1.5	1.65	1.74	1.51	1.41	1.1	1.36	1.23	1.13	1.42
ENSG00000115738	protein_coding	ID2	2338	7206	4031	2600	3039	2539	2153	2683	2879	4888	2181	3394	2392	-0.530557	0.179756	-0.529678	0.346165	Yes	43.73	69.06	46.73	32.31	38.81	29.3	28.56	27.45	26.91	39.34	23.3	42.73	29.25
ENSG00000135521	protein_coding	LTV1	244	616	618	383	389	271	334	335	372	450	296	316	403	-0.459588	0.188041	-0.457922	0.346165	Yes	5.29	6.85	8.31	5.52	5.76	3.63	5.14	3.98	4.03	4.2	3.67	4.61	5.72
ENSG00000270165	other	RP11-167P11.2	2	11	7	31	33	21	31	50	55	52	42	37	34	0.820788	0.196811	0.802373	0.346211	Yes	0.14	0.4	0.31	1.45	1.59	0.91	1.55	1.93	1.94	1.58	1.69	1.75	1.57
ENSG00000256103	other	RP1-96H9.5	9	12	16	5	6	8	7	4	3	11	6	4	4	-0.848776	0.176992	-0.839958	0.346354	Yes	1.4	0.95	1.54	0.52	0.64	0.77	0.77	0.34	0.23	0.73	0.53	0.42	0.41
ENSG00000248180	other	GAPDHP60	352	564	702	398	320	288	229	424	429	486	376	306	269	-0.554736	0.177901	-0.553448	0.346498	Yes	14.17	11.64	17.52	10.65	8.8	7.15	6.54	9.34	8.63	8.42	8.65	8.29	7.08
ENSG00000215482	other	CALM2P3	50	123	136	100	88	89	53	80	82	128	64	74	77	-0.540838	0.189168	-0.539366	0.346653	Yes	4.46	5.62	7.52	5.93	5.36	4.9	3.35	3.91	3.66	4.91	3.26	4.44	4.49
ENSG00000104522	protein_coding	TSTA3	982	1484	2108	757	751	888	701	908	1114	1591	1058	945	702	-0.503495	0.190203	-0.500689	0.346773	Yes	17.28	13.38	22.99	8.85	9.02	9.64	8.75	8.74	9.79	12.05	10.63	11.19	8.08
ENSG00000164051	protein_coding	CCDC51	252	508	363	223	260	246	222	312	326	385	309	240	232	-0.369173	0.197918	-0.368654	0.346841	Yes	4.38	4.52	3.91	2.58	3.09	2.64	2.74	2.97	2.83	2.88	3.07	2.81	2.64
ENSG00000163257	protein_coding	DCAF16	237	495	279	464	444	522	523	620	893	726	692	491	532	0.362434	0.155659	0.360376	0.34699	Yes	2.09	2.23	1.52	2.72	2.67	2.84	3.27	2.99	3.93	2.75	3.48	2.91	3.06
ENSG00000178772	protein_coding	CPN2	11364	16486	16273	14347	13099	14970	9311	17339	14992	22438	15293	12568	11089	-0.288064	0.170104	-0.289051	0.347052	Yes	150.37	111.77	133.44	126.14	118.35	122.19	87.38	125.5	99.12	127.74	115.58	111.93	95.92
ENSG00000186666	protein_coding	BCDIN3D	171	297	246	199	210	221	167	235	236	337	197	231	151	-0.310532	0.184348	-0.31127	0.347055	Yes	2.11	1.87	1.88	1.63	1.77	1.68	1.46	1.58	1.45	1.79	1.39	1.91	1.22
XLOC_003836	other	NA	14	8	11	9	8	14	14	26	34	81	31	23	5	0.901696	0.118877	0.885851	0.347219	Yes	1.51	0.44	0.74	0.65	0.59	0.93	1.07	1.54	1.83	3.76	1.91	1.67	0.35
ENSG00000156234	protein_coding	CXCL13	4	13	4	9	20	1	59	9	37	33	20	58	14	1.04424	0.15934	1.05642	0.347257	Yes	0.13	0.22	0.08	0.2	0.45	0.02	1.39	0.16	0.62	0.47	0.38	1.3	0.3
ENSG00000131724	protein_coding	IL13RA1	4495	9186	10643	6510	8194	7227	5252	8909	8558	11141	6374	4965	6094	-0.368155	0.167523	-0.368799	0.347547	Yes	42.21	44.19	61.93	40.62	52.54	41.86	34.98	45.76	40.15	45.01	34.18	31.38	37.41
ENSG00000165804	protein_coding	ZNF219	321	456	312	272	200	318	324	541	485	857	702	436	433	0.443461	0.145069	0.439628	0.347595	Yes	2.91	2.12	1.75	1.64	1.24	1.78	2.08	2.68	2.19	3.34	3.63	2.66	2.56
ENSG00000163468	protein_coding	CCT3	1966	4757	4921	2950	2729	2385	2295	3052	2932	3902	2707	2711	2576	-0.438732	0.188953	-0.43749	0.347858	Yes	31.99	39.66	49.63	31.9	30.33	23.94	26.49	27.17	23.84	27.32	25.16	29.69	27.41
ENSG00000110328	protein_coding	GALNT18	176	218	209	171	182	111	201	294	377	1023	547	211	243	0.720866	0.120366	0.717416	0.3479	Yes	2.82	1.79	2.07	1.82	1.99	1.1	2.28	2.57	3.01	7.04	5	2.27	2.54
ENSG00000120656	protein_coding	TAF12	210	462	393	287	261	263	274	223	305	376	227	261	241	-0.447802	0.176624	-0.447921	0.348044	Yes	5.04	5.68	5.84	4.57	4.27	3.89	4.66	2.92	3.65	3.88	3.11	4.21	3.78
ENSG00000023909	protein_coding	GCLM	1019	1440	517	1202	1596	1323	1493	2391	2997	2205	1813	2178	1574	0.490858	0.166367	0.48684	0.348086	Yes	8.33	6.03	2.62	6.53	8.91	6.67	8.65	10.69	12.24	7.75	8.46	11.98	8.41
XLOC_049567	other	NA	217	320	338	202	183	268	229	210	247	342	183	218	210	-0.400905	0.173884	-0.401706	0.348493	Yes	1.96	1.48	1.89	1.21	1.13	1.49	1.47	1.04	1.11	1.33	0.94	1.32	1.24
XLOC_033931	other	NA	1	3	2	8	6	4	15	11	12	9	7	11	8	0.887976	0.150993	0.872677	0.348819	Yes	0.1	0.15	0.12	0.51	0.4	0.24	1.03	0.58	0.58	0.37	0.39	0.72	0.51
ENSG00000126246	protein_coding	IGFLR1	380	733	1827	263	409	372	491	353	559	522	506	345	380	-0.714299	0.198818	-0.707963	0.348962	Yes	8.07	7.97	24.04	3.71	5.93	4.87	7.39	4.1	5.93	4.77	6.14	4.93	5.27
ENSG00000143578	protein_coding	CREB3L4	245	418	573	281	254	334	301	348	342	428	251	268	242	-0.441942	0.194447	-0.442172	0.349688	Yes	4.79	4.19	6.95	3.65	3.39	4.03	4.18	3.72	3.34	3.6	2.8	3.53	3.1
ENSG00000232134	other	RPS15AP12	125	141	107	97	108	82	81	96	92	102	85	88	72	-0.576607	0.210626	-0.57616	0.349958	Yes	12.91	7.46	6.85	6.66	7.62	5.22	5.93	5.42	4.75	4.53	5.01	6.12	4.86
ENSG00000226457	other	RP11-430L17.1	29	23	13	13	12	18	10	11	6	14	13	19	11	-0.763125	0.168908	-0.756805	0.350367	Yes	3.05	1.24	0.85	0.91	0.86	1.17	0.75	0.63	0.32	0.63	0.78	1.34	0.76
ENSG00000100461	protein_coding	RBM23	1189	1940	1796	1238	1206	1294	1273	1529	1582	1885	1402	1162	1361	-0.272941	0.17979	-0.273457	0.350416	Yes	4.31	3.6	4.03	2.98	2.98	2.89	3.27	3.03	2.86	2.94	2.9	2.83	3.22
ENSG00000175182	protein_coding	FAM131A	73	144	103	126	93	146	148	203	277	263	180	186	134	0.474578	0.171121	0.473082	0.350946	Yes	0.65	0.65	0.56	0.74	0.56	0.8	0.93	0.98	1.22	1	0.91	1.11	0.77
ENSG00000141401	protein_coding	IMPA2	454	739	2289	340	790	546	498	525	840	692	698	378	488	-0.7226	0.202109	-0.719064	0.351037	Yes	10.98	9.16	34.32	5.47	13.05	8.15	8.55	6.95	10.15	7.2	9.65	6.16	7.72
ENSG00000093167	protein_coding	LRRFIP2	1184	1720	1067	1437	1328	1364	1656	2229	2102	2145	2182	1794	1759	0.262973	0.178026	0.261434	0.351252	Yes	10.07	7.49	5.62	8.12	7.71	7.15	9.98	10.37	8.93	7.85	10.6	10.26	9.78
ENSG00000229598	other	PRDX3P1	66	153	111	106	96	81	68	134	97	139	84	78	75	-0.364967	0.182601	-0.365458	0.351447	Yes	3.47	4.12	3.61	3.7	3.44	2.62	2.53	3.85	2.55	3.14	2.52	2.76	2.57
ENSG00000177963	protein_coding	RIC8A	1294	2008	1881	1568	1302	1597	1311	1753	1879	2437	1759	1479	1335	-0.218891	0.180461	-0.219615	0.351603	Yes	12.95	10.3	11.67	10.43	8.9	9.86	9.31	9.6	9.4	10.49	10.06	9.96	8.74
ENSG00000167608	protein_coding	TMC4	47	62	14	37	34	25	39	863	576	152	48	65	531	1.1187	0.147923	1.1614	0.351648	Yes	0.75	0.51	0.14	0.39	0.37	0.25	0.44	7.54	4.6	1.04	0.44	0.7	5.54
ENSG00000167797	protein_coding	CDK2AP2	686	1480	3670	660	756	836	747	866	1270	1350	869	711	793	-0.698408	0.218152	-0.690835	0.351768	Yes	16.26	17.98	53.92	10.4	12.24	12.23	12.56	11.23	15.04	13.77	11.77	11.35	12.29
ENSG00000058799	protein_coding	YIPF1	654	1133	1896	743	634	651	599	840	895	1084	856	668	711	-0.500415	0.205953	-0.497071	0.352292	Yes	13.98	12.41	25.12	10.55	9.26	8.59	9.08	9.82	9.56	9.97	10.45	9.61	9.94
ENSG00000137266	protein_coding	SLC22A23	1183	2367	2154	1188	1041	1084	885	1331	1279	2351	1290	1198	759	-0.500345	0.196151	-0.499995	0.35247	Yes	5.81	5.96	6.56	3.88	3.49	3.29	3.08	3.58	3.14	4.97	3.62	3.96	2.44
XLOC_004534	other	NA	17	21	28	38	53	52	54	70	91	69	71	61	46	0.57675	0.179723	0.570682	0.352497	Yes	0.42	0.26	0.43	0.62	0.89	0.79	0.94	0.94	1.12	0.73	1	1.01	0.74
ENSG00000005844	protein_coding	ITGAL	778	1421	845	1115	932	949	1555	1509	2094	2007	1924	1697	1510	0.495136	0.211953	0.493584	0.352511	Yes	5.76	5.39	3.88	5.48	4.71	4.33	8.16	6.11	7.74	6.39	8.13	8.45	7.31
ENSG00000156256	protein_coding	USP16	683	1156	1097	1152	1003	1068	808	976	1245	1564	879	977	946	-0.25575	0.169613	-0.256315	0.352749	Yes	8.77	7.6	8.73	9.83	8.79	8.46	7.36	6.85	7.99	8.64	6.45	8.44	7.94
ENSG00000001630	protein_coding	CYP51A1	3944	5824	3023	7564	2533	3559	3742	7168	14689	12563	12584	10044	7957	0.714502	0.183796	0.713269	0.352938	Yes	45.53	34.45	21.63	58.01	19.96	25.34	30.64	45.26	84.72	62.39	82.97	78.03	60.05
ENSG00000139269	protein_coding	INHBE	5009	7268	10392	7458	3272	5295	2254	2238	1594	9339	4269	4601	5566	-0.764253	0.190675	-0.763363	0.353145	Yes	74.19	55.16	95.39	73.4	33.09	48.38	23.68	18.13	11.8	59.52	36.12	45.87	53.9
XLOC_005691	other	NA	14	10	10	22	28	25	38	49	60	40	51	18	32	0.734939	0.183828	0.729111	0.353191	Yes	0.99	0.36	0.44	1.04	1.36	1.1	1.91	1.9	2.13	1.22	2.07	0.86	1.49
ENSG00000170448	protein_coding	NFXL1	139	324	473	205	274	288	229	260	284	293	182	227	234	-0.45639	0.179304	-0.455076	0.353197	Yes	1.41	1.68	2.97	1.38	1.89	1.8	1.64	1.44	1.44	1.28	1.05	1.55	1.55
ENSG00000250696	lncRNA	RP11-704M14.1	241	707	160	369	122	497	195	178	300	307	241	325	201	-0.647504	0.179054	-0.639547	0.353423	Yes	3.51	5.27	1.44	3.57	1.21	4.46	2.01	1.42	2.18	1.92	2	3.18	1.91
ENSG00000179639	protein_coding	FCER1A	26	8	5	24	45	10	26	58	134	88	50	63	61	0.969905	0.166518	0.968106	0.353664	Yes	0.89	0.14	0.11	0.55	1.06	0.21	0.63	1.09	2.3	1.3	0.98	1.46	1.37
ENSG00000134222	protein_coding	PSRC1	137	284	201	196	22	431	49	37	112	182	208	32	33	-0.986476	0.200057	-0.981841	0.353667	Yes	2.52	2.68	2.29	2.4	0.28	4.89	0.64	0.37	1.03	1.44	2.19	0.4	0.4
ENSG00000011198	protein_coding	ABHD5	174	545	418	274	310	470	227	278	391	543	180	236	313	-0.490564	0.181577	-0.489978	0.35391	Yes	2.95	4.73	4.39	3.08	3.59	4.91	2.73	2.58	3.31	3.96	1.74	2.69	3.47
ENSG00000087995	protein_coding	METTL2A	208	466	403	297	249	298	263	306	391	316	246	296	269	-0.355424	0.18749	-0.355548	0.354002	Yes	2.55	2.93	3.06	2.42	2.09	2.26	2.29	2.05	2.4	1.67	1.72	2.44	2.16
ENSG00000130717	protein_coding	UCK1	1088	2365	1417	1228	1133	1152	965	1455	1499	1772	1180	1207	1299	-0.329068	0.177809	-0.32936	0.354339	Yes	19.73	21.98	15.93	14.8	14.03	12.89	12.41	14.44	13.58	13.83	12.22	14.73	15.4
ENSG00000160948	protein_coding	VPS28	2033	2390	2035	1409	1360	1467	1286	1679	1902	2591	1683	1534	1288	-0.385032	0.212152	-0.384926	0.354411	Yes	57.81	34.82	35.86	26.62	26.41	25.73	25.94	26.12	27.02	31.7	27.33	29.36	23.94
ENSG00000198258	protein_coding	UBL5	1379	1851	1596	930	964	778	860	892	812	1378	974	933	828	-0.626973	0.198688	-0.626013	0.354795	Yes	107.7	74.07	77.25	48.26	51.41	37.48	47.64	38.11	31.69	46.31	43.45	49.04	42.28
ENSG00000165828	protein_coding	PRAP1	10242	13987	15992	8758	6735	4804	6394	7630	3958	11513	8197	5496	6788	-0.70373	0.188953	-0.702844	0.354798	Yes	422.61	295.71	408.95	240.12	189.76	122.28	187.12	172.22	81.6	204.4	193.19	152.63	183.11
XLOC_021072	other	NA	34	49	255	95	41	82	22	45	55	180	7	10	10	-0.979335	0.201496	-0.998253	0.3548	Yes	0.26	0.19	1.22	0.49	0.22	0.39	0.12	0.19	0.21	0.6	0.03	0.05	0.05
ENSG00000198805	protein_coding	PNP	1960	3400	1289	1616	1383	1795	1282	1545	1676	2604	1580	1562	1269	-0.487548	0.21086	-0.486961	0.354822	Yes	38.82	34.5	15.82	21.27	18.7	21.93	18.01	16.74	16.59	22.19	17.87	20.82	16.43
ENSG00000124399	other	RP11-663P9.2	214	329	230	151	143	112	134	153	103	227	133	146	137	-0.637611	0.187611	-0.636543	0.354948	Yes	21.98	17.32	14.64	10.31	10.03	7.1	9.76	8.6	5.29	10.03	7.8	10.1	9.2
ENSG00000251562	lncRNA	MALAT1	6408	6709	4991	11425	12933	11201	18407	19097	21214	17154	15327	19889	11588	0.61747	0.180262	0.612854	0.355025	Yes	29.84	16.01	14.41	35.35	41.13	32.18	60.8	48.65	49.37	34.37	40.77	62.34	35.28
ENSG00000156006	protein_coding	NAT2	1482	3045	3037	2271	1576	1621	1203	1518	1212	2349	1209	1813	1648	-0.661223	0.185621	-0.663024	0.355279	Yes	44.91	47.28	57.04	45.73	32.61	30.31	25.86	25.17	18.35	30.63	20.93	36.98	32.65
ENSG00000196553	lncRNA	LINC00238	61	47	143	38	41	59	39	26	58	64	30	23	33	-0.852017	0.202182	-0.851354	0.35538	Yes	1.72	0.68	2.51	0.71	0.79	1.03	0.78	0.4	0.82	0.78	0.48	0.44	0.61
ENSG00000166391	protein_coding	MOGAT2	6887	10130	6087	7691	5147	8454	5326	6087	6891	11385	6170	5851	6282	-0.407613	0.194665	-0.408316	0.355613	Yes	82	61.8	44.92	60.85	41.85	62.09	44.98	39.65	41	58.33	41.96	46.89	48.9
ENSG00000136243	protein_coding	NUPL2	303	628	527	381	372	357	373	374	567	598	345	336	367	-0.302942	0.174191	-0.303217	0.355915	Yes	5.26	5.59	5.67	4.4	4.41	3.83	4.6	3.55	4.92	4.47	3.42	3.93	4.17
ENSG00000106635	protein_coding	BCL7B	519	1034	942	596	529	547	541	715	752	860	598	630	592	-0.324945	0.204202	-0.324557	0.35623	Yes	9.92	10.12	11.15	7.57	6.9	6.45	7.33	7.47	7.18	7.07	6.53	8.1	7.39
ENSG00000158158	protein_coding	CNNM4	195	302	225	270	227	328	282	387	587	527	373	344	325	0.330253	0.14576	0.32828	0.356932	Yes	1.68	1.33	1.2	1.54	1.33	1.74	1.72	1.82	2.52	1.95	1.83	1.99	1.83
XLOC_050912	other	NA	15	14	9	39	38	45	52	59	68	53	51	53	47	0.663486	0.208043	0.653146	0.357068	Yes	0.54	0.26	0.2	0.94	0.94	1.01	1.34	1.17	1.23	0.83	1.06	1.29	1.11
ENSG00000115598	protein_coding	IL1RL2	138	270	93	153	111	223	72	78	103	94	87	173	107	-0.766	0.203964	-0.774919	0.357114	Yes	2.09	2.1	0.87	1.54	1.15	2.08	0.77	0.65	0.78	0.61	0.75	1.76	1.06
ENSG00000197903	protein_coding	HIST1H2BK	119	523	417	173	232	169	138	165	121	387	252	158	168	-0.646518	0.177519	-0.641317	0.357215	Yes	12.51	28.18	27.18	12.09	16.66	10.96	10.29	9.49	6.36	17.51	15.14	11.18	11.55
ENSG00000099797	protein_coding	TECR	1110	1858	1473	1028	1010	1100	943	1309	1451	1752	1293	1088	1026	-0.294467	0.186168	-0.294969	0.357243	Yes	27.44	23.53	22.56	16.88	17.05	16.77	16.53	17.7	17.92	18.63	18.25	18.1	16.58
ENSG00000165914	protein_coding	TTC7B	448	729	1049	517	596	550	305	485	552	1036	529	364	506	-0.553697	0.189823	-0.554616	0.357856	Yes	0.91	0.76	1.31	0.69	0.82	0.69	0.44	0.54	0.56	0.9	0.61	0.5	0.67
ENSG00000157870	protein_coding	FAM213B	157	367	233	228	174	203	283	272	694	511	428	274	303	0.475766	0.135418	0.473108	0.358095	Yes	2.21	2.65	2.03	2.13	1.67	1.76	2.82	2.09	4.88	3.09	3.44	2.59	2.79
ENSG00000181929	protein_coding	PRKAG1	728	1285	1349	896	867	860	752	940	1105	1418	918	871	864	-0.314577	0.194814	-0.314578	0.358146	Yes	9.33	8.44	10.72	7.63	7.59	6.8	6.84	6.59	7.08	7.82	6.72	7.51	7.24
ENSG00000267467	protein_coding	APOC4	11596	11392	11402	7775	7149	5708	9373	5722	3825	7015	5520	5980	4193	-0.763951	0.20694	-0.772399	0.35816	Yes	626.99	315.6	382.08	279.33	263.95	190.38	359.45	169.24	103.34	163.2	170.48	217.62	148.22
ENSG00000198912	protein_coding	C1orf174	576	886	665	628	526	637	549	453	791	1044	648	617	550	-0.279476	0.21881	-0.28028	0.358176	Yes	13.85	10.92	9.91	10.04	8.64	9.45	9.36	5.96	9.51	10.8	8.9	9.99	8.65
XLOC_022999	other	NA	12	41	67	20	17	18	23	13	24	34	13	14	16	-0.734269	0.189363	-0.725378	0.358299	Yes	2.29	4.01	7.92	2.54	2.21	2.12	3.11	1.36	2.29	2.79	1.42	1.8	2
ENSG00000099937	protein_coding	SERPIND1	43171	54147	34753	50790	40391	41534	33477	54664	39845	61170	40454	38410	37305	-0.326782	0.17202	-0.327304	0.358412	Yes	677.51	435.4	338.01	529.62	432.83	402.08	372.62	469.28	312.45	413.04	362.62	405.71	382.74
ENSG00000134690	protein_coding	CDCA8	9	25	11	17	35	21	93	55	41	57	63	21	28	0.920276	0.111831	0.916133	0.358678	Yes	0.15	0.21	0.11	0.18	0.39	0.21	1.07	0.49	0.33	0.4	0.58	0.23	0.3
ENSG00000137509	protein_coding	PRCP	2441	4491	3609	2773	2710	2794	2511	3509	2730	4781	2806	2268	2788	-0.326294	0.173325	-0.327005	0.359106	Yes	22.36	21.08	20.49	16.88	16.95	15.79	16.31	17.58	12.5	18.84	14.68	13.98	16.7
ENSG00000178556	other	CKS1BP6	15	15	15	14	10	11	10	13	6	7	8	7	12	-0.734059	0.175898	-0.729265	0.359151	Yes	2.5	1.28	1.55	1.55	1.14	1.13	1.18	1.19	0.5	0.5	0.76	0.79	1.31
ENSG00000136930	protein_coding	PSMB7	2790	4157	3059	2558	2120	1830	1993	2361	2596	3358	2445	2154	2190	-0.453319	0.218121	-0.452665	0.359182	Yes	101.16	77.23	68.74	61.63	52.49	40.93	51.25	46.83	47.03	52.39	50.64	52.57	51.91
ENSG00000185475	protein_coding	TMEM179B	757	1275	1041	699	672	665	670	788	836	1112	839	769	666	-0.353058	0.197634	-0.352921	0.359611	Yes	25.92	22.37	22.09	15.9	15.71	14.05	16.27	14.76	14.3	16.38	16.41	17.72	14.91
ENSG00000211956	protein_coding	IGHV4-34	1	2	5	5	6	0	4	18	18	6	12	10	10	0.974564	0.184254	0.972094	0.35967	Yes	0.1	0.1	0.31	0.33	0.41	0	0.28	0.99	0.9	0.26	0.69	0.67	0.65
ENSG00000115661	protein_coding	STK16	911	1394	1184	864	838	777	790	1055	842	1144	1005	851	823	-0.372902	0.183828	-0.373405	0.35987	Yes	11.12	8.72	8.96	7.01	6.99	5.85	6.84	7.05	5.14	6.01	7.01	6.99	6.57
XLOC_040969	other	NA	125	391	313	274	153	206	166	261	177	207	145	163	190	-0.568226	0.204383	-0.568971	0.359972	Yes	2.92	4.67	4.53	4.25	2.44	2.97	2.75	3.33	2.06	2.08	1.93	2.56	2.9
ENSG00000278967	other	RP5-849H19.3	706	1023	1224	878	889	1146	763	1137	1002	1592	709	773	615	-0.370756	0.181646	-0.371765	0.360081	Yes	15.55	11.55	16.71	12.85	13.37	15.57	11.92	13.7	11.03	15.09	8.92	11.46	8.86
ENSG00000185825	protein_coding	BCAP31	2966	4158	4215	2419	2237	2230	2331	3344	2969	3889	2920	2507	2375	-0.364018	0.194646	-0.363028	0.360241	Yes	48.72	35	42.91	26.4	25.09	22.6	27.16	30.05	24.37	27.49	27.4	27.72	25.51
ENSG00000058729	protein_coding	RIOK2	232	508	571	327	393	397	337	373	436	510	341	349	353	-0.334506	0.203285	-0.334113	0.360706	Yes	1.92	2.15	2.93	1.8	2.22	2.03	1.98	1.69	1.8	1.82	1.61	1.94	1.91
ENSG00000142534	protein_coding	RPS11	9374	11952	9990	6727	7648	5914	6176	6694	6972	11231	7390	6966	5991	-0.513635	0.205166	-0.513584	0.361596	Yes	447.12	292.09	295.31	213.2	249.09	174.01	208.93	174.66	166.16	230.49	201.33	223.63	186.81
ENSG00000131773	protein_coding	KHDRBS3	136	337	245	209	219	187	171	216	205	246	212	139	201	-0.408168	0.182341	-0.409522	0.361625	Yes	2.24	2.84	2.5	2.28	2.46	1.9	1.99	1.94	1.68	1.74	1.99	1.54	2.16
ENSG00000228328	other	RP11-516A11.1	86	278	300	159	176	168	115	206	184	222	155	125	168	-0.454772	0.193788	-0.453217	0.361841	Yes	2.76	4.57	5.97	3.39	3.86	3.33	2.62	3.62	2.95	3.07	2.84	2.7	3.53
ENSG00000171522	protein_coding	PTGER4	26	126	47	49	72	71	116	108	179	163	106	79	137	0.644755	0.198061	0.641984	0.362076	Yes	0.27	0.67	0.3	0.34	0.51	0.46	0.86	0.62	0.93	0.73	0.63	0.55	0.93
XLOC_006628	other	NA	1	1	1	2	10	6	9	10	9	9	9	14	9	0.907621	0.177448	0.887666	0.362581	Yes	0.12	0.06	0.08	0.17	0.85	0.46	0.79	0.68	0.56	0.48	0.64	1.17	0.73
ENSG00000242282	lncRNA	AC108488.4	132	318	92	78	58	68	76	87	104	88	106	93	60	-0.658603	0.224059	-0.654394	0.362903	Yes	3.45	4.26	1.49	1.36	1.04	1.1	1.41	1.24	1.36	0.99	1.58	1.64	1.03
ENSG00000111361	protein_coding	EIF2B1	799	1558	1306	955	976	1024	968	1006	1368	1647	1057	930	964	-0.249004	0.176497	-0.2496	0.363047	Yes	9.18	9.17	9.3	7.29	7.66	7.26	7.89	6.32	7.86	8.14	6.94	7.19	7.24
ENSG00000229447	other	RP11-490K7.4	3	7	5	5	13	9	16	12	25	24	14	11	14	0.786803	0.196157	0.775059	0.363526	Yes	0.28	0.33	0.28	0.3	0.81	0.51	1.04	0.6	1.15	0.95	0.73	0.68	0.84
ENSG00000251583	other	AC008427.2	91	171	159	104	104	89	66	100	133	196	78	90	83	-0.469829	0.18749	-0.469713	0.364226	Yes	5.57	5.36	6.03	4.23	4.34	3.36	2.86	3.35	4.07	5.16	2.73	3.71	3.32
ENSG00000095397	protein_coding	DFNB31	118	160	174	202	146	204	266	256	340	351	306	280	267	0.498257	0.21881	0.495965	0.364226	Yes	0.88	0.61	0.8	1	0.74	0.93	1.4	1.04	1.26	1.12	1.3	1.4	1.3
ENSG00000260014	other	LSM3P5	20	30	26	14	21	7	15	15	11	25	11	12	10	-0.690534	0.189923	-0.682313	0.364586	Yes	2.62	2.01	2.11	1.22	1.88	0.57	1.39	1.07	0.72	1.41	0.82	1.06	0.86
ENSG00000176919	protein_coding	C8G	7301	7975	11922	3577	4749	3679	3779	6086	6856	7989	6372	3765	3562	-0.561577	0.206445	-0.557855	0.364767	Yes	322.16	180.3	326.02	104.87	143.09	100.14	118.27	146.9	151.16	151.68	160.6	111.82	102.75
ENSG00000177946	protein_coding	CENPBD1	202	477	326	262	207	298	233	331	266	378	281	222	236	-0.34917	0.18032	-0.348901	0.364942	Yes	2.95	3.57	2.95	2.54	2.06	2.68	2.41	2.64	1.94	2.37	2.34	2.18	2.25
ENSG00000114737	protein_coding	CISH	231	6634	1701	360	1036	2593	410	291	708	799	246	1836	325	-1.01708	0.201202	-1.008	0.365102	Yes	4.16	61.18	18.97	4.31	12.73	28.79	5.23	2.87	6.37	6.19	2.53	22.24	3.82
ENSG00000156453	protein_coding	PCDH1	810	2850	3619	1682	1433	1640	1158	2085	2124	2170	1523	1204	1212	-0.526977	0.211003	-0.525152	0.365123	Yes	5.84	10.53	16.18	8.06	7.06	7.3	5.92	8.23	7.66	6.74	6.28	5.85	5.72
ENSG00000173715	protein_coding	C11orf80	38	86	53	24	52	41	70	79	88	150	99	93	77	0.584551	0.223093	0.584095	0.365123	Yes	0.61	0.71	0.53	0.26	0.57	0.41	0.8	0.7	0.71	1.04	0.91	1.01	0.81
ENSG00000155659	protein_coding	VSIG4	204	1881	1102	352	658	411	519	448	428	677	340	146	483	-0.8199	0.197704	-0.813434	0.365181	Yes	3.73	17.62	12.48	4.28	8.21	4.63	6.73	4.48	3.91	5.32	3.55	1.8	5.77
ENSG00000158864	protein_coding	NDUFS2	4457	6700	5909	4675	3944	3845	3252	5680	5017	7307	4892	4162	3868	-0.325029	0.177558	-0.325308	0.365404	Yes	78.46	60.43	64.47	54.68	47.41	41.75	40.6	54.7	44.13	55.34	49.19	49.31	44.51
ENSG00000102760	protein_coding	RGCC	4	35	7	7	18	8	19	14	54	47	21	37	34	0.838702	0.184437	0.831913	0.365426	Yes	0.17	0.75	0.18	0.19	0.51	0.21	0.56	0.32	1.13	0.84	0.5	1.04	0.93
ENSG00000181458	protein_coding	TMEM45A	1540	2335	2922	1274	1559	1483	1151	1367	1555	2091	1372	1508	969	-0.610249	0.233712	-0.609484	0.365638	Yes	31.58	24.53	37.13	17.36	21.83	18.76	16.74	15.33	15.93	18.45	16.07	20.81	12.99
ENSG00000182979	protein_coding	MTA1	877	1160	869	1065	972	1127	1192	1628	1762	2163	1619	1330	1038	0.27397	0.190675	0.272309	0.365684	Yes	10.55	7.15	6.48	8.51	7.99	8.36	10.17	10.71	10.59	11.2	11.13	10.77	8.16
ENSG00000107815	protein_coding	C10orf2	128	323	345	159	162	184	154	186	229	210	171	157	216	-0.430276	0.209239	-0.42884	0.36578	Yes	1.62	2.09	2.7	1.33	1.4	1.43	1.38	1.28	1.44	1.14	1.23	1.33	1.78
ENSG00000172409	protein_coding	CLP1	174	399	382	201	231	205	195	286	278	306	238	214	236	-0.344776	0.210437	-0.344003	0.366089	Yes	2.53	2.98	3.45	1.94	2.3	1.84	2.01	2.28	2.02	1.92	1.98	2.1	2.25
ENSG00000260490	other	MYL12BP1	90	196	153	100	93	99	111	95	105	141	90	109	108	-0.41277	0.182785	-0.411241	0.366496	Yes	7.11	7.94	7.49	5.25	5.02	4.83	6.22	4.11	4.15	4.79	4.06	5.8	5.58
ENSG00000178719	protein_coding	GRINA	7978	14801	12890	7629	6582	7923	7222	9846	9911	12636	9942	7061	7805	-0.348942	0.20238	-0.348896	0.366723	Yes	135.16	128.48	135.33	85.88	76.14	82.8	86.78	91.25	83.9	92.11	96.2	80.51	86.44
ENSG00000182054	protein_coding	IDH2	6032	8447	20535	4576	6216	6998	4957	4609	7490	15222	5894	3996	4693	-0.671522	0.198252	-0.669853	0.366891	Yes	85.88	61.62	181.2	43.29	60.43	61.46	50.06	35.9	53.29	93.25	47.93	38.29	43.68
ENSG00000235698	other	PA2G4P2	74	184	162	110	108	106	110	116	128	162	103	95	103	-0.351946	0.209362	-0.350988	0.36711	Yes	2.47	3.15	3.35	2.44	2.46	2.18	2.6	2.12	2.14	2.33	1.96	2.13	2.25
ENSG00000057757	protein_coding	PITHD1	958	1692	1412	916	909	832	848	975	1155	1286	1186	920	974	-0.364731	0.202085	-0.364636	0.367155	Yes	17.56	15.89	16.04	11.16	11.38	9.41	11.02	9.78	10.58	10.14	12.42	11.35	11.67
ENSG00000127220	protein_coding	ABHD8	368	923	625	310	315	394	292	414	441	677	437	297	336	-0.498905	0.207216	-0.497603	0.367437	Yes	6.67	8.57	7.02	3.73	3.9	4.41	3.75	4.11	3.99	5.28	4.53	3.62	3.98
ENSG00000012504	protein_coding	NR1H4	2482	5115	4203	3377	2855	3093	2369	3575	2728	5289	2980	3088	2066	-0.440283	0.185638	-0.440801	0.367514	Yes	30.29	31.98	31.79	27.38	23.79	23.28	20.51	23.87	16.64	27.77	20.77	25.36	16.48
ENSG00000119650	protein_coding	IFT43	346	505	573	243	234	218	301	266	261	386	295	275	224	-0.548593	0.202103	-0.546096	0.367854	Yes	9.09	6.8	9.33	4.24	4.2	3.53	5.61	3.82	3.43	4.36	4.43	4.86	3.85
ENSG00000256185	other	RP11-612B6.2	60	67	29	44	38	44	33	46	39	58	43	37	23	-0.525786	0.211946	-0.525148	0.368218	Yes	52.26	29.9	15.65	25.46	22.6	23.64	20.39	21.92	16.97	21.74	21.39	21.69	13.1
ENSG00000100612	protein_coding	DHRS7	2914	3145	3346	2579	2612	1829	1645	1735	1855	3385	2677	2539	2060	-0.547842	0.188041	-0.547214	0.368231	Yes	41.26	22.81	29.36	24.26	25.25	15.97	16.52	13.44	13.12	20.62	21.65	24.19	19.07
ENSG00000234678	lncRNA	RP11-465N4.4	14	53	100	31	10	23	11	18	11	44	29	14	26	-0.855326	0.201096	-0.843025	0.368644	Yes	0.53	1.03	2.34	0.78	0.26	0.54	0.29	0.37	0.21	0.71	0.63	0.36	0.64
ENSG00000213398	protein_coding	LCAT	8474	10576	9243	5626	5447	6083	4913	8206	6120	7450	8410	5784	5778	-0.463507	0.197284	-0.464624	0.368654	Yes	186.75	119.42	126.24	82.38	81.97	82.7	76.79	98.93	67.39	70.64	105.86	85.79	83.25
ENSG00000248740	lncRNA	RP11-328K4.1	545	513	511	300	334	328	280	311	241	407	173	366	221	-0.747574	0.210626	-0.75536	0.369126	Yes	23.66	11.41	13.75	8.65	9.9	8.78	8.62	7.38	5.23	7.6	4.29	10.69	6.27
XLOC_028591	other	NA	2	6	5	12	40	24	42	41	34	38	48	35	24	0.840702	0.208864	0.822103	0.369243	Yes	0.09	0.13	0.13	0.34	1.17	0.63	1.28	0.96	0.73	0.7	1.17	1.01	0.67
XLOC_003075	other	NA	4	14	9	10	9	15	21	15	19	33	21	23	13	0.650575	0.21203	0.647523	0.369531	Yes	0.18	0.33	0.25	0.3	0.28	0.42	0.68	0.37	0.43	0.65	0.55	0.71	0.39
ENSG00000183520	protein_coding	UTP11L	240	505	409	345	291	282	284	287	360	485	350	265	316	-0.318478	0.181024	-0.318575	0.369545	Yes	4.76	5.13	5.03	4.55	3.94	3.45	4	3.12	3.57	4.14	3.97	3.54	4.1
ENSG00000078967	protein_coding	UBE2D4	843	1131	995	848	783	828	635	890	1051	1168	874	833	838	-0.311257	0.185705	-0.311987	0.370005	Yes	7.61	5.23	5.57	5.09	4.83	4.61	4.07	4.4	4.74	4.54	4.51	5.06	4.95
ENSG00000175575	protein_coding	PAAF1	533	773	605	486	561	521	399	568	648	688	593	532	437	-0.363878	0.198966	-0.364593	0.370005	Yes	3.53	2.62	2.48	2.14	2.54	2.13	1.87	2.06	2.14	1.96	2.24	2.37	1.89
ENSG00000273582	lncRNA	RP11-426C22.7	42	17	19	16	4	15	10	8	3	9	16	8	11	-0.941922	0.223865	-0.94868	0.370014	Yes	4.69	0.97	1.31	1.19	0.3	1.03	0.79	0.49	0.17	0.43	1.02	0.6	0.8
ENSG00000188846	protein_coding	RPL14	2611	3657	2713	2333	2310	2127	2039	2503	2623	3118	2390	2254	1825	-0.420663	0.238541	-0.421483	0.370401	Yes	14.56	10.45	9.38	8.65	8.8	7.32	8.07	7.64	7.31	7.48	7.61	8.46	6.66
ENSG00000129559	protein_coding	NEDD8	1482	2272	1843	1314	1064	873	1048	1024	976	1711	1336	1205	1055	-0.554118	0.192028	-0.55314	0.37044	Yes	52.78	41.46	40.68	31.09	25.87	19.18	26.47	19.95	17.37	26.22	27.18	28.88	24.56
ENSG00000162600	protein_coding	OMA1	528	841	946	759	638	751	492	700	751	1042	592	706	628	-0.373588	0.20013	-0.374167	0.370492	Yes	6.27	5.12	6.96	5.99	5.17	5.5	4.14	4.55	4.46	5.33	4.02	5.64	4.88
ENSG00000213144	other	RP11-64B16.2	102	216	180	152	134	142	131	154	178	185	166	136	108	-0.305391	0.213496	-0.305795	0.370515	Yes	7.5	8.14	8.2	7.42	6.73	6.44	6.83	6.19	6.54	5.85	6.97	6.73	5.19
ENSG00000151665	protein_coding	PIGF	231	358	324	183	200	211	202	224	252	265	183	220	178	-0.468843	0.215715	-0.468266	0.37088	Yes	4.98	3.95	4.33	2.62	2.94	2.8	3.09	2.64	2.71	2.46	2.25	3.19	2.51
ENSG00000235363	other	SNRPGP10	37	59	41	39	37	27	25	25	28	42	32	28	31	-0.625193	0.210571	-0.623215	0.370881	Yes	6.59	5.38	4.52	4.61	4.5	2.97	3.16	2.44	2.49	3.22	3.25	3.36	3.61
ENSG00000254858	protein_coding	MPV17L2	63	301	751	94	112	79	100	131	145	177	133	87	177	-0.812541	0.220857	-0.792439	0.371055	Yes	1.79	4.39	13.24	1.78	2.18	1.39	2.02	2.04	2.06	2.17	2.16	1.67	3.29
ENSG00000027001	protein_coding	MIPEP	232	502	393	381	348	311	279	399	420	506	333	260	307	-0.300474	0.18555	-0.301031	0.371203	Yes	3.87	4.29	4.07	4.23	3.97	3.2	3.3	3.64	3.5	3.63	3.18	2.92	3.35
ENSG00000117226	protein_coding	GBP3	601	723	1145	413	481	155	1189	1020	1546	1664	1055	846	1240	0.646062	0.222217	0.63996	0.371395	Yes	7.6	4.68	8.97	3.47	4.15	1.21	10.66	7.05	9.76	9.05	7.62	7.2	10.25
ENSG00000197405	protein_coding	C5AR1	87	107	722	82	126	121	120	102	143	182	144	117	89	-0.80021	0.222631	-0.783939	0.371476	Yes	1.3	0.82	6.67	0.81	1.28	1.11	1.27	0.83	1.07	1.17	1.23	1.17	0.87
ENSG00000176731	protein_coding	C8orf59	697	964	751	515	527	426	450	436	495	742	489	507	435	-0.594529	0.224652	-0.593907	0.371544	Yes	14.73	10.44	9.84	7.23	7.6	5.55	6.74	5.04	5.23	6.75	5.9	7.21	6.01
ENSG00000243829	other	CTB-33G10.1	777	825	906	544	618	569	513	724	712	907	722	578	447	-0.421321	0.214925	-0.421614	0.37175	Yes	53.31	29	38.52	24.8	28.95	24.08	24.96	27.17	24.41	26.77	28.29	26.69	20.05
ENSG00000113845	protein_coding	TIMMDC1	732	1404	1325	805	803	795	782	926	945	1369	863	811	823	-0.348246	0.204383	-0.348091	0.371948	Yes	12.25	12.04	13.74	8.95	9.18	8.21	9.28	8.48	7.9	9.86	8.25	9.14	9
ENSG00000198937	protein_coding	CCDC167	425	529	767	294	270	187	190	254	248	415	324	382	252	-0.688222	0.212152	-0.68647	0.371948	Yes	27.51	17.54	30.77	12.64	11.93	7.47	8.72	8.99	8.02	11.56	11.98	16.64	10.66
ENSG00000134684	protein_coding	YARS	1206	2110	2737	1534	1349	891	1146	1566	1592	1835	1488	1260	1363	-0.429591	0.225119	-0.427556	0.372104	Yes	14.92	13.38	20.99	12.61	11.4	6.8	10.06	10.6	9.84	9.77	10.52	10.49	11.03
XLOC_001962	other	NA	84	116	291	171	253	185	155	136	80	255	134	74	93	-0.681471	0.207476	-0.685452	0.372177	Yes	0.53	0.37	1.13	0.71	1.08	0.71	0.69	0.47	0.25	0.69	0.48	0.31	0.38
ENSG00000259137	other	RP11-305B6.1	127	297	203	259	224	246	181	208	215	343	166	196	224	-0.317338	0.180252	-0.317672	0.372318	Yes	9.22	11.05	9.13	12.49	11.1	11.01	9.32	8.26	7.8	10.71	6.88	9.58	10.63
ENSG00000156502	protein_coding	SUPV3L1	520	1124	770	601	685	589	577	729	842	918	663	610	646	-0.277777	0.22594	-0.277998	0.372375	Yes	8.39	9.29	7.7	6.44	7.54	5.86	6.6	6.43	6.79	6.37	6.11	6.62	6.81
ENSG00000211653	protein_coding	IGLV1-40	9	29	54	18	31	30	66	57	79	155	49	61	58	0.836353	0.202662	0.844706	0.372598	Yes	0.89	1.46	3.29	1.18	2.08	1.82	4.61	3.07	3.89	6.57	2.76	4.04	3.73
XLOC_003156	other	NA	1	1	1	3	2	7	9	7	18	12	13	7	2	0.990062	0.185169	0.989572	0.372758	Yes	0.08	0.04	0.05	0.17	0.11	0.36	0.53	0.32	0.75	0.43	0.62	0.39	0.11
ENSG00000170099	protein_coding	SERPINA6	17402	36389	28292	14809	12049	16070	14936	17846	17198	26543	15368	15610	15125	-0.499156	0.217166	-0.497362	0.372778	Yes	409.65	438.91	412.75	231.63	193.68	233.36	249.37	229.81	202.29	268.84	206.63	247.32	232.77
ENSG00000108439	protein_coding	PNPO	2587	5353	4827	4740	3958	3628	2768	4195	4493	6744	4384	3437	3672	-0.277446	0.174589	-0.278209	0.373122	Yes	42.1	44.63	48.68	51.25	43.98	36.42	31.95	37.34	36.53	47.22	40.75	37.65	39.07
ENSG00000123096	protein_coding	SSPN	8	25	2	18	37	26	37	52	289	62	19	42	45	1.18006	0.065057	1.15754	0.373335	Yes	0.06	0.1	0.01	0.09	0.2	0.13	0.21	0.23	1.15	0.21	0.09	0.22	0.23
ENSG00000062096	protein_coding	ARSF	88	110	237	15	48	1	13	9	14	146	5	3	25	-1.00388	0.219826	-1.03586	0.373336	Yes	1.6	1.02	2.67	0.18	0.6	0.01	0.17	0.09	0.13	1.14	0.05	0.04	0.3
ENSG00000104805	protein_coding	NUCB1	9834	14936	28379	7208	9067	8063	8041	12251	14262	14176	11253	8260	7734	-0.52571	0.226542	-0.522647	0.373373	Yes	125.48	97.65	224.42	61.11	79	63.46	72.77	85.51	90.93	77.83	82.01	70.94	64.52
ENSG00000059145	protein_coding	UNKL	485	456	464	489	455	532	551	895	1085	1270	855	645	679	0.454339	0.211866	0.451559	0.373608	Yes	2.99	1.44	1.78	2.01	1.92	2.03	2.41	3.02	3.35	3.37	3.02	2.68	2.74
XLOC_030232	other	NA	13	15	8	5	10	19	1	15	14	7	2	5	1	-0.903995	0.20272	-0.89861	0.373741	Yes	2.14	1.27	0.82	0.55	1.13	1.93	0.12	1.35	1.15	0.5	0.19	0.55	0.11
ENSG00000226138	other	RP1-228P16.7	29	82	56	33	26	28	32	24	48	45	25	31	30	-0.557353	0.187687	-0.553083	0.373806	Yes	3.23	4.68	3.86	2.44	1.98	1.92	2.53	1.46	2.67	2.15	1.59	2.32	2.18
ENSG00000109861	protein_coding	CTSC	600	2081	1450	1066	1430	628	689	1046	1112	1715	608	617	968	-0.563542	0.199709	-0.561506	0.373824	Yes	3.15	5.59	4.71	3.71	5.12	2.03	2.56	3	2.91	3.87	1.82	2.18	3.32
ENSG00000259984	other	RP11-335G20.7	2	1	3	6	3	13	17	10	27	15	9	15	6	0.961382	0.162624	0.936096	0.373911	Yes	0.17	0.04	0.16	0.35	0.18	0.7	1.05	0.48	1.18	0.56	0.45	0.88	0.34
ENSG00000167315	protein_coding	ACAA2	15840	46917	28328	14173	19433	17019	12652	23236	16023	19008	16876	17154	17626	-0.600426	0.211463	-0.599579	0.374009	Yes	166.84	253.19	184.91	99.19	139.76	110.57	94.51	133.88	84.33	86.14	101.53	121.6	121.37
ENSG00000241127	protein_coding	YAE1D1	89	217	174	117	116	133	95	110	115	131	113	126	110	-0.514905	0.21715	-0.514241	0.374128	Yes	3.43	4.29	4.16	3	3.05	3.16	2.6	2.32	2.22	2.17	2.49	3.27	2.77
ENSG00000253981	other	ALG1L13P	32	8	175	2	4	5	4	5	23	27	3	1	5	-0.956979	0.227561	-0.958452	0.374219	Yes	0.89	0.11	3	0.04	0.08	0.09	0.08	0.08	0.32	0.32	0.05	0.02	0.09
ENSG00000090861	protein_coding	AARS	2454	4977	7602	3961	3655	2908	2676	4210	4469	4508	3139	2604	3756	-0.487732	0.210626	-0.485919	0.374494	Yes	27.53	28.61	52.86	29.53	28	20.13	21.29	25.84	25.05	21.76	20.12	19.66	27.55
ENSG00000173933	protein_coding	RBM4	952	1697	2268	1051	918	986	1166	1211	1194	1384	1150	1166	942	-0.41566	0.209396	-0.4143	0.37456	Yes	9.21	8.41	13.6	6.76	6.07	5.89	8	6.41	5.77	5.76	6.36	7.59	5.96
ENSG00000162384	protein_coding	C1orf123	727	994	767	576	594	589	561	681	624	772	643	609	549	-0.433071	0.212671	-0.433596	0.37456	Yes	26.85	18.81	17.55	14.13	14.98	13.42	14.69	13.76	11.51	12.27	13.56	15.14	13.25
ENSG00000125991	protein_coding	ERGIC3	3847	4528	4534	2968	3126	3008	3035	4264	4044	4638	3880	3162	2795	-0.306567	0.223021	-0.306766	0.374597	Yes	85.49	51.56	62.44	43.82	47.43	41.23	47.83	51.83	44.9	44.34	49.25	47.29	40.6
ENSG00000135441	protein_coding	BLOC1S1	1757	2148	1662	1316	1226	1105	1080	1297	1113	1574	1259	1222	1080	-0.571325	0.211391	-0.57268	0.374852	Yes	42.51	26.63	24.92	21.16	20.25	16.49	18.53	17.17	13.46	16.39	17.4	19.9	17.08
ENSG00000134905	protein_coding	CARS2	900	1168	1638	670	808	966	607	1096	1160	1358	826	766	849	-0.414412	0.190362	-0.414087	0.374938	Yes	13.12	8.73	14.8	6.49	8.04	8.69	6.28	8.74	8.45	8.52	6.88	7.52	8.09
ENSG00000025772	protein_coding	TOMM34	286	646	506	366	320	373	377	333	461	480	392	340	348	-0.348108	0.184105	-0.347859	0.374969	Yes	5.56	6.43	6.09	4.73	4.25	4.47	5.2	3.54	4.48	4.01	4.35	4.45	4.42
ENSG00000129518	protein_coding	EAPP	685	1169	889	707	680	709	560	797	918	1013	757	644	721	-0.347563	0.203649	-0.34774	0.375041	Yes	18.25	15.96	14.68	12.51	12.37	11.65	10.58	11.61	12.22	11.61	11.52	11.55	12.56
ENSG00000157916	protein_coding	RER1	4544	6422	7768	4405	4101	3785	3947	5184	4707	7733	4928	4181	4048	-0.365988	0.19613	-0.365756	0.37557	Yes	36.06	26.11	38.2	23.23	22.22	18.53	22.21	22.5	18.66	26.4	22.34	22.33	21
ENSG00000105707	protein_coding	HPN	21057	29007	24967	15741	18450	20202	18445	23014	19487	27769	23366	17750	15282	-0.352635	0.197403	-0.353495	0.375645	Yes	357.03	252	262.36	177.34	213.61	211.3	221.81	213.46	165.1	202.58	226.29	202.56	169.4
ENSG00000154079	protein_coding	SDHAF4	164	181	141	138	152	138	99	153	158	211	127	136	118	-0.403565	0.209239	-0.403906	0.376027	Yes	5.49	3.11	2.93	3.07	3.48	2.85	2.35	2.8	2.64	3.04	2.43	3.07	2.58
ENSG00000115165	protein_coding	CYTIP	13	96	58	45	92	60	111	72	136	170	96	101	112	0.600351	0.228384	0.596871	0.376095	Yes	0.18	0.67	0.49	0.41	0.85	0.5	1.07	0.54	0.92	1	0.75	0.92	1
ENSG00000108733	protein_coding	PEX12	205	446	339	307	342	343	249	348	383	479	317	308	283	-0.250503	0.190675	-0.251007	0.376531	Yes	2.87	3.2	2.94	2.86	3.27	2.96	2.47	2.67	2.68	2.89	2.54	2.9	2.59
ENSG00000131871	protein_coding	VIMP	557	1280	2172	719	876	598	740	780	1026	1326	709	691	752	-0.517329	0.221001	-0.512781	0.376801	Yes	9.95	11.71	24.03	8.53	10.68	6.59	9.37	7.62	9.15	10.19	7.23	8.3	8.78
ENSG00000119655	protein_coding	NPC2	1144	1960	1933	979	1207	1091	1303	994	1206	1841	1235	877	1228	-0.425343	0.194286	-0.425231	0.376814	Yes	17.12	15.03	17.93	9.74	12.34	10.07	13.83	8.14	9.02	11.86	10.56	8.83	12.02
XLOC_049533	other	NA	0	3	1	10	18	23	31	32	29	22	16	27	18	0.911893	0.18449	0.876238	0.376917	Yes	0	0.23	0.09	0.99	1.82	2.11	3.26	2.6	2.15	1.4	1.36	2.7	1.75
ENSG00000162627	protein_coding	SNX7	217	428	443	281	257	213	184	276	289	392	262	163	276	-0.488277	0.194814	-0.487123	0.377211	Yes	4.54	4.59	5.74	3.9	3.67	2.75	2.73	3.16	3.02	3.53	3.13	2.29	3.77
ENSG00000148572	protein_coding	NRBF2	304	820	898	455	500	412	386	406	410	937	424	445	390	-0.483836	0.194045	-0.482898	0.377582	Yes	6.41	8.86	11.73	6.37	7.2	5.36	5.77	4.68	4.32	8.5	5.1	6.31	5.37
ENSG00000166510	protein_coding	CCDC68	191	298	240	299	344	436	491	515	578	752	356	420	312	0.378663	0.17979	0.376482	0.377682	Yes	1.76	1.41	1.37	1.83	2.16	2.48	3.21	2.59	2.66	2.98	1.87	2.6	1.88
ENSG00000107099	protein_coding	DOCK8	69	353	184	197	468	349	407	769	880	1009	438	254	782	0.792759	0.211232	0.79417	0.377733	Yes	0.33	0.86	0.55	0.63	1.53	1.03	1.38	2.01	2.1	2.08	1.2	0.82	2.44
XLOC_026481	lncRNA	NA	21	13	66	20	23	26	24	19	28	17	12	21	11	-0.742636	0.215267	-0.737678	0.377865	Yes	0.58	0.18	1.13	0.37	0.44	0.44	0.47	0.29	0.39	0.2	0.19	0.39	0.2
ENSG00000214552	other	COPS8P2	61	138	123	97	106	89	75	104	117	170	89	73	75	-0.325339	0.202119	-0.326362	0.377934	Yes	3.9	4.52	4.87	4.12	4.63	3.51	3.4	3.64	3.74	4.67	3.25	3.14	3.13
ENSG00000164896	protein_coding	FASTK	1614	2123	2408	1544	1300	1495	1166	1704	1821	2158	2066	1504	1392	-0.35145	0.191651	-0.351898	0.378334	Yes	34.43	23.21	31.84	21.89	18.94	19.67	17.64	19.89	19.41	19.81	25.18	21.6	19.41
ENSG00000173369	protein_coding	C1QB	903	9864	5416	1608	3006	2109	2802	1911	1512	2619	1924	620	2406	-0.85456	0.209411	-0.846997	0.378348	Yes	22.6	126.48	84	26.74	51.37	32.56	49.73	26.16	18.91	28.2	27.5	10.44	39.36
ENSG00000170619	protein_coding	COMMD5	208	422	435	233	213	222	217	227	284	359	258	233	241	-0.414777	0.205576	-0.413568	0.37864	Yes	3.76	3.91	4.88	2.8	2.63	2.48	2.78	2.25	2.57	2.79	2.67	2.84	2.85
ENSG00000279428	other	RP11-258F1.2	1207	1248	246	1896	1643	1704	465	1101	691	1509	1034	634	965	-0.737013	0.206659	-0.731684	0.378675	Yes	15.45	8.19	1.95	16.13	14.36	13.46	4.22	7.71	4.42	8.31	7.56	5.46	8.08
ENSG00000116171	protein_coding	SCP2	17193	45061	35051	30456	34910	35408	27064	36563	34231	48857	32611	27242	28436	-0.246378	0.187837	-0.246967	0.379008	Yes	106.68	143.26	134.79	125.57	147.91	135.53	119.11	124.11	106.13	130.44	115.58	113.77	115.35
ENSG00000162650	protein_coding	ATXN7L2	199	269	254	126	114	170	135	115	181	293	177	109	126	-0.517354	0.199472	-0.517813	0.379138	Yes	3.44	2.38	2.72	1.45	1.35	1.81	1.65	1.09	1.56	2.18	1.75	1.27	1.42
ENSG00000162073	protein_coding	PAQR4	21	51	48	39	48	19	64	55	124	102	98	34	95	0.703675	0.211391	0.70669	0.379139	Yes	0.28	0.35	0.4	0.35	0.44	0.16	0.61	0.41	0.84	0.59	0.75	0.31	0.84
ENSG00000141642	protein_coding	ELAC1	116	260	232	189	176	205	163	186	213	242	173	167	188	-0.308722	0.221025	-0.308583	0.379276	Yes	1.83	2.11	2.27	1.98	1.9	2	1.83	1.61	1.68	1.65	1.56	1.78	1.94
ENSG00000173599	protein_coding	PC	6647	8924	30422	6610	9267	6156	6401	10593	13018	11298	7196	6941	5833	-0.620367	0.239229	-0.61649	0.37933	Yes	55.28	38.02	156.79	36.52	52.62	31.58	37.75	48.19	54.09	40.42	34.18	38.85	31.71
ENSG00000121769	protein_coding	FABP3	41	137	155	102	62	77	81	68	52	67	40	26	77	-0.766331	0.209211	-0.770733	0.379401	Yes	1.77	3.04	4.16	2.93	1.83	2.06	2.49	1.61	1.12	1.25	0.99	0.76	2.18
ENSG00000099377	protein_coding	HSD3B7	2222	4382	5159	2872	2397	2974	2571	2688	3515	3218	3714	2602	2593	-0.408314	0.210626	-0.408947	0.379569	Yes	35.68	36.05	51.34	30.64	26.28	29.46	29.28	23.61	28.2	22.23	34.07	28.12	27.22
ENSG00000259022	other	DNAJC8P1	23	69	33	44	42	40	36	35	49	45	32	24	27	-0.483984	0.211946	-0.482621	0.379578	Yes	2.48	3.81	2.2	3.15	3.09	2.66	2.75	2.06	2.64	2.09	1.97	1.74	1.9
ENSG00000106100	protein_coding	NOD1	96	184	139	133	134	155	180	183	288	285	213	168	170	0.298848	0.173351	0.297596	0.379806	Yes	0.8	0.79	0.72	0.74	0.76	0.8	1.06	0.83	1.2	1.02	1.01	0.94	0.93
ENSG00000167272	protein_coding	POP5	392	713	648	360	409	338	356	388	410	556	455	402	348	-0.453017	0.219685	-0.452449	0.379808	Yes	14.52	13.53	14.87	8.86	10.34	7.72	9.35	7.86	7.59	8.86	9.62	10.02	8.42
ENSG00000171608	protein_coding	PIK3CD	123	378	280	222	277	295	491	359	556	604	548	386	396	0.561242	0.214873	0.55932	0.379873	Yes	0.87	1.37	1.23	1.04	1.34	1.29	2.46	1.39	1.96	1.84	2.21	1.83	1.83
ENSG00000242612	protein_coding	DECR2	2357	2625	4562	1404	2062	2259	1594	2212	2710	3018	2529	1884	1537	-0.499339	0.226249	-0.497541	0.379903	Yes	52.67	30.05	63.18	20.85	31.46	31.14	25.26	27.04	30.26	29.02	32.28	28.34	22.45
ENSG00000059915	protein_coding	PSD	68	130	178	57	65	100	64	71	100	159	58	37	43	-0.654832	0.206015	-0.653743	0.379966	Yes	0.63	0.62	1.02	0.35	0.41	0.57	0.42	0.36	0.46	0.63	0.31	0.23	0.26
XLOC_041310	lncRNA	NA	54	61	13	51	70	65	32	37	22	32	34	44	43	-0.720596	0.208908	-0.724138	0.38004	Yes	1.35	0.78	0.2	0.85	1.2	1	0.57	0.51	0.28	0.34	0.49	0.74	0.7
ENSG00000141971	protein_coding	MVB12A	531	721	808	440	332	573	315	565	441	651	779	394	356	-0.469898	0.192282	-0.468954	0.380177	Yes	7.31	5.08	6.89	4.02	3.12	4.86	3.07	4.25	3.03	3.86	6.12	3.65	3.2
ENSG00000166228	protein_coding	PCBD1	6536	9166	8217	5849	4640	5450	4466	6066	5094	7582	5548	5801	4698	-0.509525	0.209283	-0.510741	0.380195	Yes	260.31	187.04	202.82	154.78	126.19	133.89	126.15	132.16	101.37	129.93	126.21	155.5	122.32
ENSG00000127334	protein_coding	DYRK2	148	414	282	422	326	370	431	648	730	492	457	429	446	0.391169	0.184039	0.388928	0.380548	Yes	0.64	0.91	0.75	1.21	0.96	0.98	1.32	1.53	1.57	0.91	1.13	1.24	1.26
ENSG00000224680	other	PLA2G12AP1	45	130	123	93	82	106	54	89	64	152	68	69	87	-0.470101	0.188041	-0.470898	0.380563	Yes	3.17	4.7	5.38	4.36	3.95	4.61	2.7	3.43	2.26	4.61	2.74	3.28	4.01
ENSG00000168803	protein_coding	ADAL	224	396	281	350	298	368	302	360	372	373	258	287	263	-0.288803	0.203649	-0.289368	0.380741	Yes	1.68	1.52	1.31	1.75	1.53	1.7	1.61	1.48	1.4	1.21	1.11	1.45	1.29
XLOC_048079	other	NA	2	45	10	5	2	2	4	3	6	3	8	4	3	-0.939668	0.234307	-0.907975	0.380932	Yes	0.09	1.04	0.28	0.15	0.06	0.06	0.13	0.07	0.14	0.06	0.21	0.12	0.09
XLOC_031511	lncRNA	NA	255	114	167	103	95	59	73	88	117	185	96	116	65	-0.661749	0.231129	-0.656359	0.380934	Yes	3.19	0.73	1.29	0.86	0.81	0.45	0.65	0.6	0.73	0.99	0.69	0.98	0.53
ENSG00000165886	protein_coding	UBTD1	155	220	344	101	100	100	106	158	145	226	129	107	117	-0.544444	0.236881	-0.540207	0.381463	Yes	3.64	2.65	5.01	1.58	1.6	1.45	1.77	2.03	1.7	2.28	1.73	1.69	1.8
ENSG00000157227	protein_coding	MMP14	282	528	531	422	407	530	475	770	1395	1198	728	538	561	0.488495	0.149087	0.486083	0.381495	Yes	2.93	2.81	3.42	2.91	2.89	3.4	3.5	4.37	7.24	5.35	4.32	3.76	3.81
ENSG00000245680	protein_coding	ZNF585B	145	271	218	298	440	348	324	595	612	681	499	524	306	0.484271	0.207286	0.481036	0.381581	Yes	0.86	0.82	0.8	1.17	1.78	1.27	1.36	1.93	1.81	1.74	1.69	2.09	1.18
ENSG00000169020	protein_coding	ATP5I	2483	2941	2488	1575	1230	1013	1373	1263	984	1947	1604	870	1212	-0.742689	0.21745	-0.742269	0.381677	Yes	272.56	165.41	169.26	114.87	92.19	68.59	106.89	75.84	53.97	91.96	100.57	64.28	86.98
ENSG00000261159	lncRNA	RP11-723O4.9	26	61	29	15	16	16	21	25	14	26	17	22	11	-0.662085	0.197168	-0.65582	0.38203	Yes	1.28	1.54	0.89	0.49	0.54	0.49	0.74	0.68	0.35	0.55	0.48	0.73	0.36
ENSG00000116604	protein_coding	MEF2D	519	898	929	789	803	882	921	1316	1465	1901	1148	867	907	0.278936	0.196253	0.277191	0.38225	Yes	3.29	2.92	3.65	3.33	3.48	3.45	4.14	4.57	4.64	5.19	4.16	3.7	3.76
ENSG00000145191	protein_coding	EIF2B5	1024	1751	1512	1213	1140	1161	1165	1344	1582	1813	1287	1288	1190	-0.201225	0.202497	-0.201873	0.382373	Yes	11.49	10.07	10.51	9.04	8.73	8.04	9.27	8.25	8.87	8.75	8.25	9.73	8.73
ENSG00000162444	protein_coding	RBP7	18	86	39	12	69	36	27	21	38	42	25	18	34	-0.694388	0.212997	-0.687085	0.382537	Yes	1.13	2.78	1.52	0.5	2.97	1.4	1.21	0.72	1.2	1.14	0.9	0.76	1.4
ENSG00000132467	protein_coding	UTP3	419	1031	946	565	539	544	509	651	584	909	653	545	584	-0.34936	0.192348	-0.348581	0.382814	Yes	8.1	10.21	11.33	7.26	7.11	6.49	6.98	6.88	5.64	7.56	7.21	7.09	7.38
ENSG00000267680	protein_coding	ZNF224	612	715	486	858	920	1091	1195	1210	1455	1767	1271	1296	914	0.411284	0.216192	0.408881	0.382827	Yes	5.49	3.28	2.7	5.11	5.63	6.03	7.6	5.93	6.52	6.82	6.51	7.82	5.36
ENSG00000115275	protein_coding	MOGS	1557	2550	3174	1848	1778	1852	1619	1977	2308	3337	1939	1793	1762	-0.317539	0.21521	-0.317668	0.382837	Yes	21.55	18.08	27.22	16.99	16.8	15.81	15.89	14.97	15.96	19.87	15.33	16.7	15.94
ENSG00000139988	protein_coding	RDH12	34	82	6	16	68	16	69	135	224	80	41	147	54	0.93515	0.167854	0.919817	0.383709	Yes	0.72	0.89	0.08	0.23	0.99	0.21	1.04	1.57	2.38	0.73	0.5	2.1	0.75
ENSG00000244509	protein_coding	APOBEC3C	103	227	129	112	165	120	203	272	448	577	249	159	246	0.672483	0.205318	0.674816	0.38381	Yes	1.47	1.66	1.14	1.06	1.61	1.06	2.06	2.13	3.2	3.55	2.03	1.53	2.3
ENSG00000172824	protein_coding	CES4A	1256	1009	844	1119	952	1350	860	867	780	1362	1002	1262	601	-0.476995	0.200281	-0.479472	0.383973	Yes	19.48	8.02	8.11	11.53	10.08	12.92	9.46	7.36	6.05	9.09	8.88	13.18	6.09
ENSG00000164305	protein_coding	CASP3	435	1048	580	688	707	656	889	991	1068	1305	966	812	825	0.239818	0.199567	0.238687	0.384331	Yes	6.01	7.42	4.97	6.32	6.67	5.59	8.71	7.49	7.38	7.76	7.63	7.55	7.45
ENSG00000130303	protein_coding	BST2	4281	8529	7908	2495	2048	4141	1431	3605	1310	4686	6947	2430	2155	-0.755745	0.199567	-0.749185	0.384889	Yes	168.32	171.82	192.7	65.18	54.98	100.44	39.91	77.54	25.74	79.28	156.02	64.31	55.39
ENSG00000226360	other	RPL10AP6	1073	1321	1172	964	1054	964	812	1087	1139	1323	1121	963	822	-0.372251	0.241143	-0.372831	0.385043	Yes	65.94	41.59	44.63	39.36	44.23	36.54	35.39	36.54	34.97	34.98	39.35	39.83	33.02
ENSG00000119772	protein_coding	DNMT3A	344	608	389	644	609	608	681	777	904	1132	732	807	766	0.339373	0.216318	0.337795	0.385102	Yes	1.28	1.16	0.9	1.6	1.55	1.4	1.8	1.59	1.69	1.82	1.56	2.03	1.87
ENSG00000274286	protein_coding	ADRA2B	204	777	285	297	199	262	181	292	254	425	252	219	218	-0.558638	0.233363	-0.556868	0.385303	Yes	2.42	4.73	2.1	2.35	1.62	1.92	1.53	1.9	1.51	2.17	1.71	1.75	1.69
ENSG00000183444	other	OR7E38P	173	194	245	104	104	92	60	152	126	160	111	104	128	-0.605328	0.201692	-0.604267	0.385376	Yes	7.04	4.04	6.18	2.81	2.89	2.31	1.73	3.38	2.56	2.8	2.58	2.85	3.4
ENSG00000178381	protein_coding	ZFAND2A	452	956	1010	709	502	362	414	495	596	530	518	662	473	-0.545499	0.23116	-0.543147	0.385516	Yes	15.73	17.05	21.79	16.4	11.93	7.77	10.22	9.43	10.37	7.94	10.3	15.51	10.76
ENSG00000162300	protein_coding	ZFPL1	485	701	722	371	379	461	399	493	620	742	514	443	360	-0.337037	0.228169	-0.337004	0.385705	Yes	10.91	8.08	10.07	5.55	5.82	6.4	6.37	6.07	6.97	7.18	6.6	6.71	5.29
ENSG00000160209	protein_coding	PDXK	2387	3941	5455	3348	2968	3489	2688	3182	4139	5055	2991	2558	3055	-0.38143	0.218899	-0.381381	0.386045	Yes	9.5	8.03	13.45	8.85	8.06	8.56	7.58	6.92	8.23	8.65	6.8	6.85	7.94
ENSG00000156697	protein_coding	UTP14A	156	289	312	191	229	171	153	212	260	262	208	193	200	-0.356122	0.214275	-0.355508	0.38624	Yes	2.39	2.27	2.97	1.95	2.4	1.62	1.67	1.78	1.99	1.73	1.82	1.99	2.01
ENSG00000119707	protein_coding	RBM25	1493	2583	1678	2545	3378	3889	3543	4298	4484	5038	4239	3489	3155	0.345474	0.224462	0.342794	0.38629	Yes	6.93	6.14	4.83	7.85	10.7	11.13	11.66	10.91	10.4	10.06	11.23	10.9	9.57
ENSG00000211668	protein_coding	IGLV2-11	29	25	46	3	29	24	43	120	124	83	74	63	324	1.16526	0.102525	1.17723	0.386355	Yes	3.72	1.64	3.66	0.26	2.54	1.9	3.92	8.43	7.96	4.59	5.43	5.45	27.2
ENSG00000228589	other	SPCS2P4	648	944	1037	744	697	575	550	695	900	1103	634	679	663	-0.356967	0.221597	-0.357024	0.386376	Yes	38.12	28.46	37.81	29.08	28	20.87	22.95	22.37	26.46	27.92	21.31	26.89	25.5
XLOC_022086	other	NA	7	5	4	8	8	6	9	20	18	12	11	17	12	0.728806	0.201869	0.718973	0.386657	Yes	0.96	0.35	0.34	0.73	0.75	0.51	0.88	1.5	1.23	0.71	0.86	1.57	1.08
ENSG00000115548	protein_coding	KDM3A	362	667	589	751	778	758	894	1047	1210	1263	806	788	771	0.277581	0.198788	0.276006	0.387002	Yes	2.76	2.6	2.78	3.8	4.05	3.56	4.83	4.37	4.61	4.14	3.51	4.04	3.84
ENSG00000010030	protein_coding	ETV7	33	62	43	43	21	23	75	35	69	107	113	58	83	0.656097	0.194143	0.665228	0.387354	Yes	0.56	0.54	0.45	0.48	0.24	0.24	0.9	0.32	0.58	0.78	1.09	0.66	0.92
ENSG00000135968	protein_coding	GCC2	263	563	487	545	656	710	626	847	1060	1320	729	650	611	0.320559	0.202642	0.318668	0.387487	Yes	1.21	1.33	1.39	1.67	2.06	2.02	2.05	2.14	2.44	2.62	1.92	2.02	1.84
ENSG00000131652	protein_coding	THOC6	245	376	352	216	223	261	222	221	330	315	292	221	220	-0.380823	0.206033	-0.381036	0.387554	Yes	6.91	5.44	6.16	4.05	4.3	4.54	4.44	3.41	4.65	3.82	4.71	4.2	4.06
ENSG00000138029	protein_coding	HADHB	4763	14103	10713	5306	7370	5660	4891	7539	6418	7602	7126	5898	5816	-0.511755	0.226758	-0.51039	0.388231	Yes	68.52	103.96	95.52	50.72	72.4	50.23	49.91	59.33	46.13	47.06	58.56	57.11	54.7
ENSG00000131389	protein_coding	SLC6A6	30	215	68	114	132	130	172	225	541	404	192	133	228	0.802429	0.161649	0.798373	0.38832	Yes	0.17	0.63	0.24	0.43	0.51	0.46	0.7	0.7	1.54	0.99	0.63	0.51	0.85
ENSG00000183431	protein_coding	SF3A3	771	1352	1223	978	907	922	851	1088	1196	1428	1228	864	893	-0.219595	0.203836	-0.22026	0.388447	Yes	8.41	7.56	8.27	7.09	6.76	6.2	6.58	6.49	6.52	6.7	7.65	6.34	6.37
ENSG00000160862	protein_coding	AZGP1	72171	81483	65492	47989	48441	41617	45668	60000	42800	54176	47640	42502	38398	-0.582049	0.223804	-0.584291	0.388588	Yes	1329.47	769.08	747.68	587.38	609.31	472.91	596.66	604.61	393.95	429.39	501.25	526.96	462.42
ENSG00000101439	protein_coding	CST3	6253	8391	10287	3805	5896	3554	5208	5827	6568	7248	5605	4736	4401	-0.454598	0.252134	-0.452114	0.388822	Yes	67.8	46.62	69.13	27.41	43.65	23.77	40.05	34.56	35.59	33.82	34.71	34.56	31.2
ENSG00000128567	protein_coding	PODXL	13	51	21	72	65	48	97	74	351	176	47	56	98	0.945039	0.105935	0.936044	0.388838	Yes	0.25	0.5	0.25	0.91	0.84	0.56	1.31	0.77	3.34	1.44	0.51	0.72	1.22
ENSG00000185973	protein_coding	TMLHE	202	380	306	320	295	321	220	358	390	437	237	254	267	-0.273015	0.193752	-0.273887	0.38886	Yes	2.7	2.6	2.53	2.84	2.69	2.65	2.09	2.62	2.6	2.51	1.81	2.28	2.33
ENSG00000214274	protein_coding	ANG	34711	43836	41300	24821	15123	17497	24030	21964	13862	22863	21041	17403	25333	-0.671896	0.210962	-0.671814	0.388991	Yes	2142.87	1386.59	1580.13	1018.15	637.5	666.32	1052.16	741.73	427.6	607.29	741.94	723.11	1022.43
ENSG00000258645	other	HSPE1P2	237	520	596	330	246	199	210	254	169	335	265	301	224	-0.666236	0.208012	-0.66383	0.389235	Yes	31.03	34.89	48.36	28.71	21.99	16.07	19.5	18.19	11.06	18.87	19.82	26.53	19.17
ENSG00000068001	protein_coding	HYAL2	521	968	916	730	648	552	672	620	844	894	611	569	686	-0.319076	0.199471	-0.319362	0.389289	Yes	5	4.76	5.44	4.65	4.24	3.27	4.57	3.25	4.04	3.69	3.35	3.67	4.3
XLOC_016701	other	NA	0	7	5	12	25	16	23	33	28	36	28	22	15	0.795453	0.222047	0.779685	0.389289	Yes	0	0.4	0.34	0.88	1.89	1.1	1.81	2	1.55	1.72	1.77	1.64	1.09
ENSG00000227591	lncRNA	RP1-28O10.1	56	67	42	36	15	37	29	29	21	26	25	41	25	-0.730476	0.216791	-0.729913	0.389307	Yes	4.7	2.88	2.19	2.01	0.86	1.92	1.73	1.33	0.88	0.94	1.2	2.32	1.37
ENSG00000214460	other	TPT1P6	258	313	266	291	307	263	246	300	238	218	240	281	198	-0.454627	0.214382	-0.456737	0.389371	Yes	20.11	12.5	12.85	15.07	16.34	12.65	13.6	12.79	9.27	7.31	10.69	14.74	10.09
ENSG00000175866	protein_coding	BAIAP2	1864	2051	3249	1465	2093	2233	1718	2425	2293	2573	2182	1946	1688	-0.328395	0.231925	-0.328135	0.389395	Yes	13.86	7.82	14.98	7.24	10.63	10.24	9.06	9.87	8.52	8.23	9.27	9.74	8.21
XLOC_031488	other	NA	4	6	5	17	28	19	36	40	50	39	25	32	12	0.821918	0.214807	0.806363	0.389821	Yes	0.18	0.14	0.14	0.5	0.85	0.52	1.13	0.97	1.11	0.75	0.63	0.96	0.35
ENSG00000161526	protein_coding	SAP30BP	907	1400	1269	840	784	827	869	966	1114	1328	1023	861	873	-0.290837	0.223369	-0.290998	0.390034	Yes	9.47	7.49	8.21	5.83	5.59	5.33	6.43	5.52	5.81	5.96	6.1	6.05	5.96
ENSG00000119718	protein_coding	EIF2B2	241	557	607	347	312	294	283	322	424	532	339	305	293	-0.41049	0.223723	-0.409193	0.390122	Yes	2.07	2.45	3.23	1.98	1.83	1.56	1.72	1.51	1.82	1.96	1.66	1.76	1.64
ENSG00000119383	protein_coding	PPP2R4	2879	3880	6909	3228	2176	2752	2786	2834	3393	4492	3615	2927	2426	-0.461516	0.224335	-0.459139	0.390154	Yes	20.51	14.16	30.5	15.28	10.59	12.09	14.08	11.04	12.08	13.77	14.71	14.03	11.3
ENSG00000107874	protein_coding	CUEDC2	769	1139	1028	548	560	520	571	753	631	930	816	569	499	-0.44346	0.21715	-0.442982	0.390208	Yes	25.87	19.63	21.43	12.25	12.86	10.79	13.62	13.86	10.61	13.46	15.68	12.88	10.97
ENSG00000164877	protein_coding	MICALL2	432	443	514	389	392	488	641	660	947	1325	870	864	487	0.51597	0.22728	0.514951	0.390469	Yes	5.55	2.91	4.09	3.32	3.44	3.86	5.84	4.63	6.07	7.32	6.38	7.47	4.09
ENSG00000232472	other	EEF1B2P3	1590	1879	1903	1720	1931	1615	1327	1716	1679	2321	1580	1523	1496	-0.390055	0.223865	-0.39078	0.390586	Yes	93.96	56.89	69.69	67.54	77.92	58.87	55.62	55.47	49.58	59.01	53.33	60.58	57.8
ENSG00000184708	protein_coding	EIF4ENIF1	260	535	461	429	417	448	361	506	525	636	441	351	373	-0.189412	0.194023	-0.190119	0.39104	Yes	2.53	2.67	2.78	2.77	2.77	2.69	2.49	2.69	2.55	2.66	2.45	2.3	2.37
ENSG00000198538	protein_coding	ZNF28	54	81	85	82	143	113	113	167	327	186	191	250	107	0.653354	0.185947	0.653855	0.391519	Yes	0.45	0.35	0.44	0.45	0.81	0.58	0.67	0.76	1.36	0.67	0.91	1.4	0.58
ENSG00000064547	protein_coding	LPAR2	49	72	84	33	57	53	111	89	161	118	91	111	63	0.53483	0.191902	0.531648	0.391519	Yes	0.66	0.5	0.7	0.29	0.52	0.44	1.06	0.65	1.08	0.68	0.7	1	0.55
XLOC_037854	lncRNA	NA	4	17	0	6	1	0	128	4	144	57	6	3	1	1.08398	0.133839	1.0574	0.391529	Yes	0.04	0.1	0	0.04	0.01	0	1.02	0.02	0.8	0.27	0.04	0.02	0.01
ENSG00000241399	protein_coding	CD302	6903	10975	18074	9635	10803	14271	7900	10899	13494	13847	7274	9464	9367	-0.46064	0.210037	-0.460675	0.391586	Yes	69.54	56.65	112.85	64.5	74.32	88.69	56.45	60.06	67.93	60.02	41.86	64.17	61.69
ENSG00000249014	other	HMGN2P4	4	4	4	7	8	7	7	14	14	31	19	8	7	0.811876	0.175752	0.79609	0.391646	Yes	0.42	0.22	0.26	0.49	0.57	0.45	0.52	0.81	0.74	1.4	1.14	0.57	0.48
ENSG00000114395	protein_coding	CYB561D2	308	603	774	259	345	349	269	369	454	554	409	338	300	-0.463862	0.224705	-0.461586	0.391648	Yes	7.08	7.1	11.03	3.96	5.42	4.95	4.39	4.64	5.21	5.48	5.37	5.23	4.51
ENSG00000104388	protein_coding	RAB2A	2471	4425	3804	3096	3118	2867	2234	3393	3774	4301	2989	2679	2750	-0.350253	0.211953	-0.350712	0.391656	Yes	20.82	19.1	19.86	17.33	17.94	14.9	13.35	15.64	15.89	15.59	14.39	15.19	15.15
ENSG00000150456	protein_coding	N6AMT2	132	259	169	138	136	120	106	100	98	210	108	136	106	-0.591125	0.217847	-0.592151	0.39213	Yes	4.78	4.81	3.79	3.32	3.36	2.68	2.72	1.98	1.77	3.27	2.23	3.32	2.51
ENSG00000136816	protein_coding	TOR1B	475	1186	1109	722	699	723	589	899	816	1222	711	754	667	-0.295319	0.207277	-0.295481	0.392214	Yes	6.87	8.79	9.94	6.94	6.91	6.45	6.04	7.12	5.9	7.61	5.88	7.34	6.31
ENSG00000184470	protein_coding	TXNRD2	1621	2045	2422	1370	1366	1376	1220	1928	1803	1696	2076	1197	1087	-0.406199	0.238801	-0.407706	0.392428	Yes	12.19	7.88	11.29	6.85	7.02	6.39	6.51	7.93	6.78	5.49	8.92	6.06	5.35
ENSG00000157240	protein_coding	FZD1	207	373	152	161	249	195	269	502	757	608	328	276	314	0.585047	0.163762	0.58137	0.392611	Yes	1.19	1.1	0.54	0.62	0.98	0.69	1.1	1.58	2.18	1.51	1.08	1.07	1.18
ENSG00000111801	protein_coding	BTN3A3	495	1194	970	677	712	868	1719	982	1283	1727	1558	947	1296	0.464316	0.161655	0.462342	0.392786	Yes	6.42	7.94	7.8	5.84	6.31	6.95	15.82	6.97	8.32	9.64	11.55	8.27	10.99
ENSG00000116586	protein_coding	LAMTOR2	1254	1726	1702	875	847	687	818	953	836	1422	1069	922	827	-0.537728	0.219889	-0.536523	0.392963	Yes	72.6	51.2	61.07	33.66	33.49	24.54	33.59	30.18	24.19	35.42	35.35	35.93	31.3
ENSG00000010626	protein_coding	LRRC23	60	57	87	98	64	118	36	82	58	86	76	64	43	-0.600275	0.211953	-0.599573	0.393151	Yes	1.06	0.52	0.95	1.15	0.77	1.29	0.45	0.79	0.51	0.65	0.77	0.76	0.5
ENSG00000146083	protein_coding	RNF44	487	707	554	672	643	703	737	922	1304	1488	1013	996	828	0.399803	0.229024	0.397909	0.393281	Yes	4.48	3.33	3.16	4.11	4.04	3.99	4.81	4.64	6	5.89	5.33	6.17	4.98
XLOC_046241	other	NA	24	10	6	12	5	2	4	13	1	4	1	8	0	-0.955318	0.241338	-0.959626	0.393751	Yes	1.14	0.24	0.18	0.38	0.16	0.06	0.13	0.34	0.02	0.08	0.03	0.25	0
ENSG00000233585	other	AC115617.2	1902	5710	3033	1681	2538	2169	1581	2984	2111	1906	2048	2207	2256	-0.562136	0.228169	-0.561798	0.393787	Yes	78.4	120.6	77.48	46.04	71.44	55.15	46.22	67.28	43.48	33.8	48.22	61.23	60.79
ENSG00000165283	protein_coding	STOML2	1593	2456	2084	1522	1429	1440	1324	1833	1776	2268	1754	1576	1442	-0.327605	0.22302	-0.327906	0.393831	Yes	44.6	35.23	36.16	28.31	27.32	24.87	26.29	28.07	24.85	27.32	28.05	29.7	26.39
ENSG00000100028	protein_coding	SNRPD3	1430	2188	2092	1431	1399	1150	1256	1637	1477	2123	1437	1403	1408	-0.360382	0.218141	-0.360082	0.394049	Yes	30.41	23.84	27.57	20.22	20.32	15.09	18.94	19.04	15.69	19.43	17.46	20.08	19.58
ENSG00000172795	protein_coding	DCP2	394	751	612	664	784	1004	881	1083	1171	1539	1072	883	886	0.316615	0.25486	0.315179	0.394154	Yes	1.76	1.72	1.69	1.97	2.39	2.76	2.79	2.64	2.61	2.95	2.73	2.65	2.58
ENSG00000124181	protein_coding	PLCG1	405	773	749	926	847	764	1033	1077	1417	1666	1100	1062	1106	0.39598	0.238161	0.394517	0.394349	Yes	2.17	2.12	2.49	3.3	3.1	2.53	3.93	3.16	3.8	3.84	3.37	3.83	3.88
ENSG00000092108	protein_coding	SCFD1	555	1347	1340	973	871	835	718	783	1120	1365	695	711	888	-0.405303	0.213071	-0.404714	0.394407	Yes	8.24	10.25	12.33	9.6	8.83	7.65	7.56	6.36	8.31	8.72	5.9	7.11	8.62
ENSG00000029639	protein_coding	TFB1M	211	436	321	265	252	239	234	269	226	389	325	216	229	-0.359515	0.216914	-0.359454	0.39443	Yes	5.94	6.29	5.6	4.95	4.84	4.15	4.67	4.14	3.18	4.71	5.22	4.09	4.21
ENSG00000155957	protein_coding	TMBIM4	785	766	928	734	578	1082	398	556	783	755	907	783	654	-0.504084	0.199633	-0.504013	0.394449	Yes	9.65	4.82	7.07	5.99	4.85	8.2	3.47	3.74	4.81	3.99	6.37	6.48	5.25
XLOC_016910	other	NA	59	58	158	39	8	5	21	36	9	71	34	11	10	-0.927499	0.239091	-0.914559	0.394522	Yes	0.81	0.41	1.35	0.36	0.08	0.04	0.21	0.27	0.06	0.42	0.27	0.1	0.09
ENSG00000171174	protein_coding	RBKS	559	1079	748	572	569	507	429	596	547	874	606	576	553	-0.435321	0.212152	-0.43532	0.394541	Yes	9.44	9.34	7.83	6.42	6.56	5.28	5.14	5.51	4.62	6.35	5.85	6.55	6.11
ENSG00000168394	protein_coding	TAP1	688	1372	1343	761	629	749	2073	1156	1655	1836	2458	1225	1556	0.582878	0.182774	0.582215	0.39457	Yes	9.32	9.52	11.27	6.85	5.82	6.26	19.91	8.56	11.2	10.7	19.01	11.16	13.77
XLOC_008134	other	NA	186	311	385	90	165	151	198	151	171	209	143	154	89	-0.630336	0.244445	-0.629346	0.394613	Yes	3.7	3.17	4.74	1.19	2.24	1.85	2.79	1.64	1.7	1.79	1.62	2.06	1.16
ENSG00000072080	protein_coding	SPP2	5067	17240	5670	5915	6369	5661	2983	6147	6190	6986	5844	5820	4982	-0.629171	0.209026	-0.62686	0.394947	Yes	194.46	339	134.86	150.83	166.9	134.02	81.19	129.05	118.7	115.36	128.1	150.33	125
ENSG00000134258	protein_coding	VTCN1	11	38	12	9	14	2	34	39	45	41	25	33	54	0.879496	0.212042	0.883639	0.395341	Yes	0.15	0.26	0.1	0.08	0.13	0.02	0.32	0.28	0.3	0.23	0.19	0.29	0.47
ENSG00000128965	protein_coding	CHAC1	19	52	54	18	13	17	12	11	20	17	12	12	27	-0.835755	0.228169	-0.82183	0.395398	Yes	0.37	0.52	0.65	0.23	0.17	0.2	0.17	0.12	0.19	0.14	0.13	0.16	0.34
XLOC_017760	lncRNA	NA	11	18	91	1	6	2	6	2	9	30	1	6	0	-0.96839	0.243872	-0.951874	0.395424	Yes	0.3	0.25	1.54	0.02	0.11	0.03	0.12	0.03	0.12	0.35	0.02	0.11	0
ENSG00000175110	protein_coding	MRPS22	750	1347	1060	868	790	697	678	818	808	1276	827	798	782	-0.381341	0.212945	-0.381183	0.395527	Yes	13.74	12.64	12.03	10.57	9.88	7.88	8.81	8.2	7.4	10.06	8.65	9.84	9.37
ENSG00000189043	protein_coding	NDUFA4	3104	3943	3025	2516	2396	1812	1837	2414	1906	2986	2234	2165	2045	-0.579693	0.227561	-0.579799	0.395679	Yes	58.39	38	35.26	31.45	30.77	21.03	24.51	24.84	17.91	24.17	24	27.41	25.15
ENSG00000163002	protein_coding	NUP35	182	358	316	232	211	189	189	229	260	344	214	168	212	-0.384299	0.21902	-0.384067	0.39582	Yes	3.49	3.52	3.75	2.96	2.76	2.24	2.57	2.4	2.49	2.84	2.34	2.17	2.66
ENSG00000063854	protein_coding	HAGH	5833	9525	5242	4869	4528	5046	4286	5586	4785	7783	6003	5190	4245	-0.393098	0.20509	-0.393752	0.395981	Yes	68.53	57.34	38.17	38.01	36.33	36.57	35.72	35.9	28.09	39.35	40.29	41.04	32.61
ENSG00000125814	protein_coding	NAPB	209	332	282	396	350	412	412	510	577	590	400	504	428	0.276233	0.193513	0.274685	0.396137	Yes	2.16	1.76	1.8	2.71	2.47	2.62	3.02	2.88	2.97	2.62	2.36	3.5	2.89
ENSG00000213290	other	PGK1P2	69	210	190	159	112	116	77	136	142	171	109	90	107	-0.507542	0.226249	-0.505951	0.396391	Yes	2.28	3.55	3.89	3.49	2.52	2.36	1.8	2.46	2.34	2.43	2.05	2	2.31
XLOC_014244	other	NA	5	2	4	7	7	4	10	12	15	10	12	9	9	0.716361	0.240472	0.70747	0.39656	Yes	0.59	0.12	0.29	0.54	0.56	0.29	0.83	0.77	0.88	0.5	0.8	0.71	0.69
ENSG00000267387	lncRNA	CTD-2240E14.4	30	62	61	18	31	25	28	36	38	25	26	28	15	-0.627285	0.232733	-0.624577	0.396718	Yes	0.89	0.95	1.13	0.36	0.63	0.46	0.59	0.59	0.57	0.32	0.44	0.56	0.29
ENSG00000166024	protein_coding	R3HCC1L	256	538	432	377	360	443	349	433	471	588	407	354	342	-0.215176	0.231112	-0.215671	0.396767	Yes	2.87	3.09	3	2.81	2.76	3.07	2.78	2.66	2.64	2.84	2.61	2.67	2.51
ENSG00000229132	other	EIF4A1P10	822	1669	1768	1099	964	900	786	1209	1321	1382	1121	944	964	-0.395003	0.230726	-0.39426	0.396822	Yes	27.08	28.18	36.1	24.06	21.69	18.29	18.37	21.79	21.75	19.59	21.1	20.93	20.77
ENSG00000154760	protein_coding	SLFN13	57	125	43	94	145	120	242	224	395	372	190	272	188	0.821765	0.270227	0.846386	0.396826	Yes	0.25	0.28	0.12	0.28	0.44	0.33	0.76	0.54	0.88	0.71	0.48	0.81	0.55
ENSG00000172336	protein_coding	POP7	278	669	697	220	279	238	242	263	341	453	329	314	216	-0.582964	0.238323	-0.579079	0.397013	Yes	11.27	13.9	17.52	5.93	7.73	5.95	6.96	5.83	6.91	7.9	7.62	8.57	5.73
ENSG00000126432	protein_coding	PRDX5	3419	5285	3553	2598	2342	2266	2132	2892	2475	3624	3225	2680	2352	-0.49153	0.221597	-0.491184	0.397286	Yes	153.4	121.49	98.79	77.45	71.75	62.72	67.84	70.98	55.49	69.96	82.65	80.93	68.99
ENSG00000166133	protein_coding	RPUSD2	198	378	338	199	202	206	162	230	256	292	272	226	206	-0.378889	0.212152	-0.378566	0.397357	Yes	3.2	3.13	3.38	2.13	2.23	2.05	1.85	2.03	2.06	2.03	2.51	2.46	2.17
ENSG00000108774	protein_coding	RAB5C	1710	3513	3124	2273	1787	1994	1648	2344	2582	3888	2268	1815	1993	-0.321198	0.205914	-0.321292	0.397566	Yes	27.59	29.04	31.24	24.37	19.69	19.85	18.86	20.69	20.82	26.99	20.9	19.71	21.02
ENSG00000175197	protein_coding	DDIT3	500	680	1570	351	302	317	472	371	322	548	398	374	319	-0.755482	0.23119	-0.747119	0.397596	Yes	17.01	11.85	33.09	7.93	7.01	6.65	11.39	6.9	5.47	8.02	7.73	8.56	7.09
ENSG00000213222	other	AC093724.2	54	137	172	57	72	73	68	93	87	104	71	50	58	-0.545844	0.22843	-0.542409	0.397714	Yes	2.11	2.74	4.16	1.48	1.92	1.76	1.88	1.98	1.7	1.75	1.58	1.31	1.48
ENSG00000108176	protein_coding	DNAJC12	692	971	1339	548	1054	753	703	824	548	516	560	644	653	-0.646718	0.237092	-0.651949	0.397895	Yes	14.05	10.1	16.85	7.39	14.62	9.43	10.13	9.15	5.56	4.51	6.5	8.8	8.67
ENSG00000128654	protein_coding	MTX2	463	881	586	542	528	457	419	501	551	755	485	545	438	-0.39812	0.237669	-0.39827	0.398386	Yes	13.6	13.26	10.67	10.58	10.59	8.28	8.73	8.05	8.09	9.54	8.14	10.77	8.41
ENSG00000134365	protein_coding	CFHR4	2312	3872	7206	2679	3935	4091	3170	2866	2732	5998	1284	2458	2704	-0.634491	0.22167	-0.637923	0.398389	Yes	31.81	27.3	61.45	24.49	36.97	34.72	30.93	21.57	18.78	35.51	10.09	22.76	24.32
ENSG00000215861	other	WI2-1896O14.1	29	58	40	44	54	68	25	55	30	45	22	20	29	-0.73277	0.244404	-0.74915	0.398699	Yes	1.25	1.28	1.06	1.26	1.58	1.8	0.76	1.29	0.64	0.83	0.54	0.58	0.81
ENSG00000118689	protein_coding	FOXO3	491	917	571	1092	929	1213	1093	1849	1944	1760	1462	1294	1151	0.475891	0.217822	0.47311	0.399042	Yes	2.55	2.44	1.84	3.77	3.29	3.88	4.02	5.25	5.04	3.93	4.33	4.52	3.9
ENSG00000198171	protein_coding	DDRGK1	1964	2225	2018	1749	1343	1457	1335	2033	1702	2505	1794	1640	1309	-0.348221	0.217579	-0.348277	0.399174	Yes	47.78	27.73	30.42	28.27	22.31	21.86	23.03	27.05	20.69	26.22	24.93	26.85	20.82
ENSG00000095015	protein_coding	MAP3K1	204	494	273	542	592	562	537	780	977	1004	682	584	618	0.425121	0.223093	0.422933	0.399207	Yes	1.17	1.45	0.97	2.06	2.31	1.98	2.18	2.44	2.79	2.47	2.23	2.25	2.31
ENSG00000239713	protein_coding	APOBEC3G	68	158	113	71	76	119	142	153	197	249	225	171	161	0.554268	0.225983	0.555303	0.399247	Yes	1.49	1.77	1.53	1.03	1.13	1.6	2.2	1.83	2.15	2.34	2.81	2.51	2.3
ENSG00000059691	protein_coding	GATB	645	995	916	650	648	577	463	780	827	985	693	705	565	-0.345317	0.199522	-0.345475	0.399267	Yes	8.17	6.46	7.19	5.47	5.6	4.51	4.16	5.4	5.23	5.37	5.01	6.01	4.68
ENSG00000213252	other	RP11-819M15.1	20	58	35	90	68	88	91	104	110	103	94	114	134	0.560453	0.186957	0.5552	0.399376	Yes	0.53	0.79	0.58	1.6	1.24	1.45	1.73	1.52	1.47	1.18	1.44	2.05	2.34
ENSG00000158042	protein_coding	MRPL17	320	575	551	299	321	272	247	276	319	454	316	328	337	-0.505057	0.231847	-0.503203	0.399495	Yes	6.51	5.99	6.95	4.04	4.46	3.41	3.56	3.07	3.24	3.97	3.67	4.49	4.48
ENSG00000174839	protein_coding	DENND6A	258	507	411	384	435	498	505	712	786	639	608	466	543	0.269911	0.211494	0.268538	0.399537	Yes	2.19	2.2	2.16	2.16	2.52	2.6	3.04	3.3	3.33	2.33	2.94	2.66	3.01
ENSG00000229161	other	TCP1P1	227	555	634	291	254	262	274	315	284	470	262	269	272	-0.509368	0.230526	-0.506961	0.39994	Yes	5.65	7.08	9.78	4.81	4.32	4.02	4.84	4.29	3.53	5.03	3.72	4.51	4.43
ENSG00000137764	protein_coding	MAP2K5	354	556	506	342	306	377	304	431	478	610	373	321	345	-0.298886	0.228706	-0.299466	0.400071	Yes	4.08	3.28	3.61	2.62	2.41	2.68	2.48	2.72	2.75	3.02	2.45	2.49	2.6
ENSG00000259939	lncRNA	RP11-77H9.5	2	10	60	7	21	11	9	16	13	9	7	4	8	-0.887683	0.240142	-0.867461	0.400168	Yes	0.2	0.5	3.64	0.46	1.4	0.66	0.63	0.86	0.64	0.38	0.39	0.26	0.51
ENSG00000124702	protein_coding	KLHDC3	1887	3021	2869	1853	2005	2024	1962	2510	2172	2798	2169	2010	1865	-0.320399	0.211946	-0.321332	0.40017	Yes	37.45	30.72	35.28	24.43	27.17	24.78	27.61	27.25	21.54	23.89	24.58	26.85	24.2
ENSG00000136149	other	RPL13AP25	168	193	133	139	134	108	79	114	71	74	139	133	79	-0.716699	0.221844	-0.721373	0.400519	Yes	11	6.47	5.4	6.05	5.99	4.36	3.67	4.08	2.32	2.08	5.2	5.86	3.38
XLOC_022247	other	NA	18	16	12	22	16	18	37	28	51	44	22	23	31	0.611218	0.196181	0.602604	0.400734	Yes	1.46	0.66	0.6	1.18	0.88	0.9	2.12	1.24	2.06	1.53	1.02	1.25	1.64
ENSG00000175470	protein_coding	PPP2R2D	768	1180	755	745	798	916	677	836	964	1235	847	784	776	-0.273223	0.227898	-0.273833	0.400767	Yes	5.36	4.22	3.27	3.46	3.8	3.95	3.35	3.19	3.36	3.71	3.38	3.68	3.54
ENSG00000182986	protein_coding	ZNF320	106	154	106	80	216	109	210	470	481	234	185	265	155	0.717918	0.18714	0.717169	0.400867	Yes	0.58	0.43	0.36	0.29	0.81	0.37	0.82	1.41	1.32	0.55	0.58	0.98	0.56
ENSG00000168439	protein_coding	STIP1	703	2002	2792	884	852	823	1063	857	954	1443	755	925	1028	-0.598629	0.238852	-0.593139	0.400914	Yes	8.3	12.11	20.43	6.94	6.87	5.99	8.9	5.54	5.63	7.33	5.09	7.35	7.94
ENSG00000204568	protein_coding	MRPS18B	1775	3302	2780	1781	1770	1565	1482	2224	2390	2453	1974	1938	1708	-0.369236	0.228139	-0.369118	0.400985	Yes	46.42	44.25	45.06	30.95	31.61	25.25	27.49	31.82	31.23	27.6	29.49	34.11	29.2
ENSG00000211976	protein_coding	IGHV3-73	0	3	2	0	0	3	2	1	19	6	12	2	17	1.03525	0.198319	1.03699	0.401214	Yes	0	0.14	0.11	0	0	0.17	0.13	0.05	0.87	0.24	0.63	0.12	1.02
ENSG00000081692	protein_coding	JMJD4	305	580	529	325	281	328	273	355	401	527	334	313	326	-0.391333	0.247782	-0.391217	0.40136	Yes	4.71	4.59	5.06	3.33	2.96	3.12	2.99	3	3.09	3.5	2.95	3.25	3.29
ENSG00000205336	protein_coding	ADGRG1	53	149	78	98	146	79	131	186	698	461	145	341	113	0.921195	0.160507	0.925156	0.401408	Yes	0.27	0.39	0.25	0.34	0.52	0.25	0.48	0.53	1.8	1.03	0.43	1.19	0.38
ENSG00000120860	protein_coding	CCDC53	440	794	800	396	398	322	389	429	312	725	398	378	353	-0.551112	0.212865	-0.55027	0.401549	Yes	19.25	17.79	21.69	11.51	11.89	8.69	12.07	10.26	6.82	13.64	9.94	11.13	10.09
ENSG00000023892	protein_coding	DEF6	111	222	111	100	110	114	169	156	266	264	256	229	188	0.466335	0.238126	0.464035	0.401785	Yes	1.97	2.01	1.22	1.18	1.33	1.25	2.12	1.51	2.35	2.01	2.59	2.73	2.18
ENSG00000257727	protein_coding	CNPY2	1843	2627	2398	1667	1691	1404	1315	1745	1518	2033	1676	1796	1425	-0.494427	0.239091	-0.494846	0.401821	Yes	67.13	49.03	54.13	40.34	42.06	31.55	33.97	34.77	27.63	31.86	34.87	44.03	33.93
ENSG00000119421	protein_coding	NDUFA8	606	1222	814	617	589	406	539	571	500	809	541	591	490	-0.528468	0.221163	-0.52745	0.401843	Yes	28.77	29.72	23.95	19.46	19.09	11.89	18.15	14.83	11.86	16.52	14.67	18.88	15.21
XLOC_000817	other	NA	5	28	39	9	27	38	18	3	7	4	7	17	16	-0.923988	0.233827	-0.93216	0.402043	Yes	0.24	0.7	1.18	0.29	0.9	1.14	0.62	0.08	0.17	0.08	0.2	0.56	0.51
ENSG00000101596	protein_coding	SMCHD1	401	920	611	831	1094	1191	1211	1181	1579	1968	1137	1163	1211	0.388512	0.238636	0.386973	0.402073	Yes	1.68	1.98	1.59	2.31	3.13	3.08	3.6	2.71	3.31	3.55	2.72	3.28	3.32
ENSG00000157625	protein_coding	TAB3	948	2029	998	2353	1995	1913	2081	3039	3272	3972	2326	2388	2194	0.37897	0.244233	0.37689	0.40208	Yes	5.43	5.96	3.54	8.96	7.8	6.76	8.46	9.52	9.37	9.79	7.61	9.21	8.22
ENSG00000133106	protein_coding	EPSTI1	172	559	213	106	253	265	549	315	375	820	686	265	647	0.65755	0.220857	0.667133	0.402244	Yes	2.08	3.46	1.6	0.85	2.09	1.98	4.71	2.08	2.27	4.27	4.74	2.16	5.12
ENSG00000106591	protein_coding	MRPL32	1234	2003	1469	1005	994	766	908	1039	1085	1274	1045	984	978	-0.500616	0.24964	-0.499311	0.40237	Yes	47.77	39.73	35.24	25.85	26.27	18.29	24.93	22	20.99	21.22	23.11	25.64	24.75
ENSG00000096080	protein_coding	MRPS18A	712	1164	930	611	491	495	513	648	681	907	706	674	540	-0.416073	0.236505	-0.414756	0.40238	Yes	22.22	18.61	17.98	12.67	10.46	9.53	11.35	11.06	10.62	12.18	12.58	14.16	11.02
ENSG00000181817	protein_coding	LSM10	342	593	610	297	259	249	304	281	338	412	297	274	320	-0.531417	0.251505	-0.529844	0.402567	Yes	16.12	14.32	17.82	9.3	8.34	7.24	10.16	7.25	7.96	8.36	8	8.69	9.86
ENSG00000166946	protein_coding	CCNDBP1	536	1113	915	632	724	708	680	815	962	1023	744	626	627	-0.260369	0.226249	-0.26082	0.40278	Yes	5.87	6.24	6.21	4.6	5.41	4.78	5.28	4.88	5.26	4.82	4.65	4.61	4.49
ENSG00000180879	protein_coding	SSR4	2739	3038	4511	1610	2637	1417	1858	2300	2496	2738	2502	2056	1717	-0.52117	0.275676	-0.518818	0.402915	Yes	64.06	36.41	65.39	25.02	42.12	20.44	30.82	29.43	29.17	27.55	33.43	32.37	26.25
ENSG00000100603	protein_coding	SNW1	490	1062	747	710	683	733	619	773	829	1090	703	663	705	-0.218148	0.226758	-0.218754	0.403236	Yes	8.75	9.72	8.27	8.43	8.33	8.08	7.84	7.55	7.4	8.38	7.17	7.97	8.23
XLOC_049626	other	NA	1	5	4	5	6	11	22	11	18	10	11	14	9	0.874925	0.171023	0.859932	0.403421	Yes	0.11	0.28	0.27	0.36	0.44	0.73	1.69	0.65	0.97	0.47	0.68	1.02	0.64
ENSG00000149929	protein_coding	HIRIP3	418	816	451	438	431	503	419	483	716	600	495	436	418	-0.27862	0.231704	-0.27953	0.403488	Yes	4.94	4.94	3.31	3.44	3.48	3.67	3.51	3.12	4.23	3.05	3.34	3.47	3.23
ENSG00000167604	protein_coding	NFKBID	42	86	42	38	47	43	61	68	101	124	106	78	68	0.480697	0.209935	0.476896	0.403572	Yes	0.89	0.93	0.55	0.53	0.68	0.56	0.92	0.79	1.07	1.13	1.28	1.11	0.94
XLOC_009243	other	NA	1	1	3	6	4	0	2	2	19	25	6	10	6	0.989658	0.189891	0.973709	0.404039	Yes	0.14	0.07	0.26	0.55	0.38	0	0.2	0.15	1.32	1.5	0.48	0.94	0.55
ENSG00000225873	lncRNA	LINC00694	13	11	35	4	5	6	8	5	9	14	10	3	1	-0.856	0.247203	-0.843657	0.404621	Yes	0.71	0.31	1.19	0.15	0.19	0.2	0.31	0.15	0.25	0.33	0.31	0.11	0.04
ENSG00000260751	other	CTD-2196E14.6	9	14	16	28	20	22	29	37	51	49	29	30	27	0.604398	0.218149	0.599932	0.405335	Yes	0.35	0.28	0.39	0.73	0.53	0.53	0.8	0.79	1	0.82	0.65	0.79	0.69
ENSG00000237676	other	RPL30P4	97	110	82	75	100	41	46	58	79	86	65	70	57	-0.605979	0.245958	-0.604386	0.405347	Yes	11.67	6.78	6.11	6	8.22	3.04	3.93	3.82	4.75	4.45	4.47	5.67	4.48
ENSG00000108622	protein_coding	ICAM2	126	398	199	125	153	144	138	140	203	228	162	127	123	-0.481928	0.242758	-0.479863	0.405957	Yes	3.29	5.33	3.22	2.17	2.73	2.32	2.56	2	2.65	2.56	2.42	2.23	2.1
ENSG00000010256	protein_coding	UQCRC1	6332	8895	6598	4894	4699	4466	4264	6969	6317	6737	6385	5147	4464	-0.353201	0.231112	-0.353201	0.40601	Yes	127.81	91.99	82.54	65.64	64.76	55.61	61.04	76.95	63.71	58.51	73.61	69.92	58.91
ENSG00000164117	protein_coding	FBXO8	729	1638	831	802	961	676	480	839	772	1162	924	657	738	-0.491009	0.224368	-0.490466	0.406204	Yes	10.85	12.5	7.67	7.93	9.77	6.21	5.07	6.83	5.74	7.44	7.86	6.58	7.18
ENSG00000075142	protein_coding	SRI	392	815	750	285	407	352	367	433	537	626	322	352	392	-0.470041	0.226456	-0.467472	0.406212	Yes	5.37	5.72	6.36	2.59	3.81	2.97	3.56	3.24	3.67	3.69	2.52	3.24	3.51
ENSG00000171307	protein_coding	ZDHHC16	691	1232	1237	766	698	686	581	946	975	1194	886	749	696	-0.333368	0.214814	-0.333586	0.406334	Yes	12.36	11.29	13.71	9.1	8.53	7.57	7.37	9.26	8.71	9.19	9.05	9.02	8.14
ENSG00000168653	protein_coding	NDUFS5	1537	2206	1469	1150	1014	778	963	1055	711	1149	1076	889	858	-0.682526	0.231797	-0.682298	0.406603	Yes	112.37	82.64	66.56	55.87	50.62	35.09	49.94	42.19	25.97	36.15	44.93	43.75	41.01
ENSG00000231683	lncRNA	RP1-27K12.2	144	68	66	218	247	58	179	406	800	502	69	617	166	0.887198	0.177901	0.87521	0.406734	Yes	1.67	0.4	0.47	1.67	1.95	0.41	1.47	2.57	4.62	2.5	0.46	4.8	1.25
ENSG00000167397	protein_coding	VKORC1	3604	6306	7030	4293	3294	1809	3515	3124	4760	5062	4217	1963	2607	-0.549181	0.219064	-0.546348	0.406888	Yes	65.69	58.9	79.42	52	41	20.34	45.44	31.15	43.35	39.7	43.91	24.08	31.07
ENSG00000168802	protein_coding	CHTF8	2151	3612	3337	2719	2398	2414	2352	3002	3007	3811	2900	2427	2812	-0.219407	0.20479	-0.220156	0.406981	Yes	25.47	21.92	24.49	21.4	19.39	17.64	19.76	19.45	17.79	19.42	19.62	19.35	21.77
ENSG00000169084	protein_coding	DHRSX	1406	1473	1522	1011	658	603	653	1072	883	1355	868	865	885	-0.534665	0.240142	-0.532675	0.407029	Yes	22.4	12.02	15.03	10.7	7.16	5.93	7.38	9.34	7.03	9.29	7.9	9.27	9.22
ENSG00000088986	protein_coding	DYNLL1	1069	2170	3053	1074	1141	895	1190	956	1125	1887	977	1094	1197	-0.593494	0.231524	-0.58841	0.407101	Yes	15.82	16.45	27.99	10.56	11.53	8.17	12.49	7.74	8.32	12.01	8.26	10.89	11.58
XLOC_008133	other	NA	62	89	159	64	64	64	83	75	69	90	71	56	51	-0.494877	0.239109	-0.495198	0.407237	Yes	2.71	1.99	4.3	1.86	1.91	1.72	2.57	1.79	1.5	1.69	1.77	1.65	1.46
ENSG00000086666	protein_coding	ZFAND6	1138	2282	2108	1296	1305	948	1146	1348	1302	1756	1343	1227	1227	-0.432775	0.231343	-0.431613	0.407257	Yes	15.19	15.61	17.44	11.49	11.89	7.8	10.85	9.84	8.68	10.08	10.24	11.02	10.71
ENSG00000204642	protein_coding	HLA-F	696	1537	1225	643	329	337	2935	1108	912	2773	2451	712	2586	0.831159	0.182406	0.831929	0.407288	Yes	7.71	8.72	8.41	4.73	2.49	2.3	23.05	6.71	5.05	13.21	15.5	5.31	18.72
ENSG00000233913	other	CTC-575D19.1	960	1360	2054	790	906	1211	768	1799	1091	1161	867	827	819	-0.48009	0.247428	-0.482206	0.407501	Yes	59.63	43.29	79.07	32.61	38.43	46.4	33.84	61.13	33.86	31.03	30.76	34.58	33.26
ENSG00000147872	protein_coding	PLIN2	3988	11982	17232	3418	5857	2927	3350	3979	3019	5300	5372	5290	3159	-0.834103	0.231343	-0.819675	0.407586	Yes	63.21	97.3	169.26	35.99	63.38	28.62	37.66	34.5	23.91	36.14	48.63	56.43	32.73
ENSG00000145741	protein_coding	BTF3	3158	5011	3738	2933	2986	2616	2558	2999	3060	4531	2896	2970	2646	-0.419421	0.236374	-0.41983	0.407586	Yes	99	80.49	72.63	61.1	63.92	50.59	56.88	51.43	47.93	61.12	51.86	62.67	54.23
ENSG00000087884	protein_coding	AAMDC	336	520	478	289	234	241	319	236	201	303	281	272	252	-0.589476	0.226249	-0.589806	0.407601	Yes	8.85	7.01	7.8	5.05	4.21	3.91	5.96	3.4	2.64	3.43	4.23	4.82	4.34
ENSG00000169136	protein_coding	ATF5	23341	53622	62880	20529	15055	33909	19370	13759	32201	43359	22250	15835	17704	-0.734687	0.237949	-0.726515	0.408045	Yes	324.71	382.22	542.13	189.76	143.01	291	191.12	104.71	223.84	259.53	176.8	148.27	161.02
ENSG00000113558	protein_coding	SKP1	2299	4093	3713	2286	2252	2019	1905	2487	2656	3820	2341	2243	2246	-0.415499	0.251802	-0.414822	0.408153	Yes	8.1	7.39	8.1	5.35	5.42	4.39	4.76	4.79	4.67	5.79	4.71	5.32	5.17
ENSG00000166333	protein_coding	ILK	1383	1802	1751	1640	1164	1201	1133	1542	1697	2255	1365	1197	1324	-0.307063	0.238161	-0.307125	0.408393	Yes	24.08	16.08	18.9	18.97	13.84	12.9	13.99	14.69	14.76	16.89	13.58	14.03	15.07
ENSG00000178927	protein_coding	C17orf62	979	1234	3271	755	617	878	903	919	1227	1592	1055	787	810	-0.569138	0.252802	-0.562944	0.408411	Yes	11.63	7.51	24.09	5.96	5.01	6.44	7.61	5.97	7.28	8.14	7.16	6.29	6.29
ENSG00000236735	other	RPL31P63	29	43	41	33	34	27	27	27	23	28	20	29	26	-0.618653	0.232488	-0.61803	0.408484	Yes	3.1	2.35	2.71	2.34	2.48	1.78	2.05	1.58	1.23	1.29	1.22	2.09	1.82
ENSG00000128626	protein_coding	MRPS12	374	712	730	336	270	235	301	360	371	460	370	333	295	-0.544433	0.268397	-0.540948	0.408569	Yes	9.22	8.99	11.15	5.5	4.54	3.57	5.26	4.85	4.57	4.88	5.21	5.52	4.75
XLOC_034464	other	NA	35	51	33	20	24	26	35	11	25	24	30	16	24	-0.613209	0.214993	-0.614316	0.408844	Yes	4.99	3.73	2.92	1.89	2.34	2.29	3.54	0.86	1.78	1.47	2.44	1.54	2.24
ENSG00000163938	protein_coding	GNL3	610	1407	1908	742	997	840	769	873	1022	1333	802	948	842	-0.451317	0.247846	-0.449333	0.409129	Yes	9.85	11.64	19.1	7.96	10.99	8.37	8.81	7.71	8.25	9.26	7.4	10.3	8.89
ENSG00000127399	protein_coding	LRRC61	446	545	588	284	347	288	294	355	454	663	282	252	264	-0.505622	0.250548	-0.503902	0.409178	Yes	9.11	5.7	7.44	3.85	4.84	3.63	4.26	3.97	4.63	5.83	3.29	3.46	3.52
ENSG00000110200	protein_coding	ANAPC15	493	484	435	310	280	237	276	352	355	435	368	318	280	-0.441414	0.250223	-0.440458	0.409913	Yes	7.29	3.67	3.98	3.04	2.83	2.16	2.89	2.85	2.62	2.77	3.11	3.16	2.71
ENSG00000184863	protein_coding	RBM33	1258	1831	1860	2972	2950	3106	3292	4468	5137	4409	3763	3616	2734	0.432207	0.238351	0.428516	0.410143	Yes	4.36	3.25	3.99	6.84	6.98	6.63	8.09	8.46	8.89	6.57	7.44	8.43	6.19
ENSG00000081041	protein_coding	CXCL2	2569	3757	3614	1072	2359	1324	2212	756	619	3228	501	1620	1163	-0.825362	0.232742	-0.832509	0.410208	Yes	84.51	63.32	73.68	23.43	52.99	26.87	51.61	13.6	10.17	45.69	9.41	35.87	25.01
ENSG00000169718	protein_coding	DUS1L	2441	3515	2795	2058	1838	1852	1723	2437	2348	3195	2475	1943	2063	-0.360913	0.238323	-0.360876	0.410242	Yes	30.39	22.42	21.57	17.03	15.63	14.22	15.22	16.6	14.61	17.12	17.6	16.28	16.79
ENSG00000178449	protein_coding	COX14	800	1346	1102	543	612	559	621	550	554	1010	702	616	529	-0.573223	0.231343	-0.57215	0.410305	Yes	33.11	28.55	28.27	14.93	17.3	14.27	18.23	12.45	11.46	17.99	16.6	17.16	14.31
ENSG00000241494	other	RP11-796G6.1	193	269	176	179	210	161	142	141	160	121	156	173	123	-0.627899	0.257677	-0.631073	0.410593	Yes	17.65	12.61	9.98	10.88	13.12	9.08	9.21	7.06	7.31	4.76	8.15	10.65	7.36
ENSG00000165995	protein_coding	CACNB2	52	92	49	267	111	134	51	45	51	101	81	121	37	-0.801619	0.25356	-0.816437	0.410659	Yes	0.37	0.34	0.22	1.27	0.54	0.59	0.26	0.18	0.18	0.31	0.33	0.58	0.17
ENSG00000114738	protein_coding	MAPKAPK3	460	1143	805	511	502	853	494	603	789	927	616	672	572	-0.35107	0.231108	-0.35047	0.410702	Yes	5.7	7.26	6.18	4.21	4.25	6.52	4.34	4.09	4.89	4.94	4.36	5.61	4.64
ENSG00000116685	protein_coding	KIAA2013	1848	3196	2174	1534	1376	1536	1350	1925	1726	2835	1854	1498	1523	-0.389149	0.228926	-0.388874	0.410874	Yes	22.57	20	16.45	12.45	11.47	11.57	11.69	12.86	10.53	14.9	12.93	12.31	12.16
ENSG00000160325	protein_coding	CACFD1	1856	2895	2779	1628	1458	1838	1569	2099	2314	2361	2347	1828	1470	-0.340506	0.262194	-0.340838	0.410876	Yes	24.87	19.88	23.08	14.5	13.34	15.19	14.91	15.39	15.49	13.61	17.96	16.49	12.88
ENSG00000125656	protein_coding	CLPP	858	1321	1247	604	670	583	551	996	733	1087	861	659	600	-0.452368	0.238323	-0.452467	0.410924	Yes	28.18	22.23	25.38	13.18	15.02	11.81	12.83	17.89	12.03	15.36	16.15	14.57	12.88
ENSG00000175606	protein_coding	TMEM70	362	852	766	377	449	379	383	432	423	754	402	361	433	-0.473683	0.232887	-0.471915	0.411122	Yes	8.58	10.34	11.25	5.94	7.26	5.54	6.44	5.6	5.01	7.69	5.44	5.76	6.71
ENSG00000159199	protein_coding	ATP5G1	1150	1618	1287	953	900	649	712	1076	875	1199	1027	951	838	-0.469601	0.227248	-0.468524	0.411167	Yes	59.15	42.64	41.02	32.57	31.61	20.59	25.97	30.27	22.49	26.53	30.17	32.92	28.18
ENSG00000249541	other	RP11-692C23.1	179	278	237	188	118	197	97	177	116	273	152	181	145	-0.550781	0.215564	-0.550643	0.411185	Yes	6.53	5.19	5.35	4.55	2.94	4.43	2.51	3.53	2.11	4.28	3.17	4.44	3.46
ENSG00000149090	protein_coding	PAMR1	333	522	331	249	279	306	195	362	440	416	228	204	288	-0.441505	0.221102	-0.44189	0.411454	Yes	3.6	2.89	2.22	1.79	2.06	2.04	1.5	2.14	2.38	1.94	1.41	1.49	2.04
ENSG00000106144	protein_coding	CASP2	331	561	384	553	498	510	569	764	889	920	831	622	636	0.356178	0.225109	0.354597	0.411572	Yes	3.08	2.68	2.21	3.42	3.16	2.93	3.76	3.89	4.13	3.68	4.42	3.9	3.87
ENSG00000234327	lncRNA	AC012146.7	52	64	85	33	29	27	29	34	43	49	33	45	19	-0.650386	0.251802	-0.647341	0.411689	Yes	1.04	0.65	1.05	0.44	0.4	0.33	0.41	0.37	0.43	0.42	0.38	0.6	0.25
ENSG00000166347	protein_coding	CYB5A	21428	32341	32882	13611	20014	14351	16548	19427	17730	26386	17445	18314	17490	-0.495685	0.238323	-0.494204	0.411709	Yes	248.06	191.83	235.91	104.69	158.21	102.48	135.87	123.02	102.56	131.43	115.35	142.69	132.37
ENSG00000163319	protein_coding	MRPS18C	221	550	317	174	234	187	205	208	190	291	207	205	194	-0.576978	0.252852	-0.575097	0.411856	Yes	4.17	5.32	3.71	2.18	3.02	2.18	2.75	2.15	1.79	2.36	2.23	2.61	2.39
ENSG00000218208	other	RP11-367G18.2	681	780	812	405	466	374	461	454	498	704	364	429	426	-0.565064	0.2478	-0.564283	0.411921	Yes	61.04	35.82	45.11	24.12	28.52	20.68	29.31	22.26	22.3	27.15	18.64	25.88	24.96
XLOC_006444	other	NA	152	252	386	145	147	476	145	105	116	491	97	128	111	-0.774422	0.244233	-0.776685	0.411995	Yes	0.81	0.69	1.27	0.51	0.53	1.56	0.55	0.31	0.31	1.12	0.29	0.46	0.39
ENSG00000229474	protein_coding	PATL2	37	152	26	49	67	44	266	85	106	172	198	102	114	0.86228	0.149663	0.859971	0.412003	Yes	0.61	1.29	0.27	0.54	0.76	0.45	3.13	0.77	0.88	1.23	1.88	1.14	1.24
ENSG00000136827	protein_coding	TOR1A	658	1499	1322	768	728	713	644	943	891	1322	831	784	784	-0.368621	0.236881	-0.367865	0.412395	Yes	12.7	14.82	15.81	9.85	9.59	8.49	8.82	9.96	8.59	10.98	9.16	10.18	9.89
XLOC_045790	other	NA	5	4	7	2	2	5	23	8	18	9	11	9	6	0.949709	0.151789	0.931766	0.412412	Yes	0.56	0.23	0.49	0.15	0.15	0.35	1.83	0.49	1.01	0.43	0.71	0.68	0.44
ENSG00000182362	protein_coding	YBEY	235	448	217	168	129	155	172	130	280	250	126	125	105	-0.63508	0.244744	-0.635538	0.412442	Yes	8.78	8.58	5.03	4.17	3.29	3.57	4.56	2.66	5.23	4.02	2.69	3.14	2.57
ENSG00000108669	protein_coding	CYTH1	1602	2100	1187	1654	1575	1811	1978	2944	2849	3710	2542	2337	1751	0.31132	0.226542	0.309361	0.412459	Yes	13.91	9.35	6.39	9.55	9.34	9.7	12.18	13.99	12.36	13.86	12.61	13.66	9.94
ENSG00000124602	protein_coding	UNC5CL	1308	1138	4994	1337	1495	1795	1399	978	1058	2848	1440	1373	941	-0.699883	0.237949	-0.696616	0.412556	Yes	16.71	7.45	39.54	11.35	13.04	14.15	12.68	6.84	6.75	15.66	10.51	11.81	7.86
ENSG00000113811	protein_coding	SELK	405	744	1465	324	412	364	393	393	603	662	326	374	405	-0.657841	0.246181	-0.650872	0.412652	Yes	9.94	9.35	22.28	5.28	6.9	5.51	6.84	5.27	7.39	6.99	4.57	6.18	6.5
ENSG00000125356	protein_coding	NDUFA1	1872	2066	2150	1224	1249	908	1173	1227	946	1619	1046	1253	1151	-0.623464	0.232488	-0.622032	0.412956	Yes	97.92	55.37	69.69	42.54	44.61	29.3	43.52	35.11	24.72	36.44	31.25	44.11	39.36
ENSG00000002933	protein_coding	TMEM176A	16855	40465	40878	12991	12780	18907	11548	20264	20077	29689	20863	16992	14300	-0.555667	0.236964	-0.553709	0.41302	Yes	404.86	498.02	608.53	207.34	209.62	280.15	196.74	266.26	240.97	306.84	286.24	274.71	224.56
ENSG00000105341	protein_coding	ATP5SL	604	981	857	623	549	563	526	739	840	881	792	575	582	-0.276913	0.227599	-0.277365	0.413724	Yes	9.72	8.09	8.55	6.66	6.03	5.59	6	6.5	6.75	6.1	7.28	6.23	6.12
ENSG00000229964	lncRNA	RP11-135A1.3	7	12	8	15	5	4	3	9	4	3	8	2	3	-0.855153	0.249172	-0.842842	0.413818	Yes	0.69	0.61	0.49	0.98	0.34	0.24	0.21	0.49	0.2	0.13	0.45	0.13	0.19
XLOC_013441	other	NA	9	13	2	3	3	6	8	7	18	16	20	17	22	0.849851	0.214742	0.832912	0.413929	Yes	1.44	1.07	0.2	0.32	0.33	0.59	0.91	0.61	1.44	1.1	1.83	1.83	2.31
ENSG00000171148	protein_coding	TADA3	1494	2468	2368	1280	1293	1417	1241	1690	1817	2192	1592	1495	1475	-0.349342	0.248054	-0.349343	0.41402	Yes	17.2	14.55	16.89	9.79	10.16	10.06	10.13	10.64	10.45	10.86	10.47	11.58	11.1
ENSG00000143196	protein_coding	DPT	50	280	102	179	188	193	210	267	2268	722	172	294	306	1.12943	0.0637764	1.11647	0.414447	Yes	1.12	3.22	1.42	2.67	2.88	2.67	3.34	3.28	25.42	6.97	2.2	4.44	4.49
ENSG00000134285	protein_coding	FKBP11	417	986	2053	492	870	393	491	745	763	768	729	529	594	-0.596088	0.264259	-0.589819	0.414601	Yes	7.38	8.94	22.52	5.79	10.51	4.29	6.16	7.21	6.75	5.85	7.37	6.3	6.87
XLOC_003154	other	NA	2	5	1	8	11	8	12	13	23	16	16	20	5	0.818361	0.219586	0.809531	0.414939	Yes	0.14	0.17	0.04	0.36	0.51	0.33	0.58	0.48	0.78	0.47	0.62	0.91	0.22
XLOC_025285	other	NA	25	50	186	45	42	30	30	52	56	26	26	50	23	-0.788395	0.263591	-0.785055	0.414986	Yes	0.23	0.23	1.04	0.27	0.26	0.17	0.19	0.26	0.25	0.1	0.13	0.3	0.14
ENSG00000107223	protein_coding	EDF1	4583	6481	5978	3309	2620	2727	2903	3008	3137	5759	4156	3046	3051	-0.53193	0.235399	-0.529763	0.41503	Yes	153.02	110.87	123.7	73.41	59.73	56.17	68.74	54.94	52.33	82.73	79.26	68.45	66.6
ENSG00000224389	protein_coding	C4B	3091	4415	3132	1933	5057	3841	2665	2845	2845	4039	2021	1702	2394	-0.646609	0.251446	-0.649051	0.415358	Yes	22.68	16.6	14.24	9.42	25.34	17.39	13.87	11.42	10.43	12.75	8.47	8.41	11.48
ENSG00000188229	protein_coding	TUBB4B	2034	4248	5687	2765	2514	1663	2128	2127	3258	3226	2871	1953	2639	-0.514773	0.238852	-0.511321	0.415411	Yes	49.78	53.27	86.26	44.97	42.02	25.11	36.94	28.48	39.84	33.97	40.14	32.17	42.23
ENSG00000137491	protein_coding	SLCO2B1	12556	19879	17758	14796	15552	19814	12309	16374	16392	24347	20253	11935	13199	-0.324555	0.231031	-0.32587	0.415502	Yes	92.66	75.17	81.22	72.55	78.37	90.2	64.43	66.1	60.45	77.31	85.37	59.28	63.68
ENSG00000141378	protein_coding	PTRH2	271	528	638	335	325	256	272	281	280	415	313	321	321	-0.538154	0.234579	-0.535838	0.415649	Yes	2.48	2.48	3.62	2.04	2.03	1.45	1.77	1.41	1.28	1.63	1.64	1.98	1.92
ENSG00000126602	protein_coding	TRAP1	3252	5022	4296	3296	2745	3149	2413	4067	4403	4640	3637	2924	3025	-0.318629	0.214814	-0.319082	0.415725	Yes	42.17	33.36	34.52	28.4	24.3	25.19	22.19	28.85	28.53	25.89	26.94	25.52	25.64
ENSG00000260418	lncRNA	RP3-406A7.7	52	110	70	40	38	37	42	42	43	43	56	37	45	-0.57739	0.25486	-0.576562	0.415956	Yes	5.57	6.04	4.65	2.85	2.78	2.45	3.19	2.46	2.3	1.98	3.43	2.67	3.15
ENSG00000159899	protein_coding	NPR2	287	1176	867	852	791	720	530	788	711	748	542	502	427	-0.558173	0.276101	-0.558503	0.416233	Yes	3.12	6.55	5.84	6.15	5.87	4.83	4.09	4.69	3.86	3.5	3.37	3.67	3.03
ENSG00000162298	protein_coding	SYVN1	2472	5049	11824	3367	4015	3469	2968	4380	5014	6399	3763	3268	3271	-0.535052	0.258024	-0.530763	0.416237	Yes	30.05	31.45	89.08	27.2	33.33	26.01	25.59	29.13	30.45	33.47	26.13	26.74	25.99
XLOC_003256	other	NA	2	4	1	5	12	12	17	20	9	14	27	14	8	0.861208	0.19322	0.846358	0.416539	Yes	0.19	0.19	0.06	0.31	0.77	0.7	1.14	1.03	0.42	0.57	1.45	0.89	0.49
ENSG00000103064	protein_coding	SLC7A6	30	123	122	102	112	122	183	118	296	303	176	222	149	0.648105	0.253594	0.647983	0.416551	Yes	0.17	0.37	0.44	0.39	0.44	0.44	0.75	0.38	0.86	0.76	0.58	0.87	0.57
ENSG00000115963	protein_coding	RND3	600	2166	1200	775	1531	1255	801	1030	805	2079	717	1147	575	-0.536938	0.223611	-0.534765	0.416655	Yes	7.87	14.55	9.75	6.75	13.71	10.15	7.45	7.39	5.28	11.73	5.37	10.12	4.93
ENSG00000101363	protein_coding	MANBAL	490	848	639	558	428	508	423	492	714	762	546	518	462	-0.338179	0.228926	-0.338309	0.416745	Yes	9.6	8.51	7.76	7.26	5.73	6.14	5.88	5.27	6.99	6.42	6.11	6.83	5.92
ENSG00000168778	protein_coding	TCTN2	33	68	27	35	79	107	99	123	145	103	79	108	75	0.536205	0.238161	0.529198	0.41712	Yes	0.45	0.48	0.23	0.32	0.74	0.91	0.97	0.93	1	0.61	0.62	1	0.67
ENSG00000073849	protein_coding	ST6GAL1	19194	48448	47607	31851	31220	33346	25485	36777	39112	52222	29704	31256	24288	-0.328804	0.257276	-0.329049	0.417172	Yes	127.13	164.42	195.42	140.18	141.2	136.25	119.72	133.25	129.44	148.83	112.38	139.34	105.17
ENSG00000164077	protein_coding	MON1A	228	431	552	238	220	213	223	314	297	409	272	234	237	-0.418239	0.264824	-0.416757	0.41719	Yes	3.6	3.49	5.4	2.5	2.37	2.07	2.5	2.71	2.34	2.78	2.45	2.49	2.45
ENSG00000137309	protein_coding	HMGA1	274	274	260	395	236	213	430	487	470	494	724	367	480	0.50706	0.185119	0.503087	0.417342	Yes	4.72	2.42	2.77	4.52	2.77	2.26	5.25	4.59	4.04	3.66	7.12	4.25	5.4
ENSG00000134375	protein_coding	TIMM17A	1325	2282	3149	1670	1394	1018	1195	1377	1414	2101	1611	1335	1520	-0.507528	0.253414	-0.504223	0.417369	Yes	32	28.24	47.13	26.8	22.99	15.17	20.47	18.19	17.06	21.83	22.22	21.7	24
ENSG00000134802	protein_coding	SLC43A3	4068	6289	7822	6707	3387	4198	3862	6174	4162	5950	4950	4882	4277	-0.412205	0.219213	-0.412187	0.417566	Yes	48.67	38.55	57.99	53.32	27.67	30.98	32.77	40.4	24.88	30.63	33.82	39.31	33.45
ENSG00000144591	protein_coding	GMPPA	741	1454	2430	964	950	942	778	960	1473	1314	1117	834	949	-0.486945	0.259079	-0.485438	0.417764	Yes	14.69	14.77	29.86	12.7	12.86	11.52	10.94	10.41	14.59	11.21	12.65	11.13	12.3
ENSG00000175854	protein_coding	SWI5	415	513	578	322	221	290	286	323	286	466	353	370	225	-0.513902	0.236201	-0.513136	0.417937	Yes	10.08	6.39	8.7	5.2	3.67	4.35	4.93	4.29	3.47	4.87	4.9	6.05	3.57
ENSG00000241764	lncRNA	AC002467.7	49	75	40	14	19	45	36	17	22	42	21	26	27	-0.70934	0.235466	-0.705335	0.41835	Yes	1.98	1.55	1	0.38	0.52	1.12	1.03	0.38	0.44	0.73	0.48	0.71	0.71
ENSG00000112877	protein_coding	CEP72	37	52	30	57	56	69	78	71	132	119	66	77	63	0.451448	0.194406	0.44878	0.418684	Yes	0.61	0.44	0.31	0.62	0.63	0.7	0.91	0.64	1.09	0.84	0.62	0.85	0.68
XLOC_048944	other	NA	11	15	14	8	5	0	7	2	6	2	7	3	6	-0.864019	0.23156	-0.837081	0.418834	Yes	5.01	3.5	3.95	2.42	1.55	0	2.26	0.5	1.36	0.39	1.82	0.92	1.79
ENSG00000145817	protein_coding	YIPF5	514	1083	1268	792	917	918	741	844	1137	1303	814	655	882	-0.289203	0.220184	-0.28932	0.418844	Yes	5.96	6.44	9.12	6.11	7.27	6.57	6.1	5.36	6.59	6.51	5.39	5.12	6.69
XLOC_035950	other	NA	11	17	12	9	11	11	21	14	27	25	25	23	18	0.550106	0.261104	0.543466	0.418867	Yes	2.12	1.68	1.43	1.15	1.45	1.31	2.87	1.48	2.6	2.07	2.75	2.98	2.27
XLOC_019085	other	NA	50	67	201	25	20	34	24	9	83	87	19	24	23	-0.863416	0.247881	-0.861524	0.418949	Yes	1.08	0.74	2.68	0.36	0.29	0.45	0.37	0.11	0.89	0.81	0.23	0.35	0.32
ENSG00000166743	protein_coding	ACSM1	48	32	13	57	100	55	59	404	155	391	213	123	70	0.984972	0.199633	0.992316	0.419044	Yes	0.86	0.29	0.14	0.68	1.22	0.61	0.75	3.95	1.38	3.01	2.17	1.48	0.82
ENSG00000263781	other	RP11-321A17.3	326	512	338	276	250	155	208	260	141	288	255	178	183	-0.692621	0.2336	-0.691753	0.419228	Yes	41.33	33.26	26.56	23.25	21.64	12.12	18.7	18.03	8.93	15.71	18.47	15.19	15.17
ENSG00000085872	protein_coding	CHERP	1377	1712	1562	1630	1469	1444	1471	2533	2883	3077	2717	2031	1576	0.267113	0.202662	0.265338	0.419493	Yes	13.12	8.36	9.22	10.32	9.56	8.49	9.94	13.2	13.72	12.61	14.78	13.02	9.81
ENSG00000086061	protein_coding	DNAJA1	3508	8561	8629	3320	3651	3474	4620	4080	3182	6698	3275	3159	3680	-0.554807	0.23781	-0.55132	0.419606	Yes	59.03	73.81	89.99	37.12	41.95	36.06	55.14	37.56	26.75	48.49	31.48	35.78	40.48
ENSG00000180172	other	RPS12P23	13	10	11	10	6	4	3	7	4	6	6	5	8	-0.791779	0.240138	-0.777228	0.419646	Yes	1.31	0.52	0.69	0.67	0.41	0.25	0.21	0.39	0.2	0.26	0.35	0.34	0.53
ENSG00000132002	protein_coding	DNAJB1	1568	3994	5100	1795	1776	2200	2361	2051	1823	2922	1742	2384	1929	-0.532478	0.233851	-0.529645	0.419777	Yes	18.74	24.46	37.78	14.26	14.5	16.22	20.02	13.41	10.89	15.03	11.89	19.18	15.07
ENSG00000122687	protein_coding	FTSJ2	398	736	594	409	407	394	341	493	503	612	492	407	483	-0.31609	0.224868	-0.316091	0.419828	Yes	9.53	9.03	8.82	6.51	6.66	5.82	5.79	6.46	6.02	6.31	6.73	6.56	7.56
ENSG00000230424	lncRNA	RP1-43E13.2	13	20	17	10	7	4	6	2	17	6	2	3	11	-0.840483	0.242522	-0.840854	0.419842	Yes	1.03	0.81	0.83	0.53	0.38	0.19	0.34	0.09	0.67	0.2	0.09	0.16	0.57
XLOC_011089	other	NA	1	4	6	10	18	15	17	18	26	23	21	24	11	0.719509	0.233972	0.708249	0.419881	Yes	0.12	0.25	0.45	0.8	1.47	1.11	1.45	1.18	1.56	1.19	1.44	1.94	0.86
ENSG00000108788	protein_coding	MLX	1512	2347	2643	1841	1469	1541	1673	1947	1939	2782	1498	1554	1470	-0.339421	0.253179	-0.339786	0.420007	Yes	23.39	18.6	25.34	18.92	15.52	14.71	18.36	16.48	14.99	18.52	13.24	16.18	14.87
ENSG00000110077	protein_coding	MS4A6A	711	3104	2168	1101	1830	1600	1540	1431	1312	1938	1241	716	1352	-0.544763	0.232488	-0.543795	0.420039	Yes	9.46	21.16	17.87	9.73	16.62	13.13	14.53	10.41	8.72	11.09	9.43	6.41	11.76
ENSG00000137965	protein_coding	IFI44	413	1218	348	474	503	984	881	683	1233	1801	1571	1135	1282	0.575957	0.252206	0.584553	0.42086	Yes	9.59	14.49	5.01	7.31	7.97	14.09	14.5	8.67	14.3	17.99	20.83	17.73	19.46
ENSG00000183049	protein_coding	CAMK1D	704	1635	1678	1094	1411	1351	869	937	605	2343	1003	617	911	-0.585634	0.226612	-0.588002	0.421063	Yes	3.27	3.89	4.83	3.38	4.48	3.87	2.86	2.38	1.4	4.68	2.66	1.93	2.77
XLOC_022180	lncRNA	NA	37	36	7	33	21	28	26	16	14	24	19	18	10	-0.727118	0.259079	-0.722123	0.421063	Yes	1.6	0.8	0.19	0.95	0.62	0.75	0.8	0.38	0.3	0.45	0.47	0.52	0.28
ENSG00000166352	protein_coding	C11orf74	163	244	205	113	153	99	120	127	131	185	128	121	95	-0.571598	0.26951	-0.570114	0.421272	Yes	5.01	3.84	3.91	2.31	3.21	1.88	2.62	2.14	2.01	2.45	2.25	2.5	1.91
ENSG00000163472	protein_coding	TMEM79	119	201	215	122	123	217	139	147	143	202	164	149	121	-0.389619	0.231596	-0.389824	0.421316	Yes	2.06	1.78	2.3	1.4	1.45	2.31	1.7	1.39	1.23	1.5	1.62	1.73	1.37
ENSG00000155093	protein_coding	PTPRN2	60	105	100	53	83	59	157	97	332	149	106	176	92	0.671794	0.164539	0.66544	0.421761	Yes	0.5	0.45	0.51	0.29	0.47	0.3	0.92	0.44	1.38	0.53	0.5	0.98	0.5
ENSG00000197582	other	GPX1P1	496	565	915	319	274	307	284	336	415	723	468	371	274	-0.528435	0.256947	-0.526377	0.421933	Yes	32.79	19.14	37.49	14.01	12.37	12.52	13.32	12.15	13.71	20.57	17.67	16.51	11.84
ENSG00000147813	protein_coding	NAPRT	2825	4420	4902	2619	1848	2830	1999	3134	2956	3968	3131	2477	2244	-0.464729	0.252694	-0.46464	0.422018	Yes	52.72	42.26	56.69	32.47	23.55	32.58	26.46	31.99	27.56	31.86	33.37	31.11	27.38
ENSG00000116857	protein_coding	TMEM9	1322	1598	1487	1412	1138	1222	986	1481	1262	1581	1646	1133	1093	-0.352797	0.231246	-0.353646	0.42208	Yes	24.05	14.9	16.77	17.07	14.14	13.72	12.72	14.74	11.47	12.38	17.11	13.88	13
ENSG00000259146	lncRNA	RP1-261D10.2	39	38	42	23	25	38	40	35	25	20	20	27	20	-0.571018	0.242986	-0.572636	0.422158	Yes	1.61	0.8	1.07	0.63	0.7	0.97	1.17	0.79	0.51	0.35	0.47	0.75	0.54
ENSG00000168005	protein_coding	C11orf84	46	106	88	55	58	59	122	107	165	136	88	87	91	0.428961	0.209239	0.426473	0.422326	Yes	0.66	0.78	0.78	0.52	0.57	0.52	1.24	0.84	1.18	0.84	0.72	0.84	0.85
ENSG00000105258	protein_coding	POLR2I	508	678	568	326	311	301	314	331	300	523	408	387	292	-0.55083	0.247121	-0.551152	0.422409	Yes	22.29	15.24	15.45	9.51	9.32	8.15	9.77	7.95	6.58	9.88	10.23	11.43	8.38
ENSG00000224397	lncRNA	LINC01272	20	137	148	25	77	23	44	49	39	60	53	35	36	-0.729176	0.25934	-0.717088	0.422471	Yes	0.33	1.15	1.5	0.27	0.86	0.23	0.51	0.44	0.32	0.42	0.49	0.39	0.38
ENSG00000139998	protein_coding	RAB15	509	863	1807	721	714	575	658	789	623	1147	307	666	621	-0.570853	0.238323	-0.569783	0.422507	Yes	5.42	4.71	11.92	5.1	5.19	3.78	4.97	4.59	3.31	5.25	1.87	4.77	4.32
ENSG00000196196	protein_coding	HRCT1	12	9	11	23	14	4	5	30	20	43	52	79	35	0.977738	0.151083	0.96666	0.422661	Yes	0.51	0.19	0.29	0.64	0.4	0.1	0.15	0.69	0.42	0.78	1.25	2.24	0.97
ENSG00000144455	protein_coding	SUMF1	676	1347	1092	765	745	702	670	811	895	1435	827	708	743	-0.321388	0.248098	-0.32206	0.422722	Yes	12.54	12.81	12.56	9.43	9.44	8.04	8.82	8.23	8.3	11.46	8.77	8.84	9.01
ENSG00000269463	other	RP11-727F15.13	7	14	27	9	7	7	10	8	12	6	6	2	5	-0.805977	0.24836	-0.796089	0.422743	Yes	0.73	0.75	1.76	0.63	0.5	0.45	0.74	0.46	0.63	0.27	0.36	0.14	0.34
ENSG00000067836	protein_coding	ROGDI	681	1047	883	494	439	561	417	644	594	1064	765	490	470	-0.414797	0.236489	-0.415565	0.423164	Yes	15.63	12.31	12.56	7.53	6.88	7.94	6.79	8.08	6.81	10.51	10.03	7.57	7.05
ENSG00000234420	other	ZNF37BP	165	299	228	230	371	478	419	478	721	712	366	476	400	0.466359	0.229208	0.46313	0.423168	Yes	0.64	0.6	0.55	0.6	0.99	1.15	1.16	1.02	1.41	1.2	0.82	1.25	1.02
ENSG00000065518	protein_coding	NDUFB4	1408	2288	1736	1100	1007	872	1007	1169	954	1820	1120	1178	975	-0.51498	0.232275	-0.513916	0.423168	Yes	34.8	28.98	26.59	18.07	17	13.3	17.65	15.81	11.78	19.36	15.81	19.6	15.75
ENSG00000176046	protein_coding	NUPR1	5158	6083	6462	3895	2477	2719	3255	3577	2876	4638	4176	3199	2253	-0.61923	0.255629	-0.619371	0.423168	Yes	37.27	22.52	28.94	18.7	12.22	12.12	16.68	14.14	10.38	14.42	17.23	15.56	10.64
XLOC_014780	other	NA	10	16	13	32	39	39	39	54	70	50	47	39	33	0.57868	0.221881	0.571143	0.423247	Yes	0.49	0.4	0.4	1.04	1.31	1.18	1.36	1.45	1.72	1.06	1.32	1.29	1.06
ENSG00000150459	protein_coding	SAP18	1893	3440	2312	1876	1883	1826	1678	2016	2015	2944	2013	1939	1715	-0.382763	0.250465	-0.382803	0.423513	Yes	31.2	29.05	23.62	20.54	21.19	18.56	19.61	18.18	16.59	20.88	18.95	21.51	18.48
ENSG00000146376	protein_coding	ARHGAP18	171	198	87	223	180	222	204	298	411	503	274	224	245	0.408672	0.229659	0.405376	0.423559	Yes	1.54	0.91	0.48	1.33	1.1	1.23	1.3	1.46	1.84	1.94	1.41	1.35	1.44
ENSG00000207031	other	SNORD59A	2	10	5	8	15	15	12	17	25	21	18	22	15	0.648157	0.233712	0.640377	0.423607	Yes	1.07	2.74	1.66	2.84	5.47	4.94	4.55	4.97	6.67	4.83	5.49	7.91	5.24
ENSG00000089820	protein_coding	ARHGAP4	275	549	448	261	304	331	567	426	767	794	826	581	483	0.500786	0.220805	0.498251	0.42365	Yes	2.82	2.88	2.84	1.78	2.12	2.09	4.12	2.39	3.92	3.5	4.83	4	3.23
ENSG00000170325	protein_coding	PRDM10	175	288	226	428	352	480	360	579	612	739	430	498	418	0.36237	0.251714	0.359077	0.423862	Yes	1.06	0.89	0.85	1.72	1.45	1.79	1.54	1.92	1.85	1.92	1.49	2.03	1.65
ENSG00000177830	protein_coding	CHID1	3146	3455	3532	2235	1996	2063	1669	2157	3319	4259	2381	1757	1704	-0.4867	0.266305	-0.487776	0.423896	Yes	24.8	13.96	17.26	11.71	10.75	10.03	9.33	9.3	13.07	14.45	10.72	9.32	8.78
ENSG00000254704	other	RP11-1036E20.7	10	73	200	52	5	127	27	12	6	77	50	26	36	-0.923599	0.249589	-0.89377	0.423925	Yes	0.19	0.7	2.31	0.64	0.06	1.46	0.36	0.12	0.06	0.62	0.53	0.33	0.44
ENSG00000101019	protein_coding	UQCC1	882	1580	1459	1060	1004	960	956	1161	1090	1597	1236	1133	976	-0.272475	0.217579	-0.272887	0.424096	Yes	6.37	5.84	6.53	5.08	4.95	4.28	4.89	4.58	3.93	4.96	5.1	5.51	4.61
ENSG00000184445	protein_coding	KNTC1	84	211	77	215	338	237	300	369	390	440	533	322	549	0.725124	0.21745	0.722464	0.42417	Yes	0.39	0.51	0.22	0.67	1.08	0.69	1	0.95	0.91	0.89	1.43	1.02	1.68
ENSG00000140612	protein_coding	SEC11A	1525	1994	2123	1489	1575	1408	1210	1776	1775	2215	1487	1326	1347	-0.385349	0.267356	-0.385523	0.424294	Yes	30.75	20.6	26.53	19.95	21.69	17.51	17.3	19.59	17.88	19.22	17.13	18	17.76
XLOC_045010	other	NA	4	8	54	10	6	6	8	11	11	15	4	3	3	-0.867739	0.264617	-0.846209	0.424498	Yes	0.13	0.13	1.05	0.21	0.13	0.12	0.18	0.19	0.17	0.2	0.07	0.06	0.06
ENSG00000272638	lncRNA	GS1-114I9.1	5	24	48	13	19	27	15	11	22	22	19	13	7	-0.694498	0.25126	-0.683479	0.424913	Yes	0.27	0.66	1.61	0.47	0.7	0.9	0.58	0.33	0.59	0.51	0.59	0.47	0.25
XLOC_046242	other	NA	25	8	3	4	9	8	1	7	8	2	9	4	4	-0.901604	0.257445	-0.892999	0.42502	Yes	1.57	0.26	0.12	0.17	0.39	0.31	0.04	0.24	0.25	0.05	0.32	0.17	0.16
XLOC_016015	other	NA	11	19	19	45	44	52	48	93	111	76	49	56	42	0.681701	0.216405	0.675175	0.425128	Yes	2.03	1.8	2.17	5.52	5.55	5.92	6.29	9.39	10.24	6.04	5.17	6.96	5.07
ENSG00000235043	other	TECRP1	1086	1467	1267	807	733	666	764	1003	1043	1189	1019	888	833	-0.354858	0.269357	-0.354634	0.425403	Yes	97.78	67.68	70.7	48.28	45.06	36.99	48.79	49.4	46.92	46.06	52.4	53.81	49.03
ENSG00000232917	other	HSPE1P6	16	42	47	20	12	18	12	18	12	23	13	20	16	-0.750978	0.248162	-0.74487	0.425414	Yes	2.2	2.96	4.01	1.83	1.13	1.53	1.17	1.36	0.83	1.36	1.02	1.85	1.44
ENSG00000111678	protein_coding	C12orf57	1032	1193	1132	682	762	594	679	759	861	1211	766	698	659	-0.461767	0.278716	-0.460876	0.425454	Yes	29.39	17.41	19.98	12.9	14.82	10.43	13.71	11.82	12.25	14.84	12.46	13.38	12.27
ENSG00000273449	lncRNA	RP11-218F10.3	24	27	25	30	23	34	21	37	18	28	17	10	25	-0.538308	0.224181	-0.53975	0.425533	Yes	1.04	0.6	0.67	0.86	0.68	0.91	0.64	0.87	0.39	0.52	0.42	0.29	0.71
ENSG00000231369	other	RP1-40G4P.1	102	204	120	145	173	141	95	164	154	169	135	145	85	-0.396649	0.247121	-0.39822	0.425564	Yes	7.07	7.25	5.16	6.68	8.19	6.03	4.67	6.22	5.33	5.04	5.35	6.76	3.85
ENSG00000179761	protein_coding	PIPOX	17255	23256	16554	19248	15556	16327	14464	19649	15592	25830	18569	16905	14310	-0.313429	0.226848	-0.314241	0.425647	Yes	266.82	184.26	158.64	197.77	164.25	155.74	158.63	166.21	120.47	171.86	164.01	175.94	144.66
ENSG00000073150	protein_coding	PANX2	408	472	233	287	380	237	431	714	757	449	588	786	723	0.576641	0.225202	0.572131	0.42582	Yes	5.36	3.18	1.9	2.5	3.41	1.92	4.01	5.13	4.97	2.54	4.41	6.95	6.21
ENSG00000233588	other	CYP51A1P2	187	339	159	835	200	290	249	597	1424	1422	953	795	563	0.788319	0.232932	0.785861	0.425827	Yes	5	4.64	2.63	14.83	3.65	4.78	4.72	8.73	19.02	16.35	14.55	14.3	9.84
XLOC_012013	other	NA	10	5	6	23	44	39	48	69	57	56	48	52	18	0.749788	0.238161	0.734313	0.425854	Yes	0.86	0.22	0.32	1.31	2.58	2.06	2.92	3.24	2.44	2.07	2.35	3	1.01
ENSG00000146411	protein_coding	SLC2A12	290	167	27	303	286	346	508	624	915	914	364	540	313	0.749219	0.261186	0.742007	0.426047	Yes	2.6	0.77	0.15	1.81	1.75	1.91	3.23	3.06	4.1	3.53	1.86	3.26	1.83
ENSG00000120438	protein_coding	TCP1	1636	3716	4053	2067	1906	1954	2027	2301	2292	2962	1911	2125	2100	-0.427753	0.25783	-0.426542	0.426123	Yes	21.46	24.98	32.95	18.02	17.07	15.81	18.86	16.51	15.02	16.72	14.32	18.76	18.01
ENSG00000242247	protein_coding	ARFGAP3	573	1504	3324	991	1109	1033	978	1121	1368	1655	793	917	1114	-0.550654	0.246382	-0.545097	0.426524	Yes	7.4	9.96	26.62	8.51	9.78	8.23	8.96	7.92	8.83	9.2	5.85	7.97	9.41
ENSG00000221995	protein_coding	TIAF1	302	325	413	449	483	607	587	960	926	846	828	991	490	0.556123	0.210096	0.552039	0.426559	Yes	3.07	1.69	2.6	3.03	3.35	3.8	4.23	5.34	4.7	3.7	4.81	6.78	3.26
ENSG00000205085	protein_coding	FAM71F2	70	136	147	56	48	109	72	61	105	110	53	76	31	-0.610715	0.240286	-0.604437	0.426683	Yes	0.49	0.49	0.63	0.26	0.23	0.47	0.36	0.23	0.37	0.33	0.21	0.36	0.14
ENSG00000158717	protein_coding	RNF166	281	586	315	270	337	312	477	468	571	737	617	463	409	0.321193	0.231112	0.318973	0.426759	Yes	2.84	3.04	1.98	1.82	2.33	1.95	3.42	2.59	2.89	3.21	3.57	3.15	2.71
ENSG00000264290	other	RP11-68I3.4	17	27	18	28	30	39	33	51	73	56	35	50	34	0.508015	0.202182	0.501918	0.426776	Yes	1.46	1.19	0.96	1.6	1.77	2.07	2.02	2.4	3.14	2.08	1.72	2.9	1.92
XLOC_024889	other	NA	23	17	118	17	15	30	22	28	33	22	23	21	11	-0.774163	0.275784	-0.764233	0.426861	Yes	0.63	0.24	2	0.31	0.28	0.51	0.43	0.42	0.45	0.26	0.36	0.39	0.2
ENSG00000152217	protein_coding	SETBP1	175	305	282	679	643	584	593	855	883	1102	728	722	577	0.474429	0.278242	0.469136	0.426932	Yes	0.63	0.56	0.63	1.62	1.58	1.29	1.51	1.68	1.59	1.7	1.49	1.75	1.36
ENSG00000143418	protein_coding	CERS2	16037	26238	22948	18923	17332	18993	14579	24385	21164	28776	19871	18708	17515	-0.252542	0.227841	-0.253472	0.426981	Yes	168.95	141.63	149.83	132.46	124.68	123.43	108.94	140.53	111.41	130.44	119.57	132.66	120.64
XLOC_004871	other	NA	78	62	67	22	25	26	42	32	16	45	45	27	10	-0.760575	0.248999	-0.764466	0.427185	Yes	2.51	1.02	1.34	0.47	0.55	0.52	0.96	0.56	0.26	0.62	0.83	0.58	0.21
ENSG00000205871	other	RPS3AP47	113	137	92	118	100	72	61	71	59	48	93	92	63	-0.716174	0.257241	-0.722143	0.427369	Yes	5.72	3.55	2.88	3.97	3.45	2.25	2.19	1.96	1.49	1.04	2.69	3.13	2.08
ENSG00000122971	protein_coding	ACADS	7088	10588	9994	4226	4646	5579	3858	6347	5920	7525	6944	5310	4246	-0.546236	0.259557	-0.546341	0.427582	Yes	135.88	104	118.74	53.83	60.82	65.97	52.46	66.56	56.71	62.07	76.03	68.51	53.21
ENSG00000149489	protein_coding	ROM1	44	69	137	30	39	34	41	46	67	68	39	31	28	-0.607011	0.269566	-0.603402	0.427588	Yes	0.78	0.63	1.51	0.36	0.47	0.37	0.52	0.45	0.6	0.52	0.4	0.37	0.33
ENSG00000086827	protein_coding	ZW10	269	724	630	407	448	502	384	462	594	736	421	345	446	-0.311244	0.228625	-0.311254	0.427688	Yes	3.6	4.97	5.23	3.62	4.1	4.15	3.65	3.38	3.97	4.24	3.22	3.11	3.9
XLOC_010386	other	NA	51	170	419	77	106	65	117	100	123	102	106	102	52	-0.683484	0.267927	-0.678025	0.427737	Yes	0.46	0.78	2.33	0.46	0.65	0.36	0.74	0.49	0.55	0.39	0.54	0.62	0.3
ENSG00000161944	protein_coding	ASGR2	17813	27118	24382	13871	17364	13525	13784	20177	16617	24257	15868	15445	13721	-0.434101	0.254978	-0.434154	0.427787	Yes	342.3	267	290.37	177.11	227.84	160.32	187.86	212.1	159.55	200.56	174.17	199.76	172.37
XLOC_021880	other	NA	7	15	4	9	12	6	13	10	39	32	22	17	15	0.774989	0.201853	0.767894	0.427791	Yes	0.58	0.64	0.21	0.5	0.68	0.31	0.77	0.46	1.62	1.15	1.05	0.95	0.82
ENSG00000119703	protein_coding	ZC2HC1C	118	176	277	92	101	98	74	123	103	224	105	128	69	-0.56179	0.259542	-0.560655	0.427812	Yes	0.98	0.75	1.43	0.51	0.57	0.5	0.44	0.56	0.43	0.8	0.5	0.72	0.38
ENSG00000135100	protein_coding	HNF1A	1168	1866	1518	1222	1142	1468	1066	1294	1796	2073	1589	1029	1312	-0.248885	0.223657	-0.250026	0.428057	Yes	11.22	9.19	9.04	7.8	7.49	8.7	7.26	6.8	8.62	8.57	8.72	6.65	8.24
ENSG00000139540	protein_coding	SLC39A5	7071	8535	6203	5987	5820	6002	3408	7685	5886	9414	7218	4866	5199	-0.403373	0.224988	-0.404434	0.428252	Yes	129.48	80.08	70.39	72.84	72.77	67.8	44.26	76.98	53.86	74.17	75.49	59.97	62.24
ENSG00000126088	protein_coding	UROD	2224	3408	2574	1892	1793	1893	1818	2509	2056	2950	2226	1996	1769	-0.357105	0.235164	-0.357402	0.42838	Yes	68.54	53.82	49.16	38.74	37.73	35.99	39.74	42.3	31.66	39.12	39.19	41.4	35.64
XLOC_028232	other	NA	76	17	15	77	19	12	17	30	5	47	26	18	7	-0.861503	0.27415	-0.866139	0.428498	Yes	1.74	0.2	0.21	1.17	0.3	0.17	0.28	0.38	0.06	0.46	0.34	0.28	0.1
XLOC_040260	other	NA	26	63	128	42	69	129	86	46	50	105	29	37	29	-0.660967	0.246017	-0.661408	0.42861	Yes	0.5	0.62	1.54	0.54	0.91	1.54	1.18	0.49	0.48	0.87	0.32	0.48	0.37
ENSG00000124615	protein_coding	MOCS1	1081	2215	2087	1699	1443	1707	1093	2179	1625	2173	1607	1249	1203	-0.379502	0.256997	-0.381149	0.428723	Yes	9.6	10.08	11.48	10.02	8.75	9.35	6.88	10.58	7.21	8.3	8.15	7.46	6.98
ENSG00000175455	protein_coding	CCDC14	727	1053	647	1227	1462	1248	1281	1589	1823	2248	1817	1925	1349	0.386353	0.218164	0.383851	0.428847	Yes	2.71	2.01	1.5	3.04	3.72	2.87	3.39	3.24	3.4	3.61	3.87	4.83	3.29
ENSG00000100462	protein_coding	PRMT5	572	1079	1497	791	790	774	739	993	1130	1102	856	675	740	-0.324216	0.243366	-0.323718	0.428847	Yes	8	7.73	12.97	7.35	7.54	6.67	7.33	7.59	7.89	6.63	6.84	6.35	6.76
XLOC_007180	other	NA	2	1	6	7	4	4	12	6	7	14	14	12	8	0.798891	0.259809	0.794669	0.428929	Yes	0.36	0.09	0.67	0.84	0.49	0.44	1.53	0.59	0.63	1.08	1.44	1.45	0.94
ENSG00000099860	protein_coding	GADD45B	500	850	2033	526	579	304	536	561	479	1062	576	571	363	-0.646775	0.258573	-0.641614	0.429184	Yes	11.9	10.36	29.98	8.32	9.41	4.46	9.04	7.3	5.69	10.87	7.83	9.14	5.65
ENSG00000058453	protein_coding	CROCC	163	207	254	185	175	296	303	311	447	492	360	293	237	0.378887	0.252206	0.376838	0.429223	Yes	0.98	0.64	0.95	0.74	0.72	1.1	1.29	1.02	1.34	1.27	1.24	1.19	0.93
ENSG00000112514	protein_coding	CUTA	2634	3576	2664	1665	1460	1419	1660	1866	1865	2610	2397	1719	1609	-0.467873	0.262194	-0.466557	0.429258	Yes	79.47	55.28	49.81	33.38	30.08	26.41	35.52	30.8	28.11	33.88	41.31	34.91	31.74
ENSG00000103275	protein_coding	UBE2I	741	1239	980	786	849	871	779	930	1185	1335	1000	870	839	-0.17435	0.222217	-0.175148	0.429306	Yes	4.58	3.92	3.75	3.23	3.58	3.32	3.41	3.14	3.66	3.55	3.53	3.62	3.39
ENSG00000084764	protein_coding	MAPRE3	655	727	1204	669	524	597	494	535	729	1197	629	637	532	-0.424131	0.237977	-0.424286	0.429311	Yes	12.44	7.08	14.18	8.44	6.8	7	6.66	5.56	6.92	9.78	6.83	8.14	6.61
ENSG00000149743	protein_coding	TRPT1	517	765	671	380	358	419	392	433	518	780	479	498	304	-0.39595	0.253913	-0.396516	0.429513	Yes	17.38	13.17	13.98	8.49	8.22	8.69	9.35	7.96	8.7	11.28	9.2	11.27	6.68
ENSG00000272564	lncRNA	RP11-548P2.2	16	14	6	9	8	7	7	6	7	6	7	8	3	-0.76335	0.286804	-0.754612	0.429515	Yes	1.43	0.64	0.33	0.53	0.49	0.39	0.44	0.29	0.31	0.23	0.36	0.48	0.18
ENSG00000089163	protein_coding	SIRT4	95	111	125	62	71	66	57	78	81	113	82	83	55	-0.464171	0.266305	-0.463321	0.429661	Yes	3.11	1.86	2.54	1.35	1.59	1.33	1.33	1.4	1.33	1.59	1.54	1.83	1.18
ENSG00000132359	protein_coding	RAP1GAP2	53	129	94	89	144	93	84	164	447	266	205	139	178	0.678374	0.157555	0.672391	0.429958	Yes	0.31	0.38	0.34	0.34	0.57	0.33	0.35	0.52	1.3	0.67	0.68	0.54	0.68
ENSG00000228938	other	SNRPD2P1	19	42	33	28	14	19	19	32	18	23	19	17	10	-0.596767	0.260239	-0.594283	0.429958	Yes	2.15	2.44	2.31	2.11	1.08	1.33	1.53	1.98	1.02	1.12	1.23	1.3	0.74
ENSG00000116353	protein_coding	MECR	486	640	528	349	351	304	306	446	466	558	512	381	336	-0.352176	0.24273	-0.351748	0.43016	Yes	8.03	5.42	5.41	3.83	3.96	3.1	3.59	4.03	3.85	3.97	4.83	4.24	3.63
ENSG00000114378	protein_coding	HYAL1	6217	8711	9123	6357	4663	5107	4645	7103	6665	10617	6192	5695	4637	-0.361258	0.251604	-0.361402	0.43016	Yes	79.53	57.1	72.33	54.03	40.73	40.3	42.14	49.71	42.6	58.44	45.24	49.03	38.78
ENSG00000152527	protein_coding	PLEKHH2	70	133	67	196	145	139	130	178	371	340	210	255	171	0.553723	0.215926	0.549385	0.430187	Yes	0.4	0.39	0.24	0.75	0.57	0.49	0.53	0.56	1.06	0.84	0.69	0.99	0.64
ENSG00000170379	protein_coding	TCAF2	21	27	74	73	151	36	229	256	181	81	155	112	148	0.859796	0.22313	0.852188	0.430254	Yes	0.13	0.09	0.28	0.3	0.64	0.14	1.01	0.87	0.56	0.22	0.55	0.47	0.6
ENSG00000230183	other	CNOT6LP1	6	20	14	41	57	63	44	93	102	119	52	50	65	0.702585	0.267802	0.693441	0.430329	Yes	0.16	0.28	0.24	0.75	1.07	1.07	0.86	1.39	1.4	1.4	0.81	0.92	1.16
ENSG00000137767	protein_coding	SQRDL	1580	2596	2159	1797	1428	1408	1470	1879	2025	2338	1967	1664	1445	-0.291063	0.281016	-0.290909	0.430517	Yes	20.5	17.26	17.36	15.49	12.65	11.27	13.53	13.34	13.13	13.05	14.58	14.53	12.26
ENSG00000274425	lncRNA	AC114271.2	123	107	84	67	76	151	52	104	102	147	100	70	62	-0.481506	0.236065	-0.480734	0.430543	Yes	1.75	0.78	0.74	0.63	0.74	1.33	0.53	0.81	0.73	0.9	0.81	0.67	0.58
ENSG00000092330	protein_coding	TINF2	549	1019	932	695	576	753	581	686	936	1129	801	623	697	-0.245984	0.226504	-0.246551	0.43067	Yes	10.09	9.6	10.62	8.49	7.23	8.54	7.58	6.9	8.6	8.93	8.41	7.71	8.38
ENSG00000256167	other	ATF4P4	86	184	168	118	107	114	91	115	132	150	124	124	88	-0.397264	0.276337	-0.397478	0.430722	Yes	2.55	2.8	3.09	2.33	2.17	2.09	1.92	1.87	1.96	1.92	2.1	2.48	1.71
ENSG00000186395	protein_coding	KRT10	252	344	350	191	197	169	178	218	243	275	216	210	194	-0.462046	0.29219	-0.461708	0.430875	Yes	4.75	3.32	4.09	2.39	2.54	1.97	2.38	2.25	2.29	2.23	2.33	2.67	2.39
XLOC_050588	other	NA	1	1	2	10	16	21	17	22	26	28	21	27	10	0.815026	0.234579	0.78597	0.430896	Yes	0.19	0.1	0.24	1.27	2.09	2.48	2.31	2.31	2.49	2.31	2.3	3.48	1.25
ENSG00000124444	protein_coding	ZNF576	212	391	379	211	207	217	223	238	251	304	271	234	220	-0.374481	0.251802	-0.374204	0.431127	Yes	2.71	2.57	3.01	1.8	1.81	1.71	2.03	1.67	1.61	1.67	1.98	2.02	1.84
ENSG00000069399	protein_coding	BCL3	1605	1717	7049	987	687	1427	1459	1098	1234	3065	1447	1496	978	-0.720564	0.270252	-0.716552	0.431224	Yes	30.65	16.8	83.43	12.52	8.96	16.81	19.76	11.47	11.78	25.18	15.78	19.23	12.21
ENSG00000134283	protein_coding	PPHLN1	450	847	710	740	644	699	628	722	817	1016	670	628	668	-0.176056	0.239944	-0.176703	0.431229	Yes	3.37	3.25	3.3	3.68	3.29	3.23	3.34	2.96	3.06	3.27	2.87	3.17	3.27
XLOC_025287	other	NA	30	65	202	51	71	39	43	51	65	36	28	76	31	-0.758626	0.260874	-0.756037	0.431315	Yes	0.27	0.3	1.11	0.3	0.43	0.21	0.27	0.25	0.29	0.14	0.14	0.45	0.18
ENSG00000129083	protein_coding	COPB1	1496	3392	3960	3032	2852	3356	1945	2878	3552	4505	2285	2395	2856	-0.331255	0.228868	-0.33111	0.431359	Yes	16.36	19	26.84	22.03	21.3	22.64	15.08	17.22	19.41	21.2	14.27	17.63	20.42
ENSG00000119487	protein_coding	MAPKAP1	1104	1952	2192	1614	1222	1301	1178	1666	1531	2066	1232	1254	1495	-0.347769	0.255552	-0.348353	0.431455	Yes	10.61	9.61	13.05	10.3	8.02	7.71	8.03	8.76	7.35	8.54	6.76	8.11	9.39
ENSG00000136819	protein_coding	C9orf78	1285	2435	2006	1334	1406	1312	1262	1456	1512	2079	1438	1371	1482	-0.370211	0.25205	-0.370402	0.431471	Yes	28.59	27.76	27.66	19.72	21.36	18	19.91	17.72	16.81	19.9	18.27	20.53	21.55
ENSG00000117133	protein_coding	RPF1	324	703	653	388	390	335	390	418	424	605	325	364	364	-0.429236	0.25126	-0.428213	0.431659	Yes	7.51	8.35	9.38	5.98	6.17	4.79	6.41	5.3	4.91	6.04	4.3	5.68	5.52
ENSG00000187664	protein_coding	HAPLN4	1176	822	884	546	815	784	489	422	644	1491	858	447	269	-0.664353	0.255782	-0.667207	0.431695	Yes	13.66	4.89	6.36	4.21	6.46	5.62	4.03	2.68	3.74	7.45	5.69	3.49	2.04
ENSG00000217442	protein_coding	SYCE3	1	5	10	2	29	3	3	1	4	6	3	5	0	-0.938201	0.260103	-0.903237	0.431715	Yes	0.08	0.22	0.52	0.11	1.67	0.16	0.18	0.05	0.17	0.22	0.14	0.28	0
ENSG00000116521	protein_coding	SCAMP3	852	1480	1292	819	627	829	727	902	1183	1310	1047	795	816	-0.312972	0.253414	-0.312719	0.432202	Yes	21.11	18.79	19.84	13.48	10.61	12.67	12.78	12.23	14.65	13.97	14.82	13.26	13.22
ENSG00000277229	other	RP11-355N15.3	28	33	40	28	21	21	21	37	22	19	25	13	11	-0.640034	0.266643	-0.641537	0.432346	Yes	1.71	1.03	1.51	1.14	0.88	0.79	0.91	1.24	0.67	0.5	0.87	0.53	0.44
ENSG00000071564	protein_coding	TCF3	461	620	383	470	381	521	499	706	923	927	648	648	573	0.253486	0.220707	0.251436	0.432496	Yes	3.05	2.1	1.57	2.07	1.72	2.13	2.34	2.56	3.05	2.64	2.45	2.89	2.48
ENSG00000034677	protein_coding	RNF19A	636	1257	816	1427	1158	1676	1366	1611	1991	2619	1711	1716	1413	0.313262	0.259517	0.311777	0.432542	Yes	4.7	4.76	3.73	7	5.84	7.63	7.15	6.51	7.35	8.32	7.22	8.53	6.82
XLOC_050090	other	NA	4	15	12	6	14	22	4	9	9	5	9	11	7	-0.734524	0.261049	-0.727663	0.432844	Yes	0.62	1.19	1.15	0.62	1.48	2.1	0.44	0.76	0.7	0.33	0.8	1.15	0.71
ENSG00000238072	other	RP11-305M3.2	130	181	153	89	101	67	102	105	72	170	92	99	73	-0.512499	0.235853	-0.511526	0.432845	Yes	20.19	14.4	14.73	9.18	10.71	6.42	11.23	8.92	5.59	11.36	8.16	10.35	7.41
ENSG00000163636	protein_coding	PSMD6	855	1714	1495	1031	861	810	840	1013	1075	1561	979	883	988	-0.377334	0.264632	-0.376588	0.433125	Yes	19.08	19.6	20.68	15.29	13.12	11.15	13.3	12.37	11.99	14.99	12.48	13.27	14.42
ENSG00000136689	protein_coding	IL1RN	846	1176	1631	717	631	973	696	646	992	1352	936	929	547	-0.479081	0.238892	-0.478214	0.433525	Yes	14.66	10.44	17.52	8.26	7.47	10.4	8.55	6.12	8.59	10.08	9.26	10.84	6.2
XLOC_004872	other	NA	64	63	69	19	25	35	31	40	12	37	44	29	12	-0.766973	0.263377	-0.771813	0.433692	Yes	1.95	0.98	1.3	0.38	0.52	0.66	0.67	0.67	0.18	0.49	0.77	0.6	0.24
ENSG00000176476	protein_coding	CCDC101	449	654	487	331	313	398	374	460	412	553	446	387	322	-0.343944	0.251023	-0.344439	0.433853	Yes	15.6	11.64	10.49	7.64	7.43	8.53	9.22	8.74	7.15	8.27	8.85	9.05	7.32
ENSG00000181101	other	SDCCAG3P2	70	120	107	84	58	68	53	102	88	106	64	77	71	-0.360714	0.235617	-0.360599	0.434047	Yes	2.74	2.41	2.6	2.19	1.55	1.64	1.47	2.19	1.72	1.79	1.43	2.03	1.82
ENSG00000106638	protein_coding	TBL2	547	949	1103	621	529	554	533	678	810	905	643	669	613	-0.330388	0.268397	-0.329864	0.434337	Yes	6.83	6.07	8.54	5.15	4.51	4.27	4.72	4.63	5.05	4.86	4.59	5.62	5.01
ENSG00000138587	protein_coding	MNS1	6	19	7	12	12	16	44	8	39	59	26	25	22	0.84515	0.222241	0.853949	0.434607	Yes	0.12	0.19	0.09	0.16	0.16	0.2	0.62	0.09	0.39	0.5	0.29	0.33	0.28
ENSG00000213073	other	RP11-288H12.3	90	127	55	152	198	131	251	317	290	283	165	165	157	0.538776	0.225415	0.532719	0.434661	Yes	1.15	0.83	0.44	1.29	1.73	1.03	2.28	2.22	1.85	1.56	1.21	1.42	1.31
ENSG00000164815	protein_coding	ORC5	258	630	427	318	389	321	293	377	428	506	344	323	339	-0.329621	0.274426	-0.329578	0.434764	Yes	4.18	5.23	4.29	3.42	4.3	3.21	3.37	3.34	3.46	3.53	3.18	3.52	3.59
ENSG00000233415	lncRNA	RP11-101E14.3	46	29	42	12	81	18	9	14	40	45	3	0	21	-0.907099	0.274664	-0.919187	0.434917	Yes	2.88	0.93	1.63	0.5	3.46	0.7	0.4	0.48	1.25	1.21	0.11	0	0.86
ENSG00000198682	protein_coding	PAPSS2	2915	4804	6337	5446	4670	4777	2130	5300	5298	6592	4661	4097	3666	-0.389372	0.252363	-0.390358	0.435039	Yes	29.46	24.88	39.7	36.57	32.23	29.78	15.27	29.3	26.76	28.67	26.91	27.87	24.22
ENSG00000165672	protein_coding	PRDX3	7621	13903	10655	8403	8928	8730	6980	9914	8002	14753	7332	8024	8129	-0.388633	0.243366	-0.38964	0.435188	Yes	191.92	179.39	166.29	140.61	153.52	135.61	124.67	136.57	100.69	159.85	105.46	136	133.83
ENSG00000188997	protein_coding	KCTD21	724	1192	1369	995	852	768	775	1102	985	1281	986	919	804	-0.293626	0.2422	-0.293985	0.435213	Yes	6.97	5.88	8.16	6.36	5.6	4.56	5.29	5.8	4.74	5.3	5.42	5.95	5.06
ENSG00000100410	protein_coding	PHF5A	222	542	519	278	243	240	256	249	283	403	273	292	255	-0.476349	0.258542	-0.474212	0.435391	Yes	8.19	10.25	11.87	6.81	6.12	5.46	6.7	5.03	5.22	6.4	5.75	7.25	6.15
ENSG00000006712	protein_coding	PAF1	905	1750	1659	1142	848	949	864	1209	1245	1595	1281	1017	976	-0.327675	0.26951	-0.327514	0.43584	Yes	16.91	16.76	19.21	14.18	10.82	10.94	11.45	12.36	11.63	12.82	13.67	12.79	11.92
ENSG00000107719	protein_coding	PALD1	59	117	137	126	80	126	196	172	338	226	121	165	159	0.541655	0.19601	0.537928	0.43586	Yes	0.52	0.53	0.75	0.74	0.48	0.68	1.22	0.83	1.49	0.86	0.61	0.98	0.91
ENSG00000198515	protein_coding	CNGA1	852	1557	601	972	591	1268	664	795	551	985	516	934	571	-0.621411	0.255864	-0.623526	0.435872	Yes	10.29	9.64	4.5	7.8	4.87	9.45	5.69	5.25	3.33	5.12	3.56	7.59	4.51
ENSG00000262801	lncRNA	U91319.1	99	91	98	163	64	146	39	114	63	66	75	38	112	-0.725741	0.270252	-0.736929	0.435944	Yes	4.8	2.26	2.95	5.25	2.12	4.37	1.34	3.02	1.53	1.38	2.08	1.24	3.55
ENSG00000100209	protein_coding	HSCB	395	609	593	277	292	288	314	342	287	507	293	355	265	-0.527912	0.252949	-0.527598	0.435991	Yes	14.08	11.12	13.1	6.56	7.11	6.33	7.94	6.67	5.11	7.78	5.97	8.52	6.18
ENSG00000105829	protein_coding	BET1	288	698	945	400	554	393	454	401	468	614	371	348	499	-0.495699	0.273173	-0.494141	0.436059	Yes	6.39	7.93	12.99	5.89	8.39	5.38	7.14	4.86	5.18	5.86	4.7	5.19	7.23
ENSG00000183729	protein_coding	NPBWR1	14	39	19	26	2	9	33	118	23	176	61	85	16	0.93361	0.254695	0.942299	0.436125	Yes	0.21	0.3	0.18	0.26	0.02	0.08	0.35	0.96	0.17	1.13	0.52	0.85	0.16
ENSG00000054116	protein_coding	TRAPPC3	809	1421	1084	710	722	700	704	779	847	1246	825	785	758	-0.373595	0.255634	-0.373206	0.436207	Yes	17.05	15.35	14.16	9.94	10.39	9.1	10.52	8.98	8.92	11.3	9.93	11.14	10.44
ENSG00000116497	protein_coding	S100PBP	413	638	509	554	580	684	742	813	952	1018	777	786	675	0.256211	0.249986	0.254841	0.436249	Yes	3.1	2.46	2.37	2.77	2.98	3.17	3.95	3.34	3.57	3.29	3.33	3.97	3.32
ENSG00000211445	protein_coding	GPX3	6250	12422	22832	6358	5025	4649	5227	9384	9955	9045	6674	5894	5807	-0.592113	0.276101	-0.585267	0.436472	Yes	133.55	136	302.36	90.27	73.32	61.28	79.22	109.69	106.29	83.16	81.46	84.77	81.12
ENSG00000255650	lncRNA	FAM222A-AS1	27	38	13	23	48	22	6	10	16	24	33	15	10	-0.8371	0.260744	-0.849798	0.436498	Yes	1.01	0.73	0.3	0.57	1.23	0.51	0.16	0.21	0.3	0.39	0.71	0.38	0.25
XLOC_013810	other	NA	53	134	81	81	88	76	60	88	111	49	82	66	58	-0.446549	0.263978	-0.446922	0.436506	Yes	5.53	7.16	5.24	5.62	6.27	4.89	4.44	5.02	5.79	2.2	4.89	4.63	3.96
XLOC_048167	other	NA	2	9	3	12	6	12	13	12	13	17	16	19	18	0.70135	0.25451	0.689102	0.436551	Yes	0.26	0.6	0.24	1.03	0.53	0.96	1.2	0.85	0.84	0.95	1.18	1.66	1.53
ENSG00000160199	protein_coding	PKNOX1	212	490	571	458	349	393	413	446	409	490	341	321	332	-0.32496	0.258756	-0.324761	0.436597	Yes	1.59	1.88	2.65	2.28	1.78	1.81	2.19	1.83	1.53	1.58	1.46	1.62	1.62
ENSG00000122644	protein_coding	ARL4A	56	142	201	93	114	78	69	97	137	106	79	58	110	-0.514362	0.246932	-0.511252	0.436788	Yes	0.63	0.82	1.4	0.7	0.88	0.54	0.55	0.6	0.77	0.51	0.51	0.44	0.81
ENSG00000004866	protein_coding	ST7	1267	1775	1682	1393	1371	1364	1277	1677	1286	1858	1481	1305	1425	-0.284795	0.231112	-0.286004	0.437058	Yes	9.93	7.13	8.17	7.26	7.34	6.6	7.1	7.19	5.04	6.27	6.63	6.89	7.3
ENSG00000221968	protein_coding	FADS3	391	492	583	447	403	468	364	415	529	583	505	455	339	-0.323374	0.279795	-0.324272	0.43709	Yes	7.24	4.67	6.69	5.5	5.09	5.34	4.78	4.2	4.89	4.64	5.34	5.67	4.1
XLOC_009584	other	NA	0	10	1	4	5	0	4	15	15	30	7	1	23	0.994635	0.219064	0.971513	0.437151	Yes	0	0.73	0.09	0.38	0.49	0	0.4	1.17	1.07	1.84	0.57	0.1	2.14
ENSG00000116096	protein_coding	SPR	1327	2459	2666	1302	1097	1223	1171	1605	1631	1882	1508	1533	1068	-0.436511	0.296803	-0.435619	0.437161	Yes	35.92	34.11	44.73	23.42	20.28	20.42	22.48	23.77	22.06	21.92	23.32	27.93	18.9
ENSG00000115687	protein_coding	PASK	88	204	84	151	177	178	188	264	329	383	287	196	218	0.515079	0.287097	0.513963	0.437172	Yes	0.5	0.59	0.29	0.56	0.68	0.62	0.75	0.81	0.93	0.93	0.92	0.74	0.8
ENSG00000171155	protein_coding	C1GALT1C1	499	957	720	538	577	595	511	615	797	728	614	564	576	-0.31063	0.271102	-0.310611	0.43743	Yes	11.2	11.01	10.02	8.02	8.84	8.24	8.13	7.55	8.94	7.03	7.87	8.52	8.45
XLOC_050913	other	NA	3	12	3	10	15	19	13	23	22	26	23	17	16	0.597852	0.268045	0.587398	0.437594	Yes	0.3	0.61	0.18	0.66	1.01	1.16	0.91	1.24	1.09	1.11	1.3	1.13	1.03
XLOC_049152	other	NA	7	8	13	4	6	10	5	6	6	8	7	3	2	-0.733452	0.280552	-0.724555	0.437689	Yes	1.96	1.15	2.26	0.74	1.15	1.73	0.99	0.92	0.84	0.96	1.12	0.57	0.37
ENSG00000225973	protein_coding	PIGBOS1	122	179	143	101	111	116	110	96	123	155	121	130	104	-0.375814	0.234697	-0.375816	0.43779	Yes	6.12	4.6	4.44	3.37	3.8	3.59	3.91	2.63	3.08	3.34	3.47	4.39	3.41
ENSG00000115459	protein_coding	ELMOD3	490	795	857	590	592	635	544	675	811	986	636	619	563	-0.234084	0.268397	-0.23469	0.437806	Yes	5.04	4.19	5.47	4.04	4.16	4.03	3.97	3.8	4.17	4.37	3.74	4.29	3.79
ENSG00000146282	protein_coding	RARS2	656	910	929	910	641	737	624	815	862	1333	627	694	724	-0.290009	0.23704	-0.29068	0.437888	Yes	13.57	9.64	11.91	12.51	9.05	9.4	9.15	9.22	8.91	11.86	7.41	9.66	9.79
ENSG00000127084	protein_coding	FGD3	94	202	124	85	118	107	195	165	274	288	200	188	167	0.474557	0.284902	0.47279	0.438	Yes	0.95	1.04	0.77	0.57	0.81	0.66	1.39	0.91	1.38	1.25	1.15	1.27	1.1
ENSG00000119969	protein_coding	HELLS	40	77	25	87	211	54	188	159	167	234	315	124	262	0.808796	0.250548	0.809782	0.438126	Yes	0.23	0.22	0.09	0.33	0.81	0.19	0.75	0.49	0.47	0.57	1.02	0.47	0.97
ENSG00000184752	protein_coding	NDUFA12	781	1463	933	797	652	550	643	674	617	1014	711	756	617	-0.502816	0.24829	-0.502209	0.438243	Yes	49.2	47.22	36.43	33.36	28.05	21.37	28.73	23.23	19.42	27.48	25.58	32.05	25.41
ENSG00000106346	protein_coding	USP42	166	293	288	266	306	319	293	357	454	625	398	337	348	0.24975	0.239798	0.248453	0.438443	Yes	1.18	1.07	1.27	1.26	1.49	1.4	1.48	1.39	1.62	1.92	1.62	1.62	1.62
ENSG00000160791	protein_coding	CCR5	24	162	40	95	134	103	197	126	208	217	168	158	216	0.665421	0.260236	0.663685	0.438466	Yes	0.26	0.91	0.27	0.69	1	0.69	1.52	0.75	1.13	1.02	1.05	1.16	1.54
ENSG00000241360	protein_coding	PDXP	1160	2559	1995	1188	1065	1295	821	1348	1536	1735	1524	1201	1401	-0.426487	0.23626	-0.426271	0.438481	Yes	21.1	23.85	22.49	14.36	13.23	14.53	10.59	13.41	13.96	13.58	15.83	14.7	16.66
ENSG00000139684	protein_coding	ESD	3261	4626	3314	3515	3132	2769	2575	3419	3014	5147	2733	3017	2901	-0.377022	0.251505	-0.377387	0.438603	Yes	39.24	28.52	24.71	28.1	25.73	20.55	21.97	22.5	18.12	26.65	18.78	24.43	22.82
ENSG00000158987	protein_coding	RAPGEF6	115	300	166	298	335	395	313	487	641	579	373	379	372	0.435504	0.232489	0.433202	0.438731	Yes	0.48	0.64	0.43	0.82	0.95	1.01	0.92	1.1	1.33	1.03	0.88	1.06	1.01
ENSG00000119403	protein_coding	PHF19	68	194	105	106	168	111	223	201	236	243	216	172	197	0.48158	0.240769	0.479682	0.438734	Yes	0.48	0.7	0.46	0.49	0.8	0.48	1.11	0.77	0.83	0.73	0.86	0.81	0.9
ENSG00000104325	protein_coding	DECR1	11107	14940	9538	5685	6491	6031	5483	7645	7838	14185	6215	6783	6626	-0.501129	0.27362	-0.49943	0.438752	Yes	216.97	149.54	115.47	73.79	86.58	72.68	75.97	81.69	76.51	119.23	69.35	89.18	84.62
ENSG00000182117	protein_coding	NOP10	818	1637	1343	760	625	640	697	829	622	1244	598	776	627	-0.55979	0.267257	-0.558508	0.438861	Yes	59.16	60.66	60.19	36.52	30.86	28.55	35.75	32.8	22.48	38.71	24.7	37.77	29.64
ENSG00000115307	protein_coding	AUP1	3832	5620	5314	2960	2740	2609	2836	3799	3552	5005	3722	3363	2803	-0.393722	0.263488	-0.393048	0.439215	Yes	90.58	68.07	77.85	46.49	44.23	38.04	47.55	49.12	41.95	50.9	50.25	53.5	43.32
XLOC_051133	other	NA	11	44	12	121	43	38	49	165	118	164	84	145	38	0.774592	0.234579	0.761307	0.439229	Yes	0.14	0.29	0.1	1.05	0.38	0.31	0.45	1.18	0.77	0.92	0.63	1.27	0.32
ENSG00000136197	protein_coding	C7orf25	262	373	262	349	273	264	241	256	269	347	275	247	293	-0.380067	0.251347	-0.380523	0.439623	Yes	3.23	2.35	2	2.86	2.3	2.01	2.11	1.73	1.66	1.84	1.94	2.05	2.36
ENSG00000188785	protein_coding	ZNF548	212	406	230	416	484	571	580	682	752	708	639	700	451	0.443139	0.245414	0.44011	0.439638	Yes	1.41	1.38	0.95	1.84	2.2	2.35	2.74	2.48	2.5	2.03	2.43	3.14	1.96
ENSG00000159346	protein_coding	ADIPOR1	1982	4422	3691	2436	2707	2890	2498	3188	3073	4555	2930	2453	2693	-0.260583	0.238323	-0.261209	0.439837	Yes	33.91	38.76	39.13	27.69	31.62	30.5	30.31	29.83	26.27	33.53	28.63	28.24	30.12
XLOC_029514	other	NA	3	6	8	29	40	28	42	48	49	74	39	38	25	0.737292	0.284133	0.721427	0.439943	Yes	0.14	0.14	0.22	0.87	1.24	0.78	1.35	1.19	1.11	1.44	1.01	1.16	0.74
ENSG00000213937	protein_coding	CLDN9	173	115	144	94	37	108	102	75	105	93	115	77	67	-0.576572	0.267562	-0.571942	0.439961	Yes	3.38	1.15	1.74	1.22	0.49	1.3	1.41	0.8	1.03	0.78	1.28	1.01	0.86
ENSG00000100029	protein_coding	PES1	790	1464	1384	861	727	820	757	1006	1234	1043	1097	775	799	-0.343622	0.27081	-0.343546	0.440145	Yes	10.7	10.16	11.62	7.75	6.73	6.85	7.27	7.46	8.35	6.08	8.49	7.07	7.08
ENSG00000175482	protein_coding	POLD4	2833	3047	3823	1720	1505	1550	1814	2392	2288	2942	2017	1969	1495	-0.477597	0.297344	-0.47635	0.440356	Yes	57.88	31.9	48.41	23.35	21	19.54	26.29	26.73	23.36	25.86	23.54	27.08	19.97
ENSG00000179611	other	DGKZP1	176	419	421	234	224	259	361	383	616	622	672	325	382	0.429182	0.204202	0.426067	0.440416	Yes	2.54	3.1	3.77	2.24	2.21	2.31	3.7	3.02	4.44	3.86	5.54	3.16	3.6
ENSG00000172116	protein_coding	CD8B	8	51	3	13	22	1	44	33	47	48	65	20	38	0.843273	0.248884	0.829082	0.440481	Yes	0.17	0.56	0.04	0.19	0.32	0.01	0.67	0.39	0.5	0.44	0.8	0.29	0.53
ENSG00000163960	protein_coding	UBXN7	414	673	459	831	993	1213	1007	1594	1692	1702	1189	1041	980	0.454106	0.260276	0.450239	0.440594	Yes	1.55	1.29	1.07	2.07	2.54	2.81	2.68	3.27	3.17	2.75	2.55	2.63	2.4
XLOC_010024	lncRNA	NA	15	8	10	4	8	6	2	9	4	10	6	4	4	-0.772562	0.262136	-0.76436	0.440638	Yes	1.09	0.3	0.45	0.19	0.4	0.27	0.1	0.36	0.14	0.31	0.25	0.2	0.19
ENSG00000130827	protein_coding	PLXNA3	184	241	105	266	272	287	233	589	774	416	454	505	362	0.659928	0.241525	0.658838	0.440647	Yes	0.68	0.45	0.24	0.65	0.68	0.65	0.61	1.19	1.42	0.66	0.95	1.25	0.87
ENSG00000125445	protein_coding	MRPS7	1251	1549	1522	1078	1057	905	747	1229	1313	1349	1148	1202	1074	-0.385345	0.236556	-0.385265	0.440874	Yes	17.27	10.96	13.02	9.89	9.96	7.71	7.31	9.28	9.06	8.01	9.05	11.17	9.69
ENSG00000213145	protein_coding	CRIP1	36	89	40	22	21	15	67	48	120	75	79	87	62	0.672875	0.254211	0.667829	0.440978	Yes	0.98	1.25	0.68	0.4	0.39	0.25	1.3	0.72	1.64	0.88	1.23	1.6	1.11
ENSG00000270804	other	CTD-2583A14.11	191	267	330	136	184	168	162	155	155	264	251	199	127	-0.453179	0.238323	-0.453467	0.441191	Yes	8.18	5.86	8.75	3.87	5.38	4.44	4.92	3.63	3.32	4.86	6.14	5.73	3.55
ENSG00000168374	protein_coding	ARF4	1597	4193	6770	2334	2646	2541	1835	2393	3856	4453	2278	2300	2680	-0.499609	0.254852	-0.495336	0.441555	Yes	27.32	36.75	71.78	26.53	30.91	26.82	22.27	22.39	32.96	32.78	22.26	26.48	29.97
ENSG00000132612	protein_coding	VPS4A	944	1476	1636	973	802	950	862	1042	1474	1608	1061	886	903	-0.320155	0.266998	-0.31996	0.441599	Yes	9.22	7.39	9.91	6.32	5.35	5.73	5.97	5.57	7.2	6.76	5.92	5.83	5.77
ENSG00000115841	protein_coding	RMDN2	619	1398	598	657	653	660	585	637	574	1049	524	528	549	-0.505087	0.265146	-0.506242	0.441977	Yes	5.55	6.43	3.33	3.92	4	3.65	3.72	3.13	2.57	4.05	2.69	3.19	3.22
ENSG00000117118	protein_coding	SDHB	4475	6684	5558	3551	3425	3031	3253	4602	4258	6068	3897	4093	3080	-0.389584	0.272739	-0.388703	0.441993	Yes	122.3	93.6	94.14	64.48	63.92	51.1	63.06	68.8	58.15	71.35	60.83	75.29	55.03
ENSG00000173482	protein_coding	PTPRM	457	878	689	941	889	850	1158	1655	1549	1745	954	1134	950	0.421377	0.237566	0.419036	0.442062	Yes	2.74	2.69	2.56	3.75	3.64	3.14	4.92	5.42	4.64	4.5	3.26	4.57	3.72
ENSG00000174243	protein_coding	DDX23	1298	2583	2261	1602	1486	1770	1483	1897	2249	2729	1837	1604	1662	-0.219319	0.263781	-0.219816	0.442073	Yes	15.56	15.86	16.79	12.76	12.16	13.09	12.61	12.44	13.47	14.07	12.58	12.94	13.02
ENSG00000085998	protein_coding	POMGNT1	1398	2402	2339	1555	1396	1531	1295	1691	2099	2506	1808	1687	1571	-0.262834	0.236726	-0.263256	0.442131	Yes	15.06	13.26	15.61	11.13	10.27	10.17	9.89	9.96	11.3	11.61	11.12	12.23	11.06
ENSG00000136193	protein_coding	SCRN1	44	126	73	114	131	124	117	204	421	246	137	144	145	0.613164	0.167795	0.609496	0.442221	Yes	0.29	0.43	0.3	0.5	0.59	0.51	0.55	0.74	1.39	0.7	0.52	0.64	0.63
ENSG00000247679	lncRNA	RP11-1277A3.1	43	68	104	52	58	80	67	47	68	82	44	39	62	-0.460978	0.255782	-0.460527	0.442623	Yes	0.98	0.8	1.47	0.79	0.91	1.13	1.09	0.59	0.78	0.81	0.58	0.6	0.93
ENSG00000261978	lncRNA	CTD-2529O21.2	30	43	18	30	22	18	25	18	16	22	18	26	13	-0.626676	0.26951	-0.633486	0.443018	Yes	2.88	2.11	1.07	1.91	1.44	1.06	1.7	0.94	0.77	0.91	0.99	1.68	0.81
XLOC_050060	other	NA	36	45	19	7	3	3	10	13	4	14	9	9	4	-0.892247	0.277405	-0.877312	0.443173	Yes	2.48	1.59	0.81	0.32	0.14	0.13	0.49	0.49	0.14	0.42	0.35	0.42	0.18
ENSG00000115935	protein_coding	WIPF1	171	606	286	355	454	530	615	654	954	929	599	451	679	0.500547	0.271777	0.499102	0.443237	Yes	1.03	1.87	1.07	1.42	1.87	1.97	2.63	2.16	2.88	2.41	2.06	1.83	2.68
ENSG00000038382	protein_coding	TRIO	510	1014	948	1367	1452	1611	1482	2099	2378	2964	1552	1503	1548	0.419917	0.286344	0.417191	0.443494	Yes	1.62	1.65	1.87	2.89	3.15	3.16	3.34	3.65	3.78	4.06	2.82	3.22	3.22
ENSG00000172172	protein_coding	MRPL13	669	1164	1016	646	647	507	537	627	662	1047	634	681	572	-0.457518	0.273173	-0.456782	0.443582	Yes	22.23	19.81	20.92	14.26	14.68	10.39	12.65	11.39	10.99	14.97	12.03	15.23	12.42
ENSG00000128463	protein_coding	EMC4	1273	2076	1586	1059	1082	1011	1013	1214	1173	1701	1243	1159	1034	-0.416017	0.278718	-0.41619	0.443618	Yes	27.66	23.11	21.36	15.29	16.05	13.55	15.61	14.43	12.73	15.9	15.43	16.95	14.69
ENSG00000243199	other	RP11-408P14.1	1215	1514	1490	1220	1297	974	951	1335	1147	1702	1109	1078	1002	-0.408783	0.263591	-0.409696	0.443798	Yes	55.95	35.72	42.53	37.33	40.79	27.67	31.06	33.63	26.39	33.72	29.17	33.41	30.17
ENSG00000204054	lncRNA	LINC00963	2293	3532	6228	2339	2119	2132	1932	3091	2600	3289	2710	2194	2508	-0.496874	0.284004	-0.495076	0.443798	Yes	7.18	5.67	12.09	4.87	4.53	4.12	4.29	5.3	4.07	4.43	4.85	4.63	5.14
ENSG00000256967	lncRNA	RP11-273B20.1	163	212	171	156	113	188	129	159	91	284	162	118	106	-0.455646	0.257931	-0.458322	0.443877	Yes	5.54	3.69	3.6	3.52	2.62	3.94	3.11	2.96	1.55	4.15	3.14	2.7	2.35
ENSG00000091483	protein_coding	FH	5525	6553	5160	4403	4965	3809	3467	6524	4763	6892	4575	3679	3956	-0.386697	0.262703	-0.386792	0.443992	Yes	123.19	74.86	71.3	65.23	75.59	52.39	54.83	79.57	53.06	66.12	58.26	55.21	57.66
ENSG00000137947	protein_coding	GTF2B	362	751	914	418	355	336	388	448	424	668	365	388	397	-0.493878	0.278125	-0.490984	0.443992	Yes	10.74	11.41	16.8	8.24	7.19	6.15	8.16	7.27	6.28	8.52	6.18	7.74	7.7
ENSG00000148308	protein_coding	GTF3C5	876	1415	1127	723	763	823	715	972	1155	1258	931	883	841	-0.277789	0.257523	-0.277974	0.444016	Yes	11.89	9.84	9.48	6.52	7.07	6.89	6.88	7.21	7.83	7.34	7.21	8.06	7.46
ENSG00000276698	lncRNA	RP11-468E2.10	24	36	63	22	17	29	28	24	25	34	24	26	21	-0.527204	0.27076	-0.522311	0.444037	Yes	1.46	1.12	2.38	0.89	0.71	1.09	1.21	0.8	0.76	0.89	0.83	1.07	0.84
ENSG00000076043	protein_coding	REXO2	391	775	850	500	482	432	457	545	527	763	396	502	441	-0.40672	0.256998	-0.406541	0.444218	Yes	11.65	11.83	15.69	9.9	9.8	7.94	9.66	8.88	7.84	9.78	6.74	10.06	8.59
ENSG00000135624	protein_coding	CCT7	2001	4062	3274	2688	2301	2263	1932	2970	3186	3538	2977	2371	2365	-0.282129	0.235843	-0.282582	0.444223	Yes	39.26	40.84	39.81	35.04	30.83	27.39	26.89	31.88	31.24	29.87	33.36	31.31	30.34
ENSG00000254244	other	PAICSP4	383	624	545	709	470	479	360	606	549	749	544	398	504	-0.30964	0.236023	-0.310086	0.444265	Yes	12.25	10.22	10.8	15.06	10.26	9.45	8.16	10.6	8.77	10.3	9.94	8.57	10.54
ENSG00000156170	protein_coding	NDUFAF6	262	564	567	386	274	280	298	335	331	563	319	304	320	-0.406632	0.265439	-0.405579	0.44428	Yes	3.49	3.85	4.68	3.42	2.49	2.3	2.81	2.44	2.2	3.23	2.43	2.72	2.79
ENSG00000224631	other	RP11-51O6.1	2839	2940	3251	1917	2146	1829	1984	2098	2188	2558	2320	1986	1922	-0.483828	0.28337	-0.483639	0.44436	Yes	200.97	106.63	142.62	90.17	103.73	79.87	99.61	81.24	77.39	77.91	93.8	94.62	88.95
ENSG00000134480	protein_coding	CCNH	288	625	517	335	360	271	302	318	383	601	278	277	338	-0.432792	0.26448	-0.432064	0.444428	Yes	3.81	4.24	4.24	2.95	3.25	2.21	2.83	2.3	2.53	3.42	2.1	2.47	2.92
ENSG00000169442	protein_coding	CD52	67	209	130	43	82	39	173	86	181	292	202	180	208	0.641374	0.273173	0.637778	0.444507	Yes	5.74	9.17	6.9	2.45	4.79	2.06	10.5	4.03	7.74	10.76	9.88	10.37	11.64
ENSG00000123353	protein_coding	ORMDL2	427	572	664	384	311	264	228	326	380	595	425	374	357	-0.478724	0.243723	-0.476193	0.444916	Yes	7.67	5.26	7.39	4.58	3.81	2.92	2.9	3.2	3.41	4.6	4.36	4.52	4.19
ENSG00000163617	protein_coding	KIAA1407	56	92	70	93	90	159	148	129	213	209	162	165	103	0.465893	0.270528	0.463219	0.445164	Yes	0.56	0.48	0.44	0.62	0.62	0.99	1.06	0.71	1.07	0.91	0.93	1.12	0.68
ENSG00000115486	protein_coding	GGCX	7796	11801	11877	11486	10188	9657	7399	14699	10005	14529	9871	9548	9236	-0.260086	0.231675	-0.261406	0.445579	Yes	41.14	31.91	38.85	40.28	36.71	31.44	27.69	42.43	26.38	32.99	29.75	33.91	31.87
ENSG00000104870	protein_coding	FCGRT	10751	14193	10774	8615	8209	8750	8054	11644	9296	12263	11388	8052	8447	-0.342886	0.249205	-0.343849	0.445595	Yes	212.09	143.46	131.72	112.92	110.58	106.48	112.69	125.65	91.63	104.09	128.32	106.91	108.94
ENSG00000177406	lncRNA	RP11-218M22.1	395	472	241	436	343	386	630	638	561	719	617	592	503	0.374684	0.229259	0.37189	0.445647	Yes	4.48	2.74	1.7	3.29	2.66	2.7	5.07	3.96	3.18	3.51	4	4.52	3.73
ENSG00000099817	protein_coding	POLR2E	3620	5266	4216	3346	3113	3080	2484	4081	3816	5251	4213	3401	3235	-0.300923	0.239635	-0.301569	0.44566	Yes	50.82	37.88	36.68	31.21	29.84	26.67	24.73	31.34	26.77	31.72	33.78	32.13	29.69
ENSG00000225177	lncRNA	RP11-390P2.4	253	253	125	182	96	116	137	156	118	196	166	128	126	-0.507654	0.252852	-0.506611	0.445692	Yes	8.31	4.26	2.54	3.97	2.15	2.35	3.19	2.8	1.94	2.77	3.11	2.83	2.71
ENSG00000133997	protein_coding	MED6	232	479	375	283	272	300	262	359	357	442	343	304	259	-0.241866	0.271905	-0.242124	0.445704	Yes	3.52	3.73	3.53	2.85	2.82	2.81	2.82	2.98	2.71	2.89	2.97	3.11	2.57
ENSG00000167920	protein_coding	TMEM99	212	370	438	293	224	205	196	375	224	240	302	252	150	-0.471339	0.261455	-0.473331	0.44592	Yes	3.95	3.53	5.05	3.62	2.85	2.35	2.59	3.82	2.08	1.92	3.21	3.16	1.83
ENSG00000067992	protein_coding	PDK3	87	119	161	136	119	76	78	102	121	116	112	97	108	-0.417782	0.278809	-0.416911	0.445948	Yes	1.39	0.97	1.59	1.44	1.3	0.75	0.88	0.89	0.96	0.8	1.02	1.04	1.13
XLOC_051330	lncRNA	NA	8	9	6	11	1	14	12	26	25	124	21	22	11	1.08971	0.123988	1.07294	0.446078	Yes	0.19	0.11	0.09	0.18	0.02	0.21	0.21	0.34	0.3	1.29	0.29	0.36	0.17
ENSG00000125249	protein_coding	RAP2A	235	510	461	454	492	546	553	782	839	873	618	440	684	0.316216	0.24351	0.314795	0.446131	Yes	1.72	1.91	2.09	2.2	2.45	2.46	2.86	3.12	3.06	2.74	2.58	2.16	3.27
ENSG00000273174	lncRNA	RP11-434H6.6	28	32	70	22	10	15	14	13	14	30	34	27	6	-0.735947	0.263025	-0.728912	0.446158	Yes	1.99	1.16	3.08	1.04	0.48	0.66	0.7	0.5	0.5	0.92	1.38	1.29	0.28
ENSG00000134996	protein_coding	OSTF1	484	1035	800	559	590	588	497	640	755	1011	579	615	593	-0.294913	0.259544	-0.295166	0.44632	Yes	14.7	16.11	15.06	11.28	12.24	11.02	10.71	10.63	11.46	13.21	10.05	12.57	11.78
ENSG00000226124	protein_coding	FTCDNL1	186	247	243	215	233	215	140	228	167	183	160	271	216	-0.433299	0.244445	-0.436655	0.446696	Yes	2.75	1.87	2.23	2.11	2.35	1.96	1.47	1.85	1.23	1.16	1.35	2.7	2.09
ENSG00000269153	other	LYPLA2P2	67	112	102	65	70	60	49	78	59	103	92	72	65	-0.377768	0.229238	-0.37756	0.446733	Yes	3.97	3.4	3.75	2.56	2.83	2.19	2.06	2.53	1.75	2.63	3.11	2.87	2.52
ENSG00000160194	protein_coding	NDUFV3	1436	1876	1987	1168	1336	1082	1343	1565	1405	1586	1525	1321	1156	-0.347842	0.263505	-0.34794	0.446733	Yes	9.96	6.67	8.54	5.39	6.33	4.63	6.61	5.94	4.87	4.74	6.04	6.17	5.24
ENSG00000229932	other	YWHAZP3	42	76	82	131	101	112	118	172	207	264	116	103	138	0.461428	0.270252	0.459509	0.446922	Yes	2.28	2.11	2.76	4.73	3.74	3.75	4.54	5.11	5.62	6.17	3.6	3.76	4.9
ENSG00000213658	protein_coding	LAT	194	267	231	156	189	174	338	290	342	395	396	357	245	0.429685	0.257109	0.426736	0.446977	Yes	4.16	2.93	3.07	2.22	2.77	2.3	5.14	3.4	3.66	3.64	4.85	5.15	3.43
ENSG00000149792	protein_coding	MRPL49	1199	2414	2057	1434	1296	1382	1253	1675	2004	2373	1607	1407	1313	-0.264142	0.269823	-0.264396	0.446983	Yes	21.95	22.64	23.33	17.44	16.2	15.6	16.27	16.77	18.33	18.69	16.8	17.33	15.71
ENSG00000137100	protein_coding	DCTN3	648	1068	841	589	555	543	572	647	755	853	800	580	582	-0.328398	0.278635	-0.328797	0.44702	Yes	15.19	12.83	12.22	9.18	8.88	7.85	9.51	8.3	8.84	8.6	10.71	9.15	8.92
ENSG00000170310	protein_coding	STX8	439	606	481	360	285	243	312	307	276	384	387	346	309	-0.518083	0.255898	-0.516984	0.447154	Yes	13.55	9.58	9.2	7.38	6.01	4.63	6.83	5.18	4.26	5.1	6.82	7.19	6.24
ENSG00000163634	protein_coding	THOC7	519	1031	702	617	623	510	511	587	533	817	560	584	530	-0.430824	0.256668	-0.43126	0.447154	Yes	18.84	19.17	15.79	14.88	15.44	11.42	13.15	11.65	9.67	12.76	11.61	14.26	12.57
ENSG00000182923	protein_coding	CEP63	508	843	630	573	619	612	540	609	737	1014	543	530	577	-0.258031	0.252134	-0.258845	0.447208	Yes	3.02	2.57	2.32	2.26	2.51	2.24	2.28	1.98	2.19	2.59	1.84	2.12	2.24
ENSG00000067829	protein_coding	IDH3G	677	977	1146	629	513	595	605	703	936	990	745	612	572	-0.337521	0.284709	-0.337089	0.447504	Yes	14.18	10.48	14.87	8.75	7.34	7.69	8.99	8.05	9.8	8.92	8.91	8.63	7.83
ENSG00000241258	protein_coding	CRCP	1003	1463	2795	1079	961	1045	1174	1386	1532	1747	1185	1078	829	-0.414007	0.277548	-0.412263	0.447609	Yes	13.36	9.98	23.06	9.55	8.74	8.58	11.09	10.1	10.19	10.01	9.01	9.66	7.22
ENSG00000152464	protein_coding	RPP38	150	335	258	157	163	160	180	154	147	238	181	188	161	-0.42522	0.238791	-0.424719	0.447613	Yes	3.4	3.89	3.62	2.36	2.52	2.24	2.89	1.91	1.66	2.32	2.34	2.87	2.38
ENSG00000130649	protein_coding	CYP2E1	285904	295805	379767	276593	349530	241960	209901	250382	123278	301176	219664	427839	222485	-0.511663	0.268503	-0.518301	0.447642	Yes	5698.99	3021.14	4691.46	3663.38	4757.47	2975.16	2967.51	2730.16	1227.84	2583.05	2500.96	5739.96	2899.32
ENSG00000112473	protein_coding	SLC39A7	2530	3990	5580	3626	2385	2532	1980	3418	3917	4697	3232	2565	2920	-0.384511	0.244208	-0.383629	0.44767	Yes	35.73	28.87	48.84	34.03	23	22.06	19.83	26.41	27.64	28.54	26.07	24.38	26.96
ENSG00000230580	other	AC021016.7	489	646	540	435	399	350	359	426	375	737	391	412	326	-0.442612	0.253746	-0.44324	0.447683	Yes	39.34	26.63	26.92	23.25	21.92	17.37	20.49	18.75	15.07	25.51	17.97	22.31	17.15
ENSG00000163738	protein_coding	MTHFD2L	111	305	718	86	178	157	209	123	167	301	53	91	104	-0.80692	0.281168	-0.811579	0.447697	Yes	1.43	2.02	5.74	0.74	1.57	1.25	1.91	0.87	1.08	1.67	0.39	0.79	0.88
ENSG00000171621	protein_coding	SPSB1	331	376	1784	569	380	217	482	326	530	614	395	336	285	-0.693549	0.285425	-0.683315	0.447854	Yes	3.9	2.27	13.02	4.45	3.05	1.58	4.02	2.1	3.12	3.11	2.66	2.66	2.19
ENSG00000272688	lncRNA	RP13-270P17.3	129	96	203	78	70	83	85	92	40	115	92	108	59	-0.614371	0.255142	-0.614136	0.447986	Yes	7.53	2.87	7.35	3.03	2.79	2.99	3.52	2.94	1.17	2.89	3.07	4.25	2.25
ENSG00000233276	protein_coding	GPX1	3281	3795	5312	2047	1938	1891	2039	2215	2496	4624	3081	2203	2015	-0.494326	0.279099	-0.492766	0.448035	Yes	92.25	54.67	92.56	38.24	37.21	32.8	40.66	34.07	35.07	55.94	49.48	41.69	37.04
ENSG00000090273	protein_coding	NUDC	2248	3342	3668	2069	1216	1433	1793	2006	2227	2991	1822	1504	1436	-0.514343	0.304937	-0.511498	0.448241	Yes	35.93	27.37	36.33	21.97	13.27	14.13	20.32	17.54	17.78	20.57	16.63	16.18	15
ENSG00000145354	protein_coding	CISD2	794	1203	1743	759	841	624	630	954	924	1176	864	713	826	-0.463125	0.286178	-0.461172	0.448287	Yes	12.7	9.86	17.28	8.07	9.19	6.16	7.15	8.35	7.39	8.1	7.9	7.68	8.64
XLOC_028109	other	NA	26	28	24	15	15	14	81	27	41	39	57	44	24	0.747114	0.176363	0.737546	0.448496	Yes	0.47	0.26	0.27	0.18	0.18	0.16	1.03	0.27	0.37	0.3	0.59	0.53	0.28
XLOC_023601	other	NA	14	12	11	5	5	6	2	7	1	13	5	4	6	-0.81533	0.250548	-0.811303	0.448622	Yes	1	0.44	0.49	0.24	0.24	0.26	0.1	0.27	0.04	0.4	0.2	0.19	0.28
XLOC_004967	other	NA	41	15	9	27	27	24	26	7	10	17	14	14	14	-0.789494	0.279795	-0.794286	0.448681	Yes	1.15	0.22	0.16	0.5	0.52	0.42	0.52	0.11	0.14	0.21	0.22	0.26	0.26
ENSG00000162897	protein_coding	FCAMR	422	145	195	668	79	128	356	328	833	1821	997	609	457	0.794771	0.22749	0.784795	0.448726	Yes	6.08	1.07	1.74	6.39	0.78	1.14	3.64	2.58	5.99	11.28	8.2	5.9	4.3
ENSG00000100325	protein_coding	ASCC2	1384	2407	2386	1741	1579	1561	1315	1956	2118	2444	2033	1583	1505	-0.286864	0.247203	-0.287324	0.448756	Yes	18.74	16.7	20.02	15.66	14.6	13.04	12.63	14.49	14.33	14.24	15.72	14.43	13.32
ENSG00000204252	protein_coding	HLA-DOA	83	386	178	208	270	230	613	306	379	546	578	179	575	0.6955	0.219962	0.693035	0.448988	Yes	0.95	2.27	1.27	1.59	2.12	1.63	4.99	1.92	2.17	2.7	3.79	1.38	4.32
XLOC_026242	other	NA	1514	181	323	1045	1765	1565	1416	101	73	106	107	206	52	-0.905756	0.285633	-0.973044	0.449242	Yes	66.59	4.08	8.8	30.54	53	42.46	44.17	2.43	1.6	2.01	2.69	6.1	1.5
ENSG00000224415	other	RP11-401L13.4	835	1141	958	685	759	684	653	808	739	1277	746	693	648	-0.389603	0.256645	-0.390139	0.449244	Yes	56.61	39.63	40.25	30.86	35.14	28.6	31.4	29.96	25.03	37.25	28.89	31.62	28.72
ENSG00000238193	other	RP11-555H23.1	152	507	375	143	267	135	172	211	214	221	279	214	153	-0.516137	0.293069	-0.514116	0.449388	Yes	4.3	7.36	6.58	2.69	5.16	2.36	3.45	3.27	3.03	2.69	4.51	4.08	2.83
ENSG00000138207	protein_coding	RBP4	245960	405308	282202	181499	173705	161184	170383	244971	201100	335324	209980	207751	161371	-0.429632	0.268885	-0.428978	0.449793	Yes	6791.58	5734.29	4829.25	3330	3275.16	2745.48	3336.82	3700.23	2774.58	3983.88	3311.73	3861	2913.06
XLOC_052635	other	NA	5	6	8	7	10	8	1	4	9	6	2	4	4	-0.817511	0.26951	-0.808708	0.45013	Yes	1.28	0.79	1.27	1.19	1.75	1.27	0.18	0.56	1.15	0.66	0.29	0.69	0.67
XLOC_042026	other	NA	142	340	141	74	120	107	118	136	136	170	118	126	94	-0.485088	0.300021	-0.483151	0.450162	Yes	8.83	10.84	5.44	3.06	5.1	4.11	5.21	4.63	4.23	4.55	4.19	5.28	3.82
XLOC_037858	lncRNA	NA	40	32	28	25	41	34	63	90	57	82	114	58	28	0.660059	0.207286	0.653134	0.450338	Yes	1.25	0.51	0.54	0.52	0.87	0.65	1.4	1.54	0.89	1.1	2.03	1.22	0.57
ENSG00000213070	other	HMGB3P6	28	68	56	29	28	29	26	37	40	36	39	18	24	-0.556564	0.262727	-0.553215	0.450341	Yes	1.88	2.33	2.33	1.29	1.28	1.2	1.24	1.36	1.34	1.04	1.49	0.81	1.05
XLOC_032552	other	NA	30	35	27	18	18	23	13	20	17	24	22	32	13	-0.559225	0.262757	-0.5619	0.450421	Yes	1.27	0.76	0.71	0.5	0.52	0.6	0.39	0.46	0.36	0.44	0.53	0.91	0.36
ENSG00000234608	lncRNA	MAPKAPK5-AS1	182	283	253	153	185	156	170	191	217	259	201	188	153	-0.323113	0.294403	-0.323101	0.450839	Yes	3.18	2.54	2.74	1.78	2.21	1.68	2.11	1.83	1.9	1.95	2.01	2.21	1.75
ENSG00000223599	other	RP11-216N14.7	85	326	459	121	177	101	93	131	87	168	133	140	90	-0.80101	0.268503	-0.788814	0.451055	Yes	2.6	5.11	8.71	2.46	3.7	1.91	2.02	2.19	1.33	2.21	2.33	2.88	1.8
ENSG00000181924	protein_coding	COA4	1026	1694	1561	1041	913	860	886	936	994	1434	1031	1032	952	-0.447292	0.270954	-0.446885	0.451108	Yes	26.33	22.28	24.83	17.75	16	13.62	16.13	13.14	12.75	15.84	15.11	17.83	15.97
ENSG00000128272	protein_coding	ATF4	3398	6435	7038	4343	3564	3271	3560	4000	3926	4415	4269	4394	3463	-0.455228	0.279946	-0.454996	0.45128	Yes	54.15	52.55	69.51	45.99	38.78	32.16	40.24	34.87	31.26	30.27	38.86	47.13	36.08
ENSG00000179152	protein_coding	TCAIM	1625	2298	1902	2115	1580	1932	1550	2094	2061	2996	1645	1674	1651	-0.276929	0.267994	-0.277611	0.451293	Yes	11.89	8.61	8.62	10.28	7.89	8.72	8.04	8.38	7.53	9.43	6.87	8.24	7.9
ENSG00000172766	protein_coding	NAA16	156	335	287	305	352	394	396	440	565	594	354	406	390	0.273634	0.268397	0.272183	0.451346	Yes	1.36	1.5	1.55	1.77	2.1	2.12	2.45	2.1	2.46	2.23	1.76	2.38	2.22
ENSG00000062485	protein_coding	CS	1330	2533	2192	2188	1612	1612	1307	1962	1998	2550	1792	1743	1538	-0.336401	0.262703	-0.336443	0.451559	Yes	14.79	14.44	15.11	16.17	12.24	11.06	10.31	11.94	11.1	12.2	11.39	13.05	11.18
ENSG00000107902	protein_coding	LHPP	1472	2224	2096	1343	1093	1233	1066	1641	1206	2518	1497	1011	1391	-0.396784	0.258457	-0.39736	0.451706	Yes	32.58	25.22	28.75	19.75	16.52	16.84	16.74	19.87	13.34	23.98	18.93	15.06	20.13
ENSG00000112651	protein_coding	MRPL2	933	1566	1306	851	864	880	863	1186	1217	1296	1159	985	823	-0.27415	0.30091	-0.274629	0.452151	Yes	17.08	14.69	14.82	10.35	10.8	9.94	11.21	11.88	11.14	10.21	12.12	12.14	9.85
ENSG00000055044	protein_coding	NOP58	640	1092	1323	790	854	811	763	867	1011	1108	821	864	809	-0.314805	0.294984	-0.314574	0.452182	Yes	12.53	10.96	16.06	10.28	11.42	9.8	10.6	9.29	9.89	9.34	9.18	11.39	10.36
ENSG00000204822	protein_coding	MRPL53	849	1027	960	560	514	500	531	596	498	716	718	649	519	-0.530338	0.268905	-0.530707	0.452298	Yes	29.27	18.14	20.51	12.83	12.1	10.63	12.99	11.24	8.58	10.62	14.14	15.06	11.7
ENSG00000162972	protein_coding	C2orf47	857	1459	1017	848	914	632	674	966	856	1133	870	850	782	-0.394602	0.272449	-0.394619	0.452298	Yes	21.17	18.47	15.57	13.92	15.42	9.63	11.81	13.05	10.57	12.04	12.27	14.13	12.63
ENSG00000127804	protein_coding	METTL16	388	710	505	452	502	504	375	583	707	627	415	383	529	-0.266113	0.249359	-0.267185	0.452324	Yes	2.72	2.55	2.19	2.11	2.4	2.18	1.86	2.24	2.48	1.89	1.66	1.81	2.42
ENSG00000006607	protein_coding	FARP2	1086	1383	1027	1328	1145	1257	1507	1929	1937	2720	1712	1661	1265	0.264948	0.281102	0.263438	0.452429	Yes	4.15	2.71	2.43	3.37	2.99	2.96	4.08	4.03	3.7	4.47	3.74	4.27	3.16
ENSG00000260686	other	CTB-36H16.2	53	75	40	42	55	87	44	38	54	40	59	45	47	-0.536723	0.273613	-0.536445	0.452495	Yes	0.97	0.71	0.46	0.51	0.69	0.99	0.57	0.38	0.5	0.32	0.62	0.56	0.57
ENSG00000240695	other	RP11-102M11.1	90	179	142	168	109	125	119	139	114	153	146	136	108	-0.31347	0.234282	-0.313449	0.452733	Yes	4.94	5.03	4.83	6.13	4.08	4.23	4.63	4.17	3.13	3.61	4.58	5.02	3.88
ENSG00000110107	protein_coding	PRPF19	1508	2479	2469	1771	1818	1543	1524	2070	2501	2357	2032	1752	1711	-0.245598	0.271721	-0.246054	0.452838	Yes	26.91	22.67	27.31	21	22.15	16.99	19.29	20.21	22.3	18.1	20.71	21.04	19.96
ENSG00000104518	protein_coding	GSDMD	2449	3017	3632	1863	1643	1818	2066	2260	2446	3112	2496	2098	1562	-0.372232	0.285429	-0.371765	0.453011	Yes	32.37	20.43	29.75	16.36	14.83	14.82	19.37	16.34	16.16	17.7	18.85	18.67	13.5
ENSG00000172339	protein_coding	ALG14	410	506	389	320	384	345	274	406	432	479	290	369	325	-0.390837	0.272758	-0.391023	0.453011	Yes	1.75	1.11	1.03	0.91	1.12	0.91	0.83	0.95	0.92	0.88	0.71	1.06	0.91
ENSG00000111237	protein_coding	VPS29	1235	1797	1517	1085	1023	959	976	1166	1193	1587	1093	1071	1004	-0.415348	0.296803	-0.414865	0.453099	Yes	27.55	20.54	20.97	16.08	15.58	13.2	15.44	14.23	13.3	15.23	13.93	16.08	14.64
ENSG00000146066	protein_coding	HIGD2A	1153	1788	1210	814	797	708	732	923	804	1366	1042	918	714	-0.485169	0.265967	-0.484592	0.453608	Yes	69.16	54.95	44.98	32.44	32.64	26.2	31.14	30.28	24.1	35.25	35.7	37.06	28
ENSG00000138629	protein_coding	UBL7	446	737	794	376	394	350	384	457	575	683	516	415	395	-0.36671	0.285904	-0.365724	0.453619	Yes	9.48	8.03	10.46	5.31	5.72	4.59	5.79	5.31	6.11	6.25	6.26	5.94	5.49
ENSG00000148985	protein_coding	PGAP2	815	1145	852	807	814	854	688	986	978	1264	960	909	714	-0.230446	0.262369	-0.231215	0.453796	Yes	12	8.64	7.77	7.9	8.18	7.76	7.19	7.94	7.2	8.01	8.07	9.01	6.87
ENSG00000171940	protein_coding	ZNF217	265	766	635	665	712	1022	689	1826	1314	1958	1874	659	658	0.561158	0.212091	0.556867	0.45414	Yes	1.79	2.64	2.65	2.98	3.27	4.25	3.29	6.73	4.42	5.67	7.21	2.99	2.9
XLOC_034584	lncRNA	NA	95	148	171	104	145	170	121	138	143	191	134	121	117	-0.294699	0.268481	-0.294837	0.454227	Yes	1.82	1.45	2.03	1.32	1.89	2.01	1.64	1.44	1.37	1.57	1.46	1.56	1.46
ENSG00000160075	protein_coding	SSU72	2190	3709	3327	2034	1742	1666	1880	2295	2588	3014	2546	2078	1935	-0.34727	0.306918	-0.347141	0.454406	Yes	16.83	14.6	15.84	10.38	9.14	7.9	10.24	9.65	9.93	9.96	11.17	10.75	9.72
XLOC_000363	other	NA	2	10	7	15	19	25	21	32	26	31	17	30	27	0.652579	0.266146	0.641193	0.454466	Yes	0.29	0.75	0.63	1.46	1.9	2.26	2.18	2.56	1.9	1.95	1.42	2.95	2.58
ENSG00000241878	protein_coding	PISD	494	822	789	572	616	635	543	607	709	823	757	649	603	-0.243753	0.249961	-0.244509	0.454485	Yes	5.16	4.4	5.11	3.97	4.4	4.09	4.03	3.47	3.7	3.7	4.52	4.57	4.12
ENSG00000226976	other	COX6A1P2	1536	2213	1474	1184	1150	920	885	1199	954	1938	1289	1246	867	-0.515102	0.268397	-0.515208	0.454609	Yes	186.49	137.67	110.91	95.52	95.34	68.9	76.21	79.63	57.87	101.24	89.39	101.82	68.82
ENSG00000004478	protein_coding	FKBP4	1230	5033	4732	1750	1832	1962	2525	2110	1590	2395	1612	1688	2320	-0.568692	0.270906	-0.567341	0.454677	Yes	11.57	24.27	27.59	10.94	11.77	11.39	16.85	10.86	7.48	9.7	8.66	10.69	14.27
ENSG00000197808	protein_coding	ZNF461	54	79	53	118	83	112	116	135	174	194	97	136	94	0.375024	0.267749	0.372082	0.454829	Yes	0.82	0.61	0.5	1.19	0.86	1.05	1.25	1.12	1.32	1.27	0.84	1.39	0.93
ENSG00000273015	lncRNA	RP11-352M15.2	174	285	183	246	269	392	278	393	489	505	402	373	321	0.309075	0.282312	0.307386	0.454881	Yes	0.72	0.6	0.47	0.67	0.76	1	0.81	0.89	1.01	0.89	0.95	1.03	0.86
XLOC_018004	other	NA	2	2	1	8	14	20	12	12	31	20	20	20	18	0.774874	0.253508	0.754319	0.454988	Yes	0.14	0.07	0.04	0.38	0.68	0.87	0.6	0.47	1.1	0.61	0.81	0.95	0.83
ENSG00000143106	protein_coding	PSMA5	2322	3755	3778	2189	2073	1863	2239	1927	2533	3698	2441	2172	2127	-0.402203	0.253594	-0.401387	0.455058	Yes	20.51	16.99	20.68	12.85	12.5	10.15	14.03	9.31	11.18	14.05	12.32	12.91	12.28
ENSG00000132275	protein_coding	RRP8	438	693	575	464	462	528	437	577	640	773	559	454	458	-0.220366	0.284709	-0.221096	0.455068	Yes	2.68	2.17	2.18	1.88	1.93	1.99	1.89	1.93	1.95	2.03	1.95	1.87	1.83
ENSG00000144199	protein_coding	FAHD2B	81	102	63	25	63	52	21	51	53	83	50	65	32	-0.609701	0.253097	-0.604379	0.455189	Yes	2.27	1.46	1.09	0.47	1.2	0.9	0.42	0.78	0.74	1	0.8	1.22	0.59
XLOC_033485	other	NA	7	9	0	6	22	28	5	8	5	8	8	1	2	-0.89236	0.290972	-0.881009	0.455279	Yes	0.41	0.27	0	0.24	0.89	1.02	0.21	0.26	0.15	0.2	0.27	0.04	0.08
ENSG00000101181	protein_coding	MTG2	573	1231	1110	581	609	752	753	657	989	1117	630	635	597	-0.348602	0.262697	-0.34852	0.455481	Yes	7.8	8.58	9.36	5.25	5.66	6.31	7.27	4.89	6.72	6.54	4.9	5.81	5.31
ENSG00000258501	other	EIF3LP1	48	74	67	88	86	103	52	92	90	94	66	50	65	-0.379485	0.265954	-0.380422	0.455521	Yes	1.16	0.92	1	1.41	1.42	1.54	0.89	1.22	1.09	0.98	0.91	0.81	1.03
ENSG00000102804	protein_coding	TSC22D1	1561	4359	3444	3011	1987	2610	1640	2433	2301	3582	2874	2168	2117	-0.45092	0.275516	-0.449845	0.455588	Yes	9.09	13	12.42	11.65	7.9	9.37	6.77	7.75	6.69	8.97	9.56	8.49	8.06
XLOC_010387	other	NA	7	20	53	10	12	3	11	7	13	15	10	11	4	-0.794616	0.29743	-0.781884	0.455807	Yes	0.24	0.35	1.11	0.22	0.28	0.06	0.26	0.13	0.22	0.22	0.19	0.25	0.09
ENSG00000167207	protein_coding	NOD2	40	59	28	72	45	45	55	53	96	172	163	92	69	0.63726	0.210914	0.636764	0.455858	Yes	0.34	0.26	0.15	0.41	0.26	0.24	0.34	0.25	0.41	0.64	0.8	0.53	0.39
ENSG00000211941	protein_coding	IGHV3-11	4	1	7	2	8	5	21	14	17	28	18	12	0	0.885597	0.256258	0.897468	0.455916	Yes	0.53	0.07	0.58	0.18	0.73	0.41	1.98	1.02	1.13	1.6	1.37	1.08	0
XLOC_039873	other	NA	22	60	86	17	40	63	40	24	33	51	33	11	36	-0.685964	0.270252	-0.6868	0.45599	Yes	1.06	1.48	2.57	0.54	1.32	1.87	1.37	0.63	0.79	1.06	0.91	0.36	1.13
ENSG00000100219	protein_coding	XBP1	13624	30182	22525	14914	19152	15149	15593	15627	14885	28371	14403	17147	15927	-0.401999	0.251714	-0.402023	0.456111	Yes	267.71	303.87	274.31	194.72	256.97	183.62	217.31	167.97	146.15	239.86	161.65	226.78	204.6
ENSG00000241889	other	RP11-435F17.3	182	273	318	208	196	229	168	222	312	320	246	207	197	-0.274337	0.249883	-0.275026	0.456134	Yes	9.93	7.64	10.76	7.54	7.31	7.71	6.5	6.63	8.51	7.52	7.67	7.6	7.03
ENSG00000178127	protein_coding	NDUFV2	2346	2865	2722	1771	1559	1272	1323	1750	1609	2976	1650	1574	1505	-0.526145	0.284324	-0.526132	0.456411	Yes	50.13	31.37	36.05	25.15	22.75	16.77	20.05	20.46	17.18	27.36	20.14	22.64	21.02
ENSG00000129667	protein_coding	RHBDF2	193	297	296	207	249	218	329	295	474	474	413	348	321	0.333844	0.281059	0.33271	0.456431	Yes	1.48	1.17	1.41	1.05	1.3	1.03	1.79	1.24	1.82	1.56	1.81	1.8	1.61
ENSG00000131849	protein_coding	ZNF132	47	49	48	73	46	119	96	134	165	91	143	97	94	0.539027	0.271799	0.53404	0.456446	Yes	0.62	0.33	0.39	0.64	0.42	0.97	0.9	0.97	1.09	0.52	1.08	0.86	0.81
ENSG00000111641	protein_coding	NOP2	297	695	1051	403	432	394	387	434	560	578	404	441	462	-0.458299	0.293578	-0.454968	0.456637	Yes	3.32	3.98	7.28	2.99	3.3	2.72	3.07	2.65	3.13	2.78	2.58	3.32	3.38
XLOC_052916	other	NA	7	19	35	22	38	30	48	45	56	102	40	46	33	0.644933	0.261049	0.642365	0.45679	Yes	0.31	0.43	0.96	0.65	1.15	0.82	1.51	1.09	1.24	1.95	1.01	1.37	0.96
ENSG00000278978	other	RP11-164P12.5	25	35	39	39	18	29	11	25	43	30	21	22	18	-0.593723	0.266758	-0.59828	0.456871	Yes	1.98	1.42	1.91	2.05	0.97	1.42	0.62	1.08	1.7	1.02	0.95	1.17	0.93
ENSG00000187116	protein_coding	LILRA5	36	71	50	29	45	32	46	30	38	28	36	18	28	-0.618251	0.268821	-0.615448	0.457278	Yes	1.06	1.07	0.91	0.57	0.9	0.58	0.96	0.48	0.56	0.35	0.6	0.36	0.54
ENSG00000118523	protein_coding	CTGF	119	253	124	263	255	201	237	462	697	551	289	228	239	0.550898	0.194143	0.54603	0.457342	Yes	2.04	2.22	1.32	2.99	2.98	2.12	2.88	4.33	5.97	4.06	2.83	2.63	2.68
ENSG00000224080	other	UBE2FP1	11	21	9	13	8	12	19	21	26	20	37	16	28	0.612816	0.223842	0.607779	0.457416	Yes	0.99	0.96	0.5	0.77	0.49	0.66	1.21	1.03	1.16	0.77	1.89	0.97	1.64
ENSG00000196739	protein_coding	COL27A1	3515	2929	1945	6352	3373	3777	5243	6756	7072	18415	7598	8106	4634	0.678081	0.226074	0.673951	0.457458	Yes	16.38	6.99	5.62	19.66	10.73	10.85	17.32	17.22	16.46	36.91	20.22	25.42	14.11
ENSG00000111481	protein_coding	COPZ1	2100	3209	3661	2779	2331	2514	2039	2563	3379	3717	3040	2452	2610	-0.263017	0.25126	-0.26342	0.457481	Yes	25.7	20.12	27.77	22.6	19.48	18.98	17.7	17.16	20.66	19.57	21.25	20.2	20.88
ENSG00000124733	protein_coding	MEA1	823	1216	1063	743	625	584	624	656	735	1072	771	676	703	-0.443526	0.286344	-0.443129	0.457595	Yes	30.28	22.92	24.24	18.16	15.7	13.25	16.28	13.2	13.51	16.97	16.2	16.74	16.91
ENSG00000182952	protein_coding	HMGN4	142	377	257	221	228	236	302	266	510	534	379	341	268	0.315825	0.239278	0.314729	0.457675	Yes	4.64	6.32	5.21	4.8	5.09	4.76	7.01	4.76	8.33	7.51	7.08	7.51	5.73
ENSG00000272217	lncRNA	XXbac-BPG157A10.21	15	15	22	13	11	13	5	10	8	35	4	7	3	-0.753369	0.280857	-0.768301	0.457778	Yes	1.01	0.52	0.92	0.58	0.51	0.54	0.24	0.37	0.27	1.02	0.15	0.32	0.13
ENSG00000095794	protein_coding	CREM	276	654	501	352	327	423	423	336	417	412	334	369	317	-0.403556	0.283699	-0.403744	0.457867	Yes	2.16	2.63	2.43	1.83	1.75	2.05	2.35	1.44	1.63	1.39	1.5	1.95	1.62
ENSG00000101412	protein_coding	E2F1	34	52	17	48	71	20	95	86	52	89	215	64	238	0.928859	0.209558	0.934513	0.457982	Yes	0.54	0.43	0.17	0.51	0.78	0.2	1.08	0.75	0.42	0.61	1.97	0.69	2.49
ENSG00000108561	protein_coding	C1QBP	1167	2723	2057	1347	1297	1259	1090	1545	1852	2036	1619	1370	1334	-0.349322	0.263724	-0.34904	0.458036	Yes	33.18	39.67	36.25	25.45	25.18	22.08	21.98	24.03	26.31	24.91	26.3	26.22	24.8
ENSG00000183840	protein_coding	GPR39	138	275	211	205	129	148	145	165	200	238	181	135	150	-0.362283	0.289906	-0.361416	0.458178	Yes	1.96	2	1.85	1.93	1.25	1.29	1.46	1.28	1.42	1.45	1.46	1.29	1.39
ENSG00000120057	protein_coding	SFRP5	73	243	69	16	230	14	189	251	649	349	265	228	195	0.875553	0.222741	0.86088	0.458207	Yes	1.59	2.72	0.93	0.23	3.43	0.19	2.93	3	7.08	3.28	3.3	3.35	2.78
ENSG00000136147	protein_coding	PHF11	585	860	514	670	511	572	547	511	651	891	628	546	493	-0.319073	0.256668	-0.318747	0.458312	Yes	9.57	7.21	5.21	7.28	5.71	5.77	6.34	4.57	5.32	6.27	5.87	6.01	5.27
ENSG00000214253	protein_coding	FIS1	2829	3382	2606	1748	1506	1650	1602	1789	1909	2432	2213	1955	1677	-0.504111	0.295421	-0.502899	0.458397	Yes	91.7	56.17	52.35	37.65	33.33	32.99	36.83	31.72	30.92	33.92	40.97	42.65	35.54
ENSG00000198624	protein_coding	CCDC69	1139	1860	2142	1184	940	1573	807	1289	1220	2149	1378	1170	1105	-0.457559	0.266998	-0.458277	0.458438	Yes	13.22	11.06	15.41	9.13	7.45	11.27	6.65	8.19	7.08	10.73	9.14	9.14	8.39
ENSG00000117791	protein_coding	2002-03-01	6332	9854	10013	6832	6666	7762	6930	7644	7067	10343	7110	7730	5433	-0.361197	0.268397	-0.36262	0.458509	Yes	111.81	89.15	109.58	80.16	80.37	84.55	86.79	73.84	62.35	78.58	71.71	91.87	62.72
ENSG00000271681	other	RP11-1259L22.2	65	69	190	186	202	79	63	45	88	176	131	77	71	-0.702091	0.264632	-0.700141	0.458547	Yes	5.49	2.99	9.95	10.45	11.66	4.12	3.78	2.08	3.72	6.4	6.32	4.38	3.92
ENSG00000175183	protein_coding	CSRP2	155	753	797	417	145	366	156	230	244	418	161	402	262	-0.743264	0.291979	-0.745833	0.458711	Yes	5.3	13.2	16.9	9.48	3.39	7.72	3.79	4.3	4.17	6.15	3.15	9.26	5.86
ENSG00000257594	protein_coding	GALNT4	160	272	306	372	367	400	405	488	917	663	439	413	370	0.421527	0.198689	0.418698	0.458726	Yes	1.19	1.03	1.41	1.83	1.86	1.83	2.13	1.98	3.4	2.12	1.86	2.06	1.8
ENSG00000196998	protein_coding	WDR45	795	1315	1615	719	660	710	782	864	980	1085	965	852	696	-0.390713	0.305927	-0.390072	0.458742	Yes	12.87	10.91	16.2	7.73	7.3	7.09	8.98	7.65	7.93	7.56	8.92	9.28	7.37
ENSG00000270157	other	RP5-894A10.6	15	25	17	43	57	73	39	106	79	158	44	84	51	0.633448	0.250118	0.625919	0.458773	Yes	0.65	0.55	0.46	1.24	1.69	1.95	1.2	2.51	1.71	2.94	1.09	2.45	1.44
ENSG00000272173	lncRNA	U47924.31	58	33	44	39	30	42	41	23	40	43	32	30	20	-0.595097	0.272385	-0.595082	0.458778	Yes	2.12	0.62	1	0.95	0.75	0.95	1.06	0.46	0.73	0.68	0.67	0.74	0.48
ENSG00000123106	protein_coding	CCDC91	142	353	329	254	258	228	193	253	302	407	224	181	232	-0.311585	0.262595	-0.311662	0.458796	Yes	1.39	1.78	2	1.66	1.73	1.38	1.34	1.36	1.48	1.72	1.26	1.2	1.49
ENSG00000135838	protein_coding	NPL	390	1006	1120	466	575	586	594	533	559	995	563	374	456	-0.490442	0.275482	-0.490009	0.458811	Yes	4.93	6.51	8.77	3.91	4.96	4.57	5.32	3.68	3.53	5.41	4.06	3.18	3.77
ENSG00000142168	protein_coding	SOD1	20671	33072	26443	18416	15165	16200	16023	16948	16447	21115	15284	19409	15837	-0.540168	0.30202	-0.541986	0.458825	Yes	857.35	702.82	679.71	507.52	429.49	414.48	471.35	384.52	340.85	376.81	362.08	541.81	429.42
XLOC_010724	other	NA	16	40	28	67	109	108	95	73	80	701	246	139	69	0.978855	0.128165	0.96433	0.458836	Yes	0.1	0.12	0.1	0.27	0.45	0.4	0.4	0.24	0.24	1.8	0.84	0.56	0.27
XLOC_003070	other	NA	11	22	8	11	9	9	12	8	14	1	8	6	2	-0.740307	0.286683	-0.737583	0.459125	Yes	4.5	4.61	2.03	2.99	2.51	2.27	3.48	1.79	2.86	0.18	1.87	1.65	0.53
XLOC_002746	other	NA	115	109	83	83	100	114	154	154	263	323	197	161	149	0.564026	0.304018	0.561485	0.459136	Yes	0.9	0.44	0.4	0.43	0.53	0.55	0.85	0.66	1.03	1.09	0.88	0.85	0.76
ENSG00000229953	lncRNA	RP11-284F21.7	0	1	1	2	1	0	1	2	13	18	0	20	3	1.0094	0.215577	1.04202	0.459173	Yes	0	0.03	0.03	0.07	0.04	0	0.04	0.06	0.34	0.41	0	0.71	0.1
ENSG00000041988	protein_coding	THAP3	395	361	376	246	186	245	259	217	258	344	284	284	245	-0.448972	0.26786	-0.448403	0.459193	Yes	4.86	2.28	2.87	2.01	1.56	1.86	2.26	1.46	1.59	1.82	2	2.35	1.97
ENSG00000135930	protein_coding	EIF4E2	1657	2653	2525	2234	1664	1870	1904	2177	2394	2814	2146	1920	1922	-0.232373	0.284286	-0.232889	0.459403	Yes	11.64	9.55	10.99	10.42	7.98	8.1	9.48	8.36	8.4	8.5	8.61	9.08	8.82
ENSG00000270513	other	RP11-116B13.1	17	48	24	13	11	17	13	21	18	19	18	15	10	-0.587598	0.318308	-0.58315	0.459526	Yes	1.78	2.58	1.56	0.91	0.79	1.1	0.97	1.2	0.94	0.86	1.08	1.06	0.69
ENSG00000120742	protein_coding	SERP1	2281	6638	10314	3877	5101	4655	3689	4359	6552	6387	3683	3186	4177	-0.498218	0.284902	-0.495665	0.459599	Yes	21.53	32.11	60.34	24.32	32.88	27.11	24.7	22.51	30.91	25.94	19.86	20.24	25.78
ENSG00000249489	other	GAPDHP70	160	286	301	167	178	123	115	237	214	238	193	148	134	-0.432282	0.263459	-0.431452	0.459973	Yes	6.13	5.62	7.15	4.25	4.66	2.91	3.13	4.97	4.1	3.93	4.23	3.82	3.36
ENSG00000106538	protein_coding	RARRES2	19905	23777	23349	12335	11865	12491	11922	13242	9010	23591	17100	11764	10877	-0.572917	0.274177	-0.574427	0.460038	Yes	472.46	289.17	343.47	194.54	192.3	182.89	200.7	171.93	106.86	240.93	231.83	187.93	168.78
ENSG00000130635	protein_coding	COL5A1	250	495	307	357	245	483	358	809	1151	1346	577	352	483	0.595971	0.246719	0.594559	0.460177	Yes	1.17	1.19	0.89	1.11	0.78	1.4	1.19	2.08	2.7	2.72	1.55	1.11	1.48
ENSG00000085265	protein_coding	FCN1	73	221	173	100	128	120	216	145	238	414	308	169	297	0.579652	0.267927	0.579131	0.460239	Yes	0.59	0.91	0.86	0.53	0.7	0.6	1.23	0.64	0.96	1.43	1.42	0.91	1.56
ENSG00000103066	protein_coding	PLA2G15	848	1725	984	652	636	953	899	1029	846	1040	968	668	564	-0.416508	0.282383	-0.417094	0.460517	Yes	11.62	12.11	8.36	5.94	5.95	8.06	8.74	7.72	5.79	6.13	7.58	6.16	5.05
XLOC_045656	other	NA	10	13	7	8	5	5	7	5	4	4	5	5	5	-0.749516	0.284819	-0.739523	0.460977	Yes	1.73	1.16	0.75	0.92	0.59	0.53	0.86	0.47	0.35	0.3	0.5	0.58	0.57
ENSG00000237668	other	RPS15AP38	668	763	687	513	590	459	479	532	475	720	476	476	389	-0.53922	0.292776	-0.540103	0.461036	Yes	71.95	42.11	45.86	36.71	43.39	30.5	36.59	31.34	25.56	33.37	29.28	34.51	27.39
ENSG00000235695	other	RP11-395P16.1	32	59	46	30	32	27	30	30	25	61	28	27	24	-0.495168	0.259067	-0.49592	0.461167	Yes	4.15	3.92	3.7	2.58	2.83	2.16	2.76	2.13	1.62	3.4	2.07	2.36	2.03
XLOC_022150	other	NA	0	3	7	4	5	3	9	6	10	5	11	10	9	0.729604	0.308968	0.723973	0.461181	Yes	0	0.26	0.72	0.44	0.57	0.31	1.07	0.55	0.83	0.36	1.05	1.12	0.98
ENSG00000143390	protein_coding	RFX5	358	643	672	739	490	535	828	747	932	1426	1059	741	789	0.386635	0.276337	0.385816	0.461241	Yes	3.53	3.24	4.1	4.83	3.29	3.25	5.78	4.02	4.59	6.04	5.96	4.91	5.08
ENSG00000090581	protein_coding	GNPTG	1520	2410	1915	1337	1235	1264	1191	1640	1707	2446	1598	1201	1129	-0.358056	0.296363	-0.358118	0.461316	Yes	26.95	21.89	21.04	15.75	14.95	13.82	14.98	15.9	15.12	18.66	16.18	14.33	13.09
ENSG00000140443	protein_coding	IGF1R	67	174	133	161	179	233	179	336	639	433	196	155	210	0.580571	0.173169	0.573995	0.461582	Yes	0.22	0.3	0.28	0.36	0.41	0.48	0.43	0.62	1.07	0.63	0.38	0.35	0.46
ENSG00000254093	protein_coding	PINX1	99	206	170	77	105	103	114	110	119	130	105	110	111	-0.389004	0.284603	-0.387479	0.461582	Yes	2.52	2.69	2.68	1.3	1.82	1.62	2.06	1.53	1.51	1.42	1.53	1.88	1.85
ENSG00000152193	protein_coding	RNF219	136	212	161	180	245	256	234	265	387	324	297	290	261	0.277742	0.256378	0.276398	0.461737	Yes	1.54	1.23	1.13	1.36	1.9	1.79	1.88	1.65	2.2	1.58	1.93	2.22	1.94
ENSG00000213281	protein_coding	NRAS	541	1177	729	1226	1014	1152	1115	1510	1627	1787	1688	1128	1308	0.294639	0.247492	0.293052	0.461789	Yes	4.87	5.43	4.07	7.34	6.24	6.4	7.12	7.44	7.32	6.92	8.68	6.84	7.7
ENSG00000141076	protein_coding	CIRH1A	352	804	678	511	503	432	425	548	585	626	467	510	503	-0.317108	0.295128	-0.317096	0.462093	Yes	2.93	3.43	3.49	2.82	2.86	2.22	2.51	2.49	2.43	2.24	2.22	2.85	2.73
ENSG00000077348	protein_coding	EXOSC5	214	463	302	175	200	184	192	213	224	240	221	234	198	-0.457151	0.296281	-0.456723	0.46222	Yes	7.24	8.03	6.33	3.93	4.62	3.84	4.61	3.94	3.79	3.49	4.27	5.33	4.38
ENSG00000071859	protein_coding	FAM50A	704	1032	1069	652	467	505	598	672	741	899	762	626	589	-0.364796	0.297048	-0.363669	0.46222	Yes	15.64	11.75	14.72	9.63	7.09	6.92	9.42	8.17	8.23	8.6	9.67	9.36	8.56
ENSG00000181038	protein_coding	METTL23	530	892	794	462	410	472	451	491	505	645	506	534	462	-0.454912	0.288588	-0.454849	0.462329	Yes	11.56	9.97	10.73	6.7	6.11	6.35	6.98	5.86	5.5	6.05	6.3	7.84	6.59
ENSG00000114491	protein_coding	UMPS	655	1127	1107	958	924	1096	854	1115	1146	1164	928	906	992	-0.218607	0.274921	-0.219358	0.462427	Yes	3.87	3.41	4.05	3.76	3.73	3.99	3.58	3.6	3.38	2.96	3.13	3.6	3.83
ENSG00000174529	protein_coding	TMEM81	63	115	110	46	52	52	63	79	61	70	48	69	52	-0.449139	0.275941	-0.447571	0.462732	Yes	1.9	1.77	2.05	0.92	1.07	0.96	1.34	1.3	0.92	0.91	0.82	1.4	1.02
ENSG00000179051	protein_coding	RCC2	404	932	769	569	639	560	795	894	1357	1215	1109	794	883	0.351008	0.262491	0.349437	0.462835	Yes	3.98	4.71	4.7	3.73	4.3	3.41	5.56	4.82	6.69	5.16	6.25	5.27	5.69
ENSG00000111707	protein_coding	SUDS3	666	954	690	1171	956	1102	995	1466	1497	1769	1511	1339	1107	0.277428	0.268135	0.275696	0.462853	Yes	5.45	4	3.5	6.37	5.34	5.56	5.77	6.56	6.12	6.23	7.06	7.37	5.92
ENSG00000109519	protein_coding	GRPEL1	1284	2355	2150	1473	1372	1149	1254	1392	1441	1796	1342	1569	1442	-0.405038	0.280237	-0.404882	0.463087	Yes	18.54	17.42	19.24	14.13	13.53	10.23	12.84	10.99	10.4	11.16	11.07	15.25	13.61
ENSG00000228986	other	RP13-228J13.8	71	145	142	111	126	106	114	119	101	152	88	102	112	-0.317858	0.238982	-0.31812	0.463104	Yes	2.92	3.06	3.62	3.04	3.54	2.69	3.33	2.68	2.08	2.69	2.07	2.83	3.02
ENSG00000131941	protein_coding	RHPN2	408	698	656	625	508	661	457	601	583	1154	535	472	459	-0.279508	0.26806	-0.281429	0.463682	Yes	4.67	4.09	4.65	4.75	3.97	4.67	3.71	3.76	3.33	5.68	3.5	3.64	3.44
XLOC_010057	other	NA	244	436	232	283	278	388	182	326	274	553	268	178	238	-0.410812	0.264632	-0.412725	0.463767	Yes	3.81	3.49	2.24	2.93	2.96	3.74	2.01	2.78	2.14	3.71	2.39	1.87	2.43
ENSG00000134001	protein_coding	EIF2S1	706	1671	1638	1147	1192	1173	941	1249	1499	1683	1175	1110	1135	-0.270498	0.271069	-0.270384	0.463814	Yes	5.13	6.22	7.38	5.54	5.91	5.26	4.85	4.96	5.44	5.26	4.88	5.43	5.39
ENSG00000103502	protein_coding	CDIPT	1497	2475	2944	1138	1235	1423	1417	1668	2152	2227	1684	1447	1184	-0.372603	0.306727	-0.371995	0.463842	Yes	21.51	18.22	26.22	10.87	12.12	12.61	14.44	13.11	15.45	13.77	13.82	14	11.12
ENSG00000090006	protein_coding	LTBP4	559	995	1043	749	605	708	665	1511	3402	2557	1191	853	1038	0.61418	0.17139	0.608754	0.463946	Yes	4.09	3.73	4.73	3.64	3.02	3.19	3.45	6.05	12.43	8.05	4.98	4.2	4.96
ENSG00000110801	protein_coding	PSMD9	535	908	956	595	530	479	488	610	663	881	704	556	522	-0.361326	0.297552	-0.361077	0.463962	Yes	9.1	7.91	10.08	6.72	6.15	5.02	5.89	5.67	5.63	6.45	6.84	6.36	5.8
ENSG00000131507	protein_coding	NDFIP1	3833	7727	7323	4324	4541	5791	3878	5729	6406	7657	5330	4347	4718	-0.321507	0.282531	-0.321827	0.463998	Yes	39.88	41.19	47.22	29.89	32.26	37.17	28.62	32.61	33.3	34.28	31.67	30.44	32.09
ENSG00000270175	lncRNA	RP11-793H13.11	63	50	44	39	30	38	36	35	31	31	38	43	38	-0.533857	0.268754	-0.532698	0.464057	Yes	3.26	1.32	1.41	1.34	1.06	1.21	1.32	0.99	0.8	0.69	1.12	1.5	1.28
XLOC_018066	lncRNA	NA	19	6	5	9	16	4	3	8	6	5	11	4	5	-0.790666	0.317931	-0.789602	0.464277	Yes	1.33	0.22	0.22	0.42	0.77	0.17	0.15	0.31	0.21	0.15	0.44	0.19	0.23
ENSG00000143514	protein_coding	TP53BP2	330	603	489	637	462	483	451	686	895	1054	729	747	729	0.291324	0.261049	0.289906	0.46435	Yes	2.76	2.59	2.54	3.55	2.64	2.5	2.68	3.14	3.75	3.8	3.49	4.21	3.99
ENSG00000091592	protein_coding	NLRP1	171	394	227	350	390	493	530	458	691	809	606	543	525	0.499076	0.330008	0.49658	0.464443	Yes	1.11	1.31	0.92	1.51	1.73	1.98	2.45	1.63	2.25	2.27	2.25	2.38	2.23
ENSG00000082074	protein_coding	FYB	75	370	175	195	307	263	496	342	433	680	416	279	458	0.614791	0.280452	0.614059	0.464474	Yes	0.52	1.32	0.76	0.9	1.46	1.13	2.45	1.3	1.51	2.04	1.65	1.31	2.08
ENSG00000156298	protein_coding	TSPAN7	394	997	812	559	729	790	449	750	879	973	519	241	608	-0.4465	0.293	-0.448021	0.464499	Yes	8.05	10.44	10.29	7.59	10.18	9.96	6.51	8.39	8.98	8.56	6.06	3.32	8.13
ENSG00000065057	protein_coding	NTHL1	857	1096	644	480	436	594	528	645	512	602	618	512	454	-0.541475	0.300734	-0.543921	0.464937	Yes	32.09	21.03	14.94	11.94	11.15	13.72	14.02	13.21	9.58	9.7	13.22	12.9	11.11
ENSG00000099849	protein_coding	RASSF7	1037	1455	1711	889	706	932	688	981	1291	1331	1179	988	712	-0.423835	0.287274	-0.42357	0.46517	Yes	16.67	11.99	17.05	9.5	7.75	9.24	7.85	8.63	10.37	9.21	10.83	10.69	7.48
ENSG00000138442	protein_coding	WDR12	477	1008	696	663	850	813	683	879	941	967	753	640	662	-0.203949	0.275006	-0.204578	0.465181	Yes	2.36	2.55	2.13	2.18	2.87	2.48	2.4	2.38	2.33	2.06	2.13	2.13	2.14
ENSG00000200320	other	SNORA63	7	18	15	26	24	36	32	25	40	74	31	46	27	0.544807	0.253288	0.53956	0.465402	Yes	2.12	2.8	2.82	5.24	4.97	6.74	6.89	4.15	6.07	9.66	5.37	9.4	5.36
ENSG00000125257	protein_coding	ABCC4	63	97	56	97	80	93	87	176	167	269	68	212	122	0.570507	0.232194	0.571958	0.465404	Yes	0.4	0.32	0.22	0.41	0.35	0.37	0.39	0.62	0.53	0.74	0.25	0.91	0.51
ENSG00000165475	protein_coding	CRYL1	4840	9037	6770	5523	5280	5401	4449	7222	6543	7605	6182	5497	5559	-0.27514	0.274032	-0.275942	0.465431	Yes	88.31	84.48	76.55	66.95	65.78	60.79	57.57	72.08	59.65	59.7	64.42	67.5	66.31
ENSG00000137312	protein_coding	FLOT1	1654	3085	4912	1585	1493	1420	1900	1768	2163	3309	1841	1671	1651	-0.470618	0.296075	-0.467694	0.465557	Yes	30	28.67	55.21	19.1	18.49	15.89	24.44	17.54	19.6	25.82	19.07	20.4	19.58
ENSG00000138279	protein_coding	ANXA7	2275	4429	4206	3535	3201	3051	2888	3458	4265	5551	3082	3046	3095	-0.224684	0.272449	-0.225316	0.466029	Yes	33.38	33.29	38.24	34.46	32.07	27.61	30.05	27.75	31.26	35.04	25.83	30.08	29.68
XLOC_039138	other	NA	43	30	23	26	28	42	30	16	18	53	15	30	15	-0.606817	0.276323	-0.611246	0.466132	Yes	2.56	0.92	0.85	1.03	1.14	1.54	1.27	0.52	0.54	1.36	0.51	1.2	0.58
ENSG00000120992	protein_coding	LYPLA1	1422	2626	1710	1552	1878	1585	1468	2210	2104	2088	1616	1789	1604	-0.23964	0.279249	-0.240327	0.466134	Yes	20.41	19.31	15.21	14.8	18.4	14.03	14.94	17.35	15.09	12.89	13.25	17.28	15.05
ENSG00000172171	protein_coding	TEFM	136	254	254	202	152	197	140	201	186	261	184	172	176	-0.351273	0.285663	-0.351079	0.466142	Yes	2.02	1.93	2.34	1.99	1.54	1.81	1.48	1.63	1.38	1.67	1.56	1.72	1.71
XLOC_035840	other	NA	6	8	2	6	3	4	5	15	11	10	17	15	8	0.769242	0.267927	0.753512	0.466235	Yes	2.38	1.63	0.49	1.58	0.81	0.98	1.41	3.26	2.18	1.71	3.85	4	2.07
ENSG00000115295	protein_coding	CLIP4	185	180	40	64	169	67	142	511	389	313	83	480	188	0.790483	0.226249	0.783599	0.466451	Yes	1.34	0.67	0.18	0.31	0.84	0.3	0.73	2.02	1.41	0.97	0.34	2.34	0.89
ENSG00000126106	protein_coding	TMEM53	837	1247	1529	733	639	685	641	830	804	1327	971	818	608	-0.4303	0.288684	-0.429463	0.466799	Yes	9.23	7.04	10.44	5.37	4.81	4.66	5.01	5	4.43	6.29	6.11	6.07	4.38
ENSG00000117308	protein_coding	GALE	1721	2056	1391	1881	1614	1614	1183	1602	1704	1933	1942	1629	1455	-0.35734	0.292646	-0.358542	0.466907	Yes	35.99	22.03	18.03	26.14	23.05	20.82	17.55	18.33	17.8	17.39	23.2	22.93	19.89
ENSG00000130204	protein_coding	TOMM40	385	819	1150	375	422	476	446	516	695	593	514	536	459	-0.414031	0.314883	-0.411799	0.467089	Yes	4.27	4.66	7.91	2.77	3.2	3.26	3.51	3.13	3.85	2.83	3.26	4	3.33
ENSG00000115232	protein_coding	ITGA4	18	118	49	143	197	227	200	274	327	346	233	155	293	0.663174	0.304997	0.657805	0.467211	Yes	0.16	0.53	0.26	0.83	1.17	1.22	1.23	1.3	1.42	1.29	1.16	0.91	1.67
ENSG00000177076	protein_coding	ACER2	4	16	17	32	40	35	34	64	81	137	25	48	56	0.794458	0.271299	0.793286	0.467261	Yes	0.07	0.15	0.19	0.38	0.49	0.39	0.43	0.63	0.72	1.06	0.26	0.58	0.66
ENSG00000143369	protein_coding	ECM1	1611	2735	2218	1647	1202	1703	1021	2277	2309	2511	1565	1183	1318	-0.397276	0.273119	-0.39846	0.467369	Yes	29.8	25.92	25.43	20.24	15.18	19.43	13.39	23.04	21.34	19.98	16.53	14.73	15.94
ENSG00000156482	protein_coding	RPL30	10034	12119	9536	7976	8406	6712	6970	7550	7486	10764	7742	8081	6771	-0.479656	0.296803	-0.480325	0.467422	Yes	285.93	176.95	168.41	151.02	163.57	117.99	140.87	117.69	106.59	131.98	126.01	154.99	126.14
ENSG00000179163	protein_coding	FUCA1	2982	5142	4037	2267	2760	2367	2391	3361	2933	4739	2934	2707	2576	-0.365269	0.278718	-0.364665	0.467438	Yes	58.37	51.57	48.97	29.48	36.89	28.58	33.19	35.99	28.68	39.91	32.8	35.66	32.96
ENSG00000166669	protein_coding	ATF7IP2	713	1513	1923	1185	1504	940	1023	958	1071	1387	1356	1234	937	-0.425025	0.280352	-0.425104	0.467493	Yes	7.09	7.71	11.86	7.83	10.22	5.77	7.22	5.21	5.32	5.94	7.71	8.26	6.09
ENSG00000133104	protein_coding	SPG20	325	1000	798	489	759	504	229	519	699	402	352	342	834	-0.575649	0.27186	-0.582947	0.467503	Yes	2.43	3.84	3.7	2.43	3.88	2.33	1.22	2.13	2.62	1.3	1.51	1.72	4.08
ENSG00000115649	protein_coding	CNPPD1	1373	2066	1456	1353	1133	1726	1030	1450	1841	2392	1553	1399	1127	-0.293189	0.262727	-0.293646	0.467575	Yes	19.93	15.37	13.1	13.05	11.23	15.46	10.6	11.51	13.35	14.94	12.88	13.67	10.7
ENSG00000231831	other	MTHFD1P1	799	1971	1394	1537	1666	1639	1063	1854	1552	2377	1208	1051	986	-0.348563	0.287908	-0.350267	0.46761	Yes	11.58	14.64	12.52	14.8	16.49	14.66	10.93	14.7	11.24	14.83	10	10.25	9.34
ENSG00000132768	protein_coding	DPH2	209	562	674	273	313	328	268	348	436	485	347	271	345	-0.391532	0.29366	-0.389615	0.467638	Yes	3.39	4.67	6.77	2.94	3.46	3.28	3.08	3.09	3.53	3.38	3.21	2.96	3.66
ENSG00000140553	protein_coding	UNC45A	725	1291	1261	900	800	904	760	1198	1159	1461	967	840	819	-0.229721	0.268481	-0.230362	0.46767	Yes	7.18	6.55	7.74	5.92	5.41	5.52	5.34	6.49	5.73	6.22	5.47	5.6	5.3
ENSG00000203914	other	HSP90B3P	173	360	762	367	338	300	197	371	426	395	242	283	317	-0.511333	0.271808	-0.507824	0.46767	Yes	4.42	4.72	12.07	6.23	5.9	4.73	3.57	5.19	5.44	4.35	3.53	4.87	5.3
ENSG00000163463	protein_coding	KRTCAP2	883	1306	1472	684	643	642	728	829	741	1099	936	778	677	-0.448134	0.279088	-0.447115	0.468312	Yes	64.09	48.57	66.21	32.99	31.87	28.74	37.48	32.92	26.87	34.32	38.8	38.01	32.12
ENSG00000173486	protein_coding	FKBP2	2116	2178	3028	1348	1421	1034	1353	1699	1325	2315	1401	1497	1147	-0.548367	0.291357	-0.546988	0.468312	Yes	65.42	34.5	58.01	27.69	30	19.72	29.67	28.73	20.47	30.79	24.74	31.15	23.18
ENSG00000125743	protein_coding	SNRPD2	935	1449	1124	632	714	568	675	683	638	1097	818	728	674	-0.502717	0.281949	-0.501543	0.468499	Yes	25.01	19.86	18.63	11.23	13.04	9.37	12.8	9.99	8.53	12.62	12.5	13.11	11.79
ENSG00000166971	protein_coding	AKTIP	344	684	646	484	445	485	311	448	498	744	432	420	518	-0.370168	0.264278	-0.370662	0.468575	Yes	3.88	3.95	4.52	3.63	3.43	3.37	2.49	2.76	2.81	3.61	2.78	3.19	3.82
XLOC_028813	other	NA	139	259	291	160	131	143	103	80	134	185	158	152	132	-0.644659	0.269882	-0.641549	0.46861	Yes	1.86	1.78	2.41	1.42	1.2	1.18	0.98	0.59	0.9	1.07	1.21	1.37	1.16
ENSG00000126768	protein_coding	TIMM17B	489	743	730	341	337	327	352	392	440	632	494	377	348	-0.462011	0.313036	-0.460852	0.468886	Yes	15.21	11.84	14.07	7.05	7.16	6.27	7.77	6.67	6.84	8.46	8.78	7.89	7.08
XLOC_050916	lncRNA	NA	154	292	95	124	95	211	104	78	159	161	170	127	53	-0.61117	0.283685	-0.615393	0.468923	Yes	1.47	1.43	0.56	0.79	0.62	1.25	0.71	0.41	0.76	0.66	0.93	0.82	0.33
ENSG00000141505	protein_coding	ASGR1	19118	26036	24498	14646	14387	15161	13785	19233	16023	25345	21149	16839	13146	-0.378597	0.27401	-0.379182	0.469008	Yes	298.16	208.05	236.78	151.77	153.21	145.86	152.48	164.08	124.86	170.07	188.4	176.76	134.04
ENSG00000164172	protein_coding	MOCS2	1272	2792	1873	1766	1354	1406	1423	1671	1396	2188	1381	1300	1533	-0.409886	0.274676	-0.410746	0.469033	Yes	11.82	13.3	10.79	10.91	8.59	8.06	9.38	8.5	6.48	8.75	7.33	8.13	9.32
ENSG00000132965	protein_coding	ALOX5AP	14	114	39	26	53	36	122	59	126	78	107	68	79	0.671222	0.238323	0.665659	0.469215	Yes	0.44	1.85	0.76	0.55	1.14	0.7	2.73	1.02	1.99	1.06	1.93	1.45	1.63
ENSG00000066248	protein_coding	NGEF	510	1525	1309	1043	623	688	612	776	873	1377	828	725	630	-0.444078	0.31174	-0.442932	0.46942	Yes	5.17	7.93	8.23	7.03	4.31	4.3	4.4	4.31	4.42	6.01	4.8	4.95	4.18
ENSG00000198482	protein_coding	ZNF808	56	120	94	146	228	251	296	342	338	207	310	297	159	0.580052	0.281437	0.574493	0.470287	Yes	0.52	0.58	0.54	0.91	1.46	1.45	1.96	1.75	1.58	0.83	1.66	1.87	0.97
ENSG00000226432	other	CTD-2015B23.2	75	188	193	182	135	171	94	149	153	256	135	128	134	-0.353651	0.272584	-0.353852	0.470341	Yes	3.43	4.4	5.46	5.52	4.21	4.82	3.05	3.72	3.49	5.03	3.52	3.94	4
ENSG00000120738	protein_coding	EGR1	1656	1321	606	132	298	936	1222	3113	4715	1065	5150	1308	2219	0.88741	0.244689	0.889167	0.470568	Yes	21.14	8.64	4.8	1.12	2.6	7.37	11.07	21.74	30.08	5.85	37.56	11.24	18.52
ENSG00000214269	other	LGMNP1	64	270	222	129	108	139	122	151	96	145	100	90	105	-0.579249	0.281722	-0.578501	0.470846	Yes	1.97	4.26	4.24	2.64	2.27	2.64	2.67	2.55	1.48	1.92	1.76	1.87	2.12
ENSG00000168090	protein_coding	COPS6	1537	2039	1627	1306	1104	1058	1066	1436	1506	1977	1486	1263	1141	-0.342538	0.304697	-0.342507	0.470852	Yes	43	29.23	28.21	24.28	21.09	18.26	21.15	21.98	21.05	23.8	23.75	23.78	20.87
ENSG00000124107	protein_coding	SLPI	1385	1556	4705	956	727	344	781	607	1641	1625	854	1251	726	-0.74181	0.287377	-0.728061	0.470952	Yes	93.11	53.6	196.02	42.7	33.37	14.27	37.24	22.32	55.12	47	32.79	56.6	31.91
ENSG00000047644	protein_coding	WWC3	176	338	372	331	344	382	485	461	815	653	419	354	430	0.366007	0.225119	0.363862	0.471071	Yes	1.06	1.04	1.39	1.33	1.42	1.42	2.07	1.52	2.45	1.69	1.44	1.44	1.69
ENSG00000198492	protein_coding	YTHDF2	735	1390	1503	910	873	975	857	1081	1154	1288	1002	1100	950	-0.27179	0.298919	-0.271671	0.471483	Yes	9.61	9.32	12.18	7.91	7.8	7.87	7.95	7.74	7.54	7.25	7.49	9.68	8.12
ENSG00000099940	protein_coding	SNAP29	875	1895	1551	1062	1048	1264	976	1293	1481	1888	1133	1215	1162	-0.252017	0.280397	-0.25222	0.471529	Yes	7.89	8.75	8.66	6.36	6.45	7.03	6.24	6.38	6.67	7.32	5.83	7.37	6.85
ENSG00000178464	other	CTD-2192J16.15	1232	1561	1464	1218	1378	1095	1018	1300	1423	1261	1254	1261	951	-0.405463	0.304332	-0.406904	0.471566	Yes	76.53	49.68	56.36	50.27	58.45	41.96	44.85	44.17	44.17	33.7	44.49	52.72	38.62
ENSG00000242028	protein_coding	HYPK	949	1696	1485	914	834	874	883	957	832	1279	1097	1052	747	-0.449591	0.274346	-0.44995	0.47158	Yes	7.34	6.72	7.12	4.7	4.4	4.17	4.84	4.05	3.21	4.25	4.84	5.47	3.78
ENSG00000114942	protein_coding	EEF1B2	1410	1636	1673	1329	1489	1361	1149	1536	1407	1687	1290	1314	1141	-0.40888	0.307985	-0.409694	0.47162	Yes	50.53	30.04	37.16	31.65	36.44	30.09	29.2	30.11	25.19	26.01	26.41	31.69	26.73
ENSG00000122884	protein_coding	P4HA1	754	656	2183	391	925	772	2283	2289	4774	4843	712	1893	857	0.799061	0.236664	0.789151	0.471693	Yes	10.32	4.6	18.53	3.56	8.65	6.52	22.17	17.15	32.66	28.53	5.57	17.45	7.67
ENSG00000103150	protein_coding	MLYCD	1338	2877	2507	1530	1952	1961	1354	2141	2451	2259	2198	1865	1536	-0.309159	0.267927	-0.309931	0.4717	Yes	4.11	4.53	4.77	3.12	4.1	3.72	2.95	3.6	3.76	2.99	3.86	3.86	3.09
ENSG00000138767	protein_coding	CNOT6L	420	884	519	697	930	1130	1030	1393	1673	1497	1032	918	932	0.365136	0.267356	0.363007	0.471759	Yes	1.86	2.01	1.43	2.06	2.82	3.09	3.24	3.38	3.71	2.86	2.62	2.74	2.71
ENSG00000213809	protein_coding	KLRK1	130	267	88	156	135	99	333	199	332	250	255	241	324	0.60812	0.257453	0.604353	0.47178	Yes	3.15	3.31	1.32	2.51	2.23	1.48	5.72	2.64	4.02	2.61	3.53	3.93	5.13
ENSG00000069702	protein_coding	TGFBR3	558	603	722	980	1197	943	1199	1763	1698	1701	1131	896	1237	0.391126	0.255177	0.387547	0.471831	Yes	3.14	1.74	2.52	3.66	4.6	3.27	4.78	5.42	4.77	4.12	3.63	3.39	4.55
ENSG00000254004	protein_coding	ZNF260	231	441	341	392	461	490	455	614	577	779	546	490	474	0.227105	0.300219	0.226092	0.472156	Yes	1.57	1.54	1.44	1.77	2.14	2.06	2.2	2.29	1.96	2.28	2.12	2.24	2.11
ENSG00000125650	protein_coding	PSPN	93	177	307	89	97	107	104	132	138	158	156	103	88	-0.45798	0.330608	-0.455988	0.472314	Yes	0.95	0.93	1.95	0.61	0.68	0.68	0.76	0.74	0.71	0.7	0.91	0.71	0.59
ENSG00000233184	lncRNA	RP11-421L21.3	161	211	292	168	271	145	199	190	182	183	135	190	186	-0.443456	0.279795	-0.443019	0.472548	Yes	2.27	1.53	2.55	1.57	2.61	1.26	1.99	1.47	1.28	1.11	1.09	1.8	1.72
ENSG00000198931	protein_coding	APRT	1731	1964	1656	1133	1134	975	1072	1484	1475	1746	1484	1231	1145	-0.366286	0.322712	-0.365557	0.472638	Yes	65	37.79	38.54	28.27	29.08	22.58	28.55	30.48	27.67	28.21	31.83	31.11	28.11
ENSG00000125148	protein_coding	MT2A	7033	32697	66623	4680	14087	8442	15039	6506	3323	2895	15622	2331	13536	-0.880299	0.303199	-0.884581	0.472709	Yes	284.34	677.32	1669.31	125.72	388.9	210.54	431.24	143.89	67.13	50.36	360.75	63.43	357.77
ENSG00000115170	protein_coding	ACVR1	400	951	648	891	560	578	421	703	788	1024	626	534	452	-0.3424	0.280282	-0.342433	0.47273	Yes	4.13	5.03	4.14	6.11	3.94	3.68	3.08	3.97	4.06	4.54	3.69	3.71	3.05
ENSG00000204681	protein_coding	GABBR1	217	279	320	237	283	322	365	339	652	638	539	475	389	0.46646	0.293493	0.465312	0.472861	Yes	1.68	1.11	1.53	1.22	1.49	1.54	2	1.43	2.52	2.12	2.38	2.47	1.97
ENSG00000135617	protein_coding	PRADC1	629	976	743	546	422	399	417	586	552	832	605	484	508	-0.406661	0.298252	-0.407042	0.47299	Yes	23.27	18.5	17.04	13.42	10.66	9.11	10.94	11.86	10.2	13.24	12.78	12.05	12.29
[truncated: 43,057 more rows]

## Sheet: non-CHC vs high ISG
GeneID	GeneType	GeneName	NbUniqueReads.B986	NbUniqueReads.C51a	NbUniqueReads.C173	NbUniqueReads.C369	NbUniqueReads.C250a	NbUniqueReads.C145	NbUniqueReads.B199	NbUniqueReads.A991	NbUniqueReads.B320	NbUniqueReads.C186	NbUniqueReads.C71	NbUniqueReads.C106	NbUniqueReads.B929	log2FoldChange.allsamples	FDR.allsamples	log2FoldChange.resampling	FDR.resampling	PassingExpressionThreshold	RPKM.B986	RPKM.C51a	RPKM.C173	RPKM.C369	RPKM.C250a	RPKM.C145	RPKM.B199	RPKM.A991	RPKM.B320	RPKM.C186	RPKM.C71	RPKM.C106	RPKM.B929
ENSG00000137965	protein_coding	IFI44	413	1218	348	474	503	984	2943	5163	5326	7467	9968	6454	5182	2.81291	1.0006e-22	2.79432	2.00487e-18	Yes	9.59	14.49	5.01	7.31	7.97	14.09	35	100.82	60.9	95.31	120.34	89.76	69.09
ENSG00000115415	protein_coding	STAT1	1567	5233	2995	3043	3603	3330	23533	11217	36361	33977	47603	22091	19041	2.64295	1.41387e-22	2.63784	2.14327e-18	Yes	11.92	20.39	14.11	15.37	18.71	15.62	91.68	71.75	136.2	142.07	188.26	100.64	83.16
[truncated: 45,054 more rows]

## Sheet: low ISG vs high ISG
GeneID	GeneType	GeneName	NbUniqueReads.A584	NbUniqueReads.A764	NbUniqueReads.A720	NbUniqueReads.C552	NbUniqueReads.A748	NbUniqueReads.A727	NbUniqueReads.B215	NbUniqueReads.B199	NbUniqueReads.A991	NbUniqueReads.B320	NbUniqueReads.C186	NbUniqueReads.C71	NbUniqueReads.C106	NbUniqueReads.B929	log2FoldChange.allsamples	FDR.allsamples	log2FoldChange.resampling	FDR.resampling	PassingExpressionThreshold	RPKM.A584	RPKM.A764	RPKM.A720	RPKM.C552	RPKM.A748	RPKM.A727	RPKM.B215	RPKM.B199	RPKM.A991	RPKM.B320	RPKM.C186	RPKM.C71	RPKM.C106	RPKM.B929
[truncated: 45,056 more rows]
