# Supplementary material for: Transcriptional response to hepatitis C virus infection and interferon‐alpha treatment in the human liver
Source: EMBO Mol Med. 2017 Mar 30;9(6):816–34. doi: 10.15252/emmm.201607006 (PMC5452008; doi:10.15252/emmm.201607006)
Supplement: Supplementary file 4 — Dataset EV3 [file EMMM-9-816-s004.xlsx]

## Sheet: Legend
This table provides the gene ontology enrichment results for the comparison between non-CHC patients, CHC low ISG and CHC high ISG patients.
These results were obtained with GOrilla (Eden et al., Bioinformatics, 2009). The enrichment test was performed only for the "biological process" GO category.
GO Term	GO accession
Description	description of the GO term
P-value	p-value of the hypergeometric test for GO enrichment
FDR q-value	false discovery rate for the hypergeometric test for GO enrichment, corrected for multiple testing across all GO categories
Enrichment	(b/n)/(B/N)
N	total number of genes in the background set
B	number of genes associated with a given GO category in the background set
n	total number of genes in the focus set (differentially expressed gens)
b	number of genes associated with a given GO category in the focus set
Genes	genes associated with the GO category in the focus set

## Sheet: GOPROC UP non-CHC vs low ISG
GO Term	Description	P-value	FDR q-value	Enrichment	N	B	n	b	Genes
GO:0051249	regulation of lymphocyte activation	6.56e-17	8.37e-13	11.38	10804	224	89	21	[CCL19 - chemokine (c-c motif) ligand 19, CCR7 - chemokine (c-c motif) receptor 7, TBC1D10C - tbc1 domain family, member 10c, RASAL3 - ras protein activator like 3, CD83 - cd83 molecule, LCK - lymphocyte-specific protein tyrosine kinase, CCDC88B - coiled-coil domain containing 88b, CCR2 - chemokine (c-c motif) receptor 2, CARD11 - caspase recruitment domain family, member 11, CD27 - cd27 molecule…
GO:0002694	regulation of leukocyte activation	1.01e-15	6.43e-12	9.96	10804	256	89	21	[CCL19 - chemokine (c-c motif) ligand 19, CCR7 - chemokine (c-c motif) receptor 7, TBC1D10C - tbc1 domain family, member 10c, RASAL3 - ras protein activator like 3, CD83 - cd83 molecule, LCK - lymphocyte-specific protein tyrosine kinase, CCDC88B - coiled-coil domain containing 88b, CCR2 - chemokine (c-c motif) receptor 2, CARD11 - caspase recruitment domain family, member 11, CD27 - cd27 molecule…
GO:0050865	regulation of cell activation	6.15e-15	2.62e-11	9.1	10804	280	89	21	[CCL19 - chemokine (c-c motif) ligand 19, CCR7 - chemokine (c-c motif) receptor 7, TBC1D10C - tbc1 domain family, member 10c, RASAL3 - ras protein activator like 3, CD83 - cd83 molecule, LCK - lymphocyte-specific protein tyrosine kinase, CCDC88B - coiled-coil domain containing 88b, CCR2 - chemokine (c-c motif) receptor 2, CARD11 - caspase recruitment domain family, member 11, CD27 - cd27 molecule…
GO:0050863	regulation of T cell activation	4.13e-13	1.32e-09	11.49	10804	169	89	16	[CCL19 - chemokine (c-c motif) ligand 19, CCR7 - chemokine (c-c motif) receptor 7, CD83 - cd83 molecule, RASAL3 - ras protein activator like 3, LCK - lymphocyte-specific protein tyrosine kinase, CCDC88B - coiled-coil domain containing 88b, CCR2 - chemokine (c-c motif) receptor 2, CARD11 - caspase recruitment domain family, member 11, CD6 - cd6 molecule, IDO1 - indoleamine 2,3-dioxygenase 1, IRF4 …
GO:0002376	immune system process	5.61e-13	1.43e-09	3.8	10804	1119	89	35	[TNFRSF25 - tumor necrosis factor receptor superfamily, member 25, IGJ - immunoglobulin j polypeptide, linker protein for immunoglobulin alpha and mu polypeptides, CCR7 - chemokine (c-c motif) receptor 7, APOBEC3D - apolipoprotein b mrna editing enzyme, catalytic polypeptide-like 3d, CD1C - cd1c molecule, OASL - 2'-5'-oligoadenylate synthetase-like, BIRC3 - baculoviral iap repeat containing 3, UB…
GO:1903037	regulation of leukocyte cell-cell adhesion	8.5e-13	1.81e-09	10.97	10804	177	89	16	[CCL19 - chemokine (c-c motif) ligand 19, CCR7 - chemokine (c-c motif) receptor 7, CD83 - cd83 molecule, RASAL3 - ras protein activator like 3, LCK - lymphocyte-specific protein tyrosine kinase, CCDC88B - coiled-coil domain containing 88b, CCR2 - chemokine (c-c motif) receptor 2, CARD11 - caspase recruitment domain family, member 11, CD6 - cd6 molecule, IDO1 - indoleamine 2,3-dioxygenase 1, IRF4 …
GO:0034110	regulation of homotypic cell-cell adhesion	1.1e-12	2.01e-09	10.79	10804	180	89	16	[CCL19 - chemokine (c-c motif) ligand 19, CCR7 - chemokine (c-c motif) receptor 7, CD83 - cd83 molecule, RASAL3 - ras protein activator like 3, LCK - lymphocyte-specific protein tyrosine kinase, CCDC88B - coiled-coil domain containing 88b, CCR2 - chemokine (c-c motif) receptor 2, CARD11 - caspase recruitment domain family, member 11, CD6 - cd6 molecule, IDO1 - indoleamine 2,3-dioxygenase 1, IRF4 …
GO:0022407	regulation of cell-cell adhesion	4.12e-11	6.58e-08	8.52	10804	228	89	16	[CCL19 - chemokine (c-c motif) ligand 19, CCR7 - chemokine (c-c motif) receptor 7, RASAL3 - ras protein activator like 3, CD83 - cd83 molecule, LCK - lymphocyte-specific protein tyrosine kinase, CCDC88B - coiled-coil domain containing 88b, CCR2 - chemokine (c-c motif) receptor 2, CARD11 - caspase recruitment domain family, member 11, CD6 - cd6 molecule, IDO1 - indoleamine 2,3-dioxygenase 1, IRF4 …
GO:0002682	regulation of immune system process	3.83e-10	5.44e-07	3.74	10804	909	89	28	[CCR7 - chemokine (c-c motif) receptor 7, TBC1D10C - tbc1 domain family, member 10c, CLEC2D - c-type lectin domain family 2, member d, BIRC3 - baculoviral iap repeat containing 3, RASAL3 - ras protein activator like 3, CD83 - cd83 molecule, CCDC88B - coiled-coil domain containing 88b, CCR2 - chemokine (c-c motif) receptor 2, CARD11 - caspase recruitment domain family, member 11, CD6 - cd6 molecul…
GO:0030155	regulation of cell adhesion	5.33e-10	6.81e-07	5.69	10804	405	89	19	[CCL19 - chemokine (c-c motif) ligand 19, CCR7 - chemokine (c-c motif) receptor 7, CD83 - cd83 molecule, RASAL3 - ras protein activator like 3, LCK - lymphocyte-specific protein tyrosine kinase, CCDC88B - coiled-coil domain containing 88b, CCR2 - chemokine (c-c motif) receptor 2, CARD11 - caspase recruitment domain family, member 11, SEMA4D - sema domain, immunoglobulin domain (ig), transmembrane…
GO:0002696	positive regulation of leukocyte activation	8.49e-10	9.85e-07	9.51	10804	166	89	13	[CCL19 - chemokine (c-c motif) ligand 19, CCR7 - chemokine (c-c motif) receptor 7, CD83 - cd83 molecule, RASAL3 - ras protein activator like 3, LCK - lymphocyte-specific protein tyrosine kinase, CCDC88B - coiled-coil domain containing 88b, CCR2 - chemokine (c-c motif) receptor 2, CARD11 - caspase recruitment domain family, member 11, CD27 - cd27 molecule, CD6 - cd6 molecule, CD2 - cd2 molecule, S…
GO:0050867	positive regulation of cell activation	1.41e-09	1.51e-06	9.12	10804	173	89	13	[CCL19 - chemokine (c-c motif) ligand 19, CCR7 - chemokine (c-c motif) receptor 7, CD83 - cd83 molecule, RASAL3 - ras protein activator like 3, LCK - lymphocyte-specific protein tyrosine kinase, CCDC88B - coiled-coil domain containing 88b, CCR2 - chemokine (c-c motif) receptor 2, CARD11 - caspase recruitment domain family, member 11, CD27 - cd27 molecule, CD6 - cd6 molecule, CD2 - cd2 molecule, S…
GO:0070663	regulation of leukocyte proliferation	1.84e-09	1.81e-06	11.82	10804	113	89	11	[CARD11 - caspase recruitment domain family, member 11, CD6 - cd6 molecule, CCL19 - chemokine (c-c motif) ligand 19, IKZF3 - ikaros family zinc finger 3 (aiolos), MZB1 - marginal zone b and b1 cell-specific protein, IDO1 - indoleamine 2,3-dioxygenase 1, TNFAIP3 - tumor necrosis factor, alpha-induced protein 3, RASAL3 - ras protein activator like 3, CCDC88B - coiled-coil domain containing 88b, BTN…
GO:0051251	positive regulation of lymphocyte activation	3.12e-09	2.85e-06	9.71	10804	150	89	12	[CARD11 - caspase recruitment domain family, member 11, CD27 - cd27 molecule, CD6 - cd6 molecule, CCL19 - chemokine (c-c motif) ligand 19, CCR7 - chemokine (c-c motif) receptor 7, RASAL3 - ras protein activator like 3, CD83 - cd83 molecule, LCK - lymphocyte-specific protein tyrosine kinase, SIRPG - signal-regulatory protein gamma, CD5 - cd5 molecule, CCDC88B - coiled-coil domain containing 88b, C…
GO:0002684	positive regulation of immune system process	9.84e-09	8.38e-06	4.51	10804	538	89	20	[CCL19 - chemokine (c-c motif) ligand 19, CCR7 - chemokine (c-c motif) receptor 7, BIRC3 - baculoviral iap repeat containing 3, CD83 - cd83 molecule, GPRC5B - g protein-coupled receptor, family c, group 5, member b, RASAL3 - ras protein activator like 3, LCK - lymphocyte-specific protein tyrosine kinase, CXCL10 - chemokine (c-x-c motif) ligand 10, CCDC88B - coiled-coil domain containing 88b, CCR2…
GO:0050670	regulation of lymphocyte proliferation	1.72e-08	1.37e-05	11.24	10804	108	89	10	[CARD11 - caspase recruitment domain family, member 11, CD6 - cd6 molecule, CCL19 - chemokine (c-c motif) ligand 19, IKZF3 - ikaros family zinc finger 3 (aiolos), MZB1 - marginal zone b and b1 cell-specific protein, IDO1 - indoleamine 2,3-dioxygenase 1, RASAL3 - ras protein activator like 3, CCDC88B - coiled-coil domain containing 88b, BTN2A2 - butyrophilin, subfamily 2, member a2, CCR2 - chemoki…
GO:0032944	regulation of mononuclear cell proliferation	2.06e-08	1.54e-05	11.04	10804	110	89	10	[CARD11 - caspase recruitment domain family, member 11, CD6 - cd6 molecule, CCL19 - chemokine (c-c motif) ligand 19, IKZF3 - ikaros family zinc finger 3 (aiolos), MZB1 - marginal zone b and b1 cell-specific protein, IDO1 - indoleamine 2,3-dioxygenase 1, RASAL3 - ras protein activator like 3, CCDC88B - coiled-coil domain containing 88b, BTN2A2 - butyrophilin, subfamily 2, member a2, CCR2 - chemoki…
GO:0050870	positive regulation of T cell activation	2.67e-08	1.89e-05	10.74	10804	113	89	10	[CARD11 - caspase recruitment domain family, member 11, CD6 - cd6 molecule, CCL19 - chemokine (c-c motif) ligand 19, RASAL3 - ras protein activator like 3, CD83 - cd83 molecule, LCK - lymphocyte-specific protein tyrosine kinase, SIRPG - signal-regulatory protein gamma, CD5 - cd5 molecule, CCDC88B - coiled-coil domain containing 88b, CCR2 - chemokine (c-c motif) receptor 2]
GO:0034112	positive regulation of homotypic cell-cell adhesion	3.16e-08	2.12e-05	10.56	10804	115	89	10	[CARD11 - caspase recruitment domain family, member 11, CD6 - cd6 molecule, CCL19 - chemokine (c-c motif) ligand 19, RASAL3 - ras protein activator like 3, CD83 - cd83 molecule, LCK - lymphocyte-specific protein tyrosine kinase, SIRPG - signal-regulatory protein gamma, CD5 - cd5 molecule, CCDC88B - coiled-coil domain containing 88b, CCR2 - chemokine (c-c motif) receptor 2]
GO:1903039	positive regulation of leukocyte cell-cell adhesion	3.73e-08	2.38e-05	10.38	10804	117	89	10	[CARD11 - caspase recruitment domain family, member 11, CD6 - cd6 molecule, CCL19 - chemokine (c-c motif) ligand 19, RASAL3 - ras protein activator like 3, CD83 - cd83 molecule, LCK - lymphocyte-specific protein tyrosine kinase, SIRPG - signal-regulatory protein gamma, CD5 - cd5 molecule, CCDC88B - coiled-coil domain containing 88b, CCR2 - chemokine (c-c motif) receptor 2]
GO:0006955	immune response	6.36e-08	3.87e-05	3.68	10804	726	89	22	[TNFRSF25 - tumor necrosis factor receptor superfamily, member 25, CCL19 - chemokine (c-c motif) ligand 19, IGJ - immunoglobulin j polypeptide, linker protein for immunoglobulin alpha and mu polypeptides, CCR7 - chemokine (c-c motif) receptor 7, CD1C - cd1c molecule, APOBEC3D - apolipoprotein b mrna editing enzyme, catalytic polypeptide-like 3d, BIRC3 - baculoviral iap repeat containing 3, RASAL3…
GO:0022409	positive regulation of cell-cell adhesion	1.68e-07	9.74e-05	8.86	10804	137	89	10	[CARD11 - caspase recruitment domain family, member 11, CD6 - cd6 molecule, CCL19 - chemokine (c-c motif) ligand 19, RASAL3 - ras protein activator like 3, CD83 - cd83 molecule, LCK - lymphocyte-specific protein tyrosine kinase, SIRPG - signal-regulatory protein gamma, CD5 - cd5 molecule, CCDC88B - coiled-coil domain containing 88b, CCR2 - chemokine (c-c motif) receptor 2]
GO:0001817	regulation of cytokine production	2.1e-07	0.000116	5.06	10804	360	89	15	[CCL19 - chemokine (c-c motif) ligand 19, CCR7 - chemokine (c-c motif) receptor 7, BIRC3 - baculoviral iap repeat containing 3, CD83 - cd83 molecule, GPRC5B - g protein-coupled receptor, family c, group 5, member b, CCDC88B - coiled-coil domain containing 88b, NLRC3 - nlr family, card domain containing 3, CCR2 - chemokine (c-c motif) receptor 2, CARD11 - caspase recruitment domain family, member …
GO:0042129	regulation of T cell proliferation	3.34e-07	0.000178	11.84	10804	82	89	8	[CARD11 - caspase recruitment domain family, member 11, CD6 - cd6 molecule, CCL19 - chemokine (c-c motif) ligand 19, IDO1 - indoleamine 2,3-dioxygenase 1, RASAL3 - ras protein activator like 3, CCDC88B - coiled-coil domain containing 88b, BTN2A2 - butyrophilin, subfamily 2, member a2, CCR2 - chemokine (c-c motif) receptor 2]
GO:0045785	positive regulation of cell adhesion	4.18e-07	0.000213	6.25	10804	233	89	12	[CARD11 - caspase recruitment domain family, member 11, CCL19 - chemokine (c-c motif) ligand 19, CD6 - cd6 molecule, CCR7 - chemokine (c-c motif) receptor 7, SPOCK2 - sparc/osteonectin, cwcv and kazal-like domains proteoglycan (testican) 2, CD83 - cd83 molecule, RASAL3 - ras protein activator like 3, LCK - lymphocyte-specific protein tyrosine kinase, SIRPG - signal-regulatory protein gamma, CCDC8…
GO:0050900	leukocyte migration	5.32e-07	0.000261	7.83	10804	155	89	10	[CCL19 - chemokine (c-c motif) ligand 19, CCR7 - chemokine (c-c motif) receptor 7, CXCR3 - chemokine (c-x-c motif) receptor 3, LCK - lymphocyte-specific protein tyrosine kinase, CD2 - cd2 molecule, AMICA1 - adhesion molecule, interacts with cxadr antigen 1, CXCL10 - chemokine (c-x-c motif) ligand 10, SIRPG - signal-regulatory protein gamma, MMP9 - matrix metallopeptidase 9 (gelatinase b, 92kda ge…
GO:0006952	defense response	6.53e-07	0.000309	3.22	10804	830	89	22	[LSP1 - lymphocyte-specific protein 1, TNFRSF25 - tumor necrosis factor receptor superfamily, member 25, CCL19 - chemokine (c-c motif) ligand 19, CCR7 - chemokine (c-c motif) receptor 7, IGJ - immunoglobulin j polypeptide, linker protein for immunoglobulin alpha and mu polypeptides, APOBEC3D - apolipoprotein b mrna editing enzyme, catalytic polypeptide-like 3d, BIRC3 - baculoviral iap repeat cont…
GO:0043122	regulation of I-kappaB kinase/NF-kappaB signaling	1e-06	0.000456	7.31	10804	166	89	10	[CARD11 - caspase recruitment domain family, member 11, TRAF5 - tnf receptor-associated factor 5, CD27 - cd27 molecule, CCL19 - chemokine (c-c motif) ligand 19, CCR7 - chemokine (c-c motif) receptor 7, TNFAIP3 - tumor necrosis factor, alpha-induced protein 3, BIRC3 - baculoviral iap repeat containing 3, UBD - ubiquitin d, GPRC5B - g protein-coupled receptor, family c, group 5, member b, NLRC3 - n…
GO:0072676	lymphocyte migration	1.27e-06	0.00056	25.29	10804	24	89	5	[CCL19 - chemokine (c-c motif) ligand 19, CCR7 - chemokine (c-c motif) receptor 7, CXCR3 - chemokine (c-x-c motif) receptor 3, CXCL10 - chemokine (c-x-c motif) ligand 10, CCR2 - chemokine (c-c motif) receptor 2]
GO:0042102	positive regulation of T cell proliferation	1.89e-06	0.000807	15.83	10804	46	89	6	[CARD11 - caspase recruitment domain family, member 11, CCL19 - chemokine (c-c motif) ligand 19, CD6 - cd6 molecule, RASAL3 - ras protein activator like 3, CCDC88B - coiled-coil domain containing 88b, CCR2 - chemokine (c-c motif) receptor 2]
GO:0045619	regulation of lymphocyte differentiation	1.93e-06	0.000797	11.8	10804	72	89	7	[CARD11 - caspase recruitment domain family, member 11, CD27 - cd27 molecule, CCL19 - chemokine (c-c motif) ligand 19, IKZF3 - ikaros family zinc finger 3 (aiolos), IRF4 - interferon regulatory factor 4, CD83 - cd83 molecule, CD2 - cd2 molecule]
GO:0007165	signal transduction	2.27e-06	0.000907	1.93	10804	2636	89	42	[LSP1 - lymphocyte-specific protein 1, TNFRSF25 - tumor necrosis factor receptor superfamily, member 25, CCR7 - chemokine (c-c motif) receptor 7, PDE7A - phosphodiesterase 7a, CLEC2D - c-type lectin domain family 2, member d, MAP4K1 - mitogen-activated protein kinase kinase kinase kinase 1, BIRC3 - baculoviral iap repeat containing 3, OASL - 2'-5'-oligoadenylate synthetase-like, CD83 - cd83 molec…
GO:0070098	chemokine-mediated signaling pathway	2.87e-06	0.00111	21.68	10804	28	89	5	[CCL19 - chemokine (c-c motif) ligand 19, CCR7 - chemokine (c-c motif) receptor 7, CXCR3 - chemokine (c-x-c motif) receptor 3, CXCL10 - chemokine (c-x-c motif) ligand 10, CCR2 - chemokine (c-c motif) receptor 2]
GO:0001819	positive regulation of cytokine production	3.35e-06	0.00126	5.68	10804	235	89	11	[CARD11 - caspase recruitment domain family, member 11, CCL19 - chemokine (c-c motif) ligand 19, CD6 - cd6 molecule, CCR7 - chemokine (c-c motif) receptor 7, IDO1 - indoleamine 2,3-dioxygenase 1, IRF4 - interferon regulatory factor 4, GPRC5B - g protein-coupled receptor, family c, group 5, member b, CD83 - cd83 molecule, CD2 - cd2 molecule, CCDC88B - coiled-coil domain containing 88b, CCR2 - chem…
GO:0019221	cytokine-mediated signaling pathway	3.37e-06	0.00123	4.7	10804	336	89	13	[TNFRSF25 - tumor necrosis factor receptor superfamily, member 25, CCL19 - chemokine (c-c motif) ligand 19, CCR7 - chemokine (c-c motif) receptor 7, OASL - 2'-5'-oligoadenylate synthetase-like, BIRC3 - baculoviral iap repeat containing 3, CXCR3 - chemokine (c-x-c motif) receptor 3, CXCL10 - chemokine (c-x-c motif) ligand 10, CCR2 - chemokine (c-c motif) receptor 2, CD27 - cd27 molecule, IRF4 - in…
GO:0032663	regulation of interleukin-2 production	5.72e-06	0.00203	18.97	10804	32	89	5	[CARD11 - caspase recruitment domain family, member 11, TNFAIP3 - tumor necrosis factor, alpha-induced protein 3, IRF4 - interferon regulatory factor 4, CD83 - cd83 molecule, CCR2 - chemokine (c-c motif) receptor 2]
GO:1902105	regulation of leukocyte differentiation	8.27e-06	0.00285	7.77	10804	125	89	8	[CARD11 - caspase recruitment domain family, member 11, CD27 - cd27 molecule, CCL19 - chemokine (c-c motif) ligand 19, IKZF3 - ikaros family zinc finger 3 (aiolos), TESC - tescalcin, IRF4 - interferon regulatory factor 4, CD83 - cd83 molecule, CD2 - cd2 molecule]
GO:0030595	leukocyte chemotaxis	8.37e-06	0.00281	12.35	10804	59	89	6	[CCL19 - chemokine (c-c motif) ligand 19, CCR7 - chemokine (c-c motif) receptor 7, CXCR3 - chemokine (c-x-c motif) receptor 3, AMICA1 - adhesion molecule, interacts with cxadr antigen 1, CXCL10 - chemokine (c-x-c motif) ligand 10, CCR2 - chemokine (c-c motif) receptor 2]
GO:0043123	positive regulation of I-kappaB kinase/NF-kappaB signaling	8.77e-06	0.00287	7.71	10804	126	89	8	[CARD11 - caspase recruitment domain family, member 11, TRAF5 - tnf receptor-associated factor 5, CD27 - cd27 molecule, CCL19 - chemokine (c-c motif) ligand 19, CCR7 - chemokine (c-c motif) receptor 7, BIRC3 - baculoviral iap repeat containing 3, UBD - ubiquitin d, GPRC5B - g protein-coupled receptor, family c, group 5, member b]
GO:0050864	regulation of B cell activation	1.02e-05	0.00325	11.94	10804	61	89	6	[CARD11 - caspase recruitment domain family, member 11, CD27 - cd27 molecule, IKZF3 - ikaros family zinc finger 3 (aiolos), TBC1D10C - tbc1 domain family, member 10c, MZB1 - marginal zone b and b1 cell-specific protein, TNFAIP3 - tumor necrosis factor, alpha-induced protein 3]
GO:0010818	T cell chemotaxis	1.06e-05	0.00331	60.7	10804	6	89	3	[CXCR3 - chemokine (c-x-c motif) receptor 3, CXCL10 - chemokine (c-x-c motif) ligand 10, CCR2 - chemokine (c-c motif) receptor 2]
GO:0048247	lymphocyte chemotaxis	1.21e-05	0.00367	26.98	10804	18	89	4	[CCL19 - chemokine (c-c motif) ligand 19, CXCR3 - chemokine (c-x-c motif) receptor 3, CXCL10 - chemokine (c-x-c motif) ligand 10, CCR2 - chemokine (c-c motif) receptor 2]
GO:0042127	regulation of cell proliferation	1.34e-05	0.00397	2.77	10804	921	89	21	[TNFRSF25 - tumor necrosis factor receptor superfamily, member 25, CCL19 - chemokine (c-c motif) ligand 19, CXCR3 - chemokine (c-x-c motif) receptor 3, RASAL3 - ras protein activator like 3, LCK - lymphocyte-specific protein tyrosine kinase, CXCL10 - chemokine (c-x-c motif) ligand 10, CCDC88B - coiled-coil domain containing 88b, CCR2 - chemokine (c-c motif) receptor 2, CARD11 - caspase recruitmen…
GO:0050671	positive regulation of lymphocyte proliferation	1.35e-05	0.00391	11.38	10804	64	89	6	[CARD11 - caspase recruitment domain family, member 11, CD6 - cd6 molecule, CCL19 - chemokine (c-c motif) ligand 19, RASAL3 - ras protein activator like 3, CCDC88B - coiled-coil domain containing 88b, CCR2 - chemokine (c-c motif) receptor 2]
GO:0032946	positive regulation of mononuclear cell proliferation	1.61e-05	0.00457	11.04	10804	66	89	6	[CARD11 - caspase recruitment domain family, member 11, CD6 - cd6 molecule, CCL19 - chemokine (c-c motif) ligand 19, RASAL3 - ras protein activator like 3, CCDC88B - coiled-coil domain containing 88b, CCR2 - chemokine (c-c motif) receptor 2]
GO:0046634	regulation of alpha-beta T cell activation	1.78e-05	0.00493	15.17	10804	40	89	5	[CCL19 - chemokine (c-c motif) ligand 19, IRF4 - interferon regulatory factor 4, RASAL3 - ras protein activator like 3, CD83 - cd83 molecule, CCR2 - chemokine (c-c motif) receptor 2]
GO:0032743	positive regulation of interleukin-2 production	1.88e-05	0.00512	24.28	10804	20	89	4	[CARD11 - caspase recruitment domain family, member 11, IRF4 - interferon regulatory factor 4, CD83 - cd83 molecule, CCR2 - chemokine (c-c motif) receptor 2]
GO:0070665	positive regulation of leukocyte proliferation	1.92e-05	0.0051	10.71	10804	68	89	6	[CARD11 - caspase recruitment domain family, member 11, CD6 - cd6 molecule, CCL19 - chemokine (c-c motif) ligand 19, RASAL3 - ras protein activator like 3, CCDC88B - coiled-coil domain containing 88b, CCR2 - chemokine (c-c motif) receptor 2]
GO:0097028	dendritic cell differentiation	2.81e-05	0.00732	22.07	10804	22	89	4	[CCL19 - chemokine (c-c motif) ligand 19, CCR7 - chemokine (c-c motif) receptor 7, IRF4 - interferon regulatory factor 4, UBD - ubiquitin d]
GO:0006954	inflammatory response	3.05e-05	0.0078	4.98	10804	244	89	10	[CD27 - cd27 molecule, TNFRSF25 - tumor necrosis factor receptor superfamily, member 25, CCL19 - chemokine (c-c motif) ligand 19, CD6 - cd6 molecule, CCR7 - chemokine (c-c motif) receptor 7, TNFAIP3 - tumor necrosis factor, alpha-induced protein 3, CXCR3 - chemokine (c-x-c motif) receptor 3, CHST4 - carbohydrate (n-acetylglucosamine 6-o) sulfotransferase 4, CXCL10 - chemokine (c-x-c motif) ligand…
GO:0043207	response to external biotic stimulus	3.4e-05	0.00852	3.78	10804	417	89	13	[TNFRSF25 - tumor necrosis factor receptor superfamily, member 25, CCL19 - chemokine (c-c motif) ligand 19, CCR7 - chemokine (c-c motif) receptor 7, IGJ - immunoglobulin j polypeptide, linker protein for immunoglobulin alpha and mu polypeptides, APOBEC3D - apolipoprotein b mrna editing enzyme, catalytic polypeptide-like 3d, OASL - 2'-5'-oligoadenylate synthetase-like, CXCL10 - chemokine (c-x-c mo…
GO:0070486	leukocyte aggregation	3.65e-05	0.00896	7.59	10804	112	89	7	[SEMA4D - sema domain, immunoglobulin domain (ig), transmembrane domain (tm) and short cytoplasmic domain, (semaphorin) 4d, CD1C - cd1c molecule, IRF4 - interferon regulatory factor 4, LCK - lymphocyte-specific protein tyrosine kinase, CD2 - cd2 molecule, AMICA1 - adhesion molecule, interacts with cxadr antigen 1, NLRC3 - nlr family, card domain containing 3]
GO:0050729	positive regulation of inflammatory response	4.85e-05	0.0117	12.39	10804	49	89	5	[CD6 - cd6 molecule, CCR7 - chemokine (c-c motif) receptor 7, IDO1 - indoleamine 2,3-dioxygenase 1, GPRC5B - g protein-coupled receptor, family c, group 5, member b, CCR2 - chemokine (c-c motif) receptor 2]
GO:0009607	response to biotic stimulus	5.27e-05	0.0125	3.63	10804	435	89	13	[TNFRSF25 - tumor necrosis factor receptor superfamily, member 25, CCL19 - chemokine (c-c motif) ligand 19, IGJ - immunoglobulin j polypeptide, linker protein for immunoglobulin alpha and mu polypeptides, CCR7 - chemokine (c-c motif) receptor 7, APOBEC3D - apolipoprotein b mrna editing enzyme, catalytic polypeptide-like 3d, OASL - 2'-5'-oligoadenylate synthetase-like, CXCL10 - chemokine (c-x-c mo…
GO:0072678	T cell migration	6.22e-05	0.0144	36.42	10804	10	89	3	[CXCR3 - chemokine (c-x-c motif) receptor 3, CXCL10 - chemokine (c-x-c motif) ligand 10, CCR2 - chemokine (c-c motif) receptor 2]
GO:0072610	interleukin-12 secretion	6.71e-05	0.0153	121.39	10804	2	89	2	[CCL19 - chemokine (c-c motif) ligand 19, CCR7 - chemokine (c-c motif) receptor 7]
GO:0034765	regulation of ion transmembrane transport	6.72e-05	0.0151	5.82	10804	167	89	8	[KCNJ16 - potassium inwardly-rectifying channel, subfamily j, member 16, TESC - tescalcin, CXCR3 - chemokine (c-x-c motif) receptor 3, WNK2 - wnk lysine deficient protein kinase 2, CXCL10 - chemokine (c-x-c motif) ligand 10, MMP9 - matrix metallopeptidase 9 (gelatinase b, 92kda gelatinase, 92kda type iv collagenase), ANO9 - anoctamin 9, CFTR - cystic fibrosis transmembrane conductance regulator (…
GO:0007204	positive regulation of cytosolic calcium ion concentration	6.84e-05	0.0151	8.57	10804	85	89	6	[CCL19 - chemokine (c-c motif) ligand 19, CCR7 - chemokine (c-c motif) receptor 7, CXCR3 - chemokine (c-x-c motif) receptor 3, S1PR4 - sphingosine-1-phosphate receptor 4, LCK - lymphocyte-specific protein tyrosine kinase, CCR2 - chemokine (c-c motif) receptor 2]
GO:0006935	chemotaxis	7.01e-05	0.0152	5.78	10804	168	89	8	[LSP1 - lymphocyte-specific protein 1, SEMA4D - sema domain, immunoglobulin domain (ig), transmembrane domain (tm) and short cytoplasmic domain, (semaphorin) 4d, CCL19 - chemokine (c-c motif) ligand 19, CCR7 - chemokine (c-c motif) receptor 7, CXCR3 - chemokine (c-x-c motif) receptor 3, AMICA1 - adhesion molecule, interacts with cxadr antigen 1, CXCL10 - chemokine (c-x-c motif) ligand 10, CCR2 - …
GO:0042330	taxis	7.31e-05	0.0156	5.75	10804	169	89	8	[LSP1 - lymphocyte-specific protein 1, SEMA4D - sema domain, immunoglobulin domain (ig), transmembrane domain (tm) and short cytoplasmic domain, (semaphorin) 4d, CCL19 - chemokine (c-c motif) ligand 19, CCR7 - chemokine (c-c motif) receptor 7, CXCR3 - chemokine (c-x-c motif) receptor 3, AMICA1 - adhesion molecule, interacts with cxadr antigen 1, CXCL10 - chemokine (c-x-c motif) ligand 10, CCR2 - …
GO:0045580	regulation of T cell differentiation	7.79e-05	0.0163	11.24	10804	54	89	5	[CARD11 - caspase recruitment domain family, member 11, CCL19 - chemokine (c-c motif) ligand 19, IRF4 - interferon regulatory factor 4, CD83 - cd83 molecule, CD2 - cd2 molecule]
GO:0051240	positive regulation of multicellular organismal process	8.23e-05	0.017	2.71	10804	806	89	18	[CCL19 - chemokine (c-c motif) ligand 19, CCR7 - chemokine (c-c motif) receptor 7, CXCR3 - chemokine (c-x-c motif) receptor 3, GPRC5B - g protein-coupled receptor, family c, group 5, member b, CD83 - cd83 molecule, CCDC88B - coiled-coil domain containing 88b, MMP9 - matrix metallopeptidase 9 (gelatinase b, 92kda gelatinase, 92kda type iv collagenase), CCR2 - chemokine (c-c motif) receptor 2, CARD…
GO:0002407	dendritic cell chemotaxis	8.5e-05	0.0172	33.11	10804	11	89	3	[CCL19 - chemokine (c-c motif) ligand 19, CCR7 - chemokine (c-c motif) receptor 7, CCR2 - chemokine (c-c motif) receptor 2]
GO:0046635	positive regulation of alpha-beta T cell activation	8.73e-05	0.0174	16.74	10804	29	89	4	[CCL19 - chemokine (c-c motif) ligand 19, CD83 - cd83 molecule, RASAL3 - ras protein activator like 3, CCR2 - chemokine (c-c motif) receptor 2]
GO:0051282	regulation of sequestering of calcium ion	9.29e-05	0.0183	10.84	10804	56	89	5	[CCL19 - chemokine (c-c motif) ligand 19, CCR7 - chemokine (c-c motif) receptor 7, CXCR3 - chemokine (c-x-c motif) receptor 3, LCK - lymphocyte-specific protein tyrosine kinase, CXCL10 - chemokine (c-x-c motif) ligand 10]
GO:0032651	regulation of interleukin-1 beta production	0.0001	0.0194	16.19	10804	30	89	4	[CCL19 - chemokine (c-c motif) ligand 19, CCR7 - chemokine (c-c motif) receptor 7, TNFAIP3 - tumor necrosis factor, alpha-induced protein 3, CCR2 - chemokine (c-c motif) receptor 2]
GO:2000107	negative regulation of leukocyte apoptotic process	0.0001	0.0191	16.19	10804	30	89	4	[CD27 - cd27 molecule, CCL19 - chemokine (c-c motif) ligand 19, CCR7 - chemokine (c-c motif) receptor 7, IDO1 - indoleamine 2,3-dioxygenase 1]
GO:0060326	cell chemotaxis	0.0001	0.0188	8	10804	91	89	6	[CCL19 - chemokine (c-c motif) ligand 19, CCR7 - chemokine (c-c motif) receptor 7, CXCR3 - chemokine (c-x-c motif) receptor 3, AMICA1 - adhesion molecule, interacts with cxadr antigen 1, CXCL10 - chemokine (c-x-c motif) ligand 10, CCR2 - chemokine (c-c motif) receptor 2]
GO:0034762	regulation of transmembrane transport	0.000101	0.0187	5.49	10804	177	89	8	[KCNJ16 - potassium inwardly-rectifying channel, subfamily j, member 16, TESC - tescalcin, CXCR3 - chemokine (c-x-c motif) receptor 3, WNK2 - wnk lysine deficient protein kinase 2, CXCL10 - chemokine (c-x-c motif) ligand 10, MMP9 - matrix metallopeptidase 9 (gelatinase b, 92kda gelatinase, 92kda type iv collagenase), ANO9 - anoctamin 9, CFTR - cystic fibrosis transmembrane conductance regulator (…
GO:1903706	regulation of hemopoiesis	0.000101	0.0184	5.49	10804	177	89	8	[CARD11 - caspase recruitment domain family, member 11, CD27 - cd27 molecule, CCL19 - chemokine (c-c motif) ligand 19, IKZF3 - ikaros family zinc finger 3 (aiolos), TESC - tescalcin, IRF4 - interferon regulatory factor 4, CD83 - cd83 molecule, CD2 - cd2 molecule]
GO:0034767	positive regulation of ion transmembrane transport	0.000101	0.0182	10.65	10804	57	89	5	[TESC - tescalcin, CXCR3 - chemokine (c-x-c motif) receptor 3, WNK2 - wnk lysine deficient protein kinase 2, CXCL10 - chemokine (c-x-c motif) ligand 10, CFTR - cystic fibrosis transmembrane conductance regulator (atp-binding cassette sub-family c, member 7)]
GO:0007159	leukocyte cell-cell adhesion	0.000104	0.0184	6.44	10804	132	89	7	[SEMA4D - sema domain, immunoglobulin domain (ig), transmembrane domain (tm) and short cytoplasmic domain, (semaphorin) 4d, CD1C - cd1c molecule, IRF4 - interferon regulatory factor 4, LCK - lymphocyte-specific protein tyrosine kinase, CD2 - cd2 molecule, AMICA1 - adhesion molecule, interacts with cxadr antigen 1, NLRC3 - nlr family, card domain containing 3]
GO:0032103	positive regulation of response to external stimulus	0.000127	0.0223	5.31	10804	183	89	8	[CD6 - cd6 molecule, CCL19 - chemokine (c-c motif) ligand 19, CCR7 - chemokine (c-c motif) receptor 7, IDO1 - indoleamine 2,3-dioxygenase 1, CXCR3 - chemokine (c-x-c motif) receptor 3, GPRC5B - g protein-coupled receptor, family c, group 5, member b, CXCL10 - chemokine (c-x-c motif) ligand 10, CCR2 - chemokine (c-c motif) receptor 2]
GO:0002573	myeloid leukocyte differentiation	0.000129	0.0223	10.12	10804	60	89	5	[CCL19 - chemokine (c-c motif) ligand 19, CCR7 - chemokine (c-c motif) receptor 7, IRF4 - interferon regulatory factor 4, UBD - ubiquitin d, MMP9 - matrix metallopeptidase 9 (gelatinase b, 92kda gelatinase, 92kda type iv collagenase)]
GO:0032496	response to lipopolysaccharide	0.000137	0.0234	5.25	10804	185	89	8	[TNFRSF25 - tumor necrosis factor receptor superfamily, member 25, CD27 - cd27 molecule, CD6 - cd6 molecule, CCR7 - chemokine (c-c motif) receptor 7, IDO1 - indoleamine 2,3-dioxygenase 1, TNFAIP3 - tumor necrosis factor, alpha-induced protein 3, CXCL10 - chemokine (c-x-c motif) ligand 10, CCR2 - chemokine (c-c motif) receptor 2]
GO:0036336	dendritic cell migration	0.000146	0.0245	28.01	10804	13	89	3	[CCL19 - chemokine (c-c motif) ligand 19, CCR7 - chemokine (c-c motif) receptor 7, CCR2 - chemokine (c-c motif) receptor 2]
GO:0051480	regulation of cytosolic calcium ion concentration	0.000151	0.0251	7.43	10804	98	89	6	[CCL19 - chemokine (c-c motif) ligand 19, CCR7 - chemokine (c-c motif) receptor 7, CXCR3 - chemokine (c-x-c motif) receptor 3, S1PR4 - sphingosine-1-phosphate receptor 4, LCK - lymphocyte-specific protein tyrosine kinase, CCR2 - chemokine (c-c motif) receptor 2]
GO:0034764	positive regulation of transmembrane transport	0.000151	0.0248	9.79	10804	62	89	5	[TESC - tescalcin, CXCR3 - chemokine (c-x-c motif) receptor 3, WNK2 - wnk lysine deficient protein kinase 2, CXCL10 - chemokine (c-x-c motif) ligand 10, CFTR - cystic fibrosis transmembrane conductance regulator (atp-binding cassette sub-family c, member 7)]
GO:0032680	regulation of tumor necrosis factor production	0.000151	0.0245	9.79	10804	62	89	5	[CCL19 - chemokine (c-c motif) ligand 19, TNFAIP3 - tumor necrosis factor, alpha-induced protein 3, CD2 - cd2 molecule, NLRC3 - nlr family, card domain containing 3, CCR2 - chemokine (c-c motif) receptor 2]
GO:0051239	regulation of multicellular organismal process	0.00016	0.0255	2.12	10804	1433	89	25	[CCR7 - chemokine (c-c motif) receptor 7, BIRC3 - baculoviral iap repeat containing 3, ATP2A3 - atpase, ca++ transporting, ubiquitous, CD83 - cd83 molecule, CCDC88B - coiled-coil domain containing 88b, CCR2 - chemokine (c-c motif) receptor 2, CARD11 - caspase recruitment domain family, member 11, CD6 - cd6 molecule, IKZF3 - ikaros family zinc finger 3 (aiolos), SPINT1 - serine peptidase inhibitor…
GO:0034109	homotypic cell-cell adhesion	0.000179	0.0282	5.9	10804	144	89	7	[SEMA4D - sema domain, immunoglobulin domain (ig), transmembrane domain (tm) and short cytoplasmic domain, (semaphorin) 4d, CD1C - cd1c molecule, IRF4 - interferon regulatory factor 4, LCK - lymphocyte-specific protein tyrosine kinase, CD2 - cd2 molecule, AMICA1 - adhesion molecule, interacts with cxadr antigen 1, NLRC3 - nlr family, card domain containing 3]
GO:1902533	positive regulation of intracellular signal transduction	0.000182	0.0284	2.88	10804	632	89	15	[TNFRSF25 - tumor necrosis factor receptor superfamily, member 25, CCL19 - chemokine (c-c motif) ligand 19, CCR7 - chemokine (c-c motif) receptor 7, BIRC3 - baculoviral iap repeat containing 3, MAP4K1 - mitogen-activated protein kinase kinase kinase kinase 1, CXCR3 - chemokine (c-x-c motif) receptor 3, UBD - ubiquitin d, GPRC5B - g protein-coupled receptor, family c, group 5, member b, RASAL3 - r…
GO:0002237	response to molecule of bacterial origin	0.000184	0.0283	5.03	10804	193	89	8	[CD27 - cd27 molecule, TNFRSF25 - tumor necrosis factor receptor superfamily, member 25, CD6 - cd6 molecule, CCR7 - chemokine (c-c motif) receptor 7, IDO1 - indoleamine 2,3-dioxygenase 1, TNFAIP3 - tumor necrosis factor, alpha-induced protein 3, CXCL10 - chemokine (c-x-c motif) ligand 10, CCR2 - chemokine (c-c motif) receptor 2]
GO:0001775	cell activation	0.000189	0.0287	3.67	10804	364	89	11	[IKZF3 - ikaros family zinc finger 3 (aiolos), IRF4 - interferon regulatory factor 4, CD1C - cd1c molecule, F13A1 - coagulation factor xiii, a1 polypeptide, UBD - ubiquitin d, DGKA - diacylglycerol kinase, alpha 80kda, LCK - lymphocyte-specific protein tyrosine kinase, AMICA1 - adhesion molecule, interacts with cxadr antigen 1, CD2 - cd2 molecule, CXCL10 - chemokine (c-x-c motif) ligand 10, NLRC3…
GO:1903555	regulation of tumor necrosis factor superfamily cytokine production	0.00019	0.0285	9.34	10804	65	89	5	[CCL19 - chemokine (c-c motif) ligand 19, TNFAIP3 - tumor necrosis factor, alpha-induced protein 3, CD2 - cd2 molecule, NLRC3 - nlr family, card domain containing 3, CCR2 - chemokine (c-c motif) receptor 2]
GO:2000547	regulation of dendritic cell dendrite assembly	0.0002	0.0297	80.93	10804	3	89	2	[CCL19 - chemokine (c-c motif) ligand 19, CCR7 - chemokine (c-c motif) receptor 7]
GO:0097029	mature conventional dendritic cell differentiation	0.0002	0.0294	80.93	10804	3	89	2	[CCL19 - chemokine (c-c motif) ligand 19, CCR7 - chemokine (c-c motif) receptor 7]
GO:0002408	myeloid dendritic cell chemotaxis	0.0002	0.0291	80.93	10804	3	89	2	[CCL19 - chemokine (c-c motif) ligand 19, CCR7 - chemokine (c-c motif) receptor 7]
GO:0050862	positive regulation of T cell receptor signaling pathway	0.0002	0.0287	80.93	10804	3	89	2	[CCR7 - chemokine (c-c motif) receptor 7, LCK - lymphocyte-specific protein tyrosine kinase]
GO:0006873	cellular ion homeostasis	0.000228	0.0324	4.32	10804	253	89	9	[SLC34A2 - solute carrier family 34 (type ii sodium/phosphate contransporter), member 2, CCL19 - chemokine (c-c motif) ligand 19, CCR7 - chemokine (c-c motif) receptor 7, CXCR3 - chemokine (c-x-c motif) receptor 3, ATP2A3 - atpase, ca++ transporting, ubiquitous, S1PR4 - sphingosine-1-phosphate receptor 4, LCK - lymphocyte-specific protein tyrosine kinase, CFTR - cystic fibrosis transmembrane cond…
GO:0006874	cellular calcium ion homeostasis	0.00023	0.0323	5.67	10804	150	89	7	[CCL19 - chemokine (c-c motif) ligand 19, CCR7 - chemokine (c-c motif) receptor 7, CXCR3 - chemokine (c-x-c motif) receptor 3, S1PR4 - sphingosine-1-phosphate receptor 4, ATP2A3 - atpase, ca++ transporting, ubiquitous, LCK - lymphocyte-specific protein tyrosine kinase, CCR2 - chemokine (c-c motif) receptor 2]
GO:2000021	regulation of ion homeostasis	0.000233	0.0323	6.87	10804	106	89	6	[CCL19 - chemokine (c-c motif) ligand 19, CCR7 - chemokine (c-c motif) receptor 7, CXCR3 - chemokine (c-x-c motif) receptor 3, WNK2 - wnk lysine deficient protein kinase 2, LCK - lymphocyte-specific protein tyrosine kinase, CXCL10 - chemokine (c-x-c motif) ligand 10]
GO:0070489	T cell aggregation	0.000245	0.0336	6.81	10804	107	89	6	[CD1C - cd1c molecule, IRF4 - interferon regulatory factor 4, LCK - lymphocyte-specific protein tyrosine kinase, CD2 - cd2 molecule, AMICA1 - adhesion molecule, interacts with cxadr antigen 1, NLRC3 - nlr family, card domain containing 3]
GO:0042110	T cell activation	0.000245	0.0332	6.81	10804	107	89	6	[CD1C - cd1c molecule, IRF4 - interferon regulatory factor 4, LCK - lymphocyte-specific protein tyrosine kinase, CD2 - cd2 molecule, AMICA1 - adhesion molecule, interacts with cxadr antigen 1, NLRC3 - nlr family, card domain containing 3]
GO:0032652	regulation of interleukin-1 production	0.000256	0.0345	12.78	10804	38	89	4	[CCL19 - chemokine (c-c motif) ligand 19, CCR7 - chemokine (c-c motif) receptor 7, TNFAIP3 - tumor necrosis factor, alpha-induced protein 3, CCR2 - chemokine (c-c motif) receptor 2]
GO:0071593	lymphocyte aggregation	0.000257	0.0342	6.74	10804	108	89	6	[CD1C - cd1c molecule, IRF4 - interferon regulatory factor 4, LCK - lymphocyte-specific protein tyrosine kinase, CD2 - cd2 molecule, AMICA1 - adhesion molecule, interacts with cxadr antigen 1, NLRC3 - nlr family, card domain containing 3]
GO:0050727	regulation of inflammatory response	0.00026	0.0342	5.55	10804	153	89	7	[CD6 - cd6 molecule, CCR7 - chemokine (c-c motif) receptor 7, IDO1 - indoleamine 2,3-dioxygenase 1, TNFAIP3 - tumor necrosis factor, alpha-induced protein 3, BIRC3 - baculoviral iap repeat containing 3, GPRC5B - g protein-coupled receptor, family c, group 5, member b, CCR2 - chemokine (c-c motif) receptor 2]
GO:0050920	regulation of chemotaxis	0.000271	0.0353	6.68	10804	109	89	6	[SEMA4D - sema domain, immunoglobulin domain (ig), transmembrane domain (tm) and short cytoplasmic domain, (semaphorin) 4d, CCL19 - chemokine (c-c motif) ligand 19, CCR7 - chemokine (c-c motif) receptor 7, CXCR3 - chemokine (c-x-c motif) receptor 3, CXCL10 - chemokine (c-x-c motif) ligand 10, CCR2 - chemokine (c-c motif) receptor 2]
GO:0016477	cell migration	0.000279	0.036	3.27	10804	446	89	12	[SEMA4D - sema domain, immunoglobulin domain (ig), transmembrane domain (tm) and short cytoplasmic domain, (semaphorin) 4d, CCL19 - chemokine (c-c motif) ligand 19, CCR7 - chemokine (c-c motif) receptor 7, CXCR3 - chemokine (c-x-c motif) receptor 3, DCDC2 - doublecortin domain containing 2, LCK - lymphocyte-specific protein tyrosine kinase, CD2 - cd2 molecule, AMICA1 - adhesion molecule, interact…
GO:0065009	regulation of molecular function	0.00028	0.0358	1.9	10804	1855	89	29	[TBC1D10C - tbc1 domain family, member 10c, CCR7 - chemokine (c-c motif) receptor 7, MAP4K1 - mitogen-activated protein kinase kinase kinase kinase 1, BIRC3 - baculoviral iap repeat containing 3, RASAL3 - ras protein activator like 3, MICAL1 - microtubule associated monooxygenase, calponin and lim domain containing 1, CCR2 - chemokine (c-c motif) receptor 2, CARD11 - caspase recruitment domain fa…
GO:0055074	calcium ion homeostasis	0.000281	0.0356	5.48	10804	155	89	7	[CCL19 - chemokine (c-c motif) ligand 19, CCR7 - chemokine (c-c motif) receptor 7, CXCR3 - chemokine (c-x-c motif) receptor 3, S1PR4 - sphingosine-1-phosphate receptor 4, ATP2A3 - atpase, ca++ transporting, ubiquitous, LCK - lymphocyte-specific protein tyrosine kinase, CCR2 - chemokine (c-c motif) receptor 2]
GO:0072503	cellular divalent inorganic cation homeostasis	0.000316	0.0396	5.38	10804	158	89	7	[CCL19 - chemokine (c-c motif) ligand 19, CCR7 - chemokine (c-c motif) receptor 7, CXCR3 - chemokine (c-x-c motif) receptor 3, S1PR4 - sphingosine-1-phosphate receptor 4, ATP2A3 - atpase, ca++ transporting, ubiquitous, LCK - lymphocyte-specific protein tyrosine kinase, CCR2 - chemokine (c-c motif) receptor 2]
GO:0042981	regulation of apoptotic process	0.000332	0.0412	2.35	10804	982	89	19	[TNFRSF25 - tumor necrosis factor receptor superfamily, member 25, CCL19 - chemokine (c-c motif) ligand 19, CCR7 - chemokine (c-c motif) receptor 7, BIRC3 - baculoviral iap repeat containing 3, MAP4K1 - mitogen-activated protein kinase kinase kinase kinase 1, CXCR3 - chemokine (c-x-c motif) receptor 3, UBD - ubiquitin d, LCK - lymphocyte-specific protein tyrosine kinase, STK17B - serine/threonine…
GO:0045577	regulation of B cell differentiation	0.000338	0.0415	21.42	10804	17	89	3	[CARD11 - caspase recruitment domain family, member 11, CD27 - cd27 molecule, IKZF3 - ikaros family zinc finger 3 (aiolos)]
GO:0032735	positive regulation of interleukin-12 production	0.000338	0.0411	21.42	10804	17	89	3	[CCL19 - chemokine (c-c motif) ligand 19, CCR7 - chemokine (c-c motif) receptor 7, IDO1 - indoleamine 2,3-dioxygenase 1]
GO:0031294	lymphocyte costimulation	0.000345	0.0416	11.84	10804	41	89	4	[CARD11 - caspase recruitment domain family, member 11, CCL19 - chemokine (c-c motif) ligand 19, LCK - lymphocyte-specific protein tyrosine kinase, CD5 - cd5 molecule]
GO:0031295	T cell costimulation	0.000345	0.0412	11.84	10804	41	89	4	[CARD11 - caspase recruitment domain family, member 11, CCL19 - chemokine (c-c motif) ligand 19, LCK - lymphocyte-specific protein tyrosine kinase, CD5 - cd5 molecule]
GO:0043067	regulation of programmed cell death	0.000354	0.0419	2.34	10804	987	89	19	[TNFRSF25 - tumor necrosis factor receptor superfamily, member 25, CCL19 - chemokine (c-c motif) ligand 19, CCR7 - chemokine (c-c motif) receptor 7, BIRC3 - baculoviral iap repeat containing 3, MAP4K1 - mitogen-activated protein kinase kinase kinase kinase 1, CXCR3 - chemokine (c-x-c motif) receptor 3, UBD - ubiquitin d, LCK - lymphocyte-specific protein tyrosine kinase, STK17B - serine/threonine…
GO:1904064	positive regulation of cation transmembrane transport	0.000379	0.0444	11.56	10804	42	89	4	[TESC - tescalcin, CXCR3 - chemokine (c-x-c motif) receptor 3, WNK2 - wnk lysine deficient protein kinase 2, CXCL10 - chemokine (c-x-c motif) ligand 10]
GO:1902531	regulation of intracellular signal transduction	0.000381	0.0442	2.26	10804	1076	89	20	[TNFRSF25 - tumor necrosis factor receptor superfamily, member 25, CCL19 - chemokine (c-c motif) ligand 19, TBC1D10C - tbc1 domain family, member 10c, CCR7 - chemokine (c-c motif) receptor 7, BIRC3 - baculoviral iap repeat containing 3, MAP4K1 - mitogen-activated protein kinase kinase kinase kinase 1, CXCR3 - chemokine (c-x-c motif) receptor 3, UBD - ubiquitin d, GPRC5B - g protein-coupled recept…
GO:0010359	regulation of anion channel activity	0.000398	0.0458	60.7	10804	4	89	2	[CFTR - cystic fibrosis transmembrane conductance regulator (atp-binding cassette sub-family c, member 7), ANO9 - anoctamin 9]
GO:0002676	regulation of chronic inflammatory response	0.000398	0.0454	60.7	10804	4	89	2	[IDO1 - indoleamine 2,3-dioxygenase 1, TNFAIP3 - tumor necrosis factor, alpha-induced protein 3]
GO:2001225	regulation of chloride transport	0.000398	0.045	60.7	10804	4	89	2	[ANO9 - anoctamin 9, CFTR - cystic fibrosis transmembrane conductance regulator (atp-binding cassette sub-family c, member 7)]
GO:0007186	G-protein coupled receptor signaling pathway	0.0004	0.0448	4	10804	273	89	9	[CCL19 - chemokine (c-c motif) ligand 19, CCR7 - chemokine (c-c motif) receptor 7, CXCR3 - chemokine (c-x-c motif) receptor 3, S1PR4 - sphingosine-1-phosphate receptor 4, DGKA - diacylglycerol kinase, alpha 80kda, GPRC5B - g protein-coupled receptor, family c, group 5, member b, GPR174 - g protein-coupled receptor 174, CXCL10 - chemokine (c-x-c motif) ligand 10, CCR2 - chemokine (c-c motif) recep…
GO:0048584	positive regulation of response to stimulus	0.000402	0.0446	2.13	10804	1252	89	22	[TNFRSF25 - tumor necrosis factor receptor superfamily, member 25, CCL19 - chemokine (c-c motif) ligand 19, CCR7 - chemokine (c-c motif) receptor 7, BIRC3 - baculoviral iap repeat containing 3, MAP4K1 - mitogen-activated protein kinase kinase kinase kinase 1, CXCR3 - chemokine (c-x-c motif) receptor 3, DCDC2 - doublecortin domain containing 2, UBD - ubiquitin d, GPRC5B - g protein-coupled recepto…
GO:0043370	regulation of CD4-positive, alpha-beta T cell differentiation	0.000403	0.0444	20.23	10804	18	89	3	[CCL19 - chemokine (c-c motif) ligand 19, IRF4 - interferon regulatory factor 4, CD83 - cd83 molecule]
GO:0048522	positive regulation of cellular process	0.000406	0.0443	1.61	10804	3011	89	40	[TNFRSF25 - tumor necrosis factor receptor superfamily, member 25, IGJ - immunoglobulin j polypeptide, linker protein for immunoglobulin alpha and mu polypeptides, CCR7 - chemokine (c-c motif) receptor 7, MAP4K1 - mitogen-activated protein kinase kinase kinase kinase 1, BIRC3 - baculoviral iap repeat containing 3, UBD - ubiquitin d, CD83 - cd83 molecule, RASAL3 - ras protein activator like 3, EHF…
GO:0045321	leukocyte activation	0.000407	0.044	4.48	10804	217	89	8	[IKZF3 - ikaros family zinc finger 3 (aiolos), IRF4 - interferon regulatory factor 4, CD1C - cd1c molecule, UBD - ubiquitin d, LCK - lymphocyte-specific protein tyrosine kinase, AMICA1 - adhesion molecule, interacts with cxadr antigen 1, CD2 - cd2 molecule, NLRC3 - nlr family, card domain containing 3]
GO:0032844	regulation of homeostatic process	0.000411	0.0441	3.99	10804	274	89	9	[CCL19 - chemokine (c-c motif) ligand 19, CCR7 - chemokine (c-c motif) receptor 7, TNFAIP3 - tumor necrosis factor, alpha-induced protein 3, CXCR3 - chemokine (c-x-c motif) receptor 3, WNK2 - wnk lysine deficient protein kinase 2, LCK - lymphocyte-specific protein tyrosine kinase, CXCL10 - chemokine (c-x-c motif) ligand 10, CFTR - cystic fibrosis transmembrane conductance regulator (atp-binding c…
GO:0072507	divalent inorganic cation homeostasis	0.000426	0.0454	5.12	10804	166	89	7	[CCL19 - chemokine (c-c motif) ligand 19, CCR7 - chemokine (c-c motif) receptor 7, CXCR3 - chemokine (c-x-c motif) receptor 3, S1PR4 - sphingosine-1-phosphate receptor 4, ATP2A3 - atpase, ca++ transporting, ubiquitous, LCK - lymphocyte-specific protein tyrosine kinase, CCR2 - chemokine (c-c motif) receptor 2]
GO:2000514	regulation of CD4-positive, alpha-beta T cell activation	0.000476	0.0502	19.17	10804	19	89	3	[CCL19 - chemokine (c-c motif) ligand 19, IRF4 - interferon regulatory factor 4, CD83 - cd83 molecule]
GO:0050706	regulation of interleukin-1 beta secretion	0.000476	0.0498	19.17	10804	19	89	3	[CCL19 - chemokine (c-c motif) ligand 19, CCR7 - chemokine (c-c motif) receptor 7, CCR2 - chemokine (c-c motif) receptor 2]
GO:0009967	positive regulation of signal transduction	0.000483	0.0501	2.35	10804	929	89	18	[TNFRSF25 - tumor necrosis factor receptor superfamily, member 25, CCL19 - chemokine (c-c motif) ligand 19, CCR7 - chemokine (c-c motif) receptor 7, BIRC3 - baculoviral iap repeat containing 3, MAP4K1 - mitogen-activated protein kinase kinase kinase kinase 1, CXCR3 - chemokine (c-x-c motif) receptor 3, DCDC2 - doublecortin domain containing 2, UBD - ubiquitin d, GPRC5B - g protein-coupled recepto…
GO:0032412	regulation of ion transmembrane transporter activity	0.000501	0.0516	7.59	10804	80	89	5	[TESC - tescalcin, WNK2 - wnk lysine deficient protein kinase 2, MMP9 - matrix metallopeptidase 9 (gelatinase b, 92kda gelatinase, 92kda type iv collagenase), ANO9 - anoctamin 9, CFTR - cystic fibrosis transmembrane conductance regulator (atp-binding cassette sub-family c, member 7)]
GO:0050921	positive regulation of chemotaxis	0.000501	0.0512	7.59	10804	80	89	5	[CCL19 - chemokine (c-c motif) ligand 19, CCR7 - chemokine (c-c motif) receptor 7, CXCR3 - chemokine (c-x-c motif) receptor 3, CXCL10 - chemokine (c-x-c motif) ligand 10, CCR2 - chemokine (c-c motif) receptor 2]
GO:0022898	regulation of transmembrane transporter activity	0.00053	0.0538	7.49	10804	81	89	5	[TESC - tescalcin, WNK2 - wnk lysine deficient protein kinase 2, MMP9 - matrix metallopeptidase 9 (gelatinase b, 92kda gelatinase, 92kda type iv collagenase), ANO9 - anoctamin 9, CFTR - cystic fibrosis transmembrane conductance regulator (atp-binding cassette sub-family c, member 7)]
GO:0008284	positive regulation of cell proliferation	0.000532	0.0535	3.04	10804	479	89	12	[CARD11 - caspase recruitment domain family, member 11, CD6 - cd6 molecule, CCL19 - chemokine (c-c motif) ligand 19, MZB1 - marginal zone b and b1 cell-specific protein, TNFAIP3 - tumor necrosis factor, alpha-induced protein 3, CXCR3 - chemokine (c-x-c motif) receptor 3, RASAL3 - ras protein activator like 3, AMICA1 - adhesion molecule, interacts with cxadr antigen 1, CXCL10 - chemokine (c-x-c mo…
GO:0048870	cell motility	0.000532	0.0531	3.04	10804	479	89	12	[SEMA4D - sema domain, immunoglobulin domain (ig), transmembrane domain (tm) and short cytoplasmic domain, (semaphorin) 4d, CCL19 - chemokine (c-c motif) ligand 19, CCR7 - chemokine (c-c motif) receptor 7, CXCR3 - chemokine (c-x-c motif) receptor 3, DCDC2 - doublecortin domain containing 2, LCK - lymphocyte-specific protein tyrosine kinase, CD2 - cd2 molecule, AMICA1 - adhesion molecule, interact…
GO:0046649	lymphocyte activation	0.000585	0.0579	4.86	10804	175	89	7	[IKZF3 - ikaros family zinc finger 3 (aiolos), CD1C - cd1c molecule, IRF4 - interferon regulatory factor 4, LCK - lymphocyte-specific protein tyrosine kinase, CD2 - cd2 molecule, AMICA1 - adhesion molecule, interacts with cxadr antigen 1, NLRC3 - nlr family, card domain containing 3]
GO:0002606	positive regulation of dendritic cell antigen processing and presentation	0.00066	0.0649	48.56	10804	5	89	2	[CCL19 - chemokine (c-c motif) ligand 19, CCR7 - chemokine (c-c motif) receptor 7]
GO:0045086	positive regulation of interleukin-2 biosynthetic process	0.00066	0.0644	48.56	10804	5	89	2	[CARD11 - caspase recruitment domain family, member 11, IRF4 - interferon regulatory factor 4]
GO:0001768	establishment of T cell polarity	0.00066	0.0639	48.56	10804	5	89	2	[CCL19 - chemokine (c-c motif) ligand 19, CCR7 - chemokine (c-c motif) receptor 7]
GO:1903795	regulation of inorganic anion transmembrane transport	0.00066	0.0634	48.56	10804	5	89	2	[CFTR - cystic fibrosis transmembrane conductance regulator (atp-binding cassette sub-family c, member 7), ANO9 - anoctamin 9]
GO:1903036	positive regulation of response to wounding	0.000662	0.0631	7.14	10804	85	89	5	[CD6 - cd6 molecule, CCR7 - chemokine (c-c motif) receptor 7, IDO1 - indoleamine 2,3-dioxygenase 1, GPRC5B - g protein-coupled receptor, family c, group 5, member b, CCR2 - chemokine (c-c motif) receptor 2]
GO:0050795	regulation of behavior	0.000667	0.0631	5.65	10804	129	89	6	[SEMA4D - sema domain, immunoglobulin domain (ig), transmembrane domain (tm) and short cytoplasmic domain, (semaphorin) 4d, CCL19 - chemokine (c-c motif) ligand 19, CCR7 - chemokine (c-c motif) receptor 7, CXCR3 - chemokine (c-x-c motif) receptor 3, CXCL10 - chemokine (c-x-c motif) ligand 10, CCR2 - chemokine (c-c motif) receptor 2]
GO:0065007	biological regulation	0.000671	0.063	1.27	10804	6589	89	69	[TBC1D10C - tbc1 domain family, member 10c, CLEC2D - c-type lectin domain family 2, member d, APOBEC3D - apolipoprotein b mrna editing enzyme, catalytic polypeptide-like 3d, F13A1 - coagulation factor xiii, a1 polypeptide, BIRC3 - baculoviral iap repeat containing 3, OASL - 2'-5'-oligoadenylate synthetase-like, ATP2A3 - atpase, ca++ transporting, ubiquitous, CD83 - cd83 molecule, MICAL1 - microtu…
GO:0098771	inorganic ion homeostasis	0.000717	0.0669	3.69	10804	296	89	9	[SLC34A2 - solute carrier family 34 (type ii sodium/phosphate contransporter), member 2, CCL19 - chemokine (c-c motif) ligand 19, CCR7 - chemokine (c-c motif) receptor 7, CXCR3 - chemokine (c-x-c motif) receptor 3, ATP2A3 - atpase, ca++ transporting, ubiquitous, S1PR4 - sphingosine-1-phosphate receptor 4, LCK - lymphocyte-specific protein tyrosine kinase, CFTR - cystic fibrosis transmembrane cond…
GO:0002697	regulation of immune effector process	0.000729	0.0675	4.1	10804	237	89	8	[CCL19 - chemokine (c-c motif) ligand 19, MZB1 - marginal zone b and b1 cell-specific protein, TNFAIP3 - tumor necrosis factor, alpha-induced protein 3, IRF4 - interferon regulatory factor 4, BIRC3 - baculoviral iap repeat containing 3, GPRC5B - g protein-coupled receptor, family c, group 5, member b, LCK - lymphocyte-specific protein tyrosine kinase, CCR2 - chemokine (c-c motif) receptor 2]
GO:0002695	negative regulation of leukocyte activation	0.000736	0.0676	6.98	10804	87	89	5	[TBC1D10C - tbc1 domain family, member 10c, IDO1 - indoleamine 2,3-dioxygenase 1, TNFAIP3 - tumor necrosis factor, alpha-induced protein 3, BTN2A2 - butyrophilin, subfamily 2, member a2, CCR2 - chemokine (c-c motif) receptor 2]
GO:0010941	regulation of cell death	0.000739	0.0674	2.2	10804	1047	89	19	[TNFRSF25 - tumor necrosis factor receptor superfamily, member 25, CCL19 - chemokine (c-c motif) ligand 19, CCR7 - chemokine (c-c motif) receptor 7, BIRC3 - baculoviral iap repeat containing 3, MAP4K1 - mitogen-activated protein kinase kinase kinase kinase 1, CXCR3 - chemokine (c-x-c motif) receptor 3, UBD - ubiquitin d, LCK - lymphocyte-specific protein tyrosine kinase, STK17B - serine/threonine…
GO:2000106	regulation of leukocyte apoptotic process	0.000742	0.0672	9.71	10804	50	89	4	[CD27 - cd27 molecule, CCL19 - chemokine (c-c motif) ligand 19, CCR7 - chemokine (c-c motif) receptor 7, IDO1 - indoleamine 2,3-dioxygenase 1]
GO:0050704	regulation of interleukin-1 secretion	0.000743	0.0668	16.55	10804	22	89	3	[CCL19 - chemokine (c-c motif) ligand 19, CCR7 - chemokine (c-c motif) receptor 7, CCR2 - chemokine (c-c motif) receptor 2]
GO:1903034	regulation of response to wounding	0.000792	0.0707	4.05	10804	240	89	8	[TC2N - tandem c2 domains, nuclear, CD6 - cd6 molecule, CCR7 - chemokine (c-c motif) receptor 7, IDO1 - indoleamine 2,3-dioxygenase 1, TNFAIP3 - tumor necrosis factor, alpha-induced protein 3, BIRC3 - baculoviral iap repeat containing 3, GPRC5B - g protein-coupled receptor, family c, group 5, member b, CCR2 - chemokine (c-c motif) receptor 2]
GO:0032101	regulation of response to external stimulus	0.000797	0.0707	2.75	10804	574	89	13	[TC2N - tandem c2 domains, nuclear, CCL19 - chemokine (c-c motif) ligand 19, CCR7 - chemokine (c-c motif) receptor 7, BIRC3 - baculoviral iap repeat containing 3, CXCR3 - chemokine (c-x-c motif) receptor 3, GPRC5B - g protein-coupled receptor, family c, group 5, member b, LCK - lymphocyte-specific protein tyrosine kinase, CXCL10 - chemokine (c-x-c motif) ligand 10, CCR2 - chemokine (c-c motif) re…
GO:0040011	locomotion	0.00081	0.0714	2.74	10804	575	89	13	[LSP1 - lymphocyte-specific protein 1, CCL19 - chemokine (c-c motif) ligand 19, CCR7 - chemokine (c-c motif) receptor 7, CXCR3 - chemokine (c-x-c motif) receptor 3, DCDC2 - doublecortin domain containing 2, LCK - lymphocyte-specific protein tyrosine kinase, CXCL10 - chemokine (c-x-c motif) ligand 10, MMP9 - matrix metallopeptidase 9 (gelatinase b, 92kda gelatinase, 92kda type iv collagenase), CCR…
GO:0002685	regulation of leukocyte migration	0.000816	0.0714	6.82	10804	89	89	5	[CCL19 - chemokine (c-c motif) ligand 19, CCR7 - chemokine (c-c motif) receptor 7, CXCR3 - chemokine (c-x-c motif) receptor 3, CXCL10 - chemokine (c-x-c motif) ligand 10, CCR2 - chemokine (c-c motif) receptor 2]
GO:0050707	regulation of cytokine secretion	0.000816	0.0709	6.82	10804	89	89	5	[CCL19 - chemokine (c-c motif) ligand 19, CCR7 - chemokine (c-c motif) receptor 7, CD2 - cd2 molecule, BTN2A2 - butyrophilin, subfamily 2, member a2, CCR2 - chemokine (c-c motif) receptor 2]
GO:0048520	positive regulation of behavior	0.000816	0.0704	6.82	10804	89	89	5	[CCL19 - chemokine (c-c motif) ligand 19, CCR7 - chemokine (c-c motif) receptor 7, CXCR3 - chemokine (c-x-c motif) receptor 3, CXCL10 - chemokine (c-x-c motif) ligand 10, CCR2 - chemokine (c-c motif) receptor 2]
GO:0055082	cellular chemical homeostasis	0.000827	0.0709	3.62	10804	302	89	9	[SLC34A2 - solute carrier family 34 (type ii sodium/phosphate contransporter), member 2, CCL19 - chemokine (c-c motif) ligand 19, CCR7 - chemokine (c-c motif) receptor 7, CXCR3 - chemokine (c-x-c motif) receptor 3, ATP2A3 - atpase, ca++ transporting, ubiquitous, S1PR4 - sphingosine-1-phosphate receptor 4, LCK - lymphocyte-specific protein tyrosine kinase, CFTR - cystic fibrosis transmembrane cond…
GO:0098660	inorganic ion transmembrane transport	0.000858	0.0731	4	10804	243	89	8	[SLC34A2 - solute carrier family 34 (type ii sodium/phosphate contransporter), member 2, CCL19 - chemokine (c-c motif) ligand 19, CCR7 - chemokine (c-c motif) receptor 7, KCNJ16 - potassium inwardly-rectifying channel, subfamily j, member 16, ATP2A3 - atpase, ca++ transporting, ubiquitous, LCK - lymphocyte-specific protein tyrosine kinase, ANO9 - anoctamin 9, CFTR - cystic fibrosis transmembrane …
GO:0032409	regulation of transporter activity	0.000903	0.0764	6.67	10804	91	89	5	[TESC - tescalcin, WNK2 - wnk lysine deficient protein kinase 2, MMP9 - matrix metallopeptidase 9 (gelatinase b, 92kda gelatinase, 92kda type iv collagenase), ANO9 - anoctamin 9, CFTR - cystic fibrosis transmembrane conductance regulator (atp-binding cassette sub-family c, member 7)]
GO:0030003	cellular cation homeostasis	0.000929	0.0781	3.95	10804	246	89	8	[CCL19 - chemokine (c-c motif) ligand 19, CCR7 - chemokine (c-c motif) receptor 7, CXCR3 - chemokine (c-x-c motif) receptor 3, ATP2A3 - atpase, ca++ transporting, ubiquitous, S1PR4 - sphingosine-1-phosphate receptor 4, LCK - lymphocyte-specific protein tyrosine kinase, CFTR - cystic fibrosis transmembrane conductance regulator (atp-binding cassette sub-family c, member 7), CCR2 - chemokine (c-c m…
GO:0002604	regulation of dendritic cell antigen processing and presentation	0.000985	0.0822	40.46	10804	6	89	2	[CCL19 - chemokine (c-c motif) ligand 19, CCR7 - chemokine (c-c motif) receptor 7]
GO:0001767	establishment of lymphocyte polarity	0.000985	0.0817	40.46	10804	6	89	2	[CCL19 - chemokine (c-c motif) ligand 19, CCR7 - chemokine (c-c motif) receptor 7]
GO:0002690	positive regulation of leukocyte chemotaxis	0.000994	0.0819	8.99	10804	54	89	4	[CCL19 - chemokine (c-c motif) ligand 19, CCR7 - chemokine (c-c motif) receptor 7, CXCL10 - chemokine (c-x-c motif) ligand 10, CCR2 - chemokine (c-c motif) receptor 2]

## Sheet: GOPROC DOWN non-CHC vs low ISG 
GO Term	Description	P-value	FDR q-value	Enrichment	N	B	n	b	Genes
GO:0072376	protein activation cascade	2.32e-11	2.96e-07	56.74	10804	31	43	7	[FGG - fibrinogen gamma chain, C4BPA - complement component 4 binding protein, alpha, MASP2 - mannan-binding lectin serine peptidase 2, FGA - fibrinogen alpha chain, FGB - fibrinogen beta chain, CLU - clusterin, C1R - complement component 1, r subcomponent]
GO:0050896	response to stimulus	7.43e-09	4.75e-05	2.56	10804	2945	43	30	[SELE - selectin e, FGG - fibrinogen gamma chain, IL20RB - interleukin 20 receptor beta, SERPINA3 - serpin peptidase inhibitor, clade a (alpha-1 antiproteinase, antitrypsin), member 3, PTPRU - protein tyrosine phosphatase, receptor type, u, ORM1 - orosomucoid 1, BCO2 - beta-carotene oxygenase 2, CD14 - cd14 molecule, FES - feline sarcoma oncogene, DHODH - dihydroorotate dehydrogenase (quinone), F…
GO:0006958	complement activation, classical pathway	2.7e-08	0.000115	111.67	10804	9	43	4	[C4BPA - complement component 4 binding protein, alpha, MASP2 - mannan-binding lectin serine peptidase 2, CLU - clusterin, C1R - complement component 1, r subcomponent]
GO:0006959	humoral immune response	4.36e-08	0.000139	29.56	10804	51	43	6	[C4BPA - complement component 4 binding protein, alpha, MASP2 - mannan-binding lectin serine peptidase 2, FGA - fibrinogen alpha chain, FGB - fibrinogen beta chain, CLU - clusterin, C1R - complement component 1, r subcomponent]
GO:0006952	defense response	4.69e-08	0.00012	4.84	10804	830	43	16	[SELE - selectin e, MASP2 - mannan-binding lectin serine peptidase 2, IL20RB - interleukin 20 receptor beta, SERPINA3 - serpin peptidase inhibitor, clade a (alpha-1 antiproteinase, antitrypsin), member 3, HP - haptoglobin, C1R - complement component 1, r subcomponent, IFITM2 - interferon induced transmembrane protein 2, ORM1 - orosomucoid 1, FES - feline sarcoma oncogene, CD14 - cd14 molecule, FG…
GO:0006953	acute-phase response	1.46e-07	0.000311	39.26	10804	32	43	5	[FGA - fibrinogen alpha chain, SERPINA3 - serpin peptidase inhibitor, clade a (alpha-1 antiproteinase, antitrypsin), member 3, ITIH4 - inter-alpha-trypsin inhibitor heavy chain family, member 4, HP - haptoglobin, ORM1 - orosomucoid 1]
GO:0006956	complement activation	2.12e-07	0.000386	71.79	10804	14	43	4	[C4BPA - complement component 4 binding protein, alpha, MASP2 - mannan-binding lectin serine peptidase 2, CLU - clusterin, C1R - complement component 1, r subcomponent]
GO:0072378	blood coagulation, fibrin clot formation	2.34e-07	0.000374	188.44	10804	4	43	3	[FGG - fibrinogen gamma chain, FGA - fibrinogen alpha chain, FGB - fibrinogen beta chain]
GO:0006950	response to stress	3.26e-07	0.000463	2.86	10804	2024	43	23	[SELE - selectin e, ACAT1 - acetyl-coa acetyltransferase 1, SOCS3 - suppressor of cytokine signaling 3, IL20RB - interleukin 20 receptor beta, MASP2 - mannan-binding lectin serine peptidase 2, SERPINA3 - serpin peptidase inhibitor, clade a (alpha-1 antiproteinase, antitrypsin), member 3, HP - haptoglobin, C1R - complement component 1, r subcomponent, IFITM2 - interferon induced transmembrane prot…
GO:0010035	response to inorganic substance	3.33e-07	0.000425	7.93	10804	317	43	10	[FGG - fibrinogen gamma chain, CD14 - cd14 molecule, FGA - fibrinogen alpha chain, FGB - fibrinogen beta chain, LDHA - lactate dehydrogenase a, CLU - clusterin, GGH - gamma-glutamyl hydrolase (conjugase, folylpolygammaglutamyl hydrolase), SERPINF1 - serpin peptidase inhibitor, clade f (alpha-2 antiplasmin, pigment epithelium derived factor), member 1, HP - haptoglobin, HBB - hemoglobin, beta]
GO:0034116	positive regulation of heterotypic cell-cell adhesion	5.84e-07	0.000678	150.75	10804	5	43	3	[FGG - fibrinogen gamma chain, FGA - fibrinogen alpha chain, FGB - fibrinogen beta chain]
GO:0002526	acute inflammatory response	1.19e-06	0.00126	26.17	10804	48	43	5	[FGA - fibrinogen alpha chain, SERPINA3 - serpin peptidase inhibitor, clade a (alpha-1 antiproteinase, antitrypsin), member 3, ITIH4 - inter-alpha-trypsin inhibitor heavy chain family, member 4, HP - haptoglobin, ORM1 - orosomucoid 1]
GO:0070527	platelet aggregation	2.18e-06	0.00214	41.88	10804	24	43	4	[FGG - fibrinogen gamma chain, FGA - fibrinogen alpha chain, FGB - fibrinogen beta chain, HBB - hemoglobin, beta]
GO:1903035	negative regulation of response to wounding	2.5e-06	0.00228	15.08	10804	100	43	6	[FGG - fibrinogen gamma chain, SOCS3 - suppressor of cytokine signaling 3, FGA - fibrinogen alpha chain, IL20RB - interleukin 20 receptor beta, FGB - fibrinogen beta chain, SERPINF1 - serpin peptidase inhibitor, clade f (alpha-2 antiplasmin, pigment epithelium derived factor), member 1]
GO:0031639	plasminogen activation	3.24e-06	0.00276	94.22	10804	8	43	3	[FGG - fibrinogen gamma chain, FGA - fibrinogen alpha chain, FGB - fibrinogen beta chain]
GO:1903034	regulation of response to wounding	3.91e-06	0.00312	8.38	10804	240	43	8	[SELE - selectin e, FGG - fibrinogen gamma chain, SOCS3 - suppressor of cytokine signaling 3, FGA - fibrinogen alpha chain, IL20RB - interleukin 20 receptor beta, C4BPA - complement component 4 binding protein, alpha, FGB - fibrinogen beta chain, SERPINF1 - serpin peptidase inhibitor, clade f (alpha-2 antiplasmin, pigment epithelium derived factor), member 1]
GO:0006954	inflammatory response	4.42e-06	0.00332	8.24	10804	244	43	8	[SELE - selectin e, CD14 - cd14 molecule, FGA - fibrinogen alpha chain, IL20RB - interleukin 20 receptor beta, SERPINA3 - serpin peptidase inhibitor, clade a (alpha-1 antiproteinase, antitrypsin), member 3, ITIH4 - inter-alpha-trypsin inhibitor heavy chain family, member 4, HP - haptoglobin, ORM1 - orosomucoid 1]
GO:0042221	response to chemical	4.86e-06	0.00345	3.07	10804	1472	43	18	[SELE - selectin e, FGG - fibrinogen gamma chain, ACAT1 - acetyl-coa acetyltransferase 1, SOCS3 - suppressor of cytokine signaling 3, GC - group-specific component (vitamin d binding protein), GGH - gamma-glutamyl hydrolase (conjugase, folylpolygammaglutamyl hydrolase), PTPRU - protein tyrosine phosphatase, receptor type, u, HP - haptoglobin, IFITM2 - interferon induced transmembrane protein 2, H…
GO:0034114	regulation of heterotypic cell-cell adhesion	6.91e-06	0.00465	75.38	10804	10	43	3	[FGG - fibrinogen gamma chain, FGA - fibrinogen alpha chain, FGB - fibrinogen beta chain]
GO:0009605	response to external stimulus	7.32e-06	0.00467	4.13	10804	791	43	13	[SELE - selectin e, ACAT1 - acetyl-coa acetyltransferase 1, SOCS3 - suppressor of cytokine signaling 3, GC - group-specific component (vitamin d binding protein), HP - haptoglobin, IFITM2 - interferon induced transmembrane protein 2, CD14 - cd14 molecule, BCO2 - beta-carotene oxygenase 2, DHODH - dihydroorotate dehydrogenase (quinone), FGA - fibrinogen alpha chain, FGB - fibrinogen beta chain, LD…
GO:0043152	induction of bacterial agglutination	1.55e-05	0.00941	251.26	10804	2	43	2	[FGA - fibrinogen alpha chain, FGB - fibrinogen beta chain]
GO:0042730	fibrinolysis	2.07e-05	0.012	53.84	10804	14	43	3	[FGG - fibrinogen gamma chain, FGA - fibrinogen alpha chain, FGB - fibrinogen beta chain]
GO:0010038	response to metal ion	2.28e-05	0.0127	7.99	10804	220	43	7	[FGG - fibrinogen gamma chain, CD14 - cd14 molecule, FGA - fibrinogen alpha chain, FGB - fibrinogen beta chain, CLU - clusterin, GGH - gamma-glutamyl hydrolase (conjugase, folylpolygammaglutamyl hydrolase), SERPINF1 - serpin peptidase inhibitor, clade f (alpha-2 antiplasmin, pigment epithelium derived factor), member 1]
GO:0010033	response to organic substance	2.38e-05	0.0127	3.23	10804	1168	43	15	[SELE - selectin e, ACAT1 - acetyl-coa acetyltransferase 1, SOCS3 - suppressor of cytokine signaling 3, GC - group-specific component (vitamin d binding protein), GGH - gamma-glutamyl hydrolase (conjugase, folylpolygammaglutamyl hydrolase), PTPRU - protein tyrosine phosphatase, receptor type, u, IFITM2 - interferon induced transmembrane protein 2, CD14 - cd14 molecule, FGA - fibrinogen alpha chai…
GO:0031638	zymogen activation	2.41e-05	0.0123	14.28	10804	88	43	5	[FGG - fibrinogen gamma chain, CD14 - cd14 molecule, FGA - fibrinogen alpha chain, FGB - fibrinogen beta chain, CIDEB - cell death-inducing dffa-like effector b]
GO:0050878	regulation of body fluid levels	3.12e-05	0.0153	5.41	10804	418	43	9	[SELE - selectin e, FGG - fibrinogen gamma chain, FGA - fibrinogen alpha chain, DHODH - dihydroorotate dehydrogenase (quinone), CLEC1B - c-type lectin domain family 1, member b, FGB - fibrinogen beta chain, CLU - clusterin, GC - group-specific component (vitamin d binding protein), HBB - hemoglobin, beta]
GO:2000352	negative regulation of endothelial cell apoptotic process	5.44e-05	0.0257	39.67	10804	19	43	3	[FGG - fibrinogen gamma chain, FGA - fibrinogen alpha chain, FGB - fibrinogen beta chain]
GO:0060627	regulation of vesicle-mediated transport	5.71e-05	0.0261	6.92	10804	254	43	7	[SELE - selectin e, FGG - fibrinogen gamma chain, FES - feline sarcoma oncogene, CD14 - cd14 molecule, FGA - fibrinogen alpha chain, C4BPA - complement component 4 binding protein, alpha, FGB - fibrinogen beta chain]
GO:0032102	negative regulation of response to external stimulus	5.76e-05	0.0254	8.71	10804	173	43	6	[FGG - fibrinogen gamma chain, SOCS3 - suppressor of cytokine signaling 3, FGA - fibrinogen alpha chain, IL20RB - interleukin 20 receptor beta, FGB - fibrinogen beta chain, SERPINF1 - serpin peptidase inhibitor, clade f (alpha-2 antiplasmin, pigment epithelium derived factor), member 1]
GO:0009725	response to hormone	6.36e-05	0.0271	4.94	10804	458	43	9	[ACAT1 - acetyl-coa acetyltransferase 1, FGA - fibrinogen alpha chain, SOCS3 - suppressor of cytokine signaling 3, FGB - fibrinogen beta chain, LDHA - lactate dehydrogenase a, GGH - gamma-glutamyl hydrolase (conjugase, folylpolygammaglutamyl hydrolase), GC - group-specific component (vitamin d binding protein), SERPINF1 - serpin peptidase inhibitor, clade f (alpha-2 antiplasmin, pigment epitheliu…
GO:1902042	negative regulation of extrinsic apoptotic signaling pathway via death domain receptors	6.39e-05	0.0263	37.69	10804	20	43	3	[FGG - fibrinogen gamma chain, FGA - fibrinogen alpha chain, FGB - fibrinogen beta chain]
GO:0045907	positive regulation of vasoconstriction	6.39e-05	0.0255	37.69	10804	20	43	3	[FGG - fibrinogen gamma chain, FGA - fibrinogen alpha chain, FGB - fibrinogen beta chain]
GO:0002376	immune system process	6.59e-05	0.0255	3.14	10804	1119	43	14	[SELE - selectin e, MASP2 - mannan-binding lectin serine peptidase 2, IL20RB - interleukin 20 receptor beta, HP - haptoglobin, C1R - complement component 1, r subcomponent, IFITM2 - interferon induced transmembrane protein 2, FCGR2B - fc fragment of igg, low affinity iib, receptor (cd32), CD14 - cd14 molecule, FES - feline sarcoma oncogene, C4BPA - complement component 4 binding protein, alpha, F…
GO:0050776	regulation of immune response	8.14e-05	0.0306	4.26	10804	590	43	10	[FES - feline sarcoma oncogene, CD14 - cd14 molecule, MASP2 - mannan-binding lectin serine peptidase 2, C4BPA - complement component 4 binding protein, alpha, SOCS3 - suppressor of cytokine signaling 3, IL20RB - interleukin 20 receptor beta, CLU - clusterin, C1R - complement component 1, r subcomponent, HPX - hemopexin, FCGR2B - fc fragment of igg, low affinity iib, receptor (cd32)]
GO:0016485	protein processing	8.62e-05	0.0315	8.11	10804	186	43	6	[FGG - fibrinogen gamma chain, CD14 - cd14 molecule, FGA - fibrinogen alpha chain, FGB - fibrinogen beta chain, ECE2 - endothelin converting enzyme 2, CIDEB - cell death-inducing dffa-like effector b]
GO:0006955	immune response	9.22e-05	0.0327	3.81	10804	726	43	11	[FES - feline sarcoma oncogene, CD14 - cd14 molecule, MASP2 - mannan-binding lectin serine peptidase 2, FGA - fibrinogen alpha chain, C4BPA - complement component 4 binding protein, alpha, IL20RB - interleukin 20 receptor beta, FGB - fibrinogen beta chain, CLU - clusterin, IFITM2 - interferon induced transmembrane protein 2, C1R - complement component 1, r subcomponent, FCGR2B - fc fragment of ig…
GO:0002923	regulation of humoral immune response mediated by circulating immunoglobulin	9.24e-05	0.0319	125.63	10804	4	43	2	[C4BPA - complement component 4 binding protein, alpha, HPX - hemopexin]
GO:1900026	positive regulation of substrate adhesion-dependent cell spreading	9.84e-05	0.0331	32.77	10804	23	43	3	[FGG - fibrinogen gamma chain, FGA - fibrinogen alpha chain, FGB - fibrinogen beta chain]
GO:0002576	platelet degranulation	0.000116	0.038	15.7	10804	64	43	4	[FGG - fibrinogen gamma chain, FGA - fibrinogen alpha chain, FGB - fibrinogen beta chain, CLU - clusterin]
GO:1904036	negative regulation of epithelial cell apoptotic process	0.000127	0.0406	30.15	10804	25	43	3	[FGG - fibrinogen gamma chain, FGA - fibrinogen alpha chain, FGB - fibrinogen beta chain]
GO:0010941	regulation of cell death	0.000142	0.0441	3.12	10804	1047	43	13	[FGG - fibrinogen gamma chain, SOCS3 - suppressor of cytokine signaling 3, HP - haptoglobin, HBB - hemoglobin, beta, CD14 - cd14 molecule, DHODH - dihydroorotate dehydrogenase (quinone), FGA - fibrinogen alpha chain, FGB - fibrinogen beta chain, LDHA - lactate dehydrogenase a, CLU - clusterin, SERPINF1 - serpin peptidase inhibitor, clade f (alpha-2 antiplasmin, pigment epithelium derived factor),…
GO:0002682	regulation of immune system process	0.000155	0.047	3.32	10804	909	43	12	[FES - feline sarcoma oncogene, CD14 - cd14 molecule, SOCS3 - suppressor of cytokine signaling 3, IL20RB - interleukin 20 receptor beta, MASP2 - mannan-binding lectin serine peptidase 2, C4BPA - complement component 4 binding protein, alpha, CLU - clusterin, C1R - complement component 1, r subcomponent, HPX - hemopexin, ORM1 - orosomucoid 1, FCGR2B - fc fragment of igg, low affinity iib, receptor…
GO:0051604	protein maturation	0.000155	0.0461	7.28	10804	207	43	6	[FGG - fibrinogen gamma chain, CD14 - cd14 molecule, FGA - fibrinogen alpha chain, FGB - fibrinogen beta chain, ECE2 - endothelin converting enzyme 2, CIDEB - cell death-inducing dffa-like effector b]
GO:0043207	response to external biotic stimulus	0.000203	0.059	4.82	10804	417	43	8	[SELE - selectin e, CD14 - cd14 molecule, FGA - fibrinogen alpha chain, SOCS3 - suppressor of cytokine signaling 3, FGB - fibrinogen beta chain, CLU - clusterin, IFITM2 - interferon induced transmembrane protein 2, HP - haptoglobin]
GO:0050880	regulation of blood vessel size	0.000215	0.0611	13.4	10804	75	43	4	[FGG - fibrinogen gamma chain, FGA - fibrinogen alpha chain, FGB - fibrinogen beta chain, HBB - hemoglobin, beta]
GO:0035150	regulation of tube size	0.000215	0.0598	13.4	10804	75	43	4	[FGG - fibrinogen gamma chain, FGA - fibrinogen alpha chain, FGB - fibrinogen beta chain, HBB - hemoglobin, beta]
GO:2000351	regulation of endothelial cell apoptotic process	0.000221	0.0601	25.13	10804	30	43	3	[FGG - fibrinogen gamma chain, FGA - fibrinogen alpha chain, FGB - fibrinogen beta chain]
GO:0050817	coagulation	0.000228	0.0605	5.55	10804	317	43	7	[SELE - selectin e, FGG - fibrinogen gamma chain, FGA - fibrinogen alpha chain, CLEC1B - c-type lectin domain family 1, member b, FGB - fibrinogen beta chain, CLU - clusterin, HBB - hemoglobin, beta]
GO:0007596	blood coagulation	0.000228	0.0593	5.55	10804	317	43	7	[SELE - selectin e, FGG - fibrinogen gamma chain, FGA - fibrinogen alpha chain, CLEC1B - c-type lectin domain family 1, member b, FGB - fibrinogen beta chain, CLU - clusterin, HBB - hemoglobin, beta]
GO:2000258	negative regulation of protein activation cascade	0.00023	0.0587	83.75	10804	6	43	2	[FGA - fibrinogen alpha chain, C4BPA - complement component 4 binding protein, alpha]
GO:0007599	hemostasis	0.000246	0.0615	5.48	10804	321	43	7	[SELE - selectin e, FGG - fibrinogen gamma chain, FGA - fibrinogen alpha chain, CLEC1B - c-type lectin domain family 1, member b, FGB - fibrinogen beta chain, CLU - clusterin, HBB - hemoglobin, beta]
GO:0034109	homotypic cell-cell adhesion	0.000251	0.0617	8.72	10804	144	43	5	[FGG - fibrinogen gamma chain, FGA - fibrinogen alpha chain, FGB - fibrinogen beta chain, PTPRU - protein tyrosine phosphatase, receptor type, u, HBB - hemoglobin, beta]
GO:0097305	response to alcohol	0.000269	0.0647	6.58	10804	229	43	6	[CD14 - cd14 molecule, SOCS3 - suppressor of cytokine signaling 3, FGA - fibrinogen alpha chain, GC - group-specific component (vitamin d binding protein), GGH - gamma-glutamyl hydrolase (conjugase, folylpolygammaglutamyl hydrolase), SERPINF1 - serpin peptidase inhibitor, clade f (alpha-2 antiplasmin, pigment epithelium derived factor), member 1]
GO:1900047	negative regulation of hemostasis	0.000269	0.0636	23.56	10804	32	43	3	[FGG - fibrinogen gamma chain, FGA - fibrinogen alpha chain, FGB - fibrinogen beta chain]
GO:0030195	negative regulation of blood coagulation	0.000269	0.0624	23.56	10804	32	43	3	[FGG - fibrinogen gamma chain, FGA - fibrinogen alpha chain, FGB - fibrinogen beta chain]
GO:0009607	response to biotic stimulus	0.000271	0.0619	4.62	10804	435	43	8	[SELE - selectin e, CD14 - cd14 molecule, FGA - fibrinogen alpha chain, SOCS3 - suppressor of cytokine signaling 3, FGB - fibrinogen beta chain, CLU - clusterin, IFITM2 - interferon induced transmembrane protein 2, HP - haptoglobin]
GO:0050819	negative regulation of coagulation	0.000295	0.0661	22.84	10804	33	43	3	[FGG - fibrinogen gamma chain, FGA - fibrinogen alpha chain, FGB - fibrinogen beta chain]
GO:0030168	platelet activation	0.000313	0.0689	8.32	10804	151	43	5	[FGG - fibrinogen gamma chain, FGA - fibrinogen alpha chain, CLEC1B - c-type lectin domain family 1, member b, FGB - fibrinogen beta chain, CLU - clusterin]
GO:0002703	regulation of leukocyte mediated immunity	0.000318	0.0689	12.11	10804	83	43	4	[FES - feline sarcoma oncogene, C4BPA - complement component 4 binding protein, alpha, IL20RB - interleukin 20 receptor beta, HPX - hemopexin]
GO:0051258	protein polymerization	0.000322	0.0686	22.17	10804	34	43	3	[FGG - fibrinogen gamma chain, FGA - fibrinogen alpha chain, FGB - fibrinogen beta chain]
GO:0050727	regulation of inflammatory response	0.000333	0.0697	8.21	10804	153	43	5	[SELE - selectin e, SOCS3 - suppressor of cytokine signaling 3, C4BPA - complement component 4 binding protein, alpha, IL20RB - interleukin 20 receptor beta, SERPINF1 - serpin peptidase inhibitor, clade f (alpha-2 antiplasmin, pigment epithelium derived factor), member 1]
GO:0034097	response to cytokine	0.000338	0.0696	6.31	10804	239	43	6	[SELE - selectin e, CD14 - cd14 molecule, FGA - fibrinogen alpha chain, FGB - fibrinogen beta chain, ITIH4 - inter-alpha-trypsin inhibitor heavy chain family, member 4, IFITM2 - interferon induced transmembrane protein 2]
GO:0016337	single organismal cell-cell adhesion	0.000338	0.0685	6.31	10804	239	43	6	[SELE - selectin e, FGG - fibrinogen gamma chain, FGA - fibrinogen alpha chain, FGB - fibrinogen beta chain, PTPRU - protein tyrosine phosphatase, receptor type, u, HBB - hemoglobin, beta]
GO:0009719	response to endogenous stimulus	0.000339	0.0677	3.58	10804	702	43	10	[ACAT1 - acetyl-coa acetyltransferase 1, FGA - fibrinogen alpha chain, SOCS3 - suppressor of cytokine signaling 3, DHODH - dihydroorotate dehydrogenase (quinone), FGB - fibrinogen beta chain, LDHA - lactate dehydrogenase a, GGH - gamma-glutamyl hydrolase (conjugase, folylpolygammaglutamyl hydrolase), GC - group-specific component (vitamin d binding protein), SERPINF1 - serpin peptidase inhibitor,…
GO:1900024	regulation of substrate adhesion-dependent cell spreading	0.000352	0.0691	21.54	10804	35	43	3	[FGG - fibrinogen gamma chain, FGA - fibrinogen alpha chain, FGB - fibrinogen beta chain]
GO:0019229	regulation of vasoconstriction	0.000383	0.074	20.94	10804	36	43	3	[FGG - fibrinogen gamma chain, FGA - fibrinogen alpha chain, FGB - fibrinogen beta chain]
GO:0052548	regulation of endopeptidase activity	0.000386	0.0736	6.15	10804	245	43	6	[ITIH1 - inter-alpha-trypsin inhibitor heavy chain 1, CD14 - cd14 molecule, SERPINA3 - serpin peptidase inhibitor, clade a (alpha-1 antiproteinase, antitrypsin), member 3, ITIH4 - inter-alpha-trypsin inhibitor heavy chain family, member 4, CIDEB - cell death-inducing dffa-like effector b, SERPINF1 - serpin peptidase inhibitor, clade f (alpha-2 antiplasmin, pigment epithelium derived factor), memb…
GO:0003018	vascular process in circulatory system	0.000415	0.078	11.29	10804	89	43	4	[FGG - fibrinogen gamma chain, FGA - fibrinogen alpha chain, FGB - fibrinogen beta chain, HBB - hemoglobin, beta]
GO:0017157	regulation of exocytosis	0.000471	0.0872	10.92	10804	92	43	4	[FGG - fibrinogen gamma chain, FES - feline sarcoma oncogene, FGA - fibrinogen alpha chain, FGB - fibrinogen beta chain]
GO:0080134	regulation of response to stress	0.000475	0.0866	2.94	10804	1025	43	12	[SELE - selectin e, FGG - fibrinogen gamma chain, CD14 - cd14 molecule, FGA - fibrinogen alpha chain, SOCS3 - suppressor of cytokine signaling 3, IL20RB - interleukin 20 receptor beta, C4BPA - complement component 4 binding protein, alpha, FGB - fibrinogen beta chain, CLU - clusterin, SERPINF1 - serpin peptidase inhibitor, clade f (alpha-2 antiplasmin, pigment epithelium derived factor), member 1…
GO:0098602	single organism cell adhesion	0.000488	0.0877	5.89	10804	256	43	6	[SELE - selectin e, FGG - fibrinogen gamma chain, FGA - fibrinogen alpha chain, FGB - fibrinogen beta chain, PTPRU - protein tyrosine phosphatase, receptor type, u, HBB - hemoglobin, beta]
GO:0048545	response to steroid hormone	0.000488	0.0865	5.89	10804	256	43	6	[SOCS3 - suppressor of cytokine signaling 3, FGA - fibrinogen alpha chain, LDHA - lactate dehydrogenase a, GC - group-specific component (vitamin d binding protein), SERPINF1 - serpin peptidase inhibitor, clade f (alpha-2 antiplasmin, pigment epithelium derived factor), member 1, PTPRU - protein tyrosine phosphatase, receptor type, u]
GO:0052547	regulation of peptidase activity	0.000529	0.0926	5.8	10804	260	43	6	[ITIH1 - inter-alpha-trypsin inhibitor heavy chain 1, CD14 - cd14 molecule, SERPINA3 - serpin peptidase inhibitor, clade a (alpha-1 antiproteinase, antitrypsin), member 3, ITIH4 - inter-alpha-trypsin inhibitor heavy chain family, member 4, CIDEB - cell death-inducing dffa-like effector b, SERPINF1 - serpin peptidase inhibitor, clade f (alpha-2 antiplasmin, pigment epithelium derived factor), memb…
GO:0002252	immune effector process	0.00054	0.0932	5.78	10804	261	43	6	[MASP2 - mannan-binding lectin serine peptidase 2, C4BPA - complement component 4 binding protein, alpha, CLU - clusterin, IFITM2 - interferon induced transmembrane protein 2, C1R - complement component 1, r subcomponent, C8orf4 - chromosome 8 open reading frame 4]
GO:0006508	proteolysis	0.00055	0.0937	3.37	10804	746	43	10	[FGG - fibrinogen gamma chain, CD14 - cd14 molecule, MASP2 - mannan-binding lectin serine peptidase 2, FGA - fibrinogen alpha chain, FGB - fibrinogen beta chain, ECE2 - endothelin converting enzyme 2, GGH - gamma-glutamyl hydrolase (conjugase, folylpolygammaglutamyl hydrolase), CIDEB - cell death-inducing dffa-like effector b, C1R - complement component 1, r subcomponent, HP - haptoglobin]
GO:1902041	regulation of extrinsic apoptotic signaling pathway via death domain receptors	0.000563	0.0947	18.38	10804	41	43	3	[FGG - fibrinogen gamma chain, FGA - fibrinogen alpha chain, FGB - fibrinogen beta chain]
GO:1904035	regulation of epithelial cell apoptotic process	0.000649	0.108	17.53	10804	43	43	3	[FGG - fibrinogen gamma chain, FGA - fibrinogen alpha chain, FGB - fibrinogen beta chain]
GO:0061045	negative regulation of wound healing	0.000649	0.106	17.53	10804	43	43	3	[FGG - fibrinogen gamma chain, FGA - fibrinogen alpha chain, FGB - fibrinogen beta chain]
GO:0033993	response to lipid	0.000698	0.113	4.01	10804	501	43	8	[SELE - selectin e, CD14 - cd14 molecule, FGA - fibrinogen alpha chain, SOCS3 - suppressor of cytokine signaling 3, LDHA - lactate dehydrogenase a, GC - group-specific component (vitamin d binding protein), SERPINF1 - serpin peptidase inhibitor, clade f (alpha-2 antiplasmin, pigment epithelium derived factor), member 1, PTPRU - protein tyrosine phosphatase, receptor type, u]
GO:0030162	regulation of proteolysis	0.000707	0.113	4	10804	502	43	8	[ITIH1 - inter-alpha-trypsin inhibitor heavy chain 1, CD14 - cd14 molecule, C4BPA - complement component 4 binding protein, alpha, SERPINA3 - serpin peptidase inhibitor, clade a (alpha-1 antiproteinase, antitrypsin), member 3, ITIH4 - inter-alpha-trypsin inhibitor heavy chain family, member 4, CLU - clusterin, CIDEB - cell death-inducing dffa-like effector b, SERPINF1 - serpin peptidase inhibitor…
GO:0014070	response to organic cyclic compound	0.000707	0.111	4	10804	502	43	8	[ACAT1 - acetyl-coa acetyltransferase 1, FGA - fibrinogen alpha chain, SOCS3 - suppressor of cytokine signaling 3, DHODH - dihydroorotate dehydrogenase (quinone), LDHA - lactate dehydrogenase a, GC - group-specific component (vitamin d binding protein), SERPINF1 - serpin peptidase inhibitor, clade f (alpha-2 antiplasmin, pigment epithelium derived factor), member 1, PTPRU - protein tyrosine phosp…
GO:2000377	regulation of reactive oxygen species metabolic process	0.000805	0.125	9.48	10804	106	43	4	[BCO2 - beta-carotene oxygenase 2, CLU - clusterin, HP - haptoglobin, HBB - hemoglobin, beta]
GO:2000257	regulation of protein activation cascade	0.000832	0.128	45.68	10804	11	43	2	[C4BPA - complement component 4 binding protein, alpha, FGA - fibrinogen alpha chain]
GO:0010817	regulation of hormone levels	0.000842	0.128	5.31	10804	284	43	6	[FGG - fibrinogen gamma chain, BCO2 - beta-carotene oxygenase 2, FGA - fibrinogen alpha chain, FGB - fibrinogen beta chain, ECE2 - endothelin converting enzyme 2, STARD5 - star-related lipid transfer (start) domain containing 5]
GO:2001233	regulation of apoptotic signaling pathway	0.000889	0.134	5.25	10804	287	43	6	[FGG - fibrinogen gamma chain, CD14 - cd14 molecule, FGA - fibrinogen alpha chain, FGB - fibrinogen beta chain, CLU - clusterin, CIDEB - cell death-inducing dffa-like effector b]
GO:1903524	positive regulation of blood circulation	0.000952	0.141	15.38	10804	49	43	3	[FGG - fibrinogen gamma chain, FGA - fibrinogen alpha chain, FGB - fibrinogen beta chain]
GO:0098609	cell-cell adhesion	0.000973	0.143	5.16	10804	292	43	6	[SELE - selectin e, FGG - fibrinogen gamma chain, FGA - fibrinogen alpha chain, FGB - fibrinogen beta chain, PTPRU - protein tyrosine phosphatase, receptor type, u, HBB - hemoglobin, beta]
GO:0042698	ovulation cycle	0.000996	0.144	41.88	10804	12	43	2	[CLU - clusterin, SERPINF1 - serpin peptidase inhibitor, clade f (alpha-2 antiplasmin, pigment epithelium derived factor), member 1]

## Sheet: GOPROC UP non-CHC vs high ISG
GO Term	Description	P-value	FDR q-value	Enrichment	N	B	n	b	Genes
GO:0051607	defense response to virus	1.77e-34	2.26e-30	15.05	10804	98	271	37	[IFITM1 - interferon induced transmembrane protein 1, IFIT2 - interferon-induced protein with tetratricopeptide repeats 2, IFIT1 - interferon-induced protein with tetratricopeptide repeats 1, DHX58 - dexh (asp-glu-x-his) box polypeptide 58, IFIT3 - interferon-induced protein with tetratricopeptide repeats 3, IRF9 - interferon regulatory factor 9, IFI16 - interferon, gamma-inducible protein 16, AP…
GO:0009615	response to virus	4.48e-33	2.86e-29	10.85	10804	158	271	43	[IFITM1 - interferon induced transmembrane protein 1, IFIT2 - interferon-induced protein with tetratricopeptide repeats 2, IFIT1 - interferon-induced protein with tetratricopeptide repeats 1, IFIT3 - interferon-induced protein with tetratricopeptide repeats 3, DHX58 - dexh (asp-glu-x-his) box polypeptide 58, IRF9 - interferon regulatory factor 9, IFI16 - interferon, gamma-inducible protein 16, AP…
GO:0043207	response to external biotic stimulus	2.88e-32	1.22e-28	6.02	10804	417	271	63	[MR1 - major histocompatibility complex, class i-related, IFITM1 - interferon induced transmembrane protein 1, IFIT2 - interferon-induced protein with tetratricopeptide repeats 2, IFIT1 - interferon-induced protein with tetratricopeptide repeats 1, IFIT3 - interferon-induced protein with tetratricopeptide repeats 3, DHX58 - dexh (asp-glu-x-his) box polypeptide 58, IFI16 - interferon, gamma-induci…
GO:0002376	immune system process	1.85e-31	5.9e-28	3.53	10804	1119	271	99	[IFITM1 - interferon induced transmembrane protein 1, DHX58 - dexh (asp-glu-x-his) box polypeptide 58, BIRC3 - baculoviral iap repeat containing 3, DDX60 - dead (asp-glu-ala-asp) box polypeptide 60, CD83 - cd83 molecule, CXCL9 - chemokine (c-x-c motif) ligand 9, RAB8B - rab8b, member ras oncogene family, CD274 - cd274 molecule, SAMHD1 - sam domain and hd domain 1, APOBEC3C - apolipoprotein b mrna…
GO:0009607	response to biotic stimulus	3.58e-31	9.13e-28	5.77	10804	435	271	63	[MR1 - major histocompatibility complex, class i-related, IFITM1 - interferon induced transmembrane protein 1, IFIT2 - interferon-induced protein with tetratricopeptide repeats 2, IFIT1 - interferon-induced protein with tetratricopeptide repeats 1, IFIT3 - interferon-induced protein with tetratricopeptide repeats 3, DHX58 - dexh (asp-glu-x-his) box polypeptide 58, IFI16 - interferon, gamma-induci…
GO:0098542	defense response to other organism	5.54e-31	1.18e-27	9.43	10804	186	271	44	[IFITM1 - interferon induced transmembrane protein 1, MR1 - major histocompatibility complex, class i-related, IFIT2 - interferon-induced protein with tetratricopeptide repeats 2, IFIT1 - interferon-induced protein with tetratricopeptide repeats 1, IGJ - immunoglobulin j polypeptide, linker protein for immunoglobulin alpha and mu polypeptides, IFIT3 - interferon-induced protein with tetratricopep…
GO:0051707	response to other organism	1.18e-30	2.14e-27	7.48	10804	272	271	51	[MR1 - major histocompatibility complex, class i-related, IFITM1 - interferon induced transmembrane protein 1, IFIT2 - interferon-induced protein with tetratricopeptide repeats 2, IFIT1 - interferon-induced protein with tetratricopeptide repeats 1, DHX58 - dexh (asp-glu-x-his) box polypeptide 58, IFIT3 - interferon-induced protein with tetratricopeptide repeats 3, IFI16 - interferon, gamma-induci…
GO:0060337	type I interferon signaling pathway	1.34e-26	2.13e-23	20.36	10804	47	271	24	[IFITM1 - interferon induced transmembrane protein 1, RSAD2 - radical s-adenosyl methionine domain containing 2, IFIT2 - interferon-induced protein with tetratricopeptide repeats 2, IFIT1 - interferon-induced protein with tetratricopeptide repeats 1, OAS3 - 2'-5'-oligoadenylate synthetase 3, 100kda, IFIT3 - interferon-induced protein with tetratricopeptide repeats 3, USP18 - ubiquitin specific pe…
GO:0006952	defense response	1.4e-26	1.98e-23	3.79	10804	830	271	79	[IFITM1 - interferon induced transmembrane protein 1, MR1 - major histocompatibility complex, class i-related, IFIT2 - interferon-induced protein with tetratricopeptide repeats 2, IFIT1 - interferon-induced protein with tetratricopeptide repeats 1, PXK - px domain containing serine/threonine kinase, DHX58 - dexh (asp-glu-x-his) box polypeptide 58, IFIT3 - interferon-induced protein with tetratric…
GO:0019221	cytokine-mediated signaling pathway	4.1e-26	5.23e-23	6.05	10804	336	271	51	[IFITM1 - interferon induced transmembrane protein 1, IFIT2 - interferon-induced protein with tetratricopeptide repeats 2, IFIT1 - interferon-induced protein with tetratricopeptide repeats 1, IFIT3 - interferon-induced protein with tetratricopeptide repeats 3, USP18 - ubiquitin specific peptidase 18, BIRC3 - baculoviral iap repeat containing 3, OASL - 2'-5'-oligoadenylate synthetase-like, HLA-F -…
GO:1903901	negative regulation of viral life cycle	7.88e-25	9.15e-22	15.47	10804	67	271	26	[IFITM1 - interferon induced transmembrane protein 1, IFIT1 - interferon-induced protein with tetratricopeptide repeats 1, IFI16 - interferon, gamma-inducible protein 16, OASL - 2'-5'-oligoadenylate synthetase-like, APOBEC3D - apolipoprotein b mrna editing enzyme, catalytic polypeptide-like 3d, JUN - jun proto-oncogene, ISG20 - interferon stimulated exonuclease gene 20kda, APOBEC3C - apolipoprote…
GO:0048525	negative regulation of viral process	1.25e-24	1.33e-21	15.24	10804	68	271	26	[IFITM1 - interferon induced transmembrane protein 1, IFIT1 - interferon-induced protein with tetratricopeptide repeats 1, IFI16 - interferon, gamma-inducible protein 16, OASL - 2'-5'-oligoadenylate synthetase-like, APOBEC3D - apolipoprotein b mrna editing enzyme, catalytic polypeptide-like 3d, JUN - jun proto-oncogene, ISG20 - interferon stimulated exonuclease gene 20kda, APOBEC3C - apolipoprote…
GO:0002252	immune effector process	1.68e-23	1.65e-20	6.57	10804	261	271	43	[IFITM1 - interferon induced transmembrane protein 1, IFIT2 - interferon-induced protein with tetratricopeptide repeats 2, IFIT1 - interferon-induced protein with tetratricopeptide repeats 1, IFIT3 - interferon-induced protein with tetratricopeptide repeats 3, DHX58 - dexh (asp-glu-x-his) box polypeptide 58, IFI16 - interferon, gamma-inducible protein 16, IRF9 - interferon regulatory factor 9, OA…
GO:0043901	negative regulation of multi-organism process	2.18e-23	1.99e-20	11.56	10804	100	271	29	[IFITM1 - interferon induced transmembrane protein 1, IFIT1 - interferon-induced protein with tetratricopeptide repeats 1, DHX58 - dexh (asp-glu-x-his) box polypeptide 58, IFI16 - interferon, gamma-inducible protein 16, OASL - 2'-5'-oligoadenylate synthetase-like, APOBEC3D - apolipoprotein b mrna editing enzyme, catalytic polypeptide-like 3d, ISG20 - interferon stimulated exonuclease gene 20kda, …
GO:0045071	negative regulation of viral genome replication	4.25e-22	3.61e-19	19.93	10804	40	271	20	[IFITM1 - interferon induced transmembrane protein 1, APOBEC3G - apolipoprotein b mrna editing enzyme, catalytic polypeptide-like 3g, RSAD2 - radical s-adenosyl methionine domain containing 2, IFIT1 - interferon-induced protein with tetratricopeptide repeats 1, OAS3 - 2'-5'-oligoadenylate synthetase 3, 100kda, IFI16 - interferon, gamma-inducible protein 16, APOBEC3D - apolipoprotein b mrna editin…
GO:0009605	response to external stimulus	7.54e-21	6.02e-18	3.48	10804	791	271	69	[IFITM1 - interferon induced transmembrane protein 1, MR1 - major histocompatibility complex, class i-related, IFIT2 - interferon-induced protein with tetratricopeptide repeats 2, IFIT1 - interferon-induced protein with tetratricopeptide repeats 1, DHX58 - dexh (asp-glu-x-his) box polypeptide 58, IFIT3 - interferon-induced protein with tetratricopeptide repeats 3, IFI16 - interferon, gamma-induci…
GO:0045069	regulation of viral genome replication	3.74e-19	2.81e-16	13.95	10804	60	271	21	[IFITM1 - interferon induced transmembrane protein 1, APOBEC3G - apolipoprotein b mrna editing enzyme, catalytic polypeptide-like 3g, RSAD2 - radical s-adenosyl methionine domain containing 2, IFIT1 - interferon-induced protein with tetratricopeptide repeats 1, OAS3 - 2'-5'-oligoadenylate synthetase 3, 100kda, IFI16 - interferon, gamma-inducible protein 16, APOBEC3D - apolipoprotein b mrna editin…
GO:0006955	immune response	1.47e-17	1.04e-14	3.35	10804	726	271	61	[MR1 - major histocompatibility complex, class i-related, DHX58 - dexh (asp-glu-x-his) box polypeptide 58, IFI16 - interferon, gamma-inducible protein 16, BIRC3 - baculoviral iap repeat containing 3, APOBEC3D - apolipoprotein b mrna editing enzyme, catalytic polypeptide-like 3d, CD83 - cd83 molecule, DDX60 - dead (asp-glu-ala-asp) box polypeptide 60, NLRC5 - nlr family, card domain containing 5, …
GO:1903900	regulation of viral life cycle	8.21e-17	5.52e-14	7.3	10804	153	271	28	[IFITM1 - interferon induced transmembrane protein 1, IFIT1 - interferon-induced protein with tetratricopeptide repeats 1, IFI16 - interferon, gamma-inducible protein 16, OASL - 2'-5'-oligoadenylate synthetase-like, APOBEC3D - apolipoprotein b mrna editing enzyme, catalytic polypeptide-like 3d, ISG20 - interferon stimulated exonuclease gene 20kda, JUN - jun proto-oncogene, ADAR - adenosine deamin…
GO:0050792	regulation of viral process	1.98e-16	1.26e-13	7.07	10804	158	271	28	[IFITM1 - interferon induced transmembrane protein 1, IFIT1 - interferon-induced protein with tetratricopeptide repeats 1, IFI16 - interferon, gamma-inducible protein 16, APOBEC3D - apolipoprotein b mrna editing enzyme, catalytic polypeptide-like 3d, OASL - 2'-5'-oligoadenylate synthetase-like, ISG20 - interferon stimulated exonuclease gene 20kda, JUN - jun proto-oncogene, ADAR - adenosine deamin…
GO:0043903	regulation of symbiosis, encompassing mutualism through parasitism	2.24e-16	1.37e-13	6.72	10804	172	271	29	[IFITM1 - interferon induced transmembrane protein 1, IFIT1 - interferon-induced protein with tetratricopeptide repeats 1, IFI16 - interferon, gamma-inducible protein 16, OASL - 2'-5'-oligoadenylate synthetase-like, APOBEC3D - apolipoprotein b mrna editing enzyme, catalytic polypeptide-like 3d, ISG20 - interferon stimulated exonuclease gene 20kda, JUN - jun proto-oncogene, CCR2 - chemokine (c-c m…
GO:0002682	regulation of immune system process	2.37e-16	1.37e-13	2.94	10804	909	271	67	[IFITM1 - interferon induced transmembrane protein 1, IFIT1 - interferon-induced protein with tetratricopeptide repeats 1, DHX58 - dexh (asp-glu-x-his) box polypeptide 58, CLEC2D - c-type lectin domain family 2, member d, USP18 - ubiquitin specific peptidase 18, IFI16 - interferon, gamma-inducible protein 16, HLA-F - major histocompatibility complex, class i, f, BIRC3 - baculoviral iap repeat con…
GO:0060333	interferon-gamma-mediated signaling pathway	3.73e-15	2.07e-12	13.03	10804	52	271	17	[OAS3 - 2'-5'-oligoadenylate synthetase 3, 100kda, IRF9 - interferon regulatory factor 9, HLA-F - major histocompatibility complex, class i, f, OASL - 2'-5'-oligoadenylate synthetase-like, TRIM34 - tripartite motif containing 34, TRIM21 - tripartite motif containing 21, MID1 - midline 1 (opitz/bbb syndrome), GBP1 - guanylate binding protein 1, interferon-inducible, TRIM38 - tripartite motif conta…
GO:0051704	multi-organism process	5.19e-15	2.76e-12	2.89	10804	869	271	63	[IFITM1 - interferon induced transmembrane protein 1, MR1 - major histocompatibility complex, class i-related, IFIT2 - interferon-induced protein with tetratricopeptide repeats 2, IFIT1 - interferon-induced protein with tetratricopeptide repeats 1, DHX58 - dexh (asp-glu-x-his) box polypeptide 58, IFIT3 - interferon-induced protein with tetratricopeptide repeats 3, IFI16 - interferon, gamma-induci…
GO:0001817	regulation of cytokine production	3.53e-14	1.8e-11	4.21	10804	360	271	38	[CCR7 - chemokine (c-c motif) receptor 7, DHX58 - dexh (asp-glu-x-his) box polypeptide 58, IFI16 - interferon, gamma-inducible protein 16, BIRC3 - baculoviral iap repeat containing 3, NLRC5 - nlr family, card domain containing 5, DDX60 - dead (asp-glu-ala-asp) box polypeptide 60, CD83 - cd83 molecule, ARRB1 - arrestin, beta 1, CD274 - cd274 molecule, CCR2 - chemokine (c-c motif) receptor 2, CD6 -…
GO:0043900	regulation of multi-organism process	1.14e-13	5.62e-11	4.39	10804	318	271	35	[IFITM1 - interferon induced transmembrane protein 1, IFIT1 - interferon-induced protein with tetratricopeptide repeats 1, DHX58 - dexh (asp-glu-x-his) box polypeptide 58, IFI16 - interferon, gamma-inducible protein 16, APOBEC3D - apolipoprotein b mrna editing enzyme, catalytic polypeptide-like 3d, OASL - 2'-5'-oligoadenylate synthetase-like, BIRC3 - baculoviral iap repeat containing 3, ISG20 - i…
GO:0034097	response to cytokine	1.47e-12	6.94e-10	4.84	10804	239	271	29	[IFITM1 - interferon induced transmembrane protein 1, IFIT2 - interferon-induced protein with tetratricopeptide repeats 2, IFIT1 - interferon-induced protein with tetratricopeptide repeats 1, IFIT3 - interferon-induced protein with tetratricopeptide repeats 3, CCR7 - chemokine (c-c motif) receptor 7, PNPT1 - polyribonucleotide nucleotidyltransferase 1, UBD - ubiquitin d, JUN - jun proto-oncogene,…
GO:0001819	positive regulation of cytokine production	5.72e-12	2.61e-09	4.75	10804	235	271	28	[CCR7 - chemokine (c-c motif) receptor 7, DHX58 - dexh (asp-glu-x-his) box polypeptide 58, IFI16 - interferon, gamma-inducible protein 16, CD83 - cd83 molecule, CD274 - cd274 molecule, CCR2 - chemokine (c-c motif) receptor 2, CD6 - cd6 molecule, LUM - lumican, JAK2 - janus kinase 2, IDO1 - indoleamine 2,3-dioxygenase 1, GBP5 - guanylate binding protein 5, CD2 - cd2 molecule, EIF2AK2 - eukaryotic …
GO:0007165	signal transduction	1.29e-11	5.7e-09	1.75	10804	2636	271	116	[IFITM1 - interferon induced transmembrane protein 1, ARAP2 - arfgap with rhogap domain, ankyrin repeat and ph domain 2, CLEC2D - c-type lectin domain family 2, member d, USP18 - ubiquitin specific peptidase 18, BIRC3 - baculoviral iap repeat containing 3, TNFRSF12A - tumor necrosis factor receptor superfamily, member 12a, CD83 - cd83 molecule, CXCL9 - chemokine (c-x-c motif) ligand 9, RAB8B - ra…
GO:0007166	cell surface receptor signaling pathway	1.93e-11	8.19e-09	2.15	10804	1430	271	77	[IFITM1 - interferon induced transmembrane protein 1, IFIT2 - interferon-induced protein with tetratricopeptide repeats 2, IFIT1 - interferon-induced protein with tetratricopeptide repeats 1, IFIT3 - interferon-induced protein with tetratricopeptide repeats 3, CLEC2D - c-type lectin domain family 2, member d, USP18 - ubiquitin specific peptidase 18, HLA-F - major histocompatibility complex, class…
GO:0050896	response to stimulus	3.25e-11	1.34e-08	1.68	10804	2945	271	124	[IFITM1 - interferon induced transmembrane protein 1, PXK - px domain containing serine/threonine kinase, DHX58 - dexh (asp-glu-x-his) box polypeptide 58, DTX3L - deltex 3-like (drosophila), BIRC3 - baculoviral iap repeat containing 3, CD83 - cd83 molecule, DDX60 - dead (asp-glu-ala-asp) box polypeptide 60, CXCL9 - chemokine (c-x-c motif) ligand 9, CD274 - cd274 molecule, SAMHD1 - sam domain and …
GO:0006950	response to stress	2.2e-10	8.79e-08	1.85	10804	2024	271	94	[IFITM1 - interferon induced transmembrane protein 1, MR1 - major histocompatibility complex, class i-related, IFIT2 - interferon-induced protein with tetratricopeptide repeats 2, IFIT1 - interferon-induced protein with tetratricopeptide repeats 1, IFIT3 - interferon-induced protein with tetratricopeptide repeats 3, PXK - px domain containing serine/threonine kinase, DHX58 - dexh (asp-glu-x-his) …
GO:0031347	regulation of defense response	1.19e-09	4.62e-07	3.04	10804	485	271	37	[IFIT1 - interferon-induced protein with tetratricopeptide repeats 1, CCR7 - chemokine (c-c motif) receptor 7, DHX58 - dexh (asp-glu-x-his) box polypeptide 58, IFI16 - interferon, gamma-inducible protein 16, USP18 - ubiquitin specific peptidase 18, BIRC3 - baculoviral iap repeat containing 3, JUN - jun proto-oncogene, NLRC5 - nlr family, card domain containing 5, DDX60 - dead (asp-glu-ala-asp) bo…
GO:0045087	innate immune response	1.35e-09	5.06e-07	2.92	10804	533	271	39	[FGFR2 - fibroblast growth factor receptor 2, MR1 - major histocompatibility complex, class i-related, IGJ - immunoglobulin j polypeptide, linker protein for immunoglobulin alpha and mu polypeptides, DHX58 - dexh (asp-glu-x-his) box polypeptide 58, IFI16 - interferon, gamma-inducible protein 16, APOBEC3D - apolipoprotein b mrna editing enzyme, catalytic polypeptide-like 3d, BIRC3 - baculoviral ia…
GO:0002684	positive regulation of immune system process	1.76e-09	6.43e-07	2.89	10804	538	271	39	[CCR7 - chemokine (c-c motif) receptor 7, DHX58 - dexh (asp-glu-x-his) box polypeptide 58, IFI16 - interferon, gamma-inducible protein 16, BIRC3 - baculoviral iap repeat containing 3, CD83 - cd83 molecule, JUN - jun proto-oncogene, NLRC5 - nlr family, card domain containing 5, DDX60 - dead (asp-glu-ala-asp) box polypeptide 60, CXCL9 - chemokine (c-x-c motif) ligand 9, CD274 - cd274 molecule, CCR2…
GO:0050776	regulation of immune response	2.24e-09	7.96e-07	2.77	10804	590	271	41	[FGFR2 - fibroblast growth factor receptor 2, IFITM1 - interferon induced transmembrane protein 1, CCR7 - chemokine (c-c motif) receptor 7, DHX58 - dexh (asp-glu-x-his) box polypeptide 58, IFI16 - interferon, gamma-inducible protein 16, CLEC2D - c-type lectin domain family 2, member d, USP18 - ubiquitin specific peptidase 18, HLA-F - major histocompatibility complex, class i, f, BIRC3 - baculovir…
GO:0035455	response to interferon-alpha	4.98e-09	1.72e-06	17.72	10804	18	271	8	[ADAR - adenosine deaminase, rna-specific, IFITM1 - interferon induced transmembrane protein 1, IFIT2 - interferon-induced protein with tetratricopeptide repeats 2, IFIT3 - interferon-induced protein with tetratricopeptide repeats 3, MX2 - myxovirus (influenza virus) resistance 2 (mouse), LAMP3 - lysosomal-associated membrane protein 3, OAS1 - 2'-5'-oligoadenylate synthetase 1, 40/46kda, EIF2AK2 …
GO:0048583	regulation of response to stimulus	3.31e-08	1.11e-05	1.66	10804	2323	271	97	[IFITM1 - interferon induced transmembrane protein 1, ARAP2 - arfgap with rhogap domain, ankyrin repeat and ph domain 2, DHX58 - dexh (asp-glu-x-his) box polypeptide 58, USP18 - ubiquitin specific peptidase 18, CLEC2D - c-type lectin domain family 2, member d, BIRC3 - baculoviral iap repeat containing 3, DDX60 - dead (asp-glu-ala-asp) box polypeptide 60, TNFRSF12A - tumor necrosis factor receptor…
GO:0031349	positive regulation of defense response	3.73e-08	1.22e-05	3.67	10804	261	271	24	[CCR7 - chemokine (c-c motif) receptor 7, DHX58 - dexh (asp-glu-x-his) box polypeptide 58, IFI16 - interferon, gamma-inducible protein 16, BIRC3 - baculoviral iap repeat containing 3, CCL5 - chemokine (c-c motif) ligand 5, GPRC5B - g protein-coupled receptor, family c, group 5, member b, DDX60 - dead (asp-glu-ala-asp) box polypeptide 60, NLRC5 - nlr family, card domain containing 5, JUN - jun pro…
GO:0065007	biological regulation	3.94e-08	1.26e-05	1.25	10804	6589	271	207	[ARAP2 - arfgap with rhogap domain, ankyrin repeat and ph domain 2, DHX58 - dexh (asp-glu-x-his) box polypeptide 58, PXK - px domain containing serine/threonine kinase, CLEC2D - c-type lectin domain family 2, member d, TNFRSF12A - tumor necrosis factor receptor superfamily, member 12a, DDX60 - dead (asp-glu-ala-asp) box polypeptide 60, FAM46A - family with sequence similarity 46, member a, SLC35G…
GO:0048584	positive regulation of response to stimulus	7.95e-08	2.48e-05	1.97	10804	1252	271	62	[BCL2L14 - bcl2-like 14 (apoptosis facilitator), DHX58 - dexh (asp-glu-x-his) box polypeptide 58, IFI16 - interferon, gamma-inducible protein 16, BIRC3 - baculoviral iap repeat containing 3, DDX60 - dead (asp-glu-ala-asp) box polypeptide 60, TNFRSF12A - tumor necrosis factor receptor superfamily, member 12a, NLRC5 - nlr family, card domain containing 5, CXCL9 - chemokine (c-x-c motif) ligand 9, M…
GO:0050789	regulation of biological process	7.99e-08	2.43e-05	1.26	10804	6279	271	199	[ARAP2 - arfgap with rhogap domain, ankyrin repeat and ph domain 2, PXK - px domain containing serine/threonine kinase, DHX58 - dexh (asp-glu-x-his) box polypeptide 58, CLEC2D - c-type lectin domain family 2, member d, TNFRSF12A - tumor necrosis factor receptor superfamily, member 12a, DDX60 - dead (asp-glu-ala-asp) box polypeptide 60, FAM46A - family with sequence similarity 46, member a, PLXNC1…
GO:0045088	regulation of innate immune response	1.08e-07	3.21e-05	3.47	10804	276	271	24	[RSAD2 - radical s-adenosyl methionine domain containing 2, DHX58 - dexh (asp-glu-x-his) box polypeptide 58, IFI16 - interferon, gamma-inducible protein 16, USP18 - ubiquitin specific peptidase 18, BIRC3 - baculoviral iap repeat containing 3, CCL5 - chemokine (c-c motif) ligand 5, DDX60 - dead (asp-glu-ala-asp) box polypeptide 60, NLRC5 - nlr family, card domain containing 5, JUN - jun proto-onco…
GO:0023056	positive regulation of signaling	2.24e-07	6.49e-05	2.08	10804	996	271	52	[BCL2L14 - bcl2-like 14 (apoptosis facilitator), DHX58 - dexh (asp-glu-x-his) box polypeptide 58, BIRC3 - baculoviral iap repeat containing 3, TNFRSF12A - tumor necrosis factor receptor superfamily, member 12a, DDX60 - dead (asp-glu-ala-asp) box polypeptide 60, NLRC5 - nlr family, card domain containing 5, CXCL9 - chemokine (c-x-c motif) ligand 9, RAB8B - rab8b, member ras oncogene family, MID1 -…
GO:0051240	positive regulation of multicellular organismal process	2.63e-07	7.47e-05	2.23	10804	806	271	45	[FGFR2 - fibroblast growth factor receptor 2, IFITM1 - interferon induced transmembrane protein 1, DHX58 - dexh (asp-glu-x-his) box polypeptide 58, CCR7 - chemokine (c-c motif) receptor 7, RAB25 - rab25, member ras oncogene family, IFI16 - interferon, gamma-inducible protein 16, TNFRSF12A - tumor necrosis factor receptor superfamily, member 12a, JUN - jun proto-oncogene, CD83 - cd83 molecule, RAB…
GO:0070098	chemokine-mediated signaling pathway	2.84e-07	7.89e-05	11.39	10804	28	271	8	[CCL19 - chemokine (c-c motif) ligand 19, CCR7 - chemokine (c-c motif) receptor 7, CXCR3 - chemokine (c-x-c motif) receptor 3, CCL5 - chemokine (c-c motif) ligand 5, CXCL10 - chemokine (c-x-c motif) ligand 10, CXCL9 - chemokine (c-x-c motif) ligand 9, CCL20 - chemokine (c-c motif) ligand 20, CCR2 - chemokine (c-c motif) receptor 2]
GO:0040012	regulation of locomotion	3.55e-07	9.65e-05	2.62	10804	502	271	33	[IFITM1 - interferon induced transmembrane protein 1, CCR7 - chemokine (c-c motif) receptor 7, RAB25 - rab25, member ras oncogene family, JUN - jun proto-oncogene, MARVELD3 - marvel domain containing 3, CXCL9 - chemokine (c-x-c motif) ligand 9, PLXNC1 - plexin c1, PDGFRA - platelet-derived growth factor receptor, alpha polypeptide, CD274 - cd274 molecule, CCR2 - chemokine (c-c motif) receptor 2, …
GO:0010647	positive regulation of cell communication	3.93e-07	0.000105	2.04	10804	1014	271	52	[BCL2L14 - bcl2-like 14 (apoptosis facilitator), DHX58 - dexh (asp-glu-x-his) box polypeptide 58, BIRC3 - baculoviral iap repeat containing 3, TNFRSF12A - tumor necrosis factor receptor superfamily, member 12a, DDX60 - dead (asp-glu-ala-asp) box polypeptide 60, NLRC5 - nlr family, card domain containing 5, CXCL9 - chemokine (c-x-c motif) ligand 9, RAB8B - rab8b, member ras oncogene family, MID1 -…
GO:0009967	positive regulation of signal transduction	3.97e-07	0.000103	2.1	10804	929	271	49	[BCL2L14 - bcl2-like 14 (apoptosis facilitator), DHX58 - dexh (asp-glu-x-his) box polypeptide 58, BIRC3 - baculoviral iap repeat containing 3, NLRC5 - nlr family, card domain containing 5, TNFRSF12A - tumor necrosis factor receptor superfamily, member 12a, DDX60 - dead (asp-glu-ala-asp) box polypeptide 60, CXCL9 - chemokine (c-x-c motif) ligand 9, MID1 - midline 1 (opitz/bbb syndrome), RASGRP3 - …
GO:0050794	regulation of cellular process	4.1e-07	0.000105	1.27	10804	5952	271	189	[IFITM1 - interferon induced transmembrane protein 1, ARAP2 - arfgap with rhogap domain, ankyrin repeat and ph domain 2, DHX58 - dexh (asp-glu-x-his) box polypeptide 58, PXK - px domain containing serine/threonine kinase, CLEC2D - c-type lectin domain family 2, member d, USP18 - ubiquitin specific peptidase 18, BIRC3 - baculoviral iap repeat containing 3, CD83 - cd83 molecule, DDX60 - dead (asp-g…
GO:1902533	positive regulation of intracellular signal transduction	4.15e-07	0.000104	2.4	10804	632	271	38	[FGFR2 - fibroblast growth factor receptor 2, CCR7 - chemokine (c-c motif) receptor 7, DHX58 - dexh (asp-glu-x-his) box polypeptide 58, BIRC3 - baculoviral iap repeat containing 3, UBD - ubiquitin d, SHISA5 - shisa family member 5, JUN - jun proto-oncogene, DDX60 - dead (asp-glu-ala-asp) box polypeptide 60, CXCL9 - chemokine (c-x-c motif) ligand 9, MID1 - midline 1 (opitz/bbb syndrome), PDGFRA - …
GO:0050865	regulation of cell activation	5.57e-07	0.000137	3.27	10804	280	271	23	[CCL19 - chemokine (c-c motif) ligand 19, CCR7 - chemokine (c-c motif) receptor 7, CD83 - cd83 molecule, CCL5 - chemokine (c-c motif) ligand 5, CD47 - cd47 molecule, PDGFRA - platelet-derived growth factor receptor, alpha polypeptide, CD274 - cd274 molecule, PLSCR1 - phospholipid scramblase 1, CCR2 - chemokine (c-c motif) receptor 2, CD27 - cd27 molecule, CD6 - cd6 molecule, IKZF3 - ikaros family…
GO:0043123	positive regulation of I-kappaB kinase/NF-kappaB signaling	5.65e-07	0.000136	4.75	10804	126	271	15	[CCL19 - chemokine (c-c motif) ligand 19, CCR7 - chemokine (c-c motif) receptor 7, BIRC3 - baculoviral iap repeat containing 3, UBD - ubiquitin d, SHISA5 - shisa family member 5, GPRC5B - g protein-coupled receptor, family c, group 5, member b, ZC3HAV1 - zinc finger ccch-type, antiviral 1, TRIM38 - tripartite motif containing 38, CD27 - cd27 molecule, APOL3 - apolipoprotein l, 3, TRAF5 - tnf rece…
GO:0032496	response to lipopolysaccharide	8.79e-07	0.000208	3.88	10804	185	271	18	[CCR7 - chemokine (c-c motif) receptor 7, CMPK2 - cytidine monophosphate (ump-cmp) kinase 2, mitochondrial, JUN - jun proto-oncogene, CXCL9 - chemokine (c-x-c motif) ligand 9, CXCL10 - chemokine (c-x-c motif) ligand 10, TRIM6 - tripartite motif containing 6, CCR2 - chemokine (c-c motif) receptor 2, CD27 - cd27 molecule, FOS - fbj murine osteosarcoma viral oncogene homolog, CD6 - cd6 molecule, PTG…
GO:0032101	regulation of response to external stimulus	9.05e-07	0.00021	2.43	10804	574	271	35	[IFIT1 - interferon-induced protein with tetratricopeptide repeats 1, CCR7 - chemokine (c-c motif) receptor 7, DHX58 - dexh (asp-glu-x-his) box polypeptide 58, BIRC3 - baculoviral iap repeat containing 3, DDX60 - dead (asp-glu-ala-asp) box polypeptide 60, FAM46A - family with sequence similarity 46, member a, CXCL9 - chemokine (c-x-c motif) ligand 9, PLXNC1 - plexin c1, PDGFRA - platelet-derived …
GO:0051239	regulation of multicellular organismal process	9.08e-07	0.000207	1.81	10804	1433	271	65	[IFITM1 - interferon induced transmembrane protein 1, DHX58 - dexh (asp-glu-x-his) box polypeptide 58, RAB25 - rab25, member ras oncogene family, IFI16 - interferon, gamma-inducible protein 16, BIRC3 - baculoviral iap repeat containing 3, ATP2A3 - atpase, ca++ transporting, ubiquitous, DDX60 - dead (asp-glu-ala-asp) box polypeptide 60, TNFRSF12A - tumor necrosis factor receptor superfamily, membe…
GO:0010033	response to organic substance	1.14e-06	0.000256	1.91	10804	1168	271	56	[IFITM1 - interferon induced transmembrane protein 1, IFIT2 - interferon-induced protein with tetratricopeptide repeats 2, IFIT1 - interferon-induced protein with tetratricopeptide repeats 1, IFIT3 - interferon-induced protein with tetratricopeptide repeats 3, CAPN2 - calpain 2, (m/ii) large subunit, CD83 - cd83 molecule, CXCL9 - chemokine (c-x-c motif) ligand 9, CD274 - cd274 molecule, XAF1 - xi…
GO:0072676	lymphocyte migration	1.39e-06	0.000306	11.63	10804	24	271	7	[CCL19 - chemokine (c-c motif) ligand 19, CCR7 - chemokine (c-c motif) receptor 7, CXCR3 - chemokine (c-x-c motif) receptor 3, CCL5 - chemokine (c-c motif) ligand 5, CXCL10 - chemokine (c-x-c motif) ligand 10, CCL20 - chemokine (c-c motif) ligand 20, CCR2 - chemokine (c-c motif) receptor 2]
GO:0002237	response to molecule of bacterial origin	1.63e-06	0.000353	3.72	10804	193	271	18	[CCR7 - chemokine (c-c motif) receptor 7, CMPK2 - cytidine monophosphate (ump-cmp) kinase 2, mitochondrial, JUN - jun proto-oncogene, CXCL10 - chemokine (c-x-c motif) ligand 10, CXCL9 - chemokine (c-x-c motif) ligand 9, TRIM6 - tripartite motif containing 6, CCR2 - chemokine (c-c motif) receptor 2, CD27 - cd27 molecule, FOS - fbj murine osteosarcoma viral oncogene homolog, CD6 - cd6 molecule, PTG…
GO:0002694	regulation of leukocyte activation	1.8e-06	0.000384	3.27	10804	256	271	21	[CCL19 - chemokine (c-c motif) ligand 19, CCR7 - chemokine (c-c motif) receptor 7, CD83 - cd83 molecule, CCL5 - chemokine (c-c motif) ligand 5, CD47 - cd47 molecule, CD274 - cd274 molecule, PLSCR1 - phospholipid scramblase 1, CCR2 - chemokine (c-c motif) receptor 2, CD27 - cd27 molecule, CD6 - cd6 molecule, IKZF3 - ikaros family zinc finger 3 (aiolos), MZB1 - marginal zone b and b1 cell-specific …
GO:0034341	response to interferon-gamma	1.85e-06	0.000387	9.11	10804	35	271	8	[IFITM1 - interferon induced transmembrane protein 1, CCL19 - chemokine (c-c motif) ligand 19, UBD - ubiquitin d, CCL5 - chemokine (c-c motif) ligand 5, GBP5 - guanylate binding protein 5, TRIM21 - tripartite motif containing 21, CCL20 - chemokine (c-c motif) ligand 20, SP100 - sp100 nuclear antigen]
GO:0040017	positive regulation of locomotion	1.97e-06	0.000405	3.14	10804	279	271	22	[CCL19 - chemokine (c-c motif) ligand 19, CCR7 - chemokine (c-c motif) receptor 7, RAB25 - rab25, member ras oncogene family, CXCR3 - chemokine (c-x-c motif) receptor 3, JUN - jun proto-oncogene, CCL5 - chemokine (c-c motif) ligand 5, SOX9 - sry (sex determining region y)-box 9, TRIM21 - tripartite motif containing 21, CXCL10 - chemokine (c-x-c motif) ligand 10, CXCL9 - chemokine (c-x-c motif) li…
GO:0001818	negative regulation of cytokine production	2.87e-06	0.000581	4.18	10804	143	271	15	[DHX58 - dexh (asp-glu-x-his) box polypeptide 58, CD83 - cd83 molecule, NLRC5 - nlr family, card domain containing 5, CD274 - cd274 molecule, ARRB1 - arrestin, beta 1, GBP1 - guanylate binding protein 1, interferon-inducible, HGF - hepatocyte growth factor (hepapoietin a; scatter factor), ISG15 - isg15 ubiquitin-like modifier, IDO1 - indoleamine 2,3-dioxygenase 1, THBS1 - thrombospondin 1, HERC5 …
GO:0050729	positive regulation of inflammatory response	2.94e-06	0.000586	7.32	10804	49	271	9	[CD6 - cd6 molecule, CCR7 - chemokine (c-c motif) receptor 7, JAK2 - janus kinase 2, IDO1 - indoleamine 2,3-dioxygenase 1, GPRC5B - g protein-coupled receptor, family c, group 5, member b, CCL5 - chemokine (c-c motif) ligand 5, GBP5 - guanylate binding protein 5, CD47 - cd47 molecule, CCR2 - chemokine (c-c motif) receptor 2]
GO:0006954	inflammatory response	3.24e-06	0.000636	3.27	10804	244	271	20	[CCL19 - chemokine (c-c motif) ligand 19, CCR7 - chemokine (c-c motif) receptor 7, PXK - px domain containing serine/threonine kinase, IFI16 - interferon, gamma-inducible protein 16, CXCR3 - chemokine (c-x-c motif) receptor 3, CCL5 - chemokine (c-c motif) ligand 5, CXCL9 - chemokine (c-x-c motif) ligand 9, CXCL10 - chemokine (c-x-c motif) ligand 10, PLSCR1 - phospholipid scramblase 1, CCR2 - chem…
GO:0048522	positive regulation of cellular process	3.31e-06	0.000641	1.46	10804	3011	271	110	[IFITM1 - interferon induced transmembrane protein 1, DHX58 - dexh (asp-glu-x-his) box polypeptide 58, BIRC3 - baculoviral iap repeat containing 3, DDX60 - dead (asp-glu-ala-asp) box polypeptide 60, TNFRSF12A - tumor necrosis factor receptor superfamily, member 12a, CD83 - cd83 molecule, CXCL9 - chemokine (c-x-c motif) ligand 9, RAB8B - rab8b, member ras oncogene family, MID1 - midline 1 (opitz/b…
GO:0032479	regulation of type I interferon production	3.32e-06	0.000633	5.14	10804	93	271	12	[DHX58 - dexh (asp-glu-x-his) box polypeptide 58, ISG15 - isg15 ubiquitin-like modifier, IFI16 - interferon, gamma-inducible protein 16, HERC5 - hect and rld domain containing e3 ubiquitin protein ligase 5, TNFAIP3 - tumor necrosis factor, alpha-induced protein 3, IFIH1 - interferon induced with helicase c domain 1, NLRC5 - nlr family, card domain containing 5, TRIM21 - tripartite motif containin…
GO:0032103	positive regulation of response to external stimulus	3.37e-06	0.000633	3.7	10804	183	271	17	[CCL19 - chemokine (c-c motif) ligand 19, CCR7 - chemokine (c-c motif) receptor 7, DHX58 - dexh (asp-glu-x-his) box polypeptide 58, CXCR3 - chemokine (c-x-c motif) receptor 3, DDX60 - dead (asp-glu-ala-asp) box polypeptide 60, GPRC5B - g protein-coupled receptor, family c, group 5, member b, CCL5 - chemokine (c-c motif) ligand 5, CD47 - cd47 molecule, CXCL9 - chemokine (c-x-c motif) ligand 9, ZC3…
GO:0032897	negative regulation of viral transcription	3.39e-06	0.000628	13.29	10804	18	271	6	[TRIM14 - tripartite motif containing 14, JUN - jun proto-oncogene, CCL5 - chemokine (c-c motif) ligand 5, TRIM21 - tripartite motif containing 21, SP100 - sp100 nuclear antigen, TRIM31 - tripartite motif containing 31]
GO:0048247	lymphocyte chemotaxis	3.39e-06	0.000619	13.29	10804	18	271	6	[CCL19 - chemokine (c-c motif) ligand 19, CXCR3 - chemokine (c-x-c motif) receptor 3, CCL5 - chemokine (c-c motif) ligand 5, CXCL10 - chemokine (c-x-c motif) ligand 10, CCL20 - chemokine (c-c motif) ligand 20, CCR2 - chemokine (c-c motif) receptor 2]
GO:0051249	regulation of lymphocyte activation	3.47e-06	0.000624	3.38	10804	224	271	19	[CCL19 - chemokine (c-c motif) ligand 19, CCR7 - chemokine (c-c motif) receptor 7, CD83 - cd83 molecule, CCL5 - chemokine (c-c motif) ligand 5, CD47 - cd47 molecule, CD274 - cd274 molecule, CCR2 - chemokine (c-c motif) receptor 2, CD27 - cd27 molecule, CD6 - cd6 molecule, IKZF3 - ikaros family zinc finger 3 (aiolos), MZB1 - marginal zone b and b1 cell-specific protein, IDO1 - indoleamine 2,3-diox…
GO:0032652	regulation of interleukin-1 production	3.6e-06	0.000638	8.39	10804	38	271	8	[CCL19 - chemokine (c-c motif) ligand 19, CCR7 - chemokine (c-c motif) receptor 7, JAK2 - janus kinase 2, IFI16 - interferon, gamma-inducible protein 16, TNFAIP3 - tumor necrosis factor, alpha-induced protein 3, CCL20 - chemokine (c-c motif) ligand 20, CASP1 - caspase 1, apoptosis-related cysteine peptidase, CCR2 - chemokine (c-c motif) receptor 2]
GO:0043122	regulation of I-kappaB kinase/NF-kappaB signaling	4.08e-06	0.000713	3.84	10804	166	271	16	[CCL19 - chemokine (c-c motif) ligand 19, CCR7 - chemokine (c-c motif) receptor 7, BIRC3 - baculoviral iap repeat containing 3, UBD - ubiquitin d, SHISA5 - shisa family member 5, GPRC5B - g protein-coupled receptor, family c, group 5, member b, ZC3HAV1 - zinc finger ccch-type, antiviral 1, TRIM38 - tripartite motif containing 38, CD27 - cd27 molecule, TRAF5 - tnf receptor-associated factor 5, APO…
GO:0022407	regulation of cell-cell adhesion	4.5e-06	0.000777	3.32	10804	228	271	19	[CCL19 - chemokine (c-c motif) ligand 19, CCR7 - chemokine (c-c motif) receptor 7, CD83 - cd83 molecule, CCL5 - chemokine (c-c motif) ligand 5, CD47 - cd47 molecule, SPINT2 - serine peptidase inhibitor, kunitz type, 2, EPCAM - epithelial cell adhesion molecule, CD274 - cd274 molecule, CCR2 - chemokine (c-c motif) receptor 2, CD6 - cd6 molecule, JAK2 - janus kinase 2, IDO1 - indoleamine 2,3-dioxyg…
GO:0002250	adaptive immune response	4.66e-06	0.000794	4.98	10804	96	271	12	[CD27 - cd27 molecule, CD6 - cd6 molecule, DENND1B - denn/madd domain containing 1b, IGJ - immunoglobulin j polypeptide, linker protein for immunoglobulin alpha and mu polypeptides, JAK2 - janus kinase 2, LAMP3 - lysosomal-associated membrane protein 3, TNFRSF17 - tumor necrosis factor receptor superfamily, member 17, BTN3A3 - butyrophilin, subfamily 3, member a3, SLAMF7 - slam family member 7, F…
GO:0010528	regulation of transposition	5.58e-06	0.000938	26.58	10804	6	271	4	[APOBEC3C - apolipoprotein b mrna editing enzyme, catalytic polypeptide-like 3c, APOBEC3G - apolipoprotein b mrna editing enzyme, catalytic polypeptide-like 3g, APOBEC3D - apolipoprotein b mrna editing enzyme, catalytic polypeptide-like 3d, APOBEC3F - apolipoprotein b mrna editing enzyme, catalytic polypeptide-like 3f]
GO:0010529	negative regulation of transposition	5.58e-06	0.000926	26.58	10804	6	271	4	[APOBEC3G - apolipoprotein b mrna editing enzyme, catalytic polypeptide-like 3g, APOBEC3C - apolipoprotein b mrna editing enzyme, catalytic polypeptide-like 3c, APOBEC3F - apolipoprotein b mrna editing enzyme, catalytic polypeptide-like 3f, APOBEC3D - apolipoprotein b mrna editing enzyme, catalytic polypeptide-like 3d]
GO:0030099	myeloid cell differentiation	5.82e-06	0.000952	4.51	10804	115	271	13	[CCL19 - chemokine (c-c motif) ligand 19, CCR7 - chemokine (c-c motif) receptor 7, IFI16 - interferon, gamma-inducible protein 16, IKZF1 - ikaros family zinc finger 1 (ikaros), UBD - ubiquitin d, JUN - jun proto-oncogene, RB1 - retinoblastoma 1, MMP9 - matrix metallopeptidase 9 (gelatinase b, 92kda gelatinase, 92kda type iv collagenase), ADAR - adenosine deaminase, rna-specific, JAK2 - janus kina…
GO:2000145	regulation of cell motility	6.43e-06	0.00104	2.47	10804	469	271	29	[IFITM1 - interferon induced transmembrane protein 1, CCR7 - chemokine (c-c motif) receptor 7, RAB25 - rab25, member ras oncogene family, JUN - jun proto-oncogene, MARVELD3 - marvel domain containing 3, CXCL9 - chemokine (c-x-c motif) ligand 9, PLXNC1 - plexin c1, PDGFRA - platelet-derived growth factor receptor, alpha polypeptide, CD274 - cd274 molecule, CCR2 - chemokine (c-c motif) receptor 2, …
GO:0032651	regulation of interleukin-1 beta production	7.18e-06	0.00115	9.3	10804	30	271	7	[CCL19 - chemokine (c-c motif) ligand 19, CCR7 - chemokine (c-c motif) receptor 7, JAK2 - janus kinase 2, IFI16 - interferon, gamma-inducible protein 16, TNFAIP3 - tumor necrosis factor, alpha-induced protein 3, CASP1 - caspase 1, apoptosis-related cysteine peptidase, CCR2 - chemokine (c-c motif) receptor 2]
GO:0002697	regulation of immune effector process	7.91e-06	0.00125	3.2	10804	237	271	19	[APOBEC3G - apolipoprotein b mrna editing enzyme, catalytic polypeptide-like 3g, RSAD2 - radical s-adenosyl methionine domain containing 2, IFIT1 - interferon-induced protein with tetratricopeptide repeats 1, CCL19 - chemokine (c-c motif) ligand 19, DHX58 - dexh (asp-glu-x-his) box polypeptide 58, BIRC3 - baculoviral iap repeat containing 3, GPRC5B - g protein-coupled receptor, family c, group 5,…
GO:0050688	regulation of defense response to virus	8.5e-06	0.00132	4.36	10804	119	271	13	[APOBEC3G - apolipoprotein b mrna editing enzyme, catalytic polypeptide-like 3g, IFIT1 - interferon-induced protein with tetratricopeptide repeats 1, DHX58 - dexh (asp-glu-x-his) box polypeptide 58, BIRC3 - baculoviral iap repeat containing 3, DDX60 - dead (asp-glu-ala-asp) box polypeptide 60, ZC3HAV1 - zinc finger ccch-type, antiviral 1, TRIM6 - tripartite motif containing 6, TRIM38 - tripartite…
GO:0023051	regulation of signaling	1.25e-05	0.00192	1.6	10804	1841	271	74	[ARAP2 - arfgap with rhogap domain, ankyrin repeat and ph domain 2, BCL2L14 - bcl2-like 14 (apoptosis facilitator), PXK - px domain containing serine/threonine kinase, DHX58 - dexh (asp-glu-x-his) box polypeptide 58, USP18 - ubiquitin specific peptidase 18, BIRC3 - baculoviral iap repeat containing 3, ATP2A3 - atpase, ca++ transporting, ubiquitous, NLRC5 - nlr family, card domain containing 5, TN…
GO:0034340	response to type I interferon	1.28e-05	0.00194	22.78	10804	7	271	4	[IFIT1 - interferon-induced protein with tetratricopeptide repeats 1, ISG15 - isg15 ubiquitin-like modifier, MX1 - myxovirus (influenza virus) resistance 1, interferon-inducible protein p78 (mouse), SP100 - sp100 nuclear antigen]
GO:0080134	regulation of response to stress	1.47e-05	0.00221	1.87	10804	1025	271	48	[IFIT1 - interferon-induced protein with tetratricopeptide repeats 1, DHX58 - dexh (asp-glu-x-his) box polypeptide 58, CCR7 - chemokine (c-c motif) receptor 7, PNPT1 - polyribonucleotide nucleotidyltransferase 1, USP18 - ubiquitin specific peptidase 18, IFI16 - interferon, gamma-inducible protein 16, BIRC3 - baculoviral iap repeat containing 3, JUN - jun proto-oncogene, NLRC5 - nlr family, card d…
GO:0070383	DNA cytosine deamination	1.56e-05	0.00232	39.87	10804	3	271	3	[APOBEC3G - apolipoprotein b mrna editing enzyme, catalytic polypeptide-like 3g, APOBEC3D - apolipoprotein b mrna editing enzyme, catalytic polypeptide-like 3d, APOBEC3F - apolipoprotein b mrna editing enzyme, catalytic polypeptide-like 3f]
GO:0060326	cell chemotaxis	1.61e-05	0.00237	4.82	10804	91	271	11	[HGF - hepatocyte growth factor (hepapoietin a; scatter factor), CCL19 - chemokine (c-c motif) ligand 19, CCR7 - chemokine (c-c motif) receptor 7, CXCR3 - chemokine (c-x-c motif) receptor 3, CCL5 - chemokine (c-c motif) ligand 5, AMICA1 - adhesion molecule, interacts with cxadr antigen 1, CXCL10 - chemokine (c-x-c motif) ligand 10, CXCL9 - chemokine (c-x-c motif) ligand 9, CCL20 - chemokine (c-c …
GO:0032732	positive regulation of interleukin-1 production	1.66e-05	0.00241	10.4	10804	23	271	6	[CCL19 - chemokine (c-c motif) ligand 19, JAK2 - janus kinase 2, IFI16 - interferon, gamma-inducible protein 16, CCL20 - chemokine (c-c motif) ligand 20, CASP1 - caspase 1, apoptosis-related cysteine peptidase, CCR2 - chemokine (c-c motif) receptor 2]
GO:0051270	regulation of cellular component movement	1.87e-05	0.00268	2.33	10804	496	271	29	[IFITM1 - interferon induced transmembrane protein 1, CCR7 - chemokine (c-c motif) receptor 7, RAB25 - rab25, member ras oncogene family, JUN - jun proto-oncogene, MARVELD3 - marvel domain containing 3, CXCL9 - chemokine (c-x-c motif) ligand 9, PLXNC1 - plexin c1, PDGFRA - platelet-derived growth factor receptor, alpha polypeptide, CD274 - cd274 molecule, CCR2 - chemokine (c-c motif) receptor 2, …
GO:0002831	regulation of response to biotic stimulus	1.88e-05	0.00267	3.8	10804	147	271	14	[APOBEC3G - apolipoprotein b mrna editing enzyme, catalytic polypeptide-like 3g, IFIT1 - interferon-induced protein with tetratricopeptide repeats 1, DHX58 - dexh (asp-glu-x-his) box polypeptide 58, BIRC3 - baculoviral iap repeat containing 3, DDX60 - dead (asp-glu-ala-asp) box polypeptide 60, ZC3HAV1 - zinc finger ccch-type, antiviral 1, TRIM6 - tripartite motif containing 6, TRIM38 - tripartite…
GO:0030334	regulation of cell migration	1.92e-05	0.00269	2.42	10804	445	271	27	[IFITM1 - interferon induced transmembrane protein 1, CCR7 - chemokine (c-c motif) receptor 7, RAB25 - rab25, member ras oncogene family, JUN - jun proto-oncogene, MARVELD3 - marvel domain containing 3, CXCL9 - chemokine (c-x-c motif) ligand 9, PLXNC1 - plexin c1, PDGFRA - platelet-derived growth factor receptor, alpha polypeptide, CD274 - cd274 molecule, CCR2 - chemokine (c-c motif) receptor 2, …
GO:0009966	regulation of signal transduction	2.06e-05	0.00286	1.62	10804	1669	271	68	[ARAP2 - arfgap with rhogap domain, ankyrin repeat and ph domain 2, BCL2L14 - bcl2-like 14 (apoptosis facilitator), DHX58 - dexh (asp-glu-x-his) box polypeptide 58, USP18 - ubiquitin specific peptidase 18, BIRC3 - baculoviral iap repeat containing 3, NLRC5 - nlr family, card domain containing 5, DDX60 - dead (asp-glu-ala-asp) box polypeptide 60, TNFRSF12A - tumor necrosis factor receptor superfam…
GO:0032480	negative regulation of type I interferon production	2.13e-05	0.00292	7.97	10804	35	271	7	[DHX58 - dexh (asp-glu-x-his) box polypeptide 58, ISG15 - isg15 ubiquitin-like modifier, TNFAIP3 - tumor necrosis factor, alpha-induced protein 3, HERC5 - hect and rld domain containing e3 ubiquitin protein ligase 5, IFIH1 - interferon induced with helicase c domain 1, NLRC5 - nlr family, card domain containing 5, DDX58 - dead (asp-glu-ala-asp) box polypeptide 58]
GO:0050863	regulation of T cell activation	2.21e-05	0.00301	3.54	10804	169	271	15	[CCL19 - chemokine (c-c motif) ligand 19, CCR7 - chemokine (c-c motif) receptor 7, CD83 - cd83 molecule, CCL5 - chemokine (c-c motif) ligand 5, CD47 - cd47 molecule, CD274 - cd274 molecule, CCR2 - chemokine (c-c motif) receptor 2, CD6 - cd6 molecule, IDO1 - indoleamine 2,3-dioxygenase 1, IRF4 - interferon regulatory factor 4, CD2 - cd2 molecule, SIRPG - signal-regulatory protein gamma, CD5 - cd5 …
GO:0051090	regulation of sequence-specific DNA binding transcription factor activity	2.49e-05	0.00335	2.95	10804	257	271	19	[TRIM14 - tripartite motif containing 14, RB1 - retinoblastoma 1, NLRC5 - nlr family, card domain containing 5, JUN - jun proto-oncogene, TRIM34 - tripartite motif containing 34, TRIM21 - tripartite motif containing 21, ARRB1 - arrestin, beta 1, TRIM38 - tripartite motif containing 38, TRAF5 - tnf receptor-associated factor 5, FOS - fbj murine osteosarcoma viral oncogene homolog, JAK2 - janus kin…
GO:0048518	positive regulation of biological process	2.92e-05	0.00388	1.36	10804	3479	271	119	[IFITM1 - interferon induced transmembrane protein 1, ARAP2 - arfgap with rhogap domain, ankyrin repeat and ph domain 2, DHX58 - dexh (asp-glu-x-his) box polypeptide 58, BIRC3 - baculoviral iap repeat containing 3, CD83 - cd83 molecule, TNFRSF12A - tumor necrosis factor receptor superfamily, member 12a, DDX60 - dead (asp-glu-ala-asp) box polypeptide 60, CXCL9 - chemokine (c-x-c motif) ligand 9, R…
GO:0030155	regulation of cell adhesion	2.97e-05	0.00392	2.46	10804	405	271	25	[CCR7 - chemokine (c-c motif) receptor 7, CD83 - cd83 molecule, CD274 - cd274 molecule, CCR2 - chemokine (c-c motif) receptor 2, CD6 - cd6 molecule, JAK2 - janus kinase 2, IDO1 - indoleamine 2,3-dioxygenase 1, PRKX - protein kinase, x-linked, CD2 - cd2 molecule, SIRPG - signal-regulatory protein gamma, CD5 - cd5 molecule, BTN2A2 - butyrophilin, subfamily 2, member a2, SIT1 - signaling threshold r…
GO:0098586	cellular response to virus	3.33e-05	0.00434	12.46	10804	16	271	5	[ADAR - adenosine deaminase, rna-specific, CCL19 - chemokine (c-c motif) ligand 19, IFIH1 - interferon induced with helicase c domain 1, DDX58 - dead (asp-glu-ala-asp) box polypeptide 58, TRIM6 - tripartite motif containing 6]
GO:0035456	response to interferon-beta	3.33e-05	0.0043	12.46	10804	16	271	5	[XAF1 - xiap associated factor 1, IFITM1 - interferon induced transmembrane protein 1, PNPT1 - polyribonucleotide nucleotidyltransferase 1, TRIM6 - tripartite motif containing 6, PLSCR1 - phospholipid scramblase 1]
GO:0050900	leukocyte migration	3.42e-05	0.00437	3.6	10804	155	271	14	[CCL19 - chemokine (c-c motif) ligand 19, CCR7 - chemokine (c-c motif) receptor 7, CXCR3 - chemokine (c-x-c motif) receptor 3, CCL5 - chemokine (c-c motif) ligand 5, CD48 - cd48 molecule, CD47 - cd47 molecule, CXCL10 - chemokine (c-x-c motif) ligand 10, MMP9 - matrix metallopeptidase 9 (gelatinase b, 92kda gelatinase, 92kda type iv collagenase), CCR2 - chemokine (c-c motif) receptor 2, CD2 - cd2 …
GO:1903037	regulation of leukocyte cell-cell adhesion	3.81e-05	0.00482	3.38	10804	177	271	15	[CCL19 - chemokine (c-c motif) ligand 19, CCR7 - chemokine (c-c motif) receptor 7, CD83 - cd83 molecule, CCL5 - chemokine (c-c motif) ligand 5, CD47 - cd47 molecule, CD274 - cd274 molecule, CCR2 - chemokine (c-c motif) receptor 2, CD6 - cd6 molecule, IDO1 - indoleamine 2,3-dioxygenase 1, IRF4 - interferon regulatory factor 4, CD2 - cd2 molecule, SIRPG - signal-regulatory protein gamma, CD5 - cd5 …
GO:0071345	cellular response to cytokine stimulus	3.9e-05	0.00488	3.78	10804	137	271	13	[IFIT2 - interferon-induced protein with tetratricopeptide repeats 2, CCL19 - chemokine (c-c motif) ligand 19, IFIT1 - interferon-induced protein with tetratricopeptide repeats 1, IFIT3 - interferon-induced protein with tetratricopeptide repeats 3, CCR7 - chemokine (c-c motif) receptor 7, PNPT1 - polyribonucleotide nucleotidyltransferase 1, CSF2RB - colony stimulating factor 2 receptor, beta, low…
GO:0001775	cell activation	4.36e-05	0.00541	2.52	10804	364	271	23	[RSAD2 - radical s-adenosyl methionine domain containing 2, HSH2D - hematopoietic sh2 domain containing, IKZF1 - ikaros family zinc finger 1 (ikaros), F13A1 - coagulation factor xiii, a1 polypeptide, UBD - ubiquitin d, DGKA - diacylglycerol kinase, alpha 80kda, JUN - jun proto-oncogene, CCL5 - chemokine (c-c motif) ligand 5, SLAMF7 - slam family member 7, CXCL10 - chemokine (c-x-c motif) ligand 1…
GO:0034110	regulation of homotypic cell-cell adhesion	4.64e-05	0.00569	3.32	10804	180	271	15	[CCL19 - chemokine (c-c motif) ligand 19, CCR7 - chemokine (c-c motif) receptor 7, CD83 - cd83 molecule, CCL5 - chemokine (c-c motif) ligand 5, CD47 - cd47 molecule, CD274 - cd274 molecule, CCR2 - chemokine (c-c motif) receptor 2, CD6 - cd6 molecule, IDO1 - indoleamine 2,3-dioxygenase 1, IRF4 - interferon regulatory factor 4, CD2 - cd2 molecule, SIRPG - signal-regulatory protein gamma, CD5 - cd5 …
GO:2000117	negative regulation of cysteine-type endopeptidase activity	4.65e-05	0.00565	5.28	10804	68	271	9	[CD27 - cd27 molecule, HGF - hepatocyte growth factor (hepapoietin a; scatter factor), IFI16 - interferon, gamma-inducible protein 16, THBS1 - thrombospondin 1, BIRC3 - baculoviral iap repeat containing 3, LAMP3 - lysosomal-associated membrane protein 3, MMP9 - matrix metallopeptidase 9 (gelatinase b, 92kda gelatinase, 92kda type iv collagenase), ARRB1 - arrestin, beta 1, IFI6 - interferon, alpha…
GO:2000147	positive regulation of cell motility	4.67e-05	0.00563	2.82	10804	269	271	19	[CCL19 - chemokine (c-c motif) ligand 19, CCR7 - chemokine (c-c motif) receptor 7, RAB25 - rab25, member ras oncogene family, JUN - jun proto-oncogene, CCL5 - chemokine (c-c motif) ligand 5, SOX9 - sry (sex determining region y)-box 9, CXCL10 - chemokine (c-x-c motif) ligand 10, CXCL9 - chemokine (c-x-c motif) ligand 9, EPCAM - epithelial cell adhesion molecule, MMP9 - matrix metallopeptidase 9 (…
GO:1903036	positive regulation of response to wounding	4.98e-05	0.00595	4.69	10804	85	271	10	[CD6 - cd6 molecule, CCR7 - chemokine (c-c motif) receptor 7, JAK2 - janus kinase 2, IDO1 - indoleamine 2,3-dioxygenase 1, THBS1 - thrombospondin 1, CCL5 - chemokine (c-c motif) ligand 5, GPRC5B - g protein-coupled receptor, family c, group 5, member b, GBP5 - guanylate binding protein 5, CD47 - cd47 molecule, CCR2 - chemokine (c-c motif) receptor 2]
GO:1902531	regulation of intracellular signal transduction	5.15e-05	0.0061	1.78	10804	1076	271	48	[FGFR2 - fibroblast growth factor receptor 2, ARAP2 - arfgap with rhogap domain, ankyrin repeat and ph domain 2, DHX58 - dexh (asp-glu-x-his) box polypeptide 58, CCR7 - chemokine (c-c motif) receptor 7, BIRC3 - baculoviral iap repeat containing 3, UBD - ubiquitin d, DDX60 - dead (asp-glu-ala-asp) box polypeptide 60, SHISA5 - shisa family member 5, JUN - jun proto-oncogene, RALGPS1 - ral gef with …
GO:0016477	cell migration	5.42e-05	0.00635	2.32	10804	446	271	26	[CCR7 - chemokine (c-c motif) receptor 7, MDK - midkine (neurite growth-promoting factor 2), CXCL9 - chemokine (c-x-c motif) ligand 9, PDGFRA - platelet-derived growth factor receptor, alpha polypeptide, CCR2 - chemokine (c-c motif) receptor 2, JAK2 - janus kinase 2, PRKX - protein kinase, x-linked, PARP9 - poly (adp-ribose) polymerase family, member 9, AMICA1 - adhesion molecule, interacts with …
GO:0065009	regulation of molecular function	5.63e-05	0.00653	1.55	10804	1855	271	72	[IFIT2 - interferon-induced protein with tetratricopeptide repeats 2, ARAP2 - arfgap with rhogap domain, ankyrin repeat and ph domain 2, IFIT1 - interferon-induced protein with tetratricopeptide repeats 1, PXK - px domain containing serine/threonine kinase, IFI16 - interferon, gamma-inducible protein 16, IFI27 - interferon, alpha-inducible protein 27, BIRC3 - baculoviral iap repeat containing 3, …
GO:0033993	response to lipid	5.85e-05	0.00673	2.23	10804	501	271	28	[ZNF35 - zinc finger protein 35, CCR7 - chemokine (c-c motif) receptor 7, MDK - midkine (neurite growth-promoting factor 2), JUN - jun proto-oncogene, CXCL9 - chemokine (c-x-c motif) ligand 9, CCR2 - chemokine (c-c motif) receptor 2, CD6 - cd6 molecule, PTGFR - prostaglandin f receptor (fp), JAK2 - janus kinase 2, IDO1 - indoleamine 2,3-dioxygenase 1, EIF2AK2 - eukaryotic translation initiation f…
GO:0002676	regulation of chronic inflammatory response	6.13e-05	0.00699	29.9	10804	4	271	3	[IDO1 - indoleamine 2,3-dioxygenase 1, TNFAIP3 - tumor necrosis factor, alpha-induced protein 3, CCL5 - chemokine (c-c motif) ligand 5]
GO:0006216	cytidine catabolic process	6.13e-05	0.00693	29.9	10804	4	271	3	[APOBEC3G - apolipoprotein b mrna editing enzyme, catalytic polypeptide-like 3g, APOBEC3C - apolipoprotein b mrna editing enzyme, catalytic polypeptide-like 3c, APOBEC3F - apolipoprotein b mrna editing enzyme, catalytic polypeptide-like 3f]
GO:0045869	negative regulation of single stranded viral RNA replication via double stranded DNA intermediate	6.13e-05	0.00686	29.9	10804	4	271	3	[APOBEC3G - apolipoprotein b mrna editing enzyme, catalytic polypeptide-like 3g, APOBEC3D - apolipoprotein b mrna editing enzyme, catalytic polypeptide-like 3d, APOBEC3F - apolipoprotein b mrna editing enzyme, catalytic polypeptide-like 3f]
GO:0046087	cytidine metabolic process	6.13e-05	0.00681	29.9	10804	4	271	3	[APOBEC3C - apolipoprotein b mrna editing enzyme, catalytic polypeptide-like 3c, APOBEC3G - apolipoprotein b mrna editing enzyme, catalytic polypeptide-like 3g, APOBEC3F - apolipoprotein b mrna editing enzyme, catalytic polypeptide-like 3f]
GO:0009972	cytidine deamination	6.13e-05	0.00675	29.9	10804	4	271	3	[APOBEC3C - apolipoprotein b mrna editing enzyme, catalytic polypeptide-like 3c, APOBEC3G - apolipoprotein b mrna editing enzyme, catalytic polypeptide-like 3g, APOBEC3F - apolipoprotein b mrna editing enzyme, catalytic polypeptide-like 3f]
GO:0032731	positive regulation of interleukin-1 beta production	6.27e-05	0.00685	11.07	10804	18	271	5	[CCL19 - chemokine (c-c motif) ligand 19, JAK2 - janus kinase 2, IFI16 - interferon, gamma-inducible protein 16, CASP1 - caspase 1, apoptosis-related cysteine peptidase, CCR2 - chemokine (c-c motif) receptor 2]
GO:0051272	positive regulation of cellular component movement	6.61e-05	0.00715	2.74	10804	276	271	19	[CCL19 - chemokine (c-c motif) ligand 19, CCR7 - chemokine (c-c motif) receptor 7, RAB25 - rab25, member ras oncogene family, JUN - jun proto-oncogene, CCL5 - chemokine (c-c motif) ligand 5, SOX9 - sry (sex determining region y)-box 9, CXCL10 - chemokine (c-x-c motif) ligand 10, CXCL9 - chemokine (c-x-c motif) ligand 9, EPCAM - epithelial cell adhesion molecule, MMP9 - matrix metallopeptidase 9 (…
GO:0010646	regulation of cell communication	6.64e-05	0.00712	1.53	10804	1898	271	73	[ARAP2 - arfgap with rhogap domain, ankyrin repeat and ph domain 2, BCL2L14 - bcl2-like 14 (apoptosis facilitator), PXK - px domain containing serine/threonine kinase, DHX58 - dexh (asp-glu-x-his) box polypeptide 58, USP18 - ubiquitin specific peptidase 18, BIRC3 - baculoviral iap repeat containing 3, NLRC5 - nlr family, card domain containing 5, TNFRSF12A - tumor necrosis factor receptor superfa…
GO:0050714	positive regulation of protein secretion	8.05e-05	0.00857	3.77	10804	127	271	12	[CCL19 - chemokine (c-c motif) ligand 19, DNM1L - dynamin 1-like, JAK2 - janus kinase 2, ACHE - acetylcholinesterase, CD2 - cd2 molecule, CFTR - cystic fibrosis transmembrane conductance regulator (atp-binding cassette sub-family c, member 7), AACS - acetoacetyl-coa synthetase, CASP1 - caspase 1, apoptosis-related cysteine peptidase, TRIM6 - tripartite motif containing 6, ARRB1 - arrestin, beta 1…
GO:2000107	negative regulation of leukocyte apoptotic process	8.43e-05	0.00889	7.97	10804	30	271	6	[CD27 - cd27 molecule, CCL19 - chemokine (c-c motif) ligand 19, CCR7 - chemokine (c-c motif) receptor 7, HSH2D - hematopoietic sh2 domain containing, IDO1 - indoleamine 2,3-dioxygenase 1, CCL5 - chemokine (c-c motif) ligand 5]
GO:0050920	regulation of chemotaxis	8.79e-05	0.0092	4.02	10804	109	271	11	[SEMA4D - sema domain, immunoglobulin domain (ig), transmembrane domain (tm) and short cytoplasmic domain, (semaphorin) 4d, CCL19 - chemokine (c-c motif) ligand 19, CCR7 - chemokine (c-c motif) receptor 7, THBS1 - thrombospondin 1, CXCR3 - chemokine (c-x-c motif) receptor 3, CCL5 - chemokine (c-c motif) ligand 5, CXCL10 - chemokine (c-x-c motif) ligand 10, CXCL9 - chemokine (c-x-c motif) ligand 9…
GO:0050795	regulation of behavior	9.37e-05	0.00973	3.71	10804	129	271	12	[SEMA4D - sema domain, immunoglobulin domain (ig), transmembrane domain (tm) and short cytoplasmic domain, (semaphorin) 4d, CCL19 - chemokine (c-c motif) ligand 19, CCR7 - chemokine (c-c motif) receptor 7, THBS1 - thrombospondin 1, CXCR3 - chemokine (c-x-c motif) receptor 3, MDK - midkine (neurite growth-promoting factor 2), CCL5 - chemokine (c-c motif) ligand 5, CXCL10 - chemokine (c-x-c motif) …
GO:0042981	regulation of apoptotic process	0.000101	0.0104	1.79	10804	982	271	44	[IFIT2 - interferon-induced protein with tetratricopeptide repeats 2, BCL2L14 - bcl2-like 14 (apoptosis facilitator), IFIT3 - interferon-induced protein with tetratricopeptide repeats 3, CCR7 - chemokine (c-c motif) receptor 7, BIRC3 - baculoviral iap repeat containing 3, IFI27 - interferon, alpha-inducible protein 27, UBD - ubiquitin d, MDK - midkine (neurite growth-promoting factor 2), JUN - ju…
GO:0030595	leukocyte chemotaxis	0.000103	0.0106	5.41	10804	59	271	8	[CCL19 - chemokine (c-c motif) ligand 19, CCR7 - chemokine (c-c motif) receptor 7, CXCR3 - chemokine (c-x-c motif) receptor 3, CCL5 - chemokine (c-c motif) ligand 5, AMICA1 - adhesion molecule, interacts with cxadr antigen 1, CXCL10 - chemokine (c-x-c motif) ligand 10, CCL20 - chemokine (c-c motif) ligand 20, CCR2 - chemokine (c-c motif) receptor 2]
GO:0030335	positive regulation of cell migration	0.000111	0.0112	2.73	10804	263	271	18	[CCL19 - chemokine (c-c motif) ligand 19, CCR7 - chemokine (c-c motif) receptor 7, RAB25 - rab25, member ras oncogene family, JUN - jun proto-oncogene, CCL5 - chemokine (c-c motif) ligand 5, SOX9 - sry (sex determining region y)-box 9, CXCL10 - chemokine (c-x-c motif) ligand 10, CXCL9 - chemokine (c-x-c motif) ligand 9, MMP9 - matrix metallopeptidase 9 (gelatinase b, 92kda gelatinase, 92kda type …
GO:0002407	dendritic cell chemotaxis	0.000111	0.0112	14.5	10804	11	271	4	[CCL19 - chemokine (c-c motif) ligand 19, CCR7 - chemokine (c-c motif) receptor 7, CCL5 - chemokine (c-c motif) ligand 5, CCR2 - chemokine (c-c motif) receptor 2]
GO:0043067	regulation of programmed cell death	0.000113	0.0113	1.78	10804	987	271	44	[IFIT2 - interferon-induced protein with tetratricopeptide repeats 2, BCL2L14 - bcl2-like 14 (apoptosis facilitator), IFIT3 - interferon-induced protein with tetratricopeptide repeats 3, CCR7 - chemokine (c-c motif) receptor 7, BIRC3 - baculoviral iap repeat containing 3, IFI27 - interferon, alpha-inducible protein 27, UBD - ubiquitin d, MDK - midkine (neurite growth-promoting factor 2), JUN - ju…
GO:1903034	regulation of response to wounding	0.000113	0.0112	2.82	10804	240	271	17	[TC2N - tandem c2 domains, nuclear, CCR7 - chemokine (c-c motif) receptor 7, BIRC3 - baculoviral iap repeat containing 3, TNFRSF12A - tumor necrosis factor receptor superfamily, member 12a, GPRC5B - g protein-coupled receptor, family c, group 5, member b, CCL5 - chemokine (c-c motif) ligand 5, FAM46A - family with sequence similarity 46, member a, CD47 - cd47 molecule, PDGFRA - platelet-derived g…
GO:0050867	positive regulation of cell activation	0.000114	0.0112	3.23	10804	173	271	14	[CCL19 - chemokine (c-c motif) ligand 19, CCR7 - chemokine (c-c motif) receptor 7, CD83 - cd83 molecule, CCL5 - chemokine (c-c motif) ligand 5, CD47 - cd47 molecule, CD274 - cd274 molecule, CCR2 - chemokine (c-c motif) receptor 2, CD27 - cd27 molecule, CD6 - cd6 molecule, JAK2 - janus kinase 2, THBS1 - thrombospondin 1, CD2 - cd2 molecule, SIRPG - signal-regulatory protein gamma, CD5 - cd5 molecu…
GO:0002573	myeloid leukocyte differentiation	0.000117	0.0114	5.32	10804	60	271	8	[CCL19 - chemokine (c-c motif) ligand 19, CCR7 - chemokine (c-c motif) receptor 7, IFI16 - interferon, gamma-inducible protein 16, IRF4 - interferon regulatory factor 4, UBD - ubiquitin d, JUN - jun proto-oncogene, MMP9 - matrix metallopeptidase 9 (gelatinase b, 92kda gelatinase, 92kda type iv collagenase), BATF2 - basic leucine zipper transcription factor, atf-like 2]
GO:0002683	negative regulation of immune system process	0.000119	0.0115	2.93	10804	218	271	16	[IFIT1 - interferon-induced protein with tetratricopeptide repeats 1, DHX58 - dexh (asp-glu-x-his) box polypeptide 58, IFI16 - interferon, gamma-inducible protein 16, NLRC5 - nlr family, card domain containing 5, SOX9 - sry (sex determining region y)-box 9, CD274 - cd274 molecule, TRIM38 - tripartite motif containing 38, GBP1 - guanylate binding protein 1, interferon-inducible, CCR2 - chemokine (…
GO:0070206	protein trimerization	0.000123	0.0118	7.48	10804	32	271	6	[PNPT1 - polyribonucleotide nucleotidyltransferase 1, TRIM34 - tripartite motif containing 34, TRIM21 - tripartite motif containing 21, TRIM22 - tripartite motif containing 22, TRIM6 - tripartite motif containing 6, TRIM5 - tripartite motif containing 5]
GO:0042221	response to chemical	0.000136	0.013	1.6	10804	1472	271	59	[IFITM1 - interferon induced transmembrane protein 1, IFIT2 - interferon-induced protein with tetratricopeptide repeats 2, IFIT1 - interferon-induced protein with tetratricopeptide repeats 1, IFIT3 - interferon-induced protein with tetratricopeptide repeats 3, CAPN2 - calpain 2, (m/ii) large subunit, CD83 - cd83 molecule, CXCL9 - chemokine (c-x-c motif) ligand 9, CD274 - cd274 molecule, XAF1 - xi…
GO:0045091	regulation of single stranded viral RNA replication via double stranded DNA intermediate	0.00015	0.0142	23.92	10804	5	271	3	[APOBEC3G - apolipoprotein b mrna editing enzyme, catalytic polypeptide-like 3g, APOBEC3F - apolipoprotein b mrna editing enzyme, catalytic polypeptide-like 3f, APOBEC3D - apolipoprotein b mrna editing enzyme, catalytic polypeptide-like 3d]
GO:0039535	regulation of RIG-I signaling pathway	0.000163	0.0154	13.29	10804	12	271	4	[DHX58 - dexh (asp-glu-x-his) box polypeptide 58, BIRC3 - baculoviral iap repeat containing 3, DDX60 - dead (asp-glu-ala-asp) box polypeptide 60, ZC3HAV1 - zinc finger ccch-type, antiviral 1]
GO:0048870	cell motility	0.000174	0.0162	2.16	10804	479	271	26	[CCR7 - chemokine (c-c motif) receptor 7, MDK - midkine (neurite growth-promoting factor 2), CXCL9 - chemokine (c-x-c motif) ligand 9, PDGFRA - platelet-derived growth factor receptor, alpha polypeptide, CCR2 - chemokine (c-c motif) receptor 2, JAK2 - janus kinase 2, PRKX - protein kinase, x-linked, PARP9 - poly (adp-ribose) polymerase family, member 9, AMICA1 - adhesion molecule, interacts with …
GO:0050708	regulation of protein secretion	0.000177	0.0164	2.72	10804	249	271	17	[RSAD2 - radical s-adenosyl methionine domain containing 2, CCL19 - chemokine (c-c motif) ligand 19, CCR7 - chemokine (c-c motif) receptor 7, ACHE - acetylcholinesterase, CCL5 - chemokine (c-c motif) ligand 5, TRIM6 - tripartite motif containing 6, ARRB1 - arrestin, beta 1, CD274 - cd274 molecule, GBP1 - guanylate binding protein 1, interferon-inducible, CCR2 - chemokine (c-c motif) receptor 2, D…
GO:0097028	dendritic cell differentiation	0.000178	0.0163	9.06	10804	22	271	5	[CCL19 - chemokine (c-c motif) ligand 19, CCR7 - chemokine (c-c motif) receptor 7, IRF4 - interferon regulatory factor 4, UBD - ubiquitin d, BATF2 - basic leucine zipper transcription factor, atf-like 2]
GO:0002832	negative regulation of response to biotic stimulus	0.000178	0.0162	9.06	10804	22	271	5	[IFIT1 - interferon-induced protein with tetratricopeptide repeats 1, DHX58 - dexh (asp-glu-x-his) box polypeptide 58, TNFAIP3 - tumor necrosis factor, alpha-induced protein 3, EIF2AK2 - eukaryotic translation initiation factor 2-alpha kinase 2, TRIM38 - tripartite motif containing 38]
GO:0046596	regulation of viral entry into host cell	0.000178	0.0161	9.06	10804	22	271	5	[IFITM1 - interferon induced transmembrane protein 1, TRIM21 - tripartite motif containing 21, TRIM5 - tripartite motif containing 5, TRIM31 - tripartite motif containing 31, TRIM38 - tripartite motif containing 38]
GO:0010951	negative regulation of endopeptidase activity	0.000205	0.0184	3.42	10804	140	271	12	[HGF - hepatocyte growth factor (hepapoietin a; scatter factor), CD27 - cd27 molecule, PAPLN - papilin, proteoglycan-like sulfated glycoprotein, SERPINB8 - serpin peptidase inhibitor, clade b (ovalbumin), member 8, IFI16 - interferon, gamma-inducible protein 16, THBS1 - thrombospondin 1, BIRC3 - baculoviral iap repeat containing 3, LAMP3 - lysosomal-associated membrane protein 3, SPINT2 - serine …
GO:0043154	negative regulation of cysteine-type endopeptidase activity involved in apoptotic process	0.000207	0.0185	4.91	10804	65	271	8	[CD27 - cd27 molecule, HGF - hepatocyte growth factor (hepapoietin a; scatter factor), THBS1 - thrombospondin 1, BIRC3 - baculoviral iap repeat containing 3, LAMP3 - lysosomal-associated membrane protein 3, MMP9 - matrix metallopeptidase 9 (gelatinase b, 92kda gelatinase, 92kda type iv collagenase), ARRB1 - arrestin, beta 1, IFI6 - interferon, alpha-inducible protein 6]
GO:0010604	positive regulation of macromolecule metabolic process	0.000226	0.0201	1.49	10804	1903	271	71	[IFI16 - interferon, gamma-inducible protein 16, IFI27 - interferon, alpha-inducible protein 27, BIRC3 - baculoviral iap repeat containing 3, NLRC5 - nlr family, card domain containing 5, HMGN1 - high mobility group nucleosome binding domain 1, MID1 - midline 1 (opitz/bbb syndrome), RASGRP3 - ras guanyl releasing protein 3 (calcium and dag-regulated), SP100 - sp100 nuclear antigen, CASP1 - caspas…
GO:0036336	dendritic cell migration	0.000232	0.0204	12.27	10804	13	271	4	[CCL19 - chemokine (c-c motif) ligand 19, CCR7 - chemokine (c-c motif) receptor 7, CCL5 - chemokine (c-c motif) ligand 5, CCR2 - chemokine (c-c motif) receptor 2]
GO:0050778	positive regulation of immune response	0.000255	0.0223	2.35	10804	357	271	21	[RSAD2 - radical s-adenosyl methionine domain containing 2, CCL19 - chemokine (c-c motif) ligand 19, CCR7 - chemokine (c-c motif) receptor 7, IFI16 - interferon, gamma-inducible protein 16, BIRC3 - baculoviral iap repeat containing 3, NLRC5 - nlr family, card domain containing 5, JUN - jun proto-oncogene, GPRC5B - g protein-coupled receptor, family c, group 5, member b, CCL5 - chemokine (c-c moti…
GO:0051336	regulation of hydrolase activity	0.00026	0.0226	1.79	10804	870	271	39	[FGFR2 - fibroblast growth factor receptor 2, ARAP2 - arfgap with rhogap domain, ankyrin repeat and ph domain 2, IFIT1 - interferon-induced protein with tetratricopeptide repeats 1, PXK - px domain containing serine/threonine kinase, CCR7 - chemokine (c-c motif) receptor 7, IFI16 - interferon, gamma-inducible protein 16, BIRC3 - baculoviral iap repeat containing 3, IFI27 - interferon, alpha-induc…
GO:0002696	positive regulation of leukocyte activation	0.000275	0.0238	3.12	10804	166	271	13	[CCL19 - chemokine (c-c motif) ligand 19, CCR7 - chemokine (c-c motif) receptor 7, CD83 - cd83 molecule, CCL5 - chemokine (c-c motif) ligand 5, CD47 - cd47 molecule, CD274 - cd274 molecule, CCR2 - chemokine (c-c motif) receptor 2, CD27 - cd27 molecule, CD6 - cd6 molecule, THBS1 - thrombospondin 1, CD2 - cd2 molecule, SIRPG - signal-regulatory protein gamma, CD5 - cd5 molecule]
GO:0002687	positive regulation of leukocyte migration	0.000284	0.0243	4.69	10804	68	271	8	[CCL19 - chemokine (c-c motif) ligand 19, CCR7 - chemokine (c-c motif) receptor 7, THBS1 - thrombospondin 1, CCL5 - chemokine (c-c motif) ligand 5, CXCL10 - chemokine (c-x-c motif) ligand 10, CXCL9 - chemokine (c-x-c motif) ligand 9, CCL20 - chemokine (c-c motif) ligand 20, CCR2 - chemokine (c-c motif) receptor 2]
GO:0010466	negative regulation of peptidase activity	0.000284	0.0242	3.3	10804	145	271	12	[HGF - hepatocyte growth factor (hepapoietin a; scatter factor), CD27 - cd27 molecule, PAPLN - papilin, proteoglycan-like sulfated glycoprotein, SERPINB8 - serpin peptidase inhibitor, clade b (ovalbumin), member 8, IFI16 - interferon, gamma-inducible protein 16, THBS1 - thrombospondin 1, BIRC3 - baculoviral iap repeat containing 3, LAMP3 - lysosomal-associated membrane protein 3, SPINT2 - serine …
GO:0002699	positive regulation of immune effector process	0.000293	0.0247	4.17	10804	86	271	9	[RSAD2 - radical s-adenosyl methionine domain containing 2, CCL19 - chemokine (c-c motif) ligand 19, DHX58 - dexh (asp-glu-x-his) box polypeptide 58, MZB1 - marginal zone b and b1 cell-specific protein, GPRC5B - g protein-coupled receptor, family c, group 5, member b, DDX60 - dead (asp-glu-ala-asp) box polypeptide 60, ZC3HAV1 - zinc finger ccch-type, antiviral 1, TRIM6 - tripartite motif containi…
GO:0010818	T cell chemotaxis	0.000295	0.0248	19.93	10804	6	271	3	[CXCR3 - chemokine (c-x-c motif) receptor 3, CXCL10 - chemokine (c-x-c motif) ligand 10, CCR2 - chemokine (c-c motif) receptor 2]
GO:0002604	regulation of dendritic cell antigen processing and presentation	0.000295	0.0246	19.93	10804	6	271	3	[CCL19 - chemokine (c-c motif) ligand 19, CCR7 - chemokine (c-c motif) receptor 7, THBS1 - thrombospondin 1]
GO:0046133	pyrimidine ribonucleoside catabolic process	0.000295	0.0245	19.93	10804	6	271	3	[APOBEC3C - apolipoprotein b mrna editing enzyme, catalytic polypeptide-like 3c, APOBEC3G - apolipoprotein b mrna editing enzyme, catalytic polypeptide-like 3g, APOBEC3F - apolipoprotein b mrna editing enzyme, catalytic polypeptide-like 3f]
GO:0006935	chemotaxis	0.00031	0.0255	3.08	10804	168	271	13	[LSP1 - lymphocyte-specific protein 1, CCL19 - chemokine (c-c motif) ligand 19, CCR7 - chemokine (c-c motif) receptor 7, CXCR3 - chemokine (c-x-c motif) receptor 3, CCL5 - chemokine (c-c motif) ligand 5, CXCL9 - chemokine (c-x-c motif) ligand 9, CXCL10 - chemokine (c-x-c motif) ligand 10, PDGFRA - platelet-derived growth factor receptor, alpha polypeptide, CCR2 - chemokine (c-c motif) receptor 2,…
GO:0039531	regulation of viral-induced cytoplasmic pattern recognition receptor signaling pathway	0.000318	0.026	11.39	10804	14	271	4	[DHX58 - dexh (asp-glu-x-his) box polypeptide 58, BIRC3 - baculoviral iap repeat containing 3, DDX60 - dead (asp-glu-ala-asp) box polypeptide 60, ZC3HAV1 - zinc finger ccch-type, antiviral 1]
GO:0042330	taxis	0.000328	0.0267	3.07	10804	169	271	13	[LSP1 - lymphocyte-specific protein 1, CCL19 - chemokine (c-c motif) ligand 19, CCR7 - chemokine (c-c motif) receptor 7, CXCR3 - chemokine (c-x-c motif) receptor 3, CCL5 - chemokine (c-c motif) ligand 5, CXCL9 - chemokine (c-x-c motif) ligand 9, CXCL10 - chemokine (c-x-c motif) ligand 10, PDGFRA - platelet-derived growth factor receptor, alpha polypeptide, CCR2 - chemokine (c-c motif) receptor 2,…
GO:0045824	negative regulation of innate immune response	0.000337	0.0272	7.97	10804	25	271	5	[ADAR - adenosine deaminase, rna-specific, DHX58 - dexh (asp-glu-x-his) box polypeptide 58, IFI16 - interferon, gamma-inducible protein 16, TNFAIP3 - tumor necrosis factor, alpha-induced protein 3, NLRC5 - nlr family, card domain containing 5]
GO:0032653	regulation of interleukin-10 production	0.000337	0.027	7.97	10804	25	271	5	[HGF - hepatocyte growth factor (hepapoietin a; scatter factor), IDO1 - indoleamine 2,3-dioxygenase 1, IRF4 - interferon regulatory factor 4, CD83 - cd83 molecule, CD274 - cd274 molecule]
GO:0043066	negative regulation of apoptotic process	0.000348	0.0278	2	10804	557	271	28	[IFIT3 - interferon-induced protein with tetratricopeptide repeats 3, CCR7 - chemokine (c-c motif) receptor 7, BIRC3 - baculoviral iap repeat containing 3, MDK - midkine (neurite growth-promoting factor 2), JUN - jun proto-oncogene, RRM2B - ribonucleotide reductase m2 b (tp53 inducible), ARRB1 - arrestin, beta 1, ADAR - adenosine deaminase, rna-specific, BTG2 - btg family, member 2, PTGFR - prost…
GO:0002690	positive regulation of leukocyte chemotaxis	0.000374	0.0296	5.17	10804	54	271	7	[CCL19 - chemokine (c-c motif) ligand 19, CCR7 - chemokine (c-c motif) receptor 7, THBS1 - thrombospondin 1, CCL5 - chemokine (c-c motif) ligand 5, CXCL10 - chemokine (c-x-c motif) ligand 10, CXCL9 - chemokine (c-x-c motif) ligand 9, CCR2 - chemokine (c-c motif) receptor 2]
GO:0002685	regulation of leukocyte migration	0.000379	0.0299	4.03	10804	89	271	9	[CCL19 - chemokine (c-c motif) ligand 19, CCR7 - chemokine (c-c motif) receptor 7, THBS1 - thrombospondin 1, CXCR3 - chemokine (c-x-c motif) receptor 3, CCL5 - chemokine (c-c motif) ligand 5, CXCL10 - chemokine (c-x-c motif) ligand 10, CXCL9 - chemokine (c-x-c motif) ligand 9, CCL20 - chemokine (c-c motif) ligand 20, CCR2 - chemokine (c-c motif) receptor 2]
GO:0050707	regulation of cytokine secretion	0.000379	0.0297	4.03	10804	89	271	9	[CCL19 - chemokine (c-c motif) ligand 19, CCR7 - chemokine (c-c motif) receptor 7, CD2 - cd2 molecule, TRIM6 - tripartite motif containing 6, CASP1 - caspase 1, apoptosis-related cysteine peptidase, GBP1 - guanylate binding protein 1, interferon-inducible, BTN2A2 - butyrophilin, subfamily 2, member a2, CD274 - cd274 molecule, CCR2 - chemokine (c-c motif) receptor 2]
GO:0043069	negative regulation of programmed cell death	0.000413	0.0322	1.98	10804	563	271	28	[IFIT3 - interferon-induced protein with tetratricopeptide repeats 3, CCR7 - chemokine (c-c motif) receptor 7, BIRC3 - baculoviral iap repeat containing 3, MDK - midkine (neurite growth-promoting factor 2), JUN - jun proto-oncogene, RRM2B - ribonucleotide reductase m2 b (tp53 inducible), ARRB1 - arrestin, beta 1, ADAR - adenosine deaminase, rna-specific, BTG2 - btg family, member 2, PTGFR - prost…
GO:0010941	regulation of cell death	0.00042	0.0325	1.68	10804	1047	271	44	[IFIT2 - interferon-induced protein with tetratricopeptide repeats 2, BCL2L14 - bcl2-like 14 (apoptosis facilitator), IFIT3 - interferon-induced protein with tetratricopeptide repeats 3, CCR7 - chemokine (c-c motif) receptor 7, BIRC3 - baculoviral iap repeat containing 3, IFI27 - interferon, alpha-inducible protein 27, UBD - ubiquitin d, MDK - midkine (neurite growth-promoting factor 2), JUN - ju…
GO:0046135	pyrimidine nucleoside catabolic process	0.000425	0.0327	10.63	10804	15	271	4	[APOBEC3C - apolipoprotein b mrna editing enzyme, catalytic polypeptide-like 3c, APOBEC3G - apolipoprotein b mrna editing enzyme, catalytic polypeptide-like 3g, APOBEC3F - apolipoprotein b mrna editing enzyme, catalytic polypeptide-like 3f, NT5C3A - 5'-nucleotidase, cytosolic iiia]
GO:0050727	regulation of inflammatory response	0.000464	0.0355	3.13	10804	153	271	12	[HGF - hepatocyte growth factor (hepapoietin a; scatter factor), CD6 - cd6 molecule, CCR7 - chemokine (c-c motif) receptor 7, JAK2 - janus kinase 2, IDO1 - indoleamine 2,3-dioxygenase 1, TNFAIP3 - tumor necrosis factor, alpha-induced protein 3, BIRC3 - baculoviral iap repeat containing 3, GBP5 - guanylate binding protein 5, CCL5 - chemokine (c-c motif) ligand 5, GPRC5B - g protein-coupled recepto…
GO:0051091	positive regulation of sequence-specific DNA binding transcription factor activity	0.000493	0.0374	3.11	10804	154	271	12	[TRAF5 - tnf receptor-associated factor 5, TRIM14 - tripartite motif containing 14, JAK2 - janus kinase 2, TRIM34 - tripartite motif containing 34, TRIM21 - tripartite motif containing 21, EIF2AK2 - eukaryotic translation initiation factor 2-alpha kinase 2, DDX58 - dead (asp-glu-ala-asp) box polypeptide 58, TRIM22 - tripartite motif containing 22, SP100 - sp100 nuclear antigen, TRIM31 - tripartit…
GO:1900246	positive regulation of RIG-I signaling pathway	0.000507	0.0383	17.09	10804	7	271	3	[DHX58 - dexh (asp-glu-x-his) box polypeptide 58, DDX60 - dead (asp-glu-ala-asp) box polypeptide 60, ZC3HAV1 - zinc finger ccch-type, antiviral 1]
GO:0043950	positive regulation of cAMP-mediated signaling	0.000507	0.0381	17.09	10804	7	271	3	[CXCR3 - chemokine (c-x-c motif) receptor 3, CXCL10 - chemokine (c-x-c motif) ligand 10, CXCL9 - chemokine (c-x-c motif) ligand 9]
GO:0045006	DNA deamination	0.000507	0.0379	17.09	10804	7	271	3	[APOBEC3G - apolipoprotein b mrna editing enzyme, catalytic polypeptide-like 3g, APOBEC3F - apolipoprotein b mrna editing enzyme, catalytic polypeptide-like 3f, APOBEC3D - apolipoprotein b mrna editing enzyme, catalytic polypeptide-like 3d]
GO:0070663	regulation of leukocyte proliferation	0.000534	0.0397	3.53	10804	113	271	10	[CD6 - cd6 molecule, CCL19 - chemokine (c-c motif) ligand 19, IKZF3 - ikaros family zinc finger 3 (aiolos), MZB1 - marginal zone b and b1 cell-specific protein, IDO1 - indoleamine 2,3-dioxygenase 1, TNFAIP3 - tumor necrosis factor, alpha-induced protein 3, CCL5 - chemokine (c-c motif) ligand 5, BTN2A2 - butyrophilin, subfamily 2, member a2, CD274 - cd274 molecule, CCR2 - chemokine (c-c motif) rec…
GO:0010557	positive regulation of macromolecule biosynthetic process	0.000537	0.0396	1.64	10804	1091	271	45	[FGFR2 - fibroblast growth factor receptor 2, CCR7 - chemokine (c-c motif) receptor 7, IFI16 - interferon, gamma-inducible protein 16, MDK - midkine (neurite growth-promoting factor 2), JUN - jun proto-oncogene, NLRC5 - nlr family, card domain containing 5, TRIM34 - tripartite motif containing 34, HMGN1 - high mobility group nucleosome binding domain 1, EHF - ets homologous factor, PDGFRA - plate…
GO:0010628	positive regulation of gene expression	0.000537	0.0394	1.63	10804	1123	271	46	[FGFR2 - fibroblast growth factor receptor 2, IFI16 - interferon, gamma-inducible protein 16, MDK - midkine (neurite growth-promoting factor 2), JUN - jun proto-oncogene, NLRC5 - nlr family, card domain containing 5, TRIM34 - tripartite motif containing 34, HMGN1 - high mobility group nucleosome binding domain 1, EHF - ets homologous factor, ARRB1 - arrestin, beta 1, CCR2 - chemokine (c-c motif) …
GO:2000406	positive regulation of T cell migration	0.000555	0.0405	9.97	10804	16	271	4	[CCL5 - chemokine (c-c motif) ligand 5, CXCL10 - chemokine (c-x-c motif) ligand 10, CCL20 - chemokine (c-c motif) ligand 20, CCR2 - chemokine (c-c motif) receptor 2]
GO:0050687	negative regulation of defense response to virus	0.000555	0.0403	9.97	10804	16	271	4	[IFIT1 - interferon-induced protein with tetratricopeptide repeats 1, DHX58 - dexh (asp-glu-x-his) box polypeptide 58, EIF2AK2 - eukaryotic translation initiation factor 2-alpha kinase 2, TRIM38 - tripartite motif containing 38]
GO:0031348	negative regulation of defense response	0.000569	0.041	3.82	10804	94	271	9	[ADAR - adenosine deaminase, rna-specific, HGF - hepatocyte growth factor (hepapoietin a; scatter factor), IFIT1 - interferon-induced protein with tetratricopeptide repeats 1, DHX58 - dexh (asp-glu-x-his) box polypeptide 58, IFI16 - interferon, gamma-inducible protein 16, TNFAIP3 - tumor necrosis factor, alpha-induced protein 3, NLRC5 - nlr family, card domain containing 5, EIF2AK2 - eukaryotic t…
GO:0002688	regulation of leukocyte chemotaxis	0.000582	0.0418	4.81	10804	58	271	7	[CCL19 - chemokine (c-c motif) ligand 19, CCR7 - chemokine (c-c motif) receptor 7, THBS1 - thrombospondin 1, CCL5 - chemokine (c-c motif) ligand 5, CXCL10 - chemokine (c-x-c motif) ligand 10, CXCL9 - chemokine (c-x-c motif) ligand 9, CCR2 - chemokine (c-c motif) receptor 2]
GO:0002449	lymphocyte mediated immunity	0.000586	0.0418	7.12	10804	28	271	5	[CD27 - cd27 molecule, DENND1B - denn/madd domain containing 1b, BTN3A3 - butyrophilin, subfamily 3, member a3, SLAMF7 - slam family member 7, BTN3A2 - butyrophilin, subfamily 3, member a2]
GO:0051259	protein oligomerization	0.000612	0.0434	2.45	10804	277	271	17	[PNPT1 - polyribonucleotide nucleotidyltransferase 1, ACHE - acetylcholinesterase, BIRC3 - baculoviral iap repeat containing 3, CCL5 - chemokine (c-c motif) ligand 5, TRIM34 - tripartite motif containing 34, GLS - glutaminase, KCTD9 - potassium channel tetramerization domain containing 9, TRIM21 - tripartite motif containing 21, RNF213 - ring finger protein 213, TRIM6 - tripartite motif containin…
GO:0032611	interleukin-1 beta production	0.000627	0.0442	39.87	10804	2	271	2	[MR1 - major histocompatibility complex, class i-related, CASP1 - caspase 1, apoptosis-related cysteine peptidase]
GO:0032612	interleukin-1 production	0.000627	0.044	39.87	10804	2	271	2	[MR1 - major histocompatibility complex, class i-related, CASP1 - caspase 1, apoptosis-related cysteine peptidase]
GO:0034344	regulation of type III interferon production	0.000627	0.0437	39.87	10804	2	271	2	[IFIH1 - interferon induced with helicase c domain 1, DDX58 - dead (asp-glu-ala-asp) box polypeptide 58]
GO:0072610	interleukin-12 secretion	0.000627	0.0435	39.87	10804	2	271	2	[CCL19 - chemokine (c-c motif) ligand 19, CCR7 - chemokine (c-c motif) receptor 7]
GO:0031622	positive regulation of fever generation	0.000627	0.0433	39.87	10804	2	271	2	[CCL5 - chemokine (c-c motif) ligand 5, CCR2 - chemokine (c-c motif) receptor 2]
GO:0051346	negative regulation of hydrolase activity	0.000639	0.0439	2.52	10804	253	271	16	[IFIT1 - interferon-induced protein with tetratricopeptide repeats 1, PXK - px domain containing serine/threonine kinase, SERPINB8 - serpin peptidase inhibitor, clade b (ovalbumin), member 8, IFI16 - interferon, gamma-inducible protein 16, BIRC3 - baculoviral iap repeat containing 3, SPINT2 - serine peptidase inhibitor, kunitz type, 2, MMP9 - matrix metallopeptidase 9 (gelatinase b, 92kda gelatin…
GO:0070229	negative regulation of lymphocyte apoptotic process	0.000712	0.0486	9.38	10804	17	271	4	[CD27 - cd27 molecule, HSH2D - hematopoietic sh2 domain containing, IDO1 - indoleamine 2,3-dioxygenase 1, CCL5 - chemokine (c-c motif) ligand 5]
GO:0060759	regulation of response to cytokine stimulus	0.000716	0.0486	3.7	10804	97	271	9	[ADAR - adenosine deaminase, rna-specific, JAK2 - janus kinase 2, USP18 - ubiquitin specific peptidase 18, TNFAIP3 - tumor necrosis factor, alpha-induced protein 3, BIRC3 - baculoviral iap repeat containing 3, NLRC5 - nlr family, card domain containing 5, CCL5 - chemokine (c-c motif) ligand 5, PARP9 - poly (adp-ribose) polymerase family, member 9, TRIM6 - tripartite motif containing 6]
GO:0051101	regulation of DNA binding	0.000717	0.0484	4.65	10804	60	271	7	[JAK2 - janus kinase 2, IFI16 - interferon, gamma-inducible protein 16, IRF4 - interferon regulatory factor 4, JUN - jun proto-oncogene, MMP9 - matrix metallopeptidase 9 (gelatinase b, 92kda gelatinase, 92kda type iv collagenase), TRIM6 - tripartite motif containing 6, SP100 - sp100 nuclear antigen]
GO:0014068	positive regulation of phosphatidylinositol 3-kinase signaling	0.000747	0.0502	5.44	10804	44	271	6	[HGF - hepatocyte growth factor (hepapoietin a; scatter factor), SEMA4D - sema domain, immunoglobulin domain (ig), transmembrane domain (tm) and short cytoplasmic domain, (semaphorin) 4d, JAK2 - janus kinase 2, CCL5 - chemokine (c-c motif) ligand 5, SOX9 - sry (sex determining region y)-box 9, PDGFRA - platelet-derived growth factor receptor, alpha polypeptide]
GO:0016553	base conversion or substitution editing	0.000796	0.0532	14.95	10804	8	271	3	[ADAR - adenosine deaminase, rna-specific, APOBEC3G - apolipoprotein b mrna editing enzyme, catalytic polypeptide-like 3g, APOBEC3F - apolipoprotein b mrna editing enzyme, catalytic polypeptide-like 3f]
GO:0070233	negative regulation of T cell apoptotic process	0.000796	0.0529	14.95	10804	8	271	3	[CD27 - cd27 molecule, IDO1 - indoleamine 2,3-dioxygenase 1, CCL5 - chemokine (c-c motif) ligand 5]
GO:0035457	cellular response to interferon-alpha	0.000796	0.0527	14.95	10804	8	271	3	[IFIT2 - interferon-induced protein with tetratricopeptide repeats 2, IFIT3 - interferon-induced protein with tetratricopeptide repeats 3, OAS1 - 2'-5'-oligoadenylate synthetase 1, 40/46kda]
GO:0031325	positive regulation of cellular metabolic process	0.000807	0.0531	1.43	10804	1917	271	69	[IFI16 - interferon, gamma-inducible protein 16, IFI27 - interferon, alpha-inducible protein 27, BIRC3 - baculoviral iap repeat containing 3, NLRC5 - nlr family, card domain containing 5, HMGN1 - high mobility group nucleosome binding domain 1, CXCL9 - chemokine (c-x-c motif) ligand 9, MID1 - midline 1 (opitz/bbb syndrome), RASGRP3 - ras guanyl releasing protein 3 (calcium and dag-regulated), SP1…
GO:2000116	regulation of cysteine-type endopeptidase activity	0.000818	0.0536	2.94	10804	163	271	12	[HGF - hepatocyte growth factor (hepapoietin a; scatter factor), CD27 - cd27 molecule, JAK2 - janus kinase 2, IFI16 - interferon, gamma-inducible protein 16, THBS1 - thrombospondin 1, IFI27 - interferon, alpha-inducible protein 27, BIRC3 - baculoviral iap repeat containing 3, LAMP3 - lysosomal-associated membrane protein 3, MMP9 - matrix metallopeptidase 9 (gelatinase b, 92kda gelatinase, 92kda t…
GO:0050921	positive regulation of chemotaxis	0.000859	0.056	3.99	10804	80	271	8	[CCL19 - chemokine (c-c motif) ligand 19, CCR7 - chemokine (c-c motif) receptor 7, THBS1 - thrombospondin 1, CXCR3 - chemokine (c-x-c motif) receptor 3, CCL5 - chemokine (c-c motif) ligand 5, CXCL10 - chemokine (c-x-c motif) ligand 10, CXCL9 - chemokine (c-x-c motif) ligand 9, CCR2 - chemokine (c-c motif) receptor 2]
GO:0045089	positive regulation of innate immune response	0.000868	0.0563	2.65	10804	211	271	14	[IFI16 - interferon, gamma-inducible protein 16, BIRC3 - baculoviral iap repeat containing 3, NLRC5 - nlr family, card domain containing 5, JUN - jun proto-oncogene, CCL5 - chemokine (c-c motif) ligand 5, TRIM6 - tripartite motif containing 6, PLSCR1 - phospholipid scramblase 1, FOS - fbj murine osteosarcoma viral oncogene homolog, TNFAIP3 - tumor necrosis factor, alpha-induced protein 3, GBP5 - …
GO:0032733	positive regulation of interleukin-10 production	0.000897	0.0579	8.86	10804	18	271	4	[HGF - hepatocyte growth factor (hepapoietin a; scatter factor), IRF4 - interferon regulatory factor 4, CD83 - cd83 molecule, CD274 - cd274 molecule]
GO:2000403	positive regulation of lymphocyte migration	0.000897	0.0576	8.86	10804	18	271	4	[CCL5 - chemokine (c-c motif) ligand 5, CXCL10 - chemokine (c-x-c motif) ligand 10, CCL20 - chemokine (c-c motif) ligand 20, CCR2 - chemokine (c-c motif) receptor 2]
GO:0048519	negative regulation of biological process	0.000967	0.0617	1.32	10804	2895	271	96	[IFITM1 - interferon induced transmembrane protein 1, IFIT1 - interferon-induced protein with tetratricopeptide repeats 1, IFIT3 - interferon-induced protein with tetratricopeptide repeats 3, DHX58 - dexh (asp-glu-x-his) box polypeptide 58, PXK - px domain containing serine/threonine kinase, IFI16 - interferon, gamma-inducible protein 16, APOBEC3D - apolipoprotein b mrna editing enzyme, catalytic…

## Sheet: GOPROC DOWN non-CHC vs high ISG
GO Term	Description	P-value	FDR q-value	Enrichment	N	B	n	b	Genes
GO:0019752	carboxylic acid metabolic process	1.96e-10	2.5e-06	3.38	10804	735	148	34	[NAGS - n-acetylglutamate synthase, CYP4A11 - cytochrome p450, family 4, subfamily a, polypeptide 11, GNMT - glycine n-methyltransferase, PGM1 - phosphoglucomutase 1, CYP2E1 - cytochrome p450, family 2, subfamily e, polypeptide 1, GPT - glutamic-pyruvate transaminase (alanine aminotransferase), ABAT - 4-aminobutyrate aminotransferase, ASPG - asparaginase homolog (s. cerevisiae), PC - pyruvate car…
GO:0043436	oxoacid metabolic process	2.76e-09	1.76e-05	3.05	10804	813	148	34	[NAGS - n-acetylglutamate synthase, CYP4A11 - cytochrome p450, family 4, subfamily a, polypeptide 11, GNMT - glycine n-methyltransferase, PGM1 - phosphoglucomutase 1, CYP2E1 - cytochrome p450, family 2, subfamily e, polypeptide 1, GPT - glutamic-pyruvate transaminase (alanine aminotransferase), ABAT - 4-aminobutyrate aminotransferase, ASPG - asparaginase homolog (s. cerevisiae), PC - pyruvate car…
GO:0006082	organic acid metabolic process	3.55e-09	1.51e-05	3.02	10804	821	148	34	[NAGS - n-acetylglutamate synthase, CYP4A11 - cytochrome p450, family 4, subfamily a, polypeptide 11, GNMT - glycine n-methyltransferase, PGM1 - phosphoglucomutase 1, CYP2E1 - cytochrome p450, family 2, subfamily e, polypeptide 1, GPT - glutamic-pyruvate transaminase (alanine aminotransferase), ABAT - 4-aminobutyrate aminotransferase, ASPG - asparaginase homolog (s. cerevisiae), PC - pyruvate car…
GO:0009063	cellular amino acid catabolic process	1.17e-08	3.73e-05	8.67	10804	101	148	12	[HOGA1 - 4-hydroxy-2-oxoglutarate aldolase 1, GCAT - glycine c-acetyltransferase, ALDH6A1 - aldehyde dehydrogenase 6 family, member a1, BCKDHA - branched chain keto acid dehydrogenase e1, alpha polypeptide, GCDH - glutaryl-coa dehydrogenase, AHCY - adenosylhomocysteinase, FTCD - formimidoyltransferase cyclodeaminase, GLS2 - glutaminase 2 (liver, mitochondrial), GPT - glutamic-pyruvate transaminas…
GO:1901565	organonitrogen compound catabolic process	1.63e-08	4.16e-05	5.03	10804	261	148	18	[LYG1 - lysozyme g-like 1, GCAT - glycine c-acetyltransferase, CPN1 - carboxypeptidase n, polypeptide 1, FTCD - formimidoyltransferase cyclodeaminase, AHCY - adenosylhomocysteinase, GCDH - glutaryl-coa dehydrogenase, GLS2 - glutaminase 2 (liver, mitochondrial), GPT - glutamic-pyruvate transaminase (alanine aminotransferase), ABAT - 4-aminobutyrate aminotransferase, HPD - 4-hydroxyphenylpyruvate d…
GO:0006520	cellular amino acid metabolic process	4.84e-08	0.000103	4.22	10804	346	148	20	[NAGS - n-acetylglutamate synthase, GCAT - glycine c-acetyltransferase, GNMT - glycine n-methyltransferase, FTCD - formimidoyltransferase cyclodeaminase, AHCY - adenosylhomocysteinase, GCDH - glutaryl-coa dehydrogenase, GLS2 - glutaminase 2 (liver, mitochondrial), GPT - glutamic-pyruvate transaminase (alanine aminotransferase), ABAT - 4-aminobutyrate aminotransferase, ASS1 - argininosuccinate syn…
GO:0044282	small molecule catabolic process	7.72e-08	0.000141	4.83	10804	257	148	17	[CYP4A11 - cytochrome p450, family 4, subfamily a, polypeptide 11, GCAT - glycine c-acetyltransferase, PGM1 - phosphoglucomutase 1, FTCD - formimidoyltransferase cyclodeaminase, AHCY - adenosylhomocysteinase, GCDH - glutaryl-coa dehydrogenase, GLS2 - glutaminase 2 (liver, mitochondrial), GPT - glutamic-pyruvate transaminase (alanine aminotransferase), ABAT - 4-aminobutyrate aminotransferase, HPD …
GO:0044283	small molecule biosynthetic process	1.26e-07	0.000201	4.18	10804	332	148	19	[NAGS - n-acetylglutamate synthase, HSD3B7 - hydroxy-delta-5-steroid dehydrogenase, 3 beta- and steroid delta-isomerase 7, PGM1 - phosphoglucomutase 1, LCAT - lecithin-cholesterol acyltransferase, AHCY - adenosylhomocysteinase, GLS2 - glutaminase 2 (liver, mitochondrial), GPT - glutamic-pyruvate transaminase (alanine aminotransferase), ABAT - 4-aminobutyrate aminotransferase, ASS1 - argininosucci…
GO:1901606	alpha-amino acid catabolic process	1.4e-07	0.000199	9.01	10804	81	148	10	[HOGA1 - 4-hydroxy-2-oxoglutarate aldolase 1, GCAT - glycine c-acetyltransferase, ALDH6A1 - aldehyde dehydrogenase 6 family, member a1, FTCD - formimidoyltransferase cyclodeaminase, GCDH - glutaryl-coa dehydrogenase, AHCY - adenosylhomocysteinase, GLS2 - glutaminase 2 (liver, mitochondrial), GPT - glutamic-pyruvate transaminase (alanine aminotransferase), HAAO - 3-hydroxyanthranilate 3,4-dioxygen…
GO:1901605	alpha-amino acid metabolic process	3.92e-07	0.000501	4.58	10804	255	148	16	[NAGS - n-acetylglutamate synthase, GCAT - glycine c-acetyltransferase, GNMT - glycine n-methyltransferase, FTCD - formimidoyltransferase cyclodeaminase, AHCY - adenosylhomocysteinase, GCDH - glutaryl-coa dehydrogenase, GLS2 - glutaminase 2 (liver, mitochondrial), GPT - glutamic-pyruvate transaminase (alanine aminotransferase), ASS1 - argininosuccinate synthase 1, HPD - 4-hydroxyphenylpyruvate di…
GO:0016053	organic acid biosynthetic process	4.32e-07	0.000501	5.24	10804	195	148	14	[NAGS - n-acetylglutamate synthase, HSD3B7 - hydroxy-delta-5-steroid dehydrogenase, 3 beta- and steroid delta-isomerase 7, AHCY - adenosylhomocysteinase, GLS2 - glutaminase 2 (liver, mitochondrial), GPT - glutamic-pyruvate transaminase (alanine aminotransferase), ABAT - 4-aminobutyrate aminotransferase, ASS1 - argininosuccinate synthase 1, PER2 - period circadian clock 2, HOGA1 - 4-hydroxy-2-oxog…
GO:0046394	carboxylic acid biosynthetic process	4.32e-07	0.000459	5.24	10804	195	148	14	[NAGS - n-acetylglutamate synthase, HSD3B7 - hydroxy-delta-5-steroid dehydrogenase, 3 beta- and steroid delta-isomerase 7, AHCY - adenosylhomocysteinase, GLS2 - glutaminase 2 (liver, mitochondrial), GPT - glutamic-pyruvate transaminase (alanine aminotransferase), ABAT - 4-aminobutyrate aminotransferase, ASS1 - argininosuccinate synthase 1, PER2 - period circadian clock 2, HOGA1 - 4-hydroxy-2-oxog…
GO:0016054	organic acid catabolic process	9.99e-07	0.000981	5.3	10804	179	148	13	[CYP4A11 - cytochrome p450, family 4, subfamily a, polypeptide 11, GCAT - glycine c-acetyltransferase, FTCD - formimidoyltransferase cyclodeaminase, AHCY - adenosylhomocysteinase, GCDH - glutaryl-coa dehydrogenase, GLS2 - glutaminase 2 (liver, mitochondrial), GPT - glutamic-pyruvate transaminase (alanine aminotransferase), ABAT - 4-aminobutyrate aminotransferase, HPD - 4-hydroxyphenylpyruvate dio…
GO:0046395	carboxylic acid catabolic process	9.99e-07	0.000911	5.3	10804	179	148	13	[CYP4A11 - cytochrome p450, family 4, subfamily a, polypeptide 11, GCAT - glycine c-acetyltransferase, FTCD - formimidoyltransferase cyclodeaminase, AHCY - adenosylhomocysteinase, GCDH - glutaryl-coa dehydrogenase, GLS2 - glutaminase 2 (liver, mitochondrial), GPT - glutamic-pyruvate transaminase (alanine aminotransferase), ABAT - 4-aminobutyrate aminotransferase, HPD - 4-hydroxyphenylpyruvate dio…
GO:0043648	dicarboxylic acid metabolic process	1.67e-06	0.00142	8.01	10804	82	148	9	[NAGS - n-acetylglutamate synthase, HOGA1 - 4-hydroxy-2-oxoglutarate aldolase 1, ADHFE1 - alcohol dehydrogenase, iron containing, 1, PC - pyruvate carboxylase, FTCD - formimidoyltransferase cyclodeaminase, GLS2 - glutaminase 2 (liver, mitochondrial), ASS1 - argininosuccinate synthase 1, FPGS - folylpolyglutamate synthase, HAAO - 3-hydroxyanthranilate 3,4-dioxygenase]
GO:0032787	monocarboxylic acid metabolic process	2e-06	0.0016	3.48	10804	398	148	19	[CYP4A11 - cytochrome p450, family 4, subfamily a, polypeptide 11, HSD3B7 - hydroxy-delta-5-steroid dehydrogenase, 3 beta- and steroid delta-isomerase 7, ECHDC2 - enoyl coa hydratase domain containing 2, PGM1 - phosphoglucomutase 1, FTCD - formimidoyltransferase cyclodeaminase, GCDH - glutaryl-coa dehydrogenase, CYP2E1 - cytochrome p450, family 2, subfamily e, polypeptide 1, ABAT - 4-aminobutyrat…
GO:0006953	acute-phase response	4.03e-06	0.00303	13.69	10804	32	148	6	[SERPINA3 - serpin peptidase inhibitor, clade a (alpha-1 antiproteinase, antitrypsin), member 3, ITIH4 - inter-alpha-trypsin inhibitor heavy chain family, member 4, F2 - coagulation factor ii (thrombin), SERPINF2 - serpin peptidase inhibitor, clade f (alpha-2 antiplasmin, pigment epithelium derived factor), member 2, ASS1 - argininosuccinate synthase 1, ORM1 - orosomucoid 1]
GO:0006730	one-carbon metabolic process	1.55e-05	0.011	15.21	10804	24	148	5	[GNMT - glycine n-methyltransferase, AHCY - adenosylhomocysteinase, FTCD - formimidoyltransferase cyclodeaminase, MAT1A - methionine adenosyltransferase i, alpha, FPGS - folylpolyglutamate synthase]
GO:0044712	single-organism catabolic process	2.11e-05	0.0142	2.6	10804	645	148	23	[CYP4A11 - cytochrome p450, family 4, subfamily a, polypeptide 11, HSD17B14 - hydroxysteroid (17-beta) dehydrogenase 14, GCAT - glycine c-acetyltransferase, PGM1 - phosphoglucomutase 1, FTCD - formimidoyltransferase cyclodeaminase, AHCY - adenosylhomocysteinase, GCDH - glutaryl-coa dehydrogenase, GLS2 - glutaminase 2 (liver, mitochondrial), GPT - glutamic-pyruvate transaminase (alanine aminotrans…
GO:0008652	cellular amino acid biosynthetic process	3.79e-05	0.0242	7.51	10804	68	148	7	[NAGS - n-acetylglutamate synthase, AHCY - adenosylhomocysteinase, GLS2 - glutaminase 2 (liver, mitochondrial), GPT - glutamic-pyruvate transaminase (alanine aminotransferase), ASS1 - argininosuccinate synthase 1, ABAT - 4-aminobutyrate aminotransferase, FPGS - folylpolyglutamate synthase]
GO:1901564	organonitrogen compound metabolic process	3.83e-05	0.0233	2	10804	1277	148	35	[NAGS - n-acetylglutamate synthase, GNMT - glycine n-methyltransferase, PGM1 - phosphoglucomutase 1, GPT - glutamic-pyruvate transaminase (alanine aminotransferase), ABAT - 4-aminobutyrate aminotransferase, EIF3L - eukaryotic translation initiation factor 3, subunit l, ITIH1 - inter-alpha-trypsin inhibitor heavy chain 1, ASPG - asparaginase homolog (s. cerevisiae), AOX1 - aldehyde oxidase 1, PC -…
GO:0002526	acute inflammatory response	4.56e-05	0.0265	9.12	10804	48	148	6	[SERPINA3 - serpin peptidase inhibitor, clade a (alpha-1 antiproteinase, antitrypsin), member 3, ITIH4 - inter-alpha-trypsin inhibitor heavy chain family, member 4, F2 - coagulation factor ii (thrombin), SERPINF2 - serpin peptidase inhibitor, clade f (alpha-2 antiplasmin, pigment epithelium derived factor), member 2, ASS1 - argininosuccinate synthase 1, ORM1 - orosomucoid 1]
GO:1990267	response to transition metal nanoparticle	9.32e-05	0.0518	5.56	10804	105	148	8	[LIPC - lipase, hepatic, LCAT - lecithin-cholesterol acyltransferase, TFR2 - transferrin receptor 2, SLC34A1 - solute carrier family 34 (type ii sodium/phosphate contransporter), member 1, HCN3 - hyperpolarization activated cyclic nucleotide-gated potassium channel 3, ASS1 - argininosuccinate synthase 1, ABAT - 4-aminobutyrate aminotransferase, HAAO - 3-hydroxyanthranilate 3,4-dioxygenase]
GO:0044281	small molecule metabolic process	0.000162	0.086	1.73	10804	1772	148	42	[NAGS - n-acetylglutamate synthase, CYP4A11 - cytochrome p450, family 4, subfamily a, polypeptide 11, GNMT - glycine n-methyltransferase, PGM1 - phosphoglucomutase 1, CYP2E1 - cytochrome p450, family 2, subfamily e, polypeptide 1, GPT - glutamic-pyruvate transaminase (alanine aminotransferase), ABAT - 4-aminobutyrate aminotransferase, HBA2 - hemoglobin, alpha 2, ASPG - asparaginase homolog (s. ce…
GO:1901615	organic hydroxy compound metabolic process	0.000194	0.0989	3.06	10804	334	148	14	[CYP4A11 - cytochrome p450, family 4, subfamily a, polypeptide 11, HSD3B7 - hydroxy-delta-5-steroid dehydrogenase, 3 beta- and steroid delta-isomerase 7, LCAT - lecithin-cholesterol acyltransferase, PER2 - period circadian clock 2, LIPC - lipase, hepatic, RDH5 - retinol dehydrogenase 5 (11-cis/9-cis), IMPA2 - inositol(myo)-1(or 4)-monophosphatase 2, APOF - apolipoprotein f, PLA2G16 - phospholipas…
GO:0006958	complement activation, classical pathway	0.000199	0.0978	24.33	10804	9	148	3	[MASP2 - mannan-binding lectin serine peptidase 2, CLU - clusterin, C1R - complement component 1, r subcomponent]
GO:0006536	glutamate metabolic process	0.000244	0.116	12.7	10804	23	148	4	[NAGS - n-acetylglutamate synthase, FTCD - formimidoyltransferase cyclodeaminase, GLS2 - glutaminase 2 (liver, mitochondrial), FPGS - folylpolyglutamate synthase]
GO:0001505	regulation of neurotransmitter levels	0.000352	0.16	6.35	10804	69	148	6	[PER2 - period circadian clock 2, RAB3A - rab3a, member ras oncogene family, GLS2 - glutaminase 2 (liver, mitochondrial), ABAT - 4-aminobutyrate aminotransferase, LRTOMT - leucine rich transmembrane and o-methyltransferase domain containing, SLC6A13 - solute carrier family 6 (neurotransmitter transporter), member 13]
GO:0009066	aspartate family amino acid metabolic process	0.000393	0.173	7.93	10804	46	148	5	[GCAT - glycine c-acetyltransferase, GNMT - glycine n-methyltransferase, AHCY - adenosylhomocysteinase, GCDH - glutaryl-coa dehydrogenase, ASS1 - argininosuccinate synthase 1]
GO:0006836	neurotransmitter transport	0.000435	0.185	7.77	10804	47	148	5	[RAB3A - rab3a, member ras oncogene family, GLS2 - glutaminase 2 (liver, mitochondrial), SLC6A16 - solute carrier family 6, member 16, ABAT - 4-aminobutyrate aminotransferase, SLC6A13 - solute carrier family 6 (neurotransmitter transporter), member 13]
GO:1901616	organic hydroxy compound catabolic process	0.000435	0.179	7.77	10804	47	148	5	[CYP4A11 - cytochrome p450, family 4, subfamily a, polypeptide 11, LIPC - lipase, hepatic, IMPA2 - inositol(myo)-1(or 4)-monophosphatase 2, CYP46A1 - cytochrome p450, family 46, subfamily a, polypeptide 1, LRTOMT - leucine rich transmembrane and o-methyltransferase domain containing]
GO:0006954	inflammatory response	0.000523	0.209	3.29	10804	244	148	11	[AOX1 - aldehyde oxidase 1, IL1RL2 - interleukin 1 receptor-like 2, EPHX2 - epoxide hydrolase 2, cytoplasmic, SERPINA3 - serpin peptidase inhibitor, clade a (alpha-1 antiproteinase, antitrypsin), member 3, ITIH4 - inter-alpha-trypsin inhibitor heavy chain family, member 4, LTBR - lymphotoxin beta receptor (tnfr superfamily, member 3), F2 - coagulation factor ii (thrombin), AHCY - adenosylhomocyst…
GO:0048878	chemical homeostasis	0.00055	0.213	2.45	10804	506	148	17	[AQP3 - aquaporin 3 (gill blood group), CYP4A11 - cytochrome p450, family 4, subfamily a, polypeptide 11, LCAT - lecithin-cholesterol acyltransferase, GCDH - glutaryl-coa dehydrogenase, USF2 - upstream transcription factor 2, c-fos interacting, TMPRSS6 - transmembrane protease, serine 6, LIPC - lipase, hepatic, SFXN2 - sideroflexin 2, EPHX2 - epoxide hydrolase 2, cytoplasmic, FAM20A - family with…
GO:1901575	organic substance catabolic process	0.000608	0.228	1.9	10804	1074	148	28	[CYP4A11 - cytochrome p450, family 4, subfamily a, polypeptide 11, HSD17B14 - hydroxysteroid (17-beta) dehydrogenase 14, PGM1 - phosphoglucomutase 1, GPT - glutamic-pyruvate transaminase (alanine aminotransferase), ABAT - 4-aminobutyrate aminotransferase, AOX1 - aldehyde oxidase 1, ASPG - asparaginase homolog (s. cerevisiae), IMPA2 - inositol(myo)-1(or 4)-monophosphatase 2, HAAO - 3-hydroxyanthra…
GO:1901361	organic cyclic compound catabolic process	0.000685	0.25	2.83	10804	335	148	13	[DNASE1L3 - deoxyribonuclease i-like 3, HSD17B14 - hydroxysteroid (17-beta) dehydrogenase 14, FTCD - formimidoyltransferase cyclodeaminase, AHCY - adenosylhomocysteinase, HPD - 4-hydroxyphenylpyruvate dioxygenase, HOGA1 - 4-hydroxy-2-oxoglutarate aldolase 1, DFFB - dna fragmentation factor, 40kda, beta polypeptide (caspase-activated dnase), AOX1 - aldehyde oxidase 1, EPHX2 - epoxide hydrolase 2, …
GO:0009064	glutamine family amino acid metabolic process	0.000698	0.248	7.02	10804	52	148	5	[NAGS - n-acetylglutamate synthase, FTCD - formimidoyltransferase cyclodeaminase, GLS2 - glutaminase 2 (liver, mitochondrial), ASS1 - argininosuccinate synthase 1, FPGS - folylpolyglutamate synthase]
GO:0006629	lipid metabolic process	0.000735	0.254	2.05	10804	819	148	23	[CYP4A11 - cytochrome p450, family 4, subfamily a, polypeptide 11, HSD17B14 - hydroxysteroid (17-beta) dehydrogenase 14, HSD3B7 - hydroxy-delta-5-steroid dehydrogenase, 3 beta- and steroid delta-isomerase 7, PLCXD1 - phosphatidylinositol-specific phospholipase c, x domain containing 1, ECHDC2 - enoyl coa hydratase domain containing 2, LCAT - lecithin-cholesterol acyltransferase, GCDH - glutaryl-c…
GO:0072376	protein activation cascade	0.000798	0.268	9.42	10804	31	148	4	[MASP2 - mannan-binding lectin serine peptidase 2, F2 - coagulation factor ii (thrombin), CLU - clusterin, C1R - complement component 1, r subcomponent]
GO:0006956	complement activation	0.000821	0.269	15.64	10804	14	148	3	[MASP2 - mannan-binding lectin serine peptidase 2, CLU - clusterin, C1R - complement component 1, r subcomponent]
GO:0042730	fibrinolysis	0.000821	0.262	15.64	10804	14	148	3	[F2 - coagulation factor ii (thrombin), SERPINF2 - serpin peptidase inhibitor, clade f (alpha-2 antiplasmin, pigment epithelium derived factor), member 2, TMPRSS6 - transmembrane protease, serine 6]
GO:1900047	negative regulation of hemostasis	0.000902	0.281	9.12	10804	32	148	4	[F2 - coagulation factor ii (thrombin), SERPINF2 - serpin peptidase inhibitor, clade f (alpha-2 antiplasmin, pigment epithelium derived factor), member 2, ABAT - 4-aminobutyrate aminotransferase, TMPRSS6 - transmembrane protease, serine 6]
GO:0030195	negative regulation of blood coagulation	0.000902	0.274	9.12	10804	32	148	4	[F2 - coagulation factor ii (thrombin), SERPINF2 - serpin peptidase inhibitor, clade f (alpha-2 antiplasmin, pigment epithelium derived factor), member 2, ABAT - 4-aminobutyrate aminotransferase, TMPRSS6 - transmembrane protease, serine 6]

## Sheet: GOPROC UP low ISG vs high ISG
GO Term	Description	P-value	FDR q-value	Enrichment	N	B	n	b	Genes
GO:0051607	defense response to virus	3.51e-30	4.48e-26	23.07	10804	98	129	27	[IFITM1 - interferon induced transmembrane protein 1, IFIT2 - interferon-induced protein with tetratricopeptide repeats 2, IFIT1 - interferon-induced protein with tetratricopeptide repeats 1, DHX58 - dexh (asp-glu-x-his) box polypeptide 58, IFIT3 - interferon-induced protein with tetratricopeptide repeats 3, IFI16 - interferon, gamma-inducible protein 16, ISG20 - interferon stimulated exonuclease…
GO:0009615	response to virus	1.21e-29	7.73e-26	16.43	10804	158	129	31	[IFITM1 - interferon induced transmembrane protein 1, IFIT2 - interferon-induced protein with tetratricopeptide repeats 2, IFIT1 - interferon-induced protein with tetratricopeptide repeats 1, DHX58 - dexh (asp-glu-x-his) box polypeptide 58, IFIT3 - interferon-induced protein with tetratricopeptide repeats 3, IFI16 - interferon, gamma-inducible protein 16, ISG20 - interferon stimulated exonuclease…
GO:0098542	defense response to other organism	2.45e-27	1.04e-23	13.96	10804	186	129	31	[IFITM1 - interferon induced transmembrane protein 1, IFIT2 - interferon-induced protein with tetratricopeptide repeats 2, IFIT1 - interferon-induced protein with tetratricopeptide repeats 1, DHX58 - dexh (asp-glu-x-his) box polypeptide 58, IFIT3 - interferon-induced protein with tetratricopeptide repeats 3, IFI16 - interferon, gamma-inducible protein 16, ISG20 - interferon stimulated exonuclease…
GO:0060337	type I interferon signaling pathway	5.61e-27	1.79e-23	35.64	10804	47	129	20	[IFITM1 - interferon induced transmembrane protein 1, RSAD2 - radical s-adenosyl methionine domain containing 2, IFIT2 - interferon-induced protein with tetratricopeptide repeats 2, IFIT1 - interferon-induced protein with tetratricopeptide repeats 1, OAS3 - 2'-5'-oligoadenylate synthetase 3, 100kda, IFIT3 - interferon-induced protein with tetratricopeptide repeats 3, USP18 - ubiquitin specific pe…
GO:0051707	response to other organism	6.69e-27	1.71e-23	10.78	10804	272	129	35	[IFITM1 - interferon induced transmembrane protein 1, IFIT2 - interferon-induced protein with tetratricopeptide repeats 2, IFIT1 - interferon-induced protein with tetratricopeptide repeats 1, IFIT3 - interferon-induced protein with tetratricopeptide repeats 3, DHX58 - dexh (asp-glu-x-his) box polypeptide 58, IFI16 - interferon, gamma-inducible protein 16, DDX60 - dead (asp-glu-ala-asp) box polype…
GO:0043207	response to external biotic stimulus	1.06e-23	2.26e-20	7.63	10804	417	129	38	[IFITM1 - interferon induced transmembrane protein 1, IFIT2 - interferon-induced protein with tetratricopeptide repeats 2, IFIT1 - interferon-induced protein with tetratricopeptide repeats 1, IFIT3 - interferon-induced protein with tetratricopeptide repeats 3, DHX58 - dexh (asp-glu-x-his) box polypeptide 58, IFI16 - interferon, gamma-inducible protein 16, ISG20 - interferon stimulated exonuclease…
GO:1903901	negative regulation of viral life cycle	2.75e-23	5.01e-20	25	10804	67	129	20	[IFITM1 - interferon induced transmembrane protein 1, TRIM14 - tripartite motif containing 14, RSAD2 - radical s-adenosyl methionine domain containing 2, IFIT1 - interferon-induced protein with tetratricopeptide repeats 1, OAS3 - 2'-5'-oligoadenylate synthetase 3, 100kda, IFI16 - interferon, gamma-inducible protein 16, ISG20 - interferon stimulated exonuclease gene 20kda, TRIM21 - tripartite moti…
GO:0048525	negative regulation of viral process	3.85e-23	6.15e-20	24.63	10804	68	129	20	[IFITM1 - interferon induced transmembrane protein 1, RSAD2 - radical s-adenosyl methionine domain containing 2, TRIM14 - tripartite motif containing 14, IFIT1 - interferon-induced protein with tetratricopeptide repeats 1, OAS3 - 2'-5'-oligoadenylate synthetase 3, 100kda, IFI16 - interferon, gamma-inducible protein 16, ISG20 - interferon stimulated exonuclease gene 20kda, TRIM21 - tripartite moti…
GO:0009607	response to biotic stimulus	4.88e-23	6.93e-20	7.32	10804	435	129	38	[IFITM1 - interferon induced transmembrane protein 1, IFIT2 - interferon-induced protein with tetratricopeptide repeats 2, IFIT1 - interferon-induced protein with tetratricopeptide repeats 1, IFIT3 - interferon-induced protein with tetratricopeptide repeats 3, DHX58 - dexh (asp-glu-x-his) box polypeptide 58, IFI16 - interferon, gamma-inducible protein 16, ISG20 - interferon stimulated exonuclease…
GO:0043901	negative regulation of multi-organism process	2.63e-22	3.36e-19	18.43	10804	100	129	22	[IFITM1 - interferon induced transmembrane protein 1, RSAD2 - radical s-adenosyl methionine domain containing 2, TRIM14 - tripartite motif containing 14, IFIT1 - interferon-induced protein with tetratricopeptide repeats 1, DHX58 - dexh (asp-glu-x-his) box polypeptide 58, OAS3 - 2'-5'-oligoadenylate synthetase 3, 100kda, IFI16 - interferon, gamma-inducible protein 16, ISG20 - interferon stimulated…
GO:0006952	defense response	8.12e-20	9.42e-17	4.64	10804	830	129	46	[IFITM1 - interferon induced transmembrane protein 1, TRIB3 - tribbles homolog 3 (drosophila), IFIT2 - interferon-induced protein with tetratricopeptide repeats 2, IFIT1 - interferon-induced protein with tetratricopeptide repeats 1, DHX58 - dexh (asp-glu-x-his) box polypeptide 58, PXK - px domain containing serine/threonine kinase, IFIT3 - interferon-induced protein with tetratricopeptide repeats…
GO:0045071	negative regulation of viral genome replication	1.94e-19	2.07e-16	31.41	10804	40	129	15	[IFITM1 - interferon induced transmembrane protein 1, RSAD2 - radical s-adenosyl methionine domain containing 2, IFIT1 - interferon-induced protein with tetratricopeptide repeats 1, OAS3 - 2'-5'-oligoadenylate synthetase 3, 100kda, IFI16 - interferon, gamma-inducible protein 16, ISG20 - interferon stimulated exonuclease gene 20kda, TRIM6 - tripartite motif containing 6, PLSCR1 - phospholipid scra…
GO:0019221	cytokine-mediated signaling pathway	1.97e-19	1.93e-16	7.73	10804	336	129	31	[IFITM1 - interferon induced transmembrane protein 1, IFIT2 - interferon-induced protein with tetratricopeptide repeats 2, IFIT1 - interferon-induced protein with tetratricopeptide repeats 1, IFIT3 - interferon-induced protein with tetratricopeptide repeats 3, USP18 - ubiquitin specific peptidase 18, IFI27 - interferon, alpha-inducible protein 27, IFI35 - interferon-induced protein 35, TNFRSF12A …
GO:1903900	regulation of viral life cycle	2.61e-19	2.38e-16	12.59	10804	153	129	23	[IFITM1 - interferon induced transmembrane protein 1, RSAD2 - radical s-adenosyl methionine domain containing 2, MVB12A - multivesicular body subunit 12a, TRIM14 - tripartite motif containing 14, IFIT1 - interferon-induced protein with tetratricopeptide repeats 1, OAS3 - 2'-5'-oligoadenylate synthetase 3, 100kda, IFI16 - interferon, gamma-inducible protein 16, ISG20 - interferon stimulated exonuc…
GO:0050792	regulation of viral process	5.53e-19	4.71e-16	12.19	10804	158	129	23	[IFITM1 - interferon induced transmembrane protein 1, RSAD2 - radical s-adenosyl methionine domain containing 2, MVB12A - multivesicular body subunit 12a, TRIM14 - tripartite motif containing 14, IFIT1 - interferon-induced protein with tetratricopeptide repeats 1, OAS3 - 2'-5'-oligoadenylate synthetase 3, 100kda, IFI16 - interferon, gamma-inducible protein 16, ISG20 - interferon stimulated exonuc…
GO:0002252	immune effector process	3.08e-18	2.46e-15	8.66	10804	261	129	27	[IFITM1 - interferon induced transmembrane protein 1, IFIT2 - interferon-induced protein with tetratricopeptide repeats 2, IFIT1 - interferon-induced protein with tetratricopeptide repeats 1, DHX58 - dexh (asp-glu-x-his) box polypeptide 58, IFIT3 - interferon-induced protein with tetratricopeptide repeats 3, IFI16 - interferon, gamma-inducible protein 16, DDX60 - dead (asp-glu-ala-asp) box polype…
GO:0043903	regulation of symbiosis, encompassing mutualism through parasitism	3.94e-18	2.96e-15	11.2	10804	172	129	23	[IFITM1 - interferon induced transmembrane protein 1, RSAD2 - radical s-adenosyl methionine domain containing 2, MVB12A - multivesicular body subunit 12a, TRIM14 - tripartite motif containing 14, IFIT1 - interferon-induced protein with tetratricopeptide repeats 1, OAS3 - 2'-5'-oligoadenylate synthetase 3, 100kda, IFI16 - interferon, gamma-inducible protein 16, ISG20 - interferon stimulated exonuc…
GO:0045069	regulation of viral genome replication	6.33e-18	4.49e-15	22.33	10804	60	129	16	[IFITM1 - interferon induced transmembrane protein 1, RSAD2 - radical s-adenosyl methionine domain containing 2, IFIT1 - interferon-induced protein with tetratricopeptide repeats 1, OAS3 - 2'-5'-oligoadenylate synthetase 3, 100kda, IFI16 - interferon, gamma-inducible protein 16, ISG20 - interferon stimulated exonuclease gene 20kda, TRIM6 - tripartite motif containing 6, PLSCR1 - phospholipid scra…
GO:0043900	regulation of multi-organism process	4.84e-16	3.25e-13	7.11	10804	318	129	27	[IFITM1 - interferon induced transmembrane protein 1, MVB12A - multivesicular body subunit 12a, IFIT1 - interferon-induced protein with tetratricopeptide repeats 1, DHX58 - dexh (asp-glu-x-his) box polypeptide 58, IFI16 - interferon, gamma-inducible protein 16, DDX60 - dead (asp-glu-ala-asp) box polypeptide 60, ISG20 - interferon stimulated exonuclease gene 20kda, ADAR - adenosine deaminase, rna-…
GO:0009605	response to external stimulus	1.04e-15	6.64e-13	4.24	10804	791	129	40	[IFITM1 - interferon induced transmembrane protein 1, IFIT2 - interferon-induced protein with tetratricopeptide repeats 2, IFIT1 - interferon-induced protein with tetratricopeptide repeats 1, DHX58 - dexh (asp-glu-x-his) box polypeptide 58, IFIT3 - interferon-induced protein with tetratricopeptide repeats 3, IFI16 - interferon, gamma-inducible protein 16, DDX60 - dead (asp-glu-ala-asp) box polype…
GO:0051704	multi-organism process	2.49e-14	1.51e-11	3.86	10804	869	129	40	[IFITM1 - interferon induced transmembrane protein 1, MVB12A - multivesicular body subunit 12a, IFIT2 - interferon-induced protein with tetratricopeptide repeats 2, IFIT1 - interferon-induced protein with tetratricopeptide repeats 1, DHX58 - dexh (asp-glu-x-his) box polypeptide 58, IFIT3 - interferon-induced protein with tetratricopeptide repeats 3, IFI16 - interferon, gamma-inducible protein 16,…
GO:0035455	response to interferon-alpha	1.65e-13	9.59e-11	41.88	10804	18	129	9	[ADAR - adenosine deaminase, rna-specific, IFITM1 - interferon induced transmembrane protein 1, IFIT2 - interferon-induced protein with tetratricopeptide repeats 2, BST2 - bone marrow stromal cell antigen 2, IFIT3 - interferon-induced protein with tetratricopeptide repeats 3, MX2 - myxovirus (influenza virus) resistance 2 (mouse), LAMP3 - lysosomal-associated membrane protein 3, OAS1 - 2'-5'-olig…
GO:0034097	response to cytokine	6.41e-13	3.56e-10	7.36	10804	239	129	21	[IFITM1 - interferon induced transmembrane protein 1, IFIT2 - interferon-induced protein with tetratricopeptide repeats 2, IFIT1 - interferon-induced protein with tetratricopeptide repeats 1, IFIT3 - interferon-induced protein with tetratricopeptide repeats 3, PNPT1 - polyribonucleotide nucleotidyltransferase 1, TRIM21 - tripartite motif containing 21, TRIM6 - tripartite motif containing 6, CD274…
GO:0002376	immune system process	1.05e-12	5.61e-10	3.22	10804	1119	129	43	[IFITM1 - interferon induced transmembrane protein 1, TRIB3 - tribbles homolog 3 (drosophila), IFIT2 - interferon-induced protein with tetratricopeptide repeats 2, IFIT1 - interferon-induced protein with tetratricopeptide repeats 1, DHX58 - dexh (asp-glu-x-his) box polypeptide 58, IFIT3 - interferon-induced protein with tetratricopeptide repeats 3, IFI16 - interferon, gamma-inducible protein 16, …
GO:0060333	interferon-gamma-mediated signaling pathway	4.29e-10	2.19e-07	16.11	10804	52	129	10	[OAS3 - 2'-5'-oligoadenylate synthetase 3, 100kda, TRIM34 - tripartite motif containing 34, TRIM21 - tripartite motif containing 21, OAS1 - 2'-5'-oligoadenylate synthetase 1, 40/46kda, OAS2 - 2'-5'-oligoadenylate synthetase 2, 69/71kda, TRIM22 - tripartite motif containing 22, SP100 - sp100 nuclear antigen, GBP1 - guanylate binding protein 1, interferon-inducible, TRIM38 - tripartite motif contai…
GO:0050896	response to stimulus	2.09e-09	1.03e-06	1.91	10804	2945	129	67	[TRIB3 - tribbles homolog 3 (drosophila), IFITM1 - interferon induced transmembrane protein 1, IFIT2 - interferon-induced protein with tetratricopeptide repeats 2, IFIT1 - interferon-induced protein with tetratricopeptide repeats 1, SCO2 - sco2 cytochrome c oxidase assembly protein, PXK - px domain containing serine/threonine kinase, DHX58 - dexh (asp-glu-x-his) box polypeptide 58, IFIT3 - interf…
GO:0006950	response to stress	2.82e-09	1.33e-06	2.19	10804	2024	129	53	[TRIB3 - tribbles homolog 3 (drosophila), IFITM1 - interferon induced transmembrane protein 1, IFIT2 - interferon-induced protein with tetratricopeptide repeats 2, IFIT1 - interferon-induced protein with tetratricopeptide repeats 1, PXK - px domain containing serine/threonine kinase, DHX58 - dexh (asp-glu-x-his) box polypeptide 58, IFIT3 - interferon-induced protein with tetratricopeptide repeats…
GO:0001817	regulation of cytokine production	8.62e-09	3.93e-06	4.65	10804	360	129	20	[RSAD2 - radical s-adenosyl methionine domain containing 2, DHX58 - dexh (asp-glu-x-his) box polypeptide 58, IFI16 - interferon, gamma-inducible protein 16, UBE2L6 - ubiquitin-conjugating enzyme e2l 6, DDX60 - dead (asp-glu-ala-asp) box polypeptide 60, TRIM21 - tripartite motif containing 21, TRIM6 - tripartite motif containing 6, CD274 - cd274 molecule, TRIM38 - tripartite motif containing 38, G…
GO:0035456	response to interferon-beta	1.87e-08	8.24e-06	31.41	10804	16	129	6	[XAF1 - xiap associated factor 1, IFITM1 - interferon induced transmembrane protein 1, BST2 - bone marrow stromal cell antigen 2, PNPT1 - polyribonucleotide nucleotidyltransferase 1, TRIM6 - tripartite motif containing 6, PLSCR1 - phospholipid scramblase 1]
GO:0006955	immune response	9.07e-08	3.86e-05	3.11	10804	726	129	27	[TRIB3 - tribbles homolog 3 (drosophila), DHX58 - dexh (asp-glu-x-his) box polypeptide 58, IFI16 - interferon, gamma-inducible protein 16, DDX60 - dead (asp-glu-ala-asp) box polypeptide 60, CD274 - cd274 molecule, ADAR - adenosine deaminase, rna-specific, BST2 - bone marrow stromal cell antigen 2, ISG15 - isg15 ubiquitin-like modifier, MID2 - midline 2, MX1 - myxovirus (influenza virus) resistanc…
GO:0032479	regulation of type I interferon production	1.45e-07	5.97e-05	9.01	10804	93	129	10	[DHX58 - dexh (asp-glu-x-his) box polypeptide 58, ISG15 - isg15 ubiquitin-like modifier, IFI16 - interferon, gamma-inducible protein 16, HERC5 - hect and rld domain containing e3 ubiquitin protein ligase 5, UBE2L6 - ubiquitin-conjugating enzyme e2l 6, IFIH1 - interferon induced with helicase c domain 1, NMI - n-myc (and stat) interactor, TRIM21 - tripartite motif containing 21, DDX58 - dead (asp-…
GO:0032480	negative regulation of type I interferon production	1.5e-07	5.97e-05	16.75	10804	35	129	7	[DHX58 - dexh (asp-glu-x-his) box polypeptide 58, ISG15 - isg15 ubiquitin-like modifier, HERC5 - hect and rld domain containing e3 ubiquitin protein ligase 5, UBE2L6 - ubiquitin-conjugating enzyme e2l 6, IFIH1 - interferon induced with helicase c domain 1, NMI - n-myc (and stat) interactor, DDX58 - dead (asp-glu-ala-asp) box polypeptide 58]
GO:0034340	response to type I interferon	6.6e-07	0.000256	47.86	10804	7	129	4	[IFIT1 - interferon-induced protein with tetratricopeptide repeats 1, ISG15 - isg15 ubiquitin-like modifier, MX1 - myxovirus (influenza virus) resistance 1, interferon-inducible protein p78 (mouse), SP100 - sp100 nuclear antigen]
GO:0007166	cell surface receptor signaling pathway	9.4e-07	0.000353	2.23	10804	1430	129	38	[IFITM1 - interferon induced transmembrane protein 1, TRIB3 - tribbles homolog 3 (drosophila), IFIT2 - interferon-induced protein with tetratricopeptide repeats 2, IFIT1 - interferon-induced protein with tetratricopeptide repeats 1, IFIT3 - interferon-induced protein with tetratricopeptide repeats 3, USP18 - ubiquitin specific peptidase 18, IFI27 - interferon, alpha-inducible protein 27, IFI35 - …
GO:0001818	negative regulation of cytokine production	1.04e-06	0.00038	6.44	10804	143	129	11	[BST2 - bone marrow stromal cell antigen 2, DHX58 - dexh (asp-glu-x-his) box polypeptide 58, ISG15 - isg15 ubiquitin-like modifier, HERC5 - hect and rld domain containing e3 ubiquitin protein ligase 5, THBS1 - thrombospondin 1, UBE2L6 - ubiquitin-conjugating enzyme e2l 6, IFIH1 - interferon induced with helicase c domain 1, NMI - n-myc (and stat) interactor, DDX58 - dead (asp-glu-ala-asp) box pol…
GO:0045087	innate immune response	1.22e-06	0.000431	3.3	10804	533	129	21	[TRIB3 - tribbles homolog 3 (drosophila), TRIM14 - tripartite motif containing 14, DHX58 - dexh (asp-glu-x-his) box polypeptide 58, IFI16 - interferon, gamma-inducible protein 16, UBE2L6 - ubiquitin-conjugating enzyme e2l 6, DDX60 - dead (asp-glu-ala-asp) box polypeptide 60, TRIM21 - tripartite motif containing 21, CDKN1A - cyclin-dependent kinase inhibitor 1a (p21, cip1), ADAR - adenosine deamin…
GO:0070206	protein trimerization	1.81e-06	0.000625	15.7	10804	32	129	6	[PNPT1 - polyribonucleotide nucleotidyltransferase 1, TRIM34 - tripartite motif containing 34, TRIM21 - tripartite motif containing 21, TRIM22 - tripartite motif containing 22, TRIM6 - tripartite motif containing 6, TRIM5 - tripartite motif containing 5]
GO:0002682	regulation of immune system process	2.35e-06	0.000789	2.58	10804	909	129	28	[IFITM1 - interferon induced transmembrane protein 1, TRIB3 - tribbles homolog 3 (drosophila), IFIT1 - interferon-induced protein with tetratricopeptide repeats 1, DHX58 - dexh (asp-glu-x-his) box polypeptide 58, USP18 - ubiquitin specific peptidase 18, IFI16 - interferon, gamma-inducible protein 16, DDX60 - dead (asp-glu-ala-asp) box polypeptide 60, CD274 - cd274 molecule, ADAR - adenosine deami…
GO:0034341	response to interferon-gamma	3.15e-06	0.00103	14.36	10804	35	129	6	[NUB1 - negative regulator of ubiquitin-like proteins 1, IFITM1 - interferon induced transmembrane protein 1, BST2 - bone marrow stromal cell antigen 2, TRIM21 - tripartite motif containing 21, CCL20 - chemokine (c-c motif) ligand 20, SP100 - sp100 nuclear antigen]
GO:0046596	regulation of viral entry into host cell	5.02e-06	0.0016	19.03	10804	22	129	5	[IFITM1 - interferon induced transmembrane protein 1, MID2 - midline 2, TRIM21 - tripartite motif containing 21, TRIM5 - tripartite motif containing 5, TRIM38 - tripartite motif containing 38]
GO:0007165	signal transduction	8.6e-06	0.00268	1.72	10804	2636	129	54	[TRIB3 - tribbles homolog 3 (drosophila), IFITM1 - interferon induced transmembrane protein 1, IFIT2 - interferon-induced protein with tetratricopeptide repeats 2, IFIT1 - interferon-induced protein with tetratricopeptide repeats 1, IFIT3 - interferon-induced protein with tetratricopeptide repeats 3, LGALS3BP - lectin, galactoside-binding, soluble, 3 binding protein, USP18 - ubiquitin specific pe…
GO:0002831	regulation of response to biotic stimulus	9.88e-06	0.00301	5.7	10804	147	129	10	[IFIT1 - interferon-induced protein with tetratricopeptide repeats 1, DHX58 - dexh (asp-glu-x-his) box polypeptide 58, HERC5 - hect and rld domain containing e3 ubiquitin protein ligase 5, APOBEC3F - apolipoprotein b mrna editing enzyme, catalytic polypeptide-like 3f, DDX60 - dead (asp-glu-ala-asp) box polypeptide 60, EIF2AK2 - eukaryotic translation initiation factor 2-alpha kinase 2, DDX58 - de…
GO:0050688	regulation of defense response to virus	1.19e-05	0.00354	6.33	10804	119	129	9	[IFIT1 - interferon-induced protein with tetratricopeptide repeats 1, DHX58 - dexh (asp-glu-x-his) box polypeptide 58, HERC5 - hect and rld domain containing e3 ubiquitin protein ligase 5, APOBEC3F - apolipoprotein b mrna editing enzyme, catalytic polypeptide-like 3f, DDX60 - dead (asp-glu-ala-asp) box polypeptide 60, EIF2AK2 - eukaryotic translation initiation factor 2-alpha kinase 2, DDX58 - de…
GO:0051091	positive regulation of sequence-specific DNA binding transcription factor activity	1.49e-05	0.00432	5.44	10804	154	129	10	[TRIM14 - tripartite motif containing 14, MID2 - midline 2, TRIM34 - tripartite motif containing 34, TRIM21 - tripartite motif containing 21, EIF2AK2 - eukaryotic translation initiation factor 2-alpha kinase 2, DDX58 - dead (asp-glu-ala-asp) box polypeptide 58, TRIM22 - tripartite motif containing 22, SP100 - sp100 nuclear antigen, TRIM38 - tripartite motif containing 38, TRIM5 - tripartite motif…
GO:0032020	ISG15-protein conjugation	1.63e-05	0.00464	50.25	10804	5	129	3	[ISG15 - isg15 ubiquitin-like modifier, HERC5 - hect and rld domain containing e3 ubiquitin protein ligase 5, UBE2L6 - ubiquitin-conjugating enzyme e2l 6]
GO:0031347	regulation of defense response	1.73e-05	0.0048	3.11	10804	485	129	18	[RSAD2 - radical s-adenosyl methionine domain containing 2, IFIT1 - interferon-induced protein with tetratricopeptide repeats 1, DHX58 - dexh (asp-glu-x-his) box polypeptide 58, IFI16 - interferon, gamma-inducible protein 16, USP18 - ubiquitin specific peptidase 18, DDX60 - dead (asp-glu-ala-asp) box polypeptide 60, TRIM6 - tripartite motif containing 6, TRIM38 - tripartite motif containing 38, P…
GO:0001819	positive regulation of cytokine production	2.34e-05	0.00637	4.28	10804	235	129	12	[RSAD2 - radical s-adenosyl methionine domain containing 2, DHX58 - dexh (asp-glu-x-his) box polypeptide 58, IFI16 - interferon, gamma-inducible protein 16, THBS1 - thrombospondin 1, IFIH1 - interferon induced with helicase c domain 1, TRIM21 - tripartite motif containing 21, EIF2AK2 - eukaryotic translation initiation factor 2-alpha kinase 2, DDX58 - dead (asp-glu-ala-asp) box polypeptide 58, CC…
GO:0045088	regulation of innate immune response	2.49e-05	0.00661	3.94	10804	276	129	13	[RSAD2 - radical s-adenosyl methionine domain containing 2, DHX58 - dexh (asp-glu-x-his) box polypeptide 58, USP18 - ubiquitin specific peptidase 18, IFI16 - interferon, gamma-inducible protein 16, DDX60 - dead (asp-glu-ala-asp) box polypeptide 60, TRIM6 - tripartite motif containing 6, PLSCR1 - phospholipid scramblase 1, ADAR - adenosine deaminase, rna-specific, IFIH1 - interferon induced with h…
GO:0002697	regulation of immune effector process	2.55e-05	0.00664	4.24	10804	237	129	12	[RSAD2 - radical s-adenosyl methionine domain containing 2, IFIT1 - interferon-induced protein with tetratricopeptide repeats 1, BST2 - bone marrow stromal cell antigen 2, DHX58 - dexh (asp-glu-x-his) box polypeptide 58, HERC5 - hect and rld domain containing e3 ubiquitin protein ligase 5, APOBEC3F - apolipoprotein b mrna editing enzyme, catalytic polypeptide-like 3f, DDX60 - dead (asp-glu-ala-as…
GO:0098586	cellular response to virus	3.16e-05	0.00807	20.94	10804	16	129	4	[ADAR - adenosine deaminase, rna-specific, IFIH1 - interferon induced with helicase c domain 1, DDX58 - dead (asp-glu-ala-asp) box polypeptide 58, TRIM6 - tripartite motif containing 6]
GO:0050687	negative regulation of defense response to virus	3.16e-05	0.00791	20.94	10804	16	129	4	[IFIT1 - interferon-induced protein with tetratricopeptide repeats 1, DHX58 - dexh (asp-glu-x-his) box polypeptide 58, EIF2AK2 - eukaryotic translation initiation factor 2-alpha kinase 2, TRIM38 - tripartite motif containing 38]
GO:0010033	response to organic substance	3.57e-05	0.00877	2.15	10804	1168	129	30	[IFITM1 - interferon induced transmembrane protein 1, TRIB3 - tribbles homolog 3 (drosophila), IFIT2 - interferon-induced protein with tetratricopeptide repeats 2, IFIT1 - interferon-induced protein with tetratricopeptide repeats 1, ZNF35 - zinc finger protein 35, IFIT3 - interferon-induced protein with tetratricopeptide repeats 3, PNPT1 - polyribonucleotide nucleotidyltransferase 1, CD274 - cd27…
GO:0032897	negative regulation of viral transcription	5.21e-05	0.0126	18.61	10804	18	129	4	[TRIM14 - tripartite motif containing 14, MID2 - midline 2, TRIM21 - tripartite motif containing 21, SP100 - sp100 nuclear antigen]
GO:0002683	negative regulation of immune system process	5.8e-05	0.0137	4.23	10804	218	129	11	[ADAR - adenosine deaminase, rna-specific, IFIT1 - interferon-induced protein with tetratricopeptide repeats 1, BST2 - bone marrow stromal cell antigen 2, DHX58 - dexh (asp-glu-x-his) box polypeptide 58, IFI16 - interferon, gamma-inducible protein 16, THBS1 - thrombospondin 1, NMI - n-myc (and stat) interactor, EIF2AK2 - eukaryotic translation initiation factor 2-alpha kinase 2, GBP1 - guanylate …
GO:0050776	regulation of immune response	6.97e-05	0.0162	2.7	10804	590	129	19	[IFITM1 - interferon induced transmembrane protein 1, TRIB3 - tribbles homolog 3 (drosophila), RSAD2 - radical s-adenosyl methionine domain containing 2, DHX58 - dexh (asp-glu-x-his) box polypeptide 58, IFI16 - interferon, gamma-inducible protein 16, USP18 - ubiquitin specific peptidase 18, DDX60 - dead (asp-glu-ala-asp) box polypeptide 60, CDKN1A - cyclin-dependent kinase inhibitor 1a (p21, cip1…
GO:0035457	cellular response to interferon-alpha	8.91e-05	0.0203	31.41	10804	8	129	3	[IFIT2 - interferon-induced protein with tetratricopeptide repeats 2, IFIT3 - interferon-induced protein with tetratricopeptide repeats 3, OAS1 - 2'-5'-oligoadenylate synthetase 1, 40/46kda]
GO:0002832	negative regulation of response to biotic stimulus	0.00012	0.0269	15.23	10804	22	129	4	[IFIT1 - interferon-induced protein with tetratricopeptide repeats 1, DHX58 - dexh (asp-glu-x-his) box polypeptide 58, EIF2AK2 - eukaryotic translation initiation factor 2-alpha kinase 2, TRIM38 - tripartite motif containing 38]
GO:0031348	negative regulation of defense response	0.000127	0.028	6.24	10804	94	129	7	[ADAR - adenosine deaminase, rna-specific, IFIT1 - interferon-induced protein with tetratricopeptide repeats 1, DHX58 - dexh (asp-glu-x-his) box polypeptide 58, IFI16 - interferon, gamma-inducible protein 16, NMI - n-myc (and stat) interactor, EIF2AK2 - eukaryotic translation initiation factor 2-alpha kinase 2, TRIM38 - tripartite motif containing 38]
GO:0043123	positive regulation of I-kappaB kinase/NF-kappaB signaling	0.000128	0.0278	5.32	10804	126	129	8	[BST2 - bone marrow stromal cell antigen 2, MID2 - midline 2, SHISA5 - shisa family member 5, TRIM22 - tripartite motif containing 22, TMEM9B - tmem9 domain family, member b, CASP1 - caspase 1, apoptosis-related cysteine peptidase, TRIM38 - tripartite motif containing 38, TRIM5 - tripartite motif containing 5]
GO:0034344	regulation of type III interferon production	0.000141	0.0301	83.75	10804	2	129	2	[IFIH1 - interferon induced with helicase c domain 1, DDX58 - dead (asp-glu-ala-asp) box polypeptide 58]
GO:0072332	intrinsic apoptotic signaling pathway by p53 class mediator	0.000187	0.0392	9.31	10804	45	129	5	[IFI16 - interferon, gamma-inducible protein 16, ZMAT3 - zinc finger, matrin-type 3, SHISA5 - shisa family member 5, CDKN1A - cyclin-dependent kinase inhibitor 1a (p21, cip1), AEN - apoptosis enhancing nuclease]
GO:0045824	negative regulation of innate immune response	0.000202	0.0416	13.4	10804	25	129	4	[ADAR - adenosine deaminase, rna-specific, DHX58 - dexh (asp-glu-x-his) box polypeptide 58, IFI16 - interferon, gamma-inducible protein 16, NMI - n-myc (and stat) interactor]
GO:0042771	intrinsic apoptotic signaling pathway in response to DNA damage by p53 class mediator	0.000237	0.0479	12.88	10804	26	129	4	[IFI16 - interferon, gamma-inducible protein 16, SHISA5 - shisa family member 5, CDKN1A - cyclin-dependent kinase inhibitor 1a (p21, cip1), AEN - apoptosis enhancing nuclease]
GO:0065009	regulation of molecular function	0.000365	0.0729	1.72	10804	1855	129	38	[TRIB3 - tribbles homolog 3 (drosophila), IFIT2 - interferon-induced protein with tetratricopeptide repeats 2, IFIT1 - interferon-induced protein with tetratricopeptide repeats 1, PXK - px domain containing serine/threonine kinase, CARD16 - caspase recruitment domain family, member 16, IFI16 - interferon, gamma-inducible protein 16, IFI27 - interferon, alpha-inducible protein 27, TRIM34 - tripart…
GO:1900245	positive regulation of MDA-5 signaling pathway	0.000421	0.0827	55.83	10804	3	129	2	[DHX58 - dexh (asp-glu-x-his) box polypeptide 58, DDX60 - dead (asp-glu-ala-asp) box polypeptide 60]
GO:0030581	symbiont intracellular protein transport in host	0.000421	0.0815	55.83	10804	3	129	2	[IFIT1 - interferon-induced protein with tetratricopeptide repeats 1, DYNLT1 - dynein, light chain, tctex-type 1]
GO:0019060	intracellular transport of viral protein in host cell	0.000421	0.0803	55.83	10804	3	129	2	[IFIT1 - interferon-induced protein with tetratricopeptide repeats 1, DYNLT1 - dynein, light chain, tctex-type 1]
GO:0051708	intracellular protein transport in other organism involved in symbiotic interaction	0.000421	0.0791	55.83	10804	3	129	2	[IFIT1 - interferon-induced protein with tetratricopeptide repeats 1, DYNLT1 - dynein, light chain, tctex-type 1]
GO:1902187	negative regulation of viral release from host cell	0.00055	0.102	17.95	10804	14	129	3	[MID2 - midline 2, TRIM21 - tripartite motif containing 21, TRIM5 - tripartite motif containing 5]
GO:0032648	regulation of interferon-beta production	0.000607	0.111	10.15	10804	33	129	4	[IFIH1 - interferon induced with helicase c domain 1, NMI - n-myc (and stat) interactor, DDX58 - dead (asp-glu-ala-asp) box polypeptide 58, TRIM38 - tripartite motif containing 38]
GO:0051092	positive regulation of NF-kappaB transcription factor activity	0.000628	0.113	5.71	10804	88	129	6	[TRIM14 - tripartite motif containing 14, MID2 - midline 2, EIF2AK2 - eukaryotic translation initiation factor 2-alpha kinase 2, TRIM22 - tripartite motif containing 22, TRIM38 - tripartite motif containing 38, TRIM5 - tripartite motif containing 5]
GO:0032647	regulation of interferon-alpha production	0.000681	0.121	16.75	10804	15	129	3	[IFIH1 - interferon induced with helicase c domain 1, NMI - n-myc (and stat) interactor, DDX58 - dead (asp-glu-ala-asp) box polypeptide 58]
GO:0046597	negative regulation of viral entry into host cell	0.000681	0.119	16.75	10804	15	129	3	[IFITM1 - interferon induced transmembrane protein 1, MID2 - midline 2, TRIM5 - tripartite motif containing 5]
GO:0002698	negative regulation of immune effector process	0.000782	0.135	6.86	10804	61	129	5	[BST2 - bone marrow stromal cell antigen 2, IFIT1 - interferon-induced protein with tetratricopeptide repeats 1, DHX58 - dexh (asp-glu-x-his) box polypeptide 58, EIF2AK2 - eukaryotic translation initiation factor 2-alpha kinase 2, TRIM38 - tripartite motif containing 38]
GO:0043122	regulation of I-kappaB kinase/NF-kappaB signaling	0.000828	0.141	4.04	10804	166	129	8	[BST2 - bone marrow stromal cell antigen 2, MID2 - midline 2, SHISA5 - shisa family member 5, TRIM22 - tripartite motif containing 22, TMEM9B - tmem9 domain family, member b, CASP1 - caspase 1, apoptosis-related cysteine peptidase, TRIM38 - tripartite motif containing 38, TRIM5 - tripartite motif containing 5]
GO:0032730	positive regulation of interleukin-1 alpha production	0.000836	0.14	41.88	10804	4	129	2	[CCL20 - chemokine (c-c motif) ligand 20, CASP1 - caspase 1, apoptosis-related cysteine peptidase]
GO:0009597	detection of virus	0.000836	0.139	41.88	10804	4	129	2	[IFIH1 - interferon induced with helicase c domain 1, DDX58 - dead (asp-glu-ala-asp) box polypeptide 58]

## Sheet: GOPROC DOWN low ISG vs high ISG
GO Term	Description	P-value	FDR q-value	Enrichment	N	B	n	b	Genes
GO:0051580	regulation of neurotransmitter uptake	2.23e-05	0.285	240.09	10804	3	30	2	[PER2 - period circadian clock 2, DRD1 - dopamine receptor d1]
GO:0001505	regulation of neurotransmitter levels	3.68e-05	0.235	20.88	10804	69	30	4	[PER2 - period circadian clock 2, DRD1 - dopamine receptor d1, LRTOMT - leucine rich transmembrane and o-methyltransferase domain containing, SLC6A13 - solute carrier family 6 (neurotransmitter transporter), member 13]
GO:0045838	positive regulation of membrane potential	0.000207	0.879	90.03	10804	8	30	2	[DRD1 - dopamine receptor d1, SLC34A1 - solute carrier family 34 (type ii sodium/phosphate contransporter), member 1]
GO:0042754	negative regulation of circadian rhythm	0.000265	0.846	80.03	10804	9	30	2	[PER2 - period circadian clock 2, DRD1 - dopamine receptor d1]
GO:0034767	positive regulation of ion transmembrane transport	0.000511	1	18.95	10804	57	30	3	[PKD2 - polycystic kidney disease 2 (autosomal dominant), DRD1 - dopamine receptor d1, SLC34A1 - solute carrier family 34 (type ii sodium/phosphate contransporter), member 1]
GO:0034764	positive regulation of transmembrane transport	0.000654	1	17.43	10804	62	30	3	[PKD2 - polycystic kidney disease 2 (autosomal dominant), DRD1 - dopamine receptor d1, SLC34A1 - solute carrier family 34 (type ii sodium/phosphate contransporter), member 1]
GO:1901565	organonitrogen compound catabolic process	0.000688	1	6.9	10804	261	30	5	[FTCD - formimidoyltransferase cyclodeaminase, GPT - glutamic-pyruvate transaminase (alanine aminotransferase), ANPEP - alanyl (membrane) aminopeptidase, LRTOMT - leucine rich transmembrane and o-methyltransferase domain containing, HAAO - 3-hydroxyanthranilate 3,4-dioxygenase]
GO:0044070	regulation of anion transport	0.000895	1	15.66	10804	69	30	3	[PER2 - period circadian clock 2, DRD1 - dopamine receptor d1, SLC34A1 - solute carrier family 34 (type ii sodium/phosphate contransporter), member 1]
