# Supplementary material for: Transcriptional response to hepatitis C virus infection and interferon‐alpha treatment in the human liver
Source: EMBO Mol Med. 2017 Mar 30;9(6):816–34. doi: 10.15252/emmm.201607006 (PMC5452008; doi:10.15252/emmm.201607006)
Supplement: Supplementary file 5 — Dataset EV4 [file EMMM-9-816-s005.xlsx]

## Sheet: Legend
This table provides miRNA target information, which we used in figures 2,3,8 and supplementary figures 2,3, 11 and 12.
The first panel provides miRNA expression values in normal or HCV-infected liver (data from Hou et al., 2011). We considered miRNAs to be expressed if they had a TPM values above 100.
The second panel provides the correspondence between miRNA seeds and miRNA names. Multiple miRNAs can have the same seed; we call miRNAs with the same seed "miRNA seed families".
The third panel provides information for miRNA targets derived from TargetScan 7.1 (Agarwal et al., 2015), downloaded from from http://www.targetscan.org/vert_71/. For more specificity, we selected targets with negative cumulative context weight score.
We counted separately the number of miRNA seed families that have conserved binding sites in each gene (at least one conserved binding site must be found).
The fourth panel provides information from miRNA targets identified with HITS-CLIP in Huh7 cells (Luna et al., Cell, 2015). We selected targets that are 7mer or 8mers, and which are found in the 3' UTR.

## Sheet: miRNA expression
ID.Hou2011	ID.TargetScan	Seed.m8	Conservation	MiRBase.Accession	TPM.Normal_or_HCV
hsa-miR-122	hsa-miR-122-5p	GGAGUGU	2	MIMAT0000421	2521990
hsa-miR-192	hsa-miR-192-5p	UGACCUA	2	MIMAT0000222	785491
hsa-miR-101	hsa-miR-101-3p.1	ACAGUAC	2	MIMAT0000099	174928
hsa-let-7a	hsa-let-7a-5p	GAGGUAG	2	MIMAT0000062	163608
hsa-let-7c	hsa-let-7c-5p	GAGGUAG	2	MIMAT0000064	100129
hsa-miR-199a-3p	hsa-miR-199a-3p	CAGUAGU	2	MIMAT0000232	96830
hsa-miR-199b-3p	hsa-miR-199b-3p	CAGUAGU	2	MIMAT0004563	96654
hsa-miR-99a	hsa-miR-99a-5p	ACCCGUA	2	MIMAT0000097	92577
hsa-let-7b	hsa-let-7b-5p	GAGGUAG	2	MIMAT0000063	79784
hsa-miR-29a	hsa-miR-29a-3p	AGCACCA	2	MIMAT0000086	78694
hsa-let-7f	hsa-let-7f-5p	GAGGUAG	2	MIMAT0000067	73054
hsa-miR-191	hsa-miR-191-5p	AACGGAA	2	MIMAT0000440	43208
hsa-let-7d	hsa-let-7d-5p	GAGGUAG	2	MIMAT0000065	41957
hsa-miR-30d	hsa-miR-30d-5p	GUAAACA	2	MIMAT0000245	35620
hsa-miR-21	hsa-miR-21-5p	AGCUUAU	2	MIMAT0000076	34884
hsa-miR-30a	hsa-miR-30a-5p	GUAAACA	2	MIMAT0000087	34616
hsa-miR-103	hsa-miR-103a-3p	GCAGCAU	2	MIMAT0000101	34100
hsa-miR-148a	hsa-miR-148a-3p	CAGUGCA	2	MIMAT0000243	32502
hsa-miR-378	hsa-miR-378a-3p	CUGGACU	1	MIMAT0000732	27528
hsa-miR-100	hsa-miR-100-5p	ACCCGUA	2	MIMAT0000098	23289
hsa-miR-140-3p	hsa-miR-140-3p.1	CCACAGG	2		22634
hsa-miR-107	hsa-miR-107	GCAGCAU	2	MIMAT0000104	20962
hsa-miR-320a	hsa-miR-320a	AAAGCUG	1	MIMAT0000510	14104
hsa-miR-143	hsa-miR-143-3p	GAGAUGA	2	MIMAT0000435	13739
hsa-let-7g	hsa-let-7g-5p	GAGGUAG	2	MIMAT0000414	13137
hsa-miR-29c	hsa-miR-29c-3p	AGCACCA	2	MIMAT0000681	11341
hsa-miR-27b	hsa-miR-27b-3p	UCACAGU	2	MIMAT0000419	11244
hsa-miR-125b	hsa-miR-125b-5p	CCCUGAG	2	MIMAT0000423	10928
hsa-miR-26a	hsa-miR-26a-5p	UCAAGUA	2	MIMAT0000082	10518
hsa-miR-451	hsa-miR-451a	AACCGUU	2	MIMAT0001631	10240
hsa-miR-185	hsa-miR-185-5p	GGAGAGA	1	MIMAT0000455	10084
hsa-let-7e	hsa-let-7e-5p	GAGGUAG	2	MIMAT0000066	9668
hsa-miR-27a	hsa-miR-27a-3p	UCACAGU	2	MIMAT0000084	9646
hsa-miR-146b-5p	hsa-miR-146b-5p	GAGAACU	2	MIMAT0002809	8222
hsa-miR-26b	hsa-miR-26b-5p	UCAAGUA	2	MIMAT0000083	7940
hsa-miR-23a	hsa-miR-23a-3p	UCACAUU	2	MIMAT0000078	7111
hsa-miR-16	hsa-miR-16-5p	AGCAGCA	2	MIMAT0000069	6943
hsa-miR-92a	hsa-miR-92a-3p	AUUGCAC	2	MIMAT0000092	6523
hsa-miR-29b	hsa-miR-29b-3p	AGCACCA	2	MIMAT0000100	5833
hsa-miR-424	hsa-miR-424-5p	AGCAGCA	2	MIMAT0001341	5466
hsa-miR-483-5p	hsa-miR-483-5p	AGACGGG	0	MIMAT0004761	5177
hsa-miR-22	hsa-miR-22-3p	AGCUGCC	2	MIMAT0000077	5093
hsa-miR-194	hsa-miR-194-5p	GUAACAG	2	MIMAT0000460	5079
hsa-miR-193a-3p	hsa-miR-193a-3p	ACUGGCC	2	MIMAT0000459	4879
hsa-miR-23b	hsa-miR-23b-3p	UCACAUU	2	MIMAT0000418	4544
hsa-miR-125a-5p	hsa-miR-125a-5p	CCCUGAG	2	MIMAT0000443	4334
hsa-miR-30e	hsa-miR-30e-5p	GUAAACA	2	MIMAT0000692	4097
hsa-let-7i	hsa-let-7i-5p	GAGGUAG	2	MIMAT0000415	3972
hsa-miR-215	hsa-miR-215-5p	UGACCUA	2	MIMAT0000272	3817
hsa-miR-222	hsa-miR-222-3p	GCUACAU	2	MIMAT0000279	3498
hsa-miR-10a	hsa-miR-10a-5p	ACCCUGU	2	MIMAT0000253	2977
hsa-miR-342-3p	hsa-miR-342-3p	CUCACAC	1	MIMAT0000753	2746
hsa-miR-15a	hsa-miR-15a-5p	AGCAGCA	2	MIMAT0000068	2596
hsa-miR-130a	hsa-miR-130a-3p	AGUGCAA	2	MIMAT0000425	2551
hsa-miR-148b	hsa-miR-148b-3p	CAGUGCA	2	MIMAT0000759	2310
hsa-miR-486-5p	hsa-miR-486-5p	CCUGUAC	1	MIMAT0002177	2304
hsa-miR-128	hsa-miR-128-3p	CACAGUG	2	MIMAT0000424	2224
hsa-miR-25	hsa-miR-25-3p	AUUGCAC	2	MIMAT0000081	2120
hsa-miR-15b	hsa-miR-15b-5p	AGCAGCA	2	MIMAT0000417	2089
hsa-miR-30c	hsa-miR-30c-5p	GUAAACA	2	MIMAT0000244	2012
hsa-miR-28-3p	hsa-miR-28-3p	ACUAGAU	1	MIMAT0004502	1961
hsa-miR-423-5p	hsa-miR-423-5p	GAGGGGC	1	MIMAT0004748	1897
hsa-miR-152	hsa-miR-152-3p	CAGUGCA	2	MIMAT0000438	1758
hsa-miR-151-3p	hsa-miR-151a-3p	UAGACUG	1	MIMAT0000757	1604
hsa-miR-455-3p	hsa-miR-455-3p.1	CAGUCCA	2	MIMAT0004784	1604
hsa-miR-374b	hsa-miR-374b-5p	UAUAAUA	1	MIMAT0004955	1545
hsa-miR-24	hsa-miR-24-3p	GGCUCAG	2	MIMAT0000080	1499
hsa-miR-320b	hsa-miR-320b	AAAGCUG	1	MIMAT0005792	1496
hsa-miR-374a	hsa-miR-374a-5p	UAUAAUA	1	MIMAT0000727	1432
hsa-miR-145	hsa-miR-145-5p	UCCAGUU	2	MIMAT0000437	1205
hsa-miR-146a	hsa-miR-146a-5p	GAGAACU	2	MIMAT0000449	1203
hsa-miR-30b	hsa-miR-30b-5p	GUAAACA	2	MIMAT0000420	1195
hsa-miR-142-5p	hsa-miR-142-5p	AUAAAGU	2	MIMAT0000433	1140
hsa-miR-221	hsa-miR-221-3p	GCUACAU	2	MIMAT0000278	1093
hsa-miR-1	hsa-miR-1-3p	GGAAUGU	2	MIMAT0000416	1079
hsa-miR-181a	hsa-miR-181a-5p	ACAUUCA	2	MIMAT0000256	1054
hsa-miR-885-5p	hsa-miR-885-5p	CCAUUAC	0	MIMAT0004947	1032
hsa-miR-195	hsa-miR-195-5p	AGCAGCA	2	MIMAT0000461	1010
hsa-miR-365	hsa-miR-365a-3p	AAUGCCC	2	MIMAT0000710	872
hsa-miR-17	hsa-miR-17-5p	AAAGUGC	2	MIMAT0000070	853
hsa-miR-193b	hsa-miR-193b-3p	ACUGGCC	2	MIMAT0002819	848
hsa-miR-93	hsa-miR-93-5p	AAAGUGC	2	MIMAT0000093	805
hsa-miR-151-5p	hsa-miR-151a-5p	CGAGGAG	1	MIMAT0004697	760
hsa-miR-411	hsa-miR-411-5p.1	AGUAGAC	1	MIMAT0003329	744
hsa-miR-95	hsa-miR-95-3p	UCAACGG	0	MIMAT0000094	723
hsa-miR-139-3p	hsa-miR-139-3p	GGAGACG	-1	MIMAT0004552	697
hsa-miR-335	hsa-miR-335-5p	CAAGAGC	1	MIMAT0000765	640
hsa-miR-99b	hsa-miR-99b-5p	ACCCGUA	2	MIMAT0000689	612
hsa-miR-503	hsa-miR-503-5p	AGCAGCG	1	MIMAT0002874	608
hsa-miR-186	hsa-miR-186-5p	AAAGAAU	1	MIMAT0000456	580
hsa-miR-33a	hsa-miR-33a-5p	UGCAUUG	2	MIMAT0000091	516
hsa-miR-375	hsa-miR-375	UUGUUCG	2	MIMAT0000728	475
hsa-miR-139-5p	hsa-miR-139-5p	CUACAGU	2	MIMAT0000250	447
hsa-miR-574-3p	hsa-miR-574-3p	ACGCUCA	0	MIMAT0003239	422
hsa-miR-320c	hsa-miR-320c	AAAGCUG	1	MIMAT0005793	410
hsa-miR-28-5p	hsa-miR-28-5p	AGGAGCU	1	MIMAT0000085	407
hsa-miR-155	hsa-miR-155-5p	UAAUGCU	2	MIMAT0000646	393
hsa-miR-376c	hsa-miR-376c-3p	ACAUAGA	1	MIMAT0000720	390
hsa-miR-130b	hsa-miR-130b-3p	AGUGCAA	2	MIMAT0000691	385
hsa-miR-126	hsa-miR-126-3p.1	CGUACCG	2	MIMAT0000445	336
hsa-miR-499-5p	hsa-miR-499a-5p	UAAGACU	2	MIMAT0002870	333
hsa-miR-150	hsa-miR-150-5p	CUCCCAA	2	MIMAT0000451	324
hsa-miR-502-3p	hsa-miR-502-3p	AUGCACC	1	MIMAT0004775	323
hsa-miR-142-3p	hsa-miR-142-3p.1	GUAGUGU	2	MIMAT0000434	317
hsa-miR-495	hsa-miR-495-3p	AACAAAC	1	MIMAT0002817	309
hsa-miR-223	hsa-miR-223-3p	GUCAGUU	2	MIMAT0000280	307
hsa-miR-20a	hsa-miR-20a-5p	AAAGUGC	2	MIMAT0000075	306
hsa-miR-19b	hsa-miR-19b-3p	GUGCAAA	2	MIMAT0000074	293
hsa-miR-127-3p	hsa-miR-127-3p	CGGAUCC	1	MIMAT0000446	276
hsa-miR-744	hsa-miR-744-5p	GCGGGGC	1	MIMAT0004945	275
hsa-miR-106b	hsa-miR-106b-5p	AAAGUGC	2	MIMAT0000680	258
hsa-miR-210	hsa-miR-210-3p	UGUGCGU	2	MIMAT0000267	257
hsa-miR-200b	hsa-miR-200b-3p	AAUACUG	2	MIMAT0000318	257
hsa-miR-452	hsa-miR-452-5p	ACUGUUU	1	MIMAT0001635	247
hsa-miR-497	hsa-miR-497-5p	AGCAGCA	2	MIMAT0002820	236
hsa-miR-361-5p	hsa-miR-361-5p	UAUCAGA	1	MIMAT0000703	235
hsa-miR-200a	hsa-miR-200a-3p	AACACUG	2	MIMAT0000682	234
hsa-miR-193a-5p	hsa-miR-193a-5p	GGGUCUU	2	MIMAT0004614	229
hsa-miR-455-5p	hsa-miR-455-5p	AUGUGCC	2	MIMAT0003150	228
hsa-miR-98	hsa-miR-98-5p	GAGGUAG	2	MIMAT0000096	222
hsa-miR-199a-5p	hsa-miR-199a-5p	CCAGUGU	2	MIMAT0000231	220
hsa-miR-7	hsa-miR-7-5p	GGAAGAC	2	MIMAT0000252	219
hsa-miR-423-3p	hsa-miR-423-3p	GCUCGGU	1	MIMAT0001340	218
hsa-miR-203	hsa-miR-203a-3p.1	GAAAUGU	2		217
hsa-miR-432	hsa-miR-432-5p	CUUGGAG	0	MIMAT0002814	207
hsa-miR-214	hsa-miR-214-3p	CAGCAGG	0	MIMAT0000271	201
hsa-miR-10b	hsa-miR-10b-5p	ACCCUGU	2	MIMAT0000254	200
hsa-miR-1307	hsa-miR-1307-3p	CUCGGCG	0	MIMAT0005951	190
hsa-miR-660	hsa-miR-660-5p	ACCCAUU	0	MIMAT0003338	188
hsa-miR-485-5p	hsa-miR-485-5p	GAGGCUG	1	MIMAT0002175	186
hsa-miR-425	hsa-miR-425-5p	AUGACAC	2	MIMAT0003393	181
hsa-miR-664	hsa-miR-664a-3p	AUUCAUU	-1	MIMAT0005949	174
hsa-miR-383	hsa-miR-383-5p.1	GAUCAGA	2	MIMAT0000738	170
hsa-miR-1291	hsa-miR-1291	GGCCCUG	-1	MIMAT0005881	169
hsa-miR-320d	hsa-miR-320d	AAAGCUG	1	MIMAT0006764	168
hsa-miR-331-3p	hsa-miR-331-3p	CCCCUGG	1	MIMAT0000760	165
hsa-miR-345	hsa-miR-345-5p	CUGACUC	0	MIMAT0000772	151
hsa-miR-490-3p	hsa-miR-490-3p	AACCUGG	2	MIMAT0002806	147
hsa-miR-409-5p	hsa-miR-409-5p	GGUUACC	1	MIMAT0001638	146
hsa-miR-574-5p	hsa-miR-574-5p	GAGUGUG	0	MIMAT0004795	144
hsa-miR-484	hsa-miR-484	CAGGCUC	-1	MIMAT0002174	137
hsa-miR-181b	hsa-miR-181b-5p	ACAUUCA	2	MIMAT0000257	135
hsa-miR-885-3p	hsa-miR-885-3p	GGCAGCG	-1	MIMAT0004948	135
hsa-miR-340	hsa-miR-340-5p	UAUAAAG	1	MIMAT0004692	134
hsa-miR-339-3p	hsa-miR-339-3p	GAGCGCC	0	MIMAT0004702	132
hsa-miR-32	hsa-miR-32-5p	AUUGCAC	2	MIMAT0000090	131
hsa-miR-487b	hsa-miR-487b-3p	AUCGUAC	1	MIMAT0003180	128
hsa-miR-421	hsa-miR-421	UCAACAG	1	MIMAT0003339	127
hsa-miR-629	hsa-miR-629-5p	GGGUUUA	0	MIMAT0004810	126
hsa-miR-363	hsa-miR-363-3p	AUUGCAC	2	MIMAT0000707	124
hsa-miR-342-5p	hsa-miR-342-5p	GGGGUGC	-1	MIMAT0004694	121
hsa-miR-532-3p	hsa-miR-532-3p	CUCCCAC	1	MIMAT0004780	118
hsa-miR-144	hsa-miR-144-3p	ACAGUAU	2	MIMAT0000436	114
hsa-miR-598	hsa-miR-598-3p	ACGUCAU	-1	MIMAT0003266	114
hsa-miR-494	hsa-miR-494-3p	GAAACAU	1	MIMAT0002816	112
hsa-miR-652	hsa-miR-652-3p	AUGGCGC	1	MIMAT0003322	110
hsa-miR-2110	hsa-miR-2110	UGGGGAA	-1	MIMAT0010133	109
hsa-miR-532-5p	hsa-miR-532-5p	AUGCCUU	1	MIMAT0002888	100
hsa-miR-324-5p	hsa-miR-324-5p	GCAUCCC	1	MIMAT0000761	99
hsa-miR-379	hsa-miR-379-5p	GGUAGAC	1	MIMAT0000733	97
hsa-miR-361-3p	hsa-miR-361-3p	CCCCCAG	0	MIMAT0004682	96
hsa-miR-323-3p	hsa-miR-323a-3p	ACAUUAC	1	MIMAT0000755	96
hsa-miR-429	hsa-miR-429	AAUACUG	2	MIMAT0001536	93
hsa-miR-641	hsa-miR-641	AAGACAU	0	MIMAT0003311	91
hsa-miR-197	hsa-miR-197-3p	UCACCAC	0	MIMAT0000227	87
hsa-miR-542-3p	hsa-miR-542-3p	GUGACAG	1	MIMAT0003389	82
hsa-miR-1278	hsa-miR-1278	AGUACUG	0	MIMAT0005936	82
hsa-miR-590-5p	hsa-miR-590-5p	AGCUUAU	2	MIMAT0003258	78
hsa-miR-483-3p	hsa-miR-483-3p.1	ACUCCUC	1		76
hsa-miR-204	hsa-miR-204-5p	UCCCUUU	2	MIMAT0000265	73
hsa-miR-1285	hsa-miR-1285-3p	CUGGGCA	-1	MIMAT0005876	69
hsa-miR-132	hsa-miR-132-3p	AACAGUC	2	MIMAT0000426	68
hsa-miR-34a	hsa-miR-34a-5p	GGCAGUG	2	MIMAT0000255	67
hsa-miR-106a	hsa-miR-106a-5p	AAAGUGC	2	MIMAT0000103	66
hsa-miR-92b	hsa-miR-92b-3p	AUUGCAC	2	MIMAT0003218	66
hsa-miR-339-5p	hsa-miR-339-5p	CCCUGUC	1	MIMAT0000764	65
hsa-miR-675	hsa-miR-675-5p	GGUGCGG	-1	MIMAT0004284	64
hsa-miR-224	hsa-miR-224-5p	AAGUCAC	1	MIMAT0000281	63
hsa-miR-376b	hsa-miR-376b-3p	UCAUAGA	1	MIMAT0002172	62
hsa-miR-217	hsa-miR-217	ACUGCAU	2	MIMAT0000274	61
hsa-miR-548e	hsa-miR-548e-3p	AAAACUG	-1	MIMAT0005874	61
hsa-miR-299-5p	hsa-miR-299-5p	GGUUUAC	1	MIMAT0002890	59
hsa-miR-330-3p	hsa-miR-330-3p	CAAAGCA	1	MIMAT0000751	58
hsa-miR-1277	hsa-miR-1277-3p	ACGUAGA	0	MIMAT0005933	57
hsa-miR-1246	hsa-miR-1246	AUGGAUU	-1	MIMAT0005898	55
hsa-miR-505	hsa-miR-505-3p.1	GUCAACA	1	MIMAT0002876	52
hsa-miR-708	hsa-miR-708-5p	AGGAGCU	1	MIMAT0004926	51
hsa-miR-485-3p	hsa-miR-485-3p	UCAUACA	0	MIMAT0002176	50
hsa-miR-369-5p	hsa-miR-369-5p	GAUCGAC	-1	MIMAT0001621	49
hsa-miR-433	hsa-miR-433-3p	UCAUGAU	1	MIMAT0001627	48
hsa-miR-181d	hsa-miR-181d-5p	ACAUUCA	2	MIMAT0002821	46
hsa-miR-548j	hsa-miR-548j-5p	AAAGUAA	-1	MIMAT0005875	46
hsa-miR-548p	hsa-miR-548p	AGCAAAA	-1	MIMAT0005934	46
hsa-miR-1271	hsa-miR-1271-5p	UUGGCAC	2	MIMAT0005796	45
hsa-miR-362-3p	hsa-miR-362-3p	ACACACC	1	MIMAT0004683	44
hsa-miR-134	hsa-miR-134-5p	GUGACUG	1	MIMAT0000447	43
hsa-miR-409-3p	hsa-miR-409-3p	AAUGUUG	1	MIMAT0001639	43
hsa-miR-889	hsa-miR-889-3p	UAAUAUC	0	MIMAT0004921	43
hsa-miR-216b	hsa-miR-216b-5p	AAUCUCU	2	MIMAT0004959	43
hsa-miR-18a	hsa-miR-18a-5p	AAGGUGC	2	MIMAT0000072	42
hsa-miR-136	hsa-miR-136-5p	CUCCAUU	1	MIMAT0000448	39
hsa-miR-1244	hsa-miR-1244	AGUAGUU	-1	MIMAT0005896	39
hsa-miR-1303	hsa-miR-1303	UUAGAGA	-1	MIMAT0005891	38
hsa-miR-338-3p	hsa-miR-338-3p	CCAGCAU	2	MIMAT0000763	37
hsa-miR-501-3p	hsa-miR-501-3p	AUGCACC	1	MIMAT0004774	37
hsa-miR-450a	hsa-miR-450a-5p	UUUGCGA	1	MIMAT0001545	36
hsa-miR-31	hsa-miR-31-5p	GGCAAGA	2	MIMAT0000089	35
hsa-miR-200c	hsa-miR-200c-3p	AAUACUG	2	MIMAT0000617	34
hsa-miR-362-5p	hsa-miR-362-5p	AUCCUUG	1	MIMAT0000705	34
hsa-miR-543	hsa-miR-543	AACAUUC	1	MIMAT0004954	34
hsa-miR-382	hsa-miR-382-5p	AAGUUGU	1	MIMAT0000737	33
hsa-miR-369-3p	hsa-miR-369-3p	AUAAUAC	1	MIMAT0000721	31
hsa-miR-625	hsa-miR-625-5p	GGGGGAA	0	MIMAT0003294	31
hsa-miR-582-3p	hsa-miR-582-3p	AACUGGU	0	MIMAT0004797	30
hsa-miR-590-3p	hsa-miR-590-3p	AAUUUUA	-1	MIMAT0004801	30
hsa-miR-146b-3p	hsa-miR-146b-3p	GCCCUGU	-1	MIMAT0004766	29
hsa-miR-181c	hsa-miR-181c-5p	ACAUUCA	2	MIMAT0000258	27
hsa-miR-628-5p	hsa-miR-628-5p	UGCUGAC	0	MIMAT0004809	27
hsa-miR-450b-5p	hsa-miR-450b-5p	UUUGCAA	0	MIMAT0004909	27
hsa-miR-1255a	hsa-miR-1255a	GGAUGAG	-1	MIMAT0005906	27
hsa-miR-1269	hsa-miR-1269a	UGGACUG	0	MIMAT0005923	27
hsa-miR-556-3p	hsa-miR-556-3p	UAUUACC	0	MIMAT0004793	26
hsa-miR-548k	hsa-miR-548k	AAAGUAC	-1	MIMAT0005882	26
hsa-miR-324-3p	hsa-miR-324-3p	CUGCCCC	0	MIMAT0000762	25
hsa-miR-576-5p	hsa-miR-576-5p	UUCUAAU	0	MIMAT0003241	25
hsa-miR-877	hsa-miR-877-5p	UAGAGGA	1	MIMAT0004949	25
hsa-miR-887	hsa-miR-887-3p	UGAACGG	0	MIMAT0004951	25
hsa-miR-1299	hsa-miR-1299	UCUGGAA	-1	MIMAT0005887	25
hsa-miR-1301	hsa-miR-1301-3p	UGCAGCU	0	MIMAT0005797	24
hsa-miR-766	hsa-miR-766-3p	CUCCAGC	-1	MIMAT0003888	24
hsa-miR-576-3p	hsa-miR-576-3p	AGAUGUG	-1	MIMAT0004796	23
hsa-miR-1185	hsa-miR-1185-5p	GAGGAUA	0	MIMAT0005798	23
hsa-miR-182	hsa-miR-182-5p	UUGGCAA	2	MIMAT0000259	22
hsa-miR-548c-5p	hsa-miR-548c-5p	AAAGUAA	-1	MIMAT0004806	21
hsa-miR-376a	hsa-miR-376a-3p	UCAUAGA	1	MIMAT0000729	20
hsa-miR-33b	hsa-miR-33b-5p	UGCAUUG	2	MIMAT0003301	20
hsa-miR-154	hsa-miR-154-5p	AGGUUAU	1	MIMAT0000452	19
hsa-miR-504	hsa-miR-504-5p.1	ACCCUGG	1		19
hsa-miR-127-5p	hsa-miR-127-5p	UGAAGCU	-1	MIMAT0004604	18
hsa-miR-941	hsa-miR-941	ACCCGGC	0	MIMAT0004984	18
hsa-miR-1255b	hsa-miR-1255b-5p	GGAUGAG	-1	MIMAT0005945	18
hsa-miR-551b	hsa-miR-551b-3p	CGACCCA	2	MIMAT0003233	17
hsa-miR-618	hsa-miR-618	AACUCUA	-1	MIMAT0003287	17
hsa-miR-548d-5p	hsa-miR-548d-5p	AAAGUAA	-1	MIMAT0004812	17
hsa-miR-328	hsa-miR-328-3p	UGGCCCU	1	MIMAT0000752	16
hsa-miR-874	hsa-miR-874-3p	UGCCCUG	1	MIMAT0004911	16
hsa-miR-219-5p	hsa-miR-219a-5p	GAUUGUC	2	MIMAT0000276	15
hsa-miR-491-5p	hsa-miR-491-5p	GUGGGGA	1	MIMAT0002807	15
hsa-miR-654-3p	hsa-miR-654-3p	AUGUCUG	0	MIMAT0004814	15
hsa-miR-199b-5p	hsa-miR-199b-5p	CCAGUGU	2	MIMAT0000263	14
hsa-miR-337-3p	hsa-miR-337-3p	UCCUAUA	0	MIMAT0000754	14
hsa-miR-133a	hsa-miR-133a-3p.1	UGGUCCC	2		13
hsa-miR-410	hsa-miR-410-3p	AUAUAAC	1	MIMAT0002171	13
hsa-miR-1468	hsa-miR-1468-5p	UCCGUUU	-1	MIMAT0006789	13
hsa-miR-454	hsa-miR-454-3p	AGUGCAA	2	MIMAT0003885	13
hsa-miR-138	hsa-miR-138-5p	GCUGGUG	2	MIMAT0000430	12
hsa-miR-206	hsa-miR-206	GGAAUGU	2	MIMAT0000462	12
hsa-miR-377	hsa-miR-377-3p	UCACACA	1	MIMAT0000730	12
hsa-miR-548a-3p	hsa-miR-548a-3p	AAAACUG	-1	MIMAT0003251	12
hsa-miR-19a	hsa-miR-19a-3p	GUGCAAA	2	MIMAT0000073	11
hsa-miR-183	hsa-miR-183-5p.1	AUGGCAC	2	MIMAT0000261	11
hsa-miR-511	hsa-miR-511-5p	UGUCUUU	-1	MIMAT0002808	11
hsa-miR-582-5p	hsa-miR-582-5p	UACAGUU	1	MIMAT0003247	11
hsa-miR-655	hsa-miR-655-3p	UAAUACA	1	MIMAT0003331	11
hsa-miR-769-5p	hsa-miR-769-5p	GAGACCU	0	MIMAT0003886	11
hsa-miR-944	hsa-miR-944	AAUUAUU	0	MIMAT0004987	11
hsa-miR-663b	hsa-miR-663b	GUGGCCC	-1	MIMAT0005867	11
hsa-miR-140-5p	hsa-miR-140-5p	AGUGGUU	2	MIMAT0000431	10
hsa-miR-329	hsa-miR-329-3p	ACACACC	1	MIMAT0001629	10
hsa-miR-486-3p	hsa-miR-486-3p	GGGGCAG	-1	MIMAT0004762	10
hsa-miR-589	hsa-miR-589-5p	GAGAACC	0	MIMAT0004799	10
hsa-miR-1973	hsa-miR-1973	CCGUGCA	-1	MIMAT0009448	10
hsa-miR-493	hsa-miR-493-3p	GAAGGUC	1	MIMAT0003161	9
hsa-miR-656	hsa-miR-656-3p	AUAUUAU	0	MIMAT0003332	9
hsa-miR-542-5p	hsa-miR-542-5p	CGGGGAU	-1	MIMAT0003340	9
hsa-miR-1249	hsa-miR-1249-3p	CGCCCUU	1	MIMAT0005901	9
hsa-miR-337-5p	hsa-miR-337-5p	AACGGCU	-1	MIMAT0004695	8
hsa-miR-570	hsa-miR-570-3p	GAAAACA	-1	MIMAT0003235	8
hsa-miR-548o	hsa-miR-548o-3p	CAAAACU	0	MIMAT0005919	8
hsa-miR-212	hsa-miR-212-3p	AACAGUC	2	MIMAT0000269	7
hsa-miR-124	hsa-miR-124-3p.1	AAGGCAC	2	MIMAT0000422	7
hsa-miR-765	hsa-miR-765	GGAGGAG	-1	MIMAT0003945	7
hsa-miR-1287	hsa-miR-1287-5p	GCUGGAU	0	MIMAT0005878	7
hsa-miR-1304	hsa-miR-1304-5p	UUGAGGC	-1	MIMAT0005892	7
hsa-miR-187	hsa-miR-187-3p	CGUGUCU	2	MIMAT0000262	6
hsa-miR-18b	hsa-miR-18b-5p	AAGGUGC	2	MIMAT0001412	6
hsa-miR-548b-5p	hsa-miR-548b-5p	AAAGUAA	-1	MIMAT0004798	6
hsa-miR-548b-3p	hsa-miR-548b-3p	AAGAACC	-1	MIMAT0003254	6
hsa-miR-1248	hsa-miR-1248	CCUUCUU	-1	MIMAT0005900	6
hsa-miR-1258	hsa-miR-1258	GUUAGGA	-1	MIMAT0005909	6
hsa-miR-372	hsa-miR-372-3p	AAGUGCU	2	MIMAT0000724	5
hsa-miR-135b	hsa-miR-135b-5p	AUGGCUU	2	MIMAT0000758	5
hsa-miR-20b	hsa-miR-20b-5p	AAAGUGC	2	MIMAT0001413	5
hsa-miR-487a	hsa-miR-487a-3p	AUCAUAC	1	MIMAT0002178	5
hsa-miR-550	hsa-miR-550a-5p	GUGCCUG	-1	MIMAT0004800	5
hsa-miR-509-3-5p	hsa-miR-509-3-5p	ACUGCAG	-1	MIMAT0004975	5
hsa-miR-940	hsa-miR-940	AGGCAGG	-1	MIMAT0004983	5
hsa-miR-942	hsa-miR-942-5p	CUUCUCU	0	MIMAT0004985	5
hsa-miR-1294	hsa-miR-1294	GUGAGGU	0	MIMAT0005884	5
hsa-miR-1292	hsa-miR-1292-5p	GGGAACG	-1	MIMAT0005943	5
hsa-miR-96	hsa-miR-96-5p	UUGGCAC	2	MIMAT0000095	4
hsa-miR-141	hsa-miR-141-3p	AACACUG	2	MIMAT0000432	4
hsa-miR-9	hsa-miR-9-5p	CUUUGGU	2	MIMAT0000441	4
hsa-miR-184	hsa-miR-184	GGACGGA	2	MIMAT0000454	4
hsa-miR-299-3p	hsa-miR-299-3p	AUGUGGG	1	MIMAT0000687	4
hsa-miR-296-5p	hsa-miR-296-5p	GGGCCCC	1	MIMAT0000690	4
hsa-miR-370	hsa-miR-370-3p	CCUGCUG	1	MIMAT0000722	4
hsa-miR-326	hsa-miR-326	CUCUGGG	1	MIMAT0000756	4
hsa-miR-616	hsa-miR-616-3p	GUCAUUG	0	MIMAT0004805	4
hsa-miR-548l	hsa-miR-548l	AAAGUAU	-1	MIMAT0005889	4
hsa-miR-548n	hsa-miR-548n	AAAAGUA	-1	MIMAT0005916	4
hsa-miR-1270	hsa-miR-1270	UGGAGAU	0	MIMAT0005924	4
hsa-miR-1284	hsa-miR-1284	CUAUACA	-1	MIMAT0005941	4
hsa-miR-1537	hsa-miR-1537-3p	AAACCGU	-1	MIMAT0007399	4
hsa-miR-219-1-3p	hsa-miR-219a-1-3p	GAGUUGA	-1	MIMAT0004567	3
hsa-miR-34c-5p	hsa-miR-34c-5p	GGCAGUG	2	MIMAT0000686	3
hsa-miR-301a	hsa-miR-301a-3p	AGUGCAA	2	MIMAT0000688	3
hsa-miR-496	hsa-miR-496.1	GAGUAUU	1	MIMAT0002818	3
hsa-miR-584	hsa-miR-584-5p	UAUGGUU	0	MIMAT0003249	3
hsa-miR-651	hsa-miR-651-5p	UUAGGAU	0	MIMAT0003321	3
hsa-miR-769-3p	hsa-miR-769-3p	UGGGAUC	-1	MIMAT0003887	3
hsa-miR-548f	hsa-miR-548f-3p	AAAACUG	-1	MIMAT0005895	3
hsa-miR-1254	hsa-miR-1254	GCCUGGA	-1	MIMAT0005905	3
hsa-miR-1256	hsa-miR-1256	GGCAUUG	-1	MIMAT0005907	3
hsa-miR-1268	hsa-miR-1268a	GGGCGUG	-1	MIMAT0005922	3
hsa-miR-548h	hsa-miR-548h-5p	AAAGUAA	-1	MIMAT0005928	3
hsa-miR-1306	hsa-miR-1306-3p	CGUUGGC	-1	MIMAT0005950	3
hsa-miR-196a	hsa-miR-196a-5p	AGGUAGU	2	MIMAT0000226	2
hsa-miR-218	hsa-miR-218-5p	UGUGCUU	2	MIMAT0000275	2
hsa-miR-135a	hsa-miR-135a-5p	AUGGCUU	2	MIMAT0000428	2
hsa-miR-149	hsa-miR-149-5p	CUGGCUC	1	MIMAT0000450	2
hsa-miR-219-2-3p	hsa-miR-219a-2-3p	GAAUUGU	1	MIMAT0004675	2
hsa-miR-381	hsa-miR-381-3p	AUACAAG	1	MIMAT0000736	2
hsa-miR-513a-5p	hsa-miR-513a-5p	UCACAGG	0	MIMAT0002877	2
hsa-miR-539	hsa-miR-539-5p	GAGAAAU	-1	MIMAT0003163	2
hsa-miR-592	hsa-miR-592	UGUGUCA	-1	MIMAT0003260	2
hsa-miR-643	hsa-miR-643	CUUGUAU	-1	MIMAT0003313	2
hsa-miR-147b	hsa-miR-147b	UGUGCGG	2	MIMAT0004928	2
hsa-miR-190b	hsa-miR-190b	GAUAUGU	2	MIMAT0004929	2
hsa-miR-665	hsa-miR-665	CCAGGAG	1	MIMAT0004952	2
hsa-miR-1179	hsa-miR-1179	AGCAUUC	0	MIMAT0005824	2
hsa-miR-1252	hsa-miR-1252-5p	GAAGGAA	0	MIMAT0005944	2
hsa-miR-513c	hsa-miR-513c-5p	UCUCAAG	0	MIMAT0005789	2
hsa-miR-1908	hsa-miR-1908-5p	GGCGGGG	0	MIMAT0007881	2
hsa-miR-216a	hsa-miR-216a-5p	AAUCUCA	2	MIMAT0000273	1
hsa-miR-153	hsa-miR-153-3p	UGCAUAG	2	MIMAT0000439	1
hsa-miR-125a-3p	hsa-miR-125a-3p	CAGGUGA	-1	MIMAT0004602	1
hsa-miR-129-3p	hsa-miR-129-2-3p	AGCCCUU	2	MIMAT0004605	1
hsa-miR-34b	hsa-miR-34b-3p	AAUCACU	-1	MIMAT0004676	1
hsa-miR-371-5p	hsa-miR-371a-5p	CUCAAAC	1	MIMAT0004687	1
hsa-miR-380	hsa-miR-380-3p	AUGUAAU	0	MIMAT0000735	1
hsa-miR-330-5p	hsa-miR-330-5p	CUCUGGG	1	MIMAT0004693	1
hsa-miR-338-5p	hsa-miR-338-5p	ACAAUAU	-1	MIMAT0004701	1
hsa-miR-133b	hsa-miR-133b	UUGGUCC	2	MIMAT0000770	1
hsa-miR-346	hsa-miR-346	GUCUGCC	1	MIMAT0000773	1
hsa-miR-196b	hsa-miR-196b-5p	AGGUAGU	2	MIMAT0001080	1
hsa-miR-449a	hsa-miR-449a	GGCAGUG	2	MIMAT0001541	1
hsa-miR-489	hsa-miR-489-3p	UGACAUC	2	MIMAT0002805	1
hsa-miR-500	hsa-miR-500a-5p	AAUCCUU	-1	MIMAT0004773	1
hsa-miR-501-5p	hsa-miR-501-5p	AUCCUUU	-1	MIMAT0002872	1
hsa-miR-545	hsa-miR-545-3p	CAGCAAA	0	MIMAT0003165	1
hsa-miR-552	hsa-miR-552-3p	ACAGGUG	0	MIMAT0003215	1
hsa-miR-556-5p	hsa-miR-556-5p	AUGAGCU	0	MIMAT0003220	1
hsa-miR-577	hsa-miR-577	AGAUAAA	0	MIMAT0003242	1
hsa-miR-579	hsa-miR-579-3p	UCAUUUG	0	MIMAT0003244	1
hsa-miR-612	hsa-miR-612	CUGGGCA	-1	MIMAT0003280	1
hsa-miR-624	hsa-miR-624-3p	ACAAGGU	0	MIMAT0004807	1
hsa-miR-642	hsa-miR-642a-5p	UCCCUCU	0	MIMAT0003312	1
hsa-miR-650	hsa-miR-650	GGAGGCA	0	MIMAT0003320	1
hsa-miR-654-5p	hsa-miR-654-5p	GGUGGGC	0	MIMAT0003330	1
hsa-miR-758	hsa-miR-758-3p	UUGUGAC	1	MIMAT0003879	1
hsa-miR-671-3p	hsa-miR-671-3p	CCGGUUC	0	MIMAT0004819	1
hsa-miR-1224-5p	hsa-miR-1224-5p	UGAGGAC	1	MIMAT0005458	1
hsa-miR-1296	hsa-miR-1296-5p	UAGGGCC	0	MIMAT0005794	1
hsa-miR-873	hsa-miR-873-5p.1	CAGGAAC	1	MIMAT0004953	1
hsa-miR-760	hsa-miR-760	GGCUCUG	1	MIMAT0004957	1
hsa-miR-934	hsa-miR-934	GUCUACU	0	MIMAT0004977	1
hsa-miR-935	hsa-miR-935	CAGUUAC	-1	MIMAT0004978	1
hsa-miR-1180	hsa-miR-1180-3p	UUCCGGC	-1	MIMAT0005825	1
hsa-miR-1229	hsa-miR-1229-3p	UCUCACC	-1	MIMAT0005584	1
hsa-miR-1289	hsa-miR-1289	GGAGUCC	-1	MIMAT0005879	1
hsa-miR-1302	hsa-miR-1302	UGGGACA	-1	MIMAT0005890	1
hsa-miR-1247	hsa-miR-1247-5p	CCCGUCC	0	MIMAT0005899	1
hsa-miR-1262	hsa-miR-1262	UGGGUGA	-1	MIMAT0005914	1
hsa-miR-1276	hsa-miR-1276	AAAGAGC	0	MIMAT0005930	1
hsa-miR-548i	hsa-miR-548i	AAAGUAA	-1	MIMAT0005935	1
hsa-miR-1197	hsa-miR-1197	AGGACAC	1	MIMAT0005955	1
hsa-miR-105	hsa-miR-105-5p	CAAAUGC	0	MIMAT0000102	0
hsa-miR-198	hsa-miR-198	GUCCAGA	-1	MIMAT0000228	0
hsa-miR-208a	hsa-miR-208a-3p	UAAGACG	2	MIMAT0000241	0
hsa-miR-129-5p	hsa-miR-129-5p	UUUUUGC	2	MIMAT0000242	0
hsa-miR-147	hsa-miR-147a	UGUGUGG	0	MIMAT0000251	0
hsa-miR-205	hsa-miR-205-5p	CCUUCAU	2	MIMAT0000266	0
hsa-miR-211	hsa-miR-211-5p	UCCCUUU	2	MIMAT0000268	0
hsa-miR-137	hsa-miR-137	UAUUGCU	2	MIMAT0000429	0
hsa-miR-188-5p	hsa-miR-188-5p	AUCCCUU	1	MIMAT0000457	0
hsa-miR-188-3p	hsa-miR-188-3p	UCCCACA	-1	MIMAT0004613	0
hsa-miR-190	hsa-miR-190a-5p	GAUAUGU	2	MIMAT0000458	0
hsa-miR-302a	hsa-miR-302a-3p	AAGUGCU	2	MIMAT0000684	0
hsa-miR-34c-3p	hsa-miR-34c-3p	AUCACUA	-1	MIMAT0004677	0
hsa-miR-296-3p	hsa-miR-296-3p	AGGGUUG	1	MIMAT0004679	0
hsa-miR-302b	hsa-miR-302b-3p	AAGUGCU	2	MIMAT0000715	0
hsa-miR-302c	hsa-miR-302c-3p.1	AAGUGCU	2	MIMAT0000717	0
hsa-miR-302d	hsa-miR-302d-3p	AAGUGCU	2	MIMAT0000718	0
hsa-miR-367	hsa-miR-367-3p	AUUGCAC	2	MIMAT0000719	0
hsa-miR-371-3p	hsa-miR-371a-3p	AGUGCCG	0	MIMAT0000723	0
hsa-miR-373	hsa-miR-373-3p	AAGUGCU	2	MIMAT0000726	0
hsa-miR-323-5p	hsa-miR-323a-5p	GGUGGUC	-1	MIMAT0004696	0
hsa-miR-331-5p	hsa-miR-331-5p	UAGGUAU	-1	MIMAT0004700	0
hsa-miR-325	hsa-miR-325	CUAGUAG	0	MIMAT0000771	0
hsa-miR-384	hsa-miR-384	UUCCUAG	1	MIMAT0001075	0
hsa-miR-422a	hsa-miR-422a	CUGGACU	1	MIMAT0001339	0
hsa-miR-448	hsa-miR-448	UGCAUAU	1	MIMAT0001532	0
hsa-miR-431	hsa-miR-431-5p	GUCUUGC	1	MIMAT0001625	0
hsa-miR-453	hsa-miR-323b-5p	GGUUGUC	-1	MIMAT0001630	0
hsa-miR-412	hsa-miR-412-3p	CUUCACC	-1	MIMAT0002170	0
hsa-miR-488	hsa-miR-488-3p	UGAAAGG	1	MIMAT0004763	0
hsa-miR-490-5p	hsa-miR-490-5p	CAUGGAU	-1	MIMAT0004764	0
hsa-miR-491-3p	hsa-miR-491-3p	UUAUGCA	-1	MIMAT0004765	0
hsa-miR-202	hsa-miR-202-3p	GAGGUAU	-1	MIMAT0002811	0
hsa-miR-492	hsa-miR-492	GGACCUG	-1	MIMAT0002812	0
hsa-miR-512-5p	hsa-miR-512-5p	ACUCAGC	-1	MIMAT0002822	0
hsa-miR-512-3p	hsa-miR-512-3p	AGUGCUG	0	MIMAT0002823	0
hsa-miR-498	hsa-miR-498	UUCAAGC	0	MIMAT0002824	0
hsa-miR-520e	hsa-miR-520e	AAGUGCU	2	MIMAT0002825	0
hsa-miR-515-5p	hsa-miR-515-5p	UCUCCAA	0	MIMAT0002826	0
hsa-miR-515-3p	hsa-miR-515-3p	AGUGCCU	-1	MIMAT0002827	0
hsa-miR-519e	hsa-miR-519e-3p	AGUGCCU	-1	MIMAT0002829	0
hsa-miR-520f	hsa-miR-520f-3p	AGUGCUU	2	MIMAT0002830	0
hsa-miR-519c-5p	hsa-miR-519c-5p	UCUAGAG	0	MIMAT0002831	0
hsa-miR-519c-3p	hsa-miR-519c-3p	AAGUGCA	0	MIMAT0002832	0
hsa-miR-520a-5p	hsa-miR-520a-5p	UCCAGAG	0	MIMAT0002833	0
hsa-miR-520a-3p	hsa-miR-520a-3p	AAGUGCU	2	MIMAT0002834	0
hsa-miR-526b	hsa-miR-526b-5p	UCUUGAG	0	MIMAT0002835	0
hsa-miR-519b-5p	hsa-miR-519b-5p	UCUAGAG	0	MIMAT0005454	0
hsa-miR-519b-3p	hsa-miR-519b-3p	AAGUGCA	0	MIMAT0002837	0
hsa-miR-525-5p	hsa-miR-525-5p	UCCAGAG	0	MIMAT0002838	0
hsa-miR-525-3p	hsa-miR-525-3p	AAGGCGC	0	MIMAT0002839	0
hsa-miR-523	hsa-miR-523-3p	AACGCGC	0	MIMAT0002840	0
hsa-miR-518f	hsa-miR-518f-3p	AAAGCGC	0	MIMAT0002842	0
hsa-miR-520b	hsa-miR-520b	AAGUGCU	2	MIMAT0002843	0
hsa-miR-518b	hsa-miR-518b	AAAGCGC	0	MIMAT0002844	0
hsa-miR-526a	hsa-miR-526a	UCUAGAG	0	MIMAT0002845	0
hsa-miR-520c-5p	hsa-miR-520c-5p	UCUAGAG	0	MIMAT0005455	0
hsa-miR-520c-3p	hsa-miR-520c-3p	AAGUGCU	2	MIMAT0002846	0
hsa-miR-518c	hsa-miR-518c-3p	AAAGCGC	0	MIMAT0002848	0
hsa-miR-524-5p	hsa-miR-524-5p	UACAAAG	0	MIMAT0002849	0
hsa-miR-524-3p	hsa-miR-524-3p	AAGGCGC	0	MIMAT0002850	0
hsa-miR-517a	hsa-miR-517a-3p	UCGUGCA	0	MIMAT0002852	0
hsa-miR-519d	hsa-miR-519d-3p	AAAGUGC	2	MIMAT0002853	0
hsa-miR-521	hsa-miR-521	ACGCACU	-1	MIMAT0002854	0
hsa-miR-520d-5p	hsa-miR-520d-5p	UACAAAG	0	MIMAT0002855	0
hsa-miR-520d-3p	hsa-miR-520d-3p	AAGUGCU	2	MIMAT0002856	0
hsa-miR-517b	hsa-miR-517b-3p	UCGUGCA	0	MIMAT0002857	0
hsa-miR-520g	hsa-miR-520g-3p	CAAAGUG	0	MIMAT0002858	0
hsa-miR-516b	hsa-miR-516b-5p	UCUGGAG	0	MIMAT0002859	0
hsa-miR-518e	hsa-miR-518e-3p	AAGCGCU	-1	MIMAT0002861	0
hsa-miR-518a-5p	hsa-miR-518a-5p	UGCAAAG	-1	MIMAT0005457	0
hsa-miR-518a-3p	hsa-miR-518a-3p	AAAGCGC	0	MIMAT0002863	0
hsa-miR-518d-5p	hsa-miR-518d-5p	UCUAGAG	0	MIMAT0005456	0
hsa-miR-518d-3p	hsa-miR-518d-3p	AAAGCGC	0	MIMAT0002864	0
hsa-miR-517c	hsa-miR-517c-3p	UCGUGCA	0	MIMAT0002866	0
hsa-miR-520h	hsa-miR-520h	CAAAGUG	0	MIMAT0002867	0
hsa-miR-522	hsa-miR-522-3p	AAAUGGU	0	MIMAT0002868	0
hsa-miR-519a	hsa-miR-519a-3p	AAGUGCA	0	MIMAT0002869	0
hsa-miR-527	hsa-miR-527	UGCAAAG	-1	MIMAT0002862	0
hsa-miR-516a-5p	hsa-miR-516a-5p	UCUCGAG	0	MIMAT0004770	0
hsa-miR-516a-3p	hsa-miR-516a-3p	GCUUCCU	-1	MIMAT0006778	0
hsa-miR-499-3p	hsa-miR-499a-3p	ACAUCAC	-1	MIMAT0004772	0
hsa-miR-502-5p	hsa-miR-502-5p	UCCUUGC	-1	MIMAT0002873	0
hsa-miR-513a-3p	hsa-miR-513a-3p	AAAUUUC	-1	MIMAT0004777	0
hsa-miR-506	hsa-miR-506-3p	UAAGGCA	2		0
hsa-miR-507	hsa-miR-507	UUUGCAC	-1	MIMAT0002879	0
hsa-miR-508-5p	hsa-miR-508-5p	ACUCCAG	-1	MIMAT0004778	0
hsa-miR-508-3p	hsa-miR-508-3p	GAUUGUA	0	MIMAT0002880	0
hsa-miR-509-5p	hsa-miR-509-5p	ACUGCAG	-1	MIMAT0004779	0
hsa-miR-509-3p	hsa-miR-509-3p	GAUUGGU	0	MIMAT0002881	0
hsa-miR-510	hsa-miR-510-5p	ACUCAGG	0	MIMAT0002882	0
hsa-miR-514	hsa-miR-514a-3p	UUGACAC	0	MIMAT0002883	0
hsa-miR-544	hsa-miR-544a	UUCUGCA	-1	MIMAT0003164	0
hsa-miR-551a	hsa-miR-551a	CGACCCA	2	MIMAT0003214	0
hsa-miR-553	hsa-miR-553	AAACGGU	-1	MIMAT0003216	0
hsa-miR-554	hsa-miR-554	CUAGUCC	-1	MIMAT0003217	0
hsa-miR-555	hsa-miR-555	GGGUAAG	-1	MIMAT0003219	0
hsa-miR-557	hsa-miR-557	UUUGCAC	-1	MIMAT0003221	0
hsa-miR-558	hsa-miR-558	GAGCUGC	-1	MIMAT0003222	0
hsa-miR-559	hsa-miR-559	AAAGUAA	-1	MIMAT0003223	0
hsa-miR-561	hsa-miR-561-3p	AAAGUUU	-1	MIMAT0003225	0
hsa-miR-562	hsa-miR-562	AAGUAGC	-1	MIMAT0003226	0
hsa-miR-563	hsa-miR-563	GGUUGAC	-1	MIMAT0003227	0
hsa-miR-564	hsa-miR-564	GGCACGG	-1	MIMAT0003228	0
hsa-miR-566	hsa-miR-566	GGCGCCU	-1	MIMAT0003230	0
hsa-miR-567	hsa-miR-567	GUAUGUU	-1	MIMAT0003231	0
hsa-miR-568	hsa-miR-568	UGUAUAA	-1	MIMAT0003232	0
hsa-miR-569	hsa-miR-569	GUUAAUG	-1	MIMAT0003234	0
hsa-miR-571	hsa-miR-571	GAGUUGG	-1	MIMAT0003236	0
hsa-miR-572	hsa-miR-572	UCCGCUC	-1	MIMAT0003237	0
hsa-miR-573	hsa-miR-573	UGAAGUG	-1	MIMAT0003238	0
hsa-miR-575	hsa-miR-575	AGCCAGU	-1	MIMAT0003240	0
hsa-miR-578	hsa-miR-578	UUCUUGU	-1	MIMAT0003243	0
hsa-miR-580	hsa-miR-580-3p	UGAGAAU	0	MIMAT0003245	0
hsa-miR-581	hsa-miR-581	CUUGUGU	-1	MIMAT0003246	0
hsa-miR-583	hsa-miR-583	AAAGAGG	-1	MIMAT0003248	0
hsa-miR-585	hsa-miR-585-3p	GGGCGUA	0	MIMAT0003250	0
hsa-miR-586	hsa-miR-586	AUGCAUU	-1	MIMAT0003252	0
hsa-miR-587	hsa-miR-587	UUCCAUA	-1	MIMAT0003253	0
hsa-miR-588	hsa-miR-588	UGGCCAC	0	MIMAT0003255	0
hsa-miR-591	hsa-miR-591	GACCAUG	-1	MIMAT0003259	0
hsa-miR-593	hsa-miR-593-3p	GUCUCUG	-1	MIMAT0004802	0
hsa-miR-595	hsa-miR-595	AAGUGUG	-1	MIMAT0003263	0
hsa-miR-596	hsa-miR-596	AGCCUGC	-1	MIMAT0003264	0
hsa-miR-597	hsa-miR-597-5p	GUGUCAC	-1	MIMAT0003265	0
hsa-miR-599	hsa-miR-599	UUGAUAA	1		0
hsa-miR-548a-5p	hsa-miR-548a-5p	AAAGUAA	-1	MIMAT0004803	0
hsa-miR-600	hsa-miR-600	CUUACAG	-1	MIMAT0003268	0
hsa-miR-601	hsa-miR-601	GGUCUAG	-1	MIMAT0003269	0
hsa-miR-602	hsa-miR-602	ACACGGG	-1	MIMAT0003270	0
hsa-miR-603	hsa-miR-603	ACACACU	-1	MIMAT0003271	0
hsa-miR-604	hsa-miR-604	GGCUGCG	-1	MIMAT0003272	0
hsa-miR-605	hsa-miR-605-5p	AAAUCCC	-1	MIMAT0003273	0
hsa-miR-606	hsa-miR-606	AACUACU	-1	MIMAT0003274	0
hsa-miR-607	hsa-miR-607	UUCAAAU	-1	MIMAT0003275	0
hsa-miR-608	hsa-miR-608	GGGGUGG	-1	MIMAT0003276	0
hsa-miR-609	hsa-miR-609	GGGUGUU	-1	MIMAT0003277	0
hsa-miR-610	hsa-miR-610	GAGCUAA	-1	MIMAT0003278	0
hsa-miR-611	hsa-miR-611	CGAGGAC	-1	MIMAT0003279	0
hsa-miR-613	hsa-miR-613	GGAAUGU	2	MIMAT0003281	0
hsa-miR-614	hsa-miR-614	AACGCCU	-1	MIMAT0003282	0
hsa-miR-615-5p	hsa-miR-615-5p	GGGGUCC	-1	MIMAT0004804	0
hsa-miR-615-3p	hsa-miR-615-3p	CCGAGCC	1	MIMAT0003283	0
hsa-miR-548c-3p	hsa-miR-548c-3p	AAAAAUC	-1	MIMAT0003285	0
hsa-miR-617	hsa-miR-617	GACUUCC	-1	MIMAT0003286	0
hsa-miR-619	hsa-miR-619-3p	ACCUGGA	-1	MIMAT0003288	0
hsa-miR-620	hsa-miR-620	UGGAGAU	0	MIMAT0003289	0
hsa-miR-621	hsa-miR-621	GCUAGCA	-1	MIMAT0003290	0
hsa-miR-622	hsa-miR-622	CAGUCUG	-1	MIMAT0003291	0
hsa-miR-623	hsa-miR-623	UCCCUUG	-1	MIMAT0003292	0
hsa-miR-626	hsa-miR-626	GCUGUCU	-1	MIMAT0003295	0
hsa-miR-627	hsa-miR-627-5p	UGAGUCU	0	MIMAT0003296	0
hsa-miR-628-3p	hsa-miR-628-3p	CUAGUAA	-1	MIMAT0003297	0
hsa-miR-630	hsa-miR-630	GUAUUCU	-1	MIMAT0003299	0
hsa-miR-631	hsa-miR-631	GACCUGG	-1	MIMAT0003300	0
hsa-miR-632	hsa-miR-632	UGUCUGC	-1	MIMAT0003302	0
hsa-miR-633	hsa-miR-633	UAAUAGU	-1	MIMAT0003303	0
hsa-miR-634	hsa-miR-634	ACCAGCA	-1	MIMAT0003304	0
hsa-miR-635	hsa-miR-635	CUUGGGC	-1	MIMAT0003305	0
hsa-miR-636	hsa-miR-636	GUGCUUG	-1	MIMAT0003306	0
hsa-miR-637	hsa-miR-637	CUGGGGG	-1	MIMAT0003307	0
hsa-miR-638	hsa-miR-638	GGGAUCG	-1	MIMAT0003308	0
hsa-miR-639	hsa-miR-639	UCGCUGC	-1	MIMAT0003309	0
hsa-miR-640	hsa-miR-640	UGAUCCA	-1	MIMAT0003310	0
hsa-miR-644	hsa-miR-644a	GUGUGGC	-1	MIMAT0003314	0
hsa-miR-645	hsa-miR-645	CUAGGCU	-1	MIMAT0003315	0
hsa-miR-646	hsa-miR-646	AGCAGCU	-1	MIMAT0003316	0
hsa-miR-647	hsa-miR-647	UGGCUGC	-1	MIMAT0003317	0
hsa-miR-648	hsa-miR-648	AGUGUGC	-1	MIMAT0003318	0
hsa-miR-649	hsa-miR-649	AACCUGU	-1	MIMAT0003319	0
hsa-miR-548d-3p	hsa-miR-548d-3p	AAAAACC	-1	MIMAT0003323	0
hsa-miR-661	hsa-miR-661	GCCUGGG	-1	MIMAT0003324	0
hsa-miR-662	hsa-miR-662	CCCACGU	-1	MIMAT0003325	0
hsa-miR-663	hsa-miR-663a	GGCGGGG	0	MIMAT0003326	0
hsa-miR-449b	hsa-miR-449b-5p	GGCAGUG	2	MIMAT0003327	0
hsa-miR-653	hsa-miR-653-5p	UGAAACA	1		0
hsa-miR-549	hsa-miR-549a	GACAACU	-1	MIMAT0003333	0
hsa-miR-657	hsa-miR-657	GCAGGUU	-1	MIMAT0003335	0
hsa-miR-658	hsa-miR-658	GCGGAGG	-1	MIMAT0003336	0
hsa-miR-659	hsa-miR-659-3p	UUGGUUC	-1	MIMAT0003337	0
hsa-miR-1264	hsa-miR-1264	AAGUCUU	-1	MIMAT0005791	0
hsa-miR-671-5p	hsa-miR-671-5p	GGAAGCC	0	MIMAT0003880	0
hsa-miR-668	hsa-miR-668-3p	GUCACUC	1	MIMAT0003881	0
hsa-miR-767-5p	hsa-miR-767-5p	GCACCAU	-1	MIMAT0003882	0
hsa-miR-767-3p	hsa-miR-767-3p	CUGCUCA	-1	MIMAT0003883	0
hsa-miR-1224-3p	hsa-miR-1224-3p	CCCACCU	-1	MIMAT0005459	0
hsa-miR-1323	hsa-miR-1323	CAAAACU	0	MIMAT0005795	0
hsa-miR-1283	hsa-miR-1283	CUACAAA	-1	MIMAT0005799	0
hsa-miR-802	hsa-miR-802	CAGUAAC	2		0
hsa-miR-1298	hsa-miR-1298-5p	UCAUUCG	1	MIMAT0005800	0
hsa-miR-2113	hsa-miR-2113	UUUGUGC	-1	MIMAT0009206	0
hsa-miR-770-5p	hsa-miR-770-5p	CCAGUAC	0	MIMAT0003948	0
hsa-miR-298	hsa-miR-298	GCAGAAG	-1	MIMAT0004901	0
hsa-miR-891a	hsa-miR-891a-5p	GCAACGA	-1	MIMAT0004902	0
hsa-miR-300	hsa-miR-300	AUACAAG	1	MIMAT0004903	0
hsa-miR-892a	hsa-miR-892a	ACUGUGU	-1	MIMAT0004907	0
hsa-miR-450b-3p	hsa-miR-450b-3p	UGGGAUC	-1	MIMAT0004910	0
hsa-miR-890	hsa-miR-890	ACUUGGA	-1	MIMAT0004912	0
hsa-miR-891b	hsa-miR-891b	GCAACUU	-1	MIMAT0004913	0
hsa-miR-888	hsa-miR-888-5p	ACUCAAA	0	MIMAT0004916	0
hsa-miR-892b	hsa-miR-892b	ACUGGCU	-1	MIMAT0004918	0
hsa-miR-541	hsa-miR-541-3p	GGUGGGC	0	MIMAT0004920	0
hsa-miR-875-5p	hsa-miR-875-5p	AUACCUC	1	MIMAT0004922	0
hsa-miR-875-3p	hsa-miR-875-3p	CUGGAAA	-1	MIMAT0004923	0
hsa-miR-876-5p	hsa-miR-876-5p	GGAUUUC	1	MIMAT0004924	0
hsa-miR-876-3p	hsa-miR-876-3p	GGUGGUU	-1	MIMAT0004925	0
hsa-miR-301b	hsa-miR-301b-3p	AGUGCAA	2	MIMAT0004958	0
hsa-miR-208b	hsa-miR-208b-3p	UAAGACG	2	MIMAT0004960	0
hsa-miR-920	hsa-miR-920	GGGAGCU	-1	MIMAT0004970	0
hsa-miR-921	hsa-miR-921	UAGUGAG	-1	MIMAT0004971	0
hsa-miR-922	hsa-miR-922	CAGCAGA	-1	MIMAT0004972	0
hsa-miR-924	hsa-miR-924	GAGUCUU	-1	MIMAT0004974	0
hsa-miR-933	hsa-miR-933	GUGCGCA	-1	MIMAT0004976	0
hsa-miR-936	hsa-miR-936	CAGUAGA	-1	MIMAT0004979	0
hsa-miR-937	hsa-miR-937-3p	UCCGCGC	-1	MIMAT0004980	0
hsa-miR-938	hsa-miR-938	GCCCUUA	-1	MIMAT0004981	0
hsa-miR-939	hsa-miR-939-5p	GGGGAGC	-1	MIMAT0004982	0
hsa-miR-943	hsa-miR-943	UGACUGU	-1	MIMAT0004986	0
hsa-miR-297	hsa-miR-297	UGUAUGU	-1	MIMAT0004450	0
hsa-miR-1178	hsa-miR-1178-3p	UGCUCAC	-1	MIMAT0005823	0
hsa-miR-1181	hsa-miR-1181	CGUCGCC	-1	MIMAT0005826	0
hsa-miR-1182	hsa-miR-1182	AGGGUCU	-1	MIMAT0005827	0
hsa-miR-1183	hsa-miR-1183	ACUGUAG	-1	MIMAT0005828	0
hsa-miR-1184	hsa-miR-1184	CUGCAGC	-1	MIMAT0005829	0
hsa-miR-1225-5p	hsa-miR-1225-5p	UGGGUAC	-1	MIMAT0005572	0
hsa-miR-1225-3p	hsa-miR-1225-3p	GAGCCCC	-1	MIMAT0005573	0
hsa-miR-1226	hsa-miR-1226-3p	CACCAGC	-1	MIMAT0005577	0
hsa-miR-1227	hsa-miR-1227-3p	GUGCCAC	-1	MIMAT0005580	0
hsa-miR-1228	hsa-miR-1228-3p	CACACCU	-1	MIMAT0005583	0
hsa-miR-1231	hsa-miR-1231	UGUCUGG	-1	MIMAT0005586	0
hsa-miR-1233	hsa-miR-1233-3p	GAGCCCU	-1	MIMAT0005588	0
hsa-miR-1234	hsa-miR-1234-3p	CGGCCUG	-1	MIMAT0005589	0
hsa-miR-1236	hsa-miR-1236-3p	CUCUUCC	-1	MIMAT0005591	0
hsa-miR-1237	hsa-miR-1237-3p	CCUUCUG	-1	MIMAT0005592	0
hsa-miR-1238	hsa-miR-1238-3p	UUCCUCG	-1	MIMAT0005593	0
hsa-miR-1200	hsa-miR-1200	UCCUGAG	-1	MIMAT0005863	0
hsa-miR-1202	hsa-miR-1202	UGCCAGC	-1	MIMAT0005865	0
hsa-miR-1203	hsa-miR-1203	CCGGAGC	-1	MIMAT0005866	0
hsa-miR-1204	hsa-miR-1204	CGUGGCC	-1	MIMAT0005868	0
hsa-miR-1205	hsa-miR-1205	CUGCAGG	-1	MIMAT0005869	0
hsa-miR-1206	hsa-miR-1206	GUUCAUG	-1	MIMAT0005870	0
hsa-miR-1207-5p	hsa-miR-1207-5p	GGCAGGG	-1	MIMAT0005871	0
hsa-miR-1207-3p	hsa-miR-1207-3p	CAGCUGG	-1	MIMAT0005872	0
hsa-miR-1208	hsa-miR-1208	CACUGUU	-1	MIMAT0005873	0
hsa-miR-1286	hsa-miR-1286	GCAGGAC	0	MIMAT0005877	0
hsa-miR-1290	hsa-miR-1290	GGAUUUU	-1	MIMAT0005880	0
hsa-miR-1293	hsa-miR-1293	GGGUGGU	-1	MIMAT0005883	0
hsa-miR-1295	hsa-miR-1295a	UAGGCCG	0	MIMAT0005885	0
hsa-miR-1297	hsa-miR-1297	UCAAGUA	2	MIMAT0005886	0
hsa-miR-1305	hsa-miR-1305	UUUCAAC	-1	MIMAT0005893	0
hsa-miR-1243	hsa-miR-1243	ACUGGAU	-1	MIMAT0005894	0
hsa-miR-1245	hsa-miR-1245a	AGUGAUC	-1	MIMAT0005897	0
hsa-miR-1250	hsa-miR-1250-5p	CGGUGCU	-1	MIMAT0005902	0
hsa-miR-1251	hsa-miR-1251-5p	CUCUAGC	1	MIMAT0005903	0
hsa-miR-1253	hsa-miR-1253	GAGAAGA	-1	MIMAT0005904	0
hsa-miR-1257	hsa-miR-1257	GUGAAUG	-1	MIMAT0005908	0
hsa-miR-1260	hsa-miR-1260a	UCCCACC	-1	MIMAT0005911	0
hsa-miR-548g	hsa-miR-548g-3p	AAACUGU	-1	MIMAT0005912	0
hsa-miR-1261	hsa-miR-1261	UGGAUAA	-1	MIMAT0005913	0
hsa-miR-1263	hsa-miR-1263	UGGUACC	-1	MIMAT0005915	0
hsa-miR-548m	hsa-miR-548m	AAAGGUA	-1	MIMAT0005917	0
hsa-miR-1265	hsa-miR-1265	AGGAUGU	-1	MIMAT0005918	0
hsa-miR-1266	hsa-miR-1266-5p	CUCAGGG	-1	MIMAT0005920	0
hsa-miR-1267	hsa-miR-1267	CUGUUGA	-1	MIMAT0005921	0
hsa-miR-1272	hsa-miR-1272	AUGAUGA	-1	MIMAT0005925	0
hsa-miR-1273	hsa-miR-1273a	GGCGACA	-1	MIMAT0005926	0
hsa-miR-1275	hsa-miR-1275	UGGGGGA	-1	MIMAT0005929	0
hsa-miR-302e	hsa-miR-302e	AAGUGCU	2	MIMAT0005931	0
hsa-miR-302f	hsa-miR-302f	AAUUGCU	-1	MIMAT0005932	0
hsa-miR-1279	hsa-miR-1279	CAUAUUG	-1	MIMAT0005937	0
hsa-miR-1281	hsa-miR-1281	CGCCUCC	-1	MIMAT0005939	0
hsa-miR-1282	hsa-miR-1282	CGUUUGC	-1	MIMAT0005940	0
hsa-miR-1288	hsa-miR-1288-3p	GGACUGC	-1	MIMAT0005942	0
hsa-miR-513b	hsa-miR-513b-5p	UCACAAG	0	MIMAT0005788	0
hsa-miR-1321	hsa-miR-1321	AGGGAGG	0	MIMAT0005952	0
hsa-miR-1322	hsa-miR-1322	AUGAUGC	-1	MIMAT0005953	0
hsa-miR-1324	hsa-miR-1324	CAGACAG	-1	MIMAT0005956	0
hsa-miR-1469	hsa-miR-1469	UCGGCGC	-1	MIMAT0007347	0
hsa-miR-1470	hsa-miR-1470	CCCUCCG	-1	MIMAT0007348	0
hsa-miR-1471	hsa-miR-1471	CCCGCGU	-1	MIMAT0007349	0
hsa-miR-1538	hsa-miR-1538	GGCCCGG	-1	MIMAT0007400	0
hsa-miR-1539	hsa-miR-1539	CCUGCGC	-1	MIMAT0007401	0
hsa-miR-103-as	hsa-miR-103b	CAUAGCC	-1	MIMAT0007402	0
hsa-miR-1825	hsa-miR-1825	CCAGUGC	-1	MIMAT0006765	0
hsa-miR-1827	hsa-miR-1827	GAGGCAG	-1	MIMAT0006767	0
hsa-miR-1909	hsa-miR-1909-3p	GCAGGGG	-1	MIMAT0007883	0
hsa-miR-1910	hsa-miR-1910-5p	CAGUCCU	-1	MIMAT0007884	0
hsa-miR-1911	hsa-miR-1911-5p	GAGUACC	0	MIMAT0007885	0
hsa-miR-1912	hsa-miR-1912	ACCCAGA	-1	MIMAT0007887	0
hsa-miR-1913	hsa-miR-1913	CUGCCCC	0	MIMAT0007888	0
hsa-miR-1914	hsa-miR-1914-5p	CCUGUGC	-1	MIMAT0007889	0
hsa-miR-1915	hsa-miR-1915-3p	CCCAGGG	-1	MIMAT0007892	0
hsa-miR-1972	hsa-miR-1972	CAGGCCA	-1	MIMAT0009447	0
hsa-miR-1976	hsa-miR-1976	CUCCUGC	-1	MIMAT0009451	0
hsa-miR-2052	hsa-miR-2052	GUUUUGA	-1	MIMAT0009977	0
hsa-miR-2053	hsa-miR-2053	UGUUAAU	-1	MIMAT0009978	0
hsa-miR-2054	hsa-miR-2054	UGUAAUA	-1	MIMAT0009979	0

## Sheet: miRNA seed families (TargetScan
seed	miRNAs
GAGGUAG	hsa-let-7a/hsa-let-7b/hsa-let-7c/hsa-let-7d/hsa-let-7e/hsa-let-7f/hsa-miR-98/hsa-let-7g/hsa-let-7i
AGCAGCA	hsa-miR-15a/hsa-miR-16/hsa-miR-15b/hsa-miR-195/hsa-miR-424/hsa-miR-497
AAAGUGC	hsa-miR-17/hsa-miR-20a/hsa-miR-93/hsa-miR-106a/hsa-miR-106b/hsa-miR-20b/hsa-miR-519d
AAGGUGC	hsa-miR-18a/hsa-miR-18b
GUGCAAA	hsa-miR-19a/hsa-miR-19b
AGCUUAU	hsa-miR-21/hsa-miR-590-5p
AGCUGCC	hsa-miR-22
UCACAUU	hsa-miR-23a/hsa-miR-23b
GGCUCAG	hsa-miR-24
AUUGCAC	hsa-miR-25/hsa-miR-32/hsa-miR-92a/hsa-miR-363/hsa-miR-367/hsa-miR-92b
UCAAGUA	hsa-miR-26a/hsa-miR-26b/hsa-miR-1297
UCACAGU	hsa-miR-27a/hsa-miR-27b
AGGAGCU	hsa-miR-28-5p/hsa-miR-708
ACUAGAU	hsa-miR-28-3p
AGCACCA	hsa-miR-29a/hsa-miR-29b/hsa-miR-29c
GUAAACA	hsa-miR-30a/hsa-miR-30c/hsa-miR-30d/hsa-miR-30b/hsa-miR-30e
GGCAAGA	hsa-miR-31
UGCAUUG	hsa-miR-33a/hsa-miR-33b
UCAACGG	hsa-miR-95
UUGGCAC	hsa-miR-96/hsa-miR-1271
ACCCGUA	hsa-miR-99a/hsa-miR-100/hsa-miR-99b
ACAGUAC	hsa-miR-101
GCAGCAU	hsa-miR-103/hsa-miR-107
CAAAUGC	hsa-miR-105
UGACCUA	hsa-miR-192/hsa-miR-215
AGGUAGU	hsa-miR-196a/hsa-miR-196b
UCACCAC	hsa-miR-197
GUCCAGA	hsa-miR-198
CCAGUGU	hsa-miR-199a-5p/hsa-miR-199b-5p
CAGUAGU	hsa-miR-199a-3p/hsa-miR-199b-3p
UAAGACG	hsa-miR-208a/hsa-miR-208b
UUUUUGC	hsa-miR-129-5p
CAGUGCA	hsa-miR-148a/hsa-miR-152/hsa-miR-148b
CUACAGU	hsa-miR-139-5p
GGAGACG	hsa-miR-139-3p
UGUGUGG	hsa-miR-147
GGAAGAC	hsa-miR-7
ACCCUGU	hsa-miR-10a/hsa-miR-10b
GGCAGUG	hsa-miR-34a/hsa-miR-34c-5p/hsa-miR-449a/hsa-miR-449b
ACAUUCA	hsa-miR-181a/hsa-miR-181b/hsa-miR-181c/hsa-miR-181d
UUGGCAA	hsa-miR-182
AUGGCAC	hsa-miR-183
CGUGUCU	hsa-miR-187
GAAAUGU	hsa-miR-203
UCCCUUU	hsa-miR-204/hsa-miR-211
CCUUCAU	hsa-miR-205
UGUGCGU	hsa-miR-210
AACAGUC	hsa-miR-212/hsa-miR-132
CAGCAGG	hsa-miR-214
AAUCUCA	hsa-miR-216a
ACUGCAU	hsa-miR-217
UGUGCUU	hsa-miR-218
GAUUGUC	hsa-miR-219-5p
GAGUUGA	hsa-miR-219-1-3p
GCUACAU	hsa-miR-221/hsa-miR-222
GUCAGUU	hsa-miR-223
AAGUCAC	hsa-miR-224
AAUACUG	hsa-miR-200b/hsa-miR-200c/hsa-miR-429
GGAAUGU	hsa-miR-1/hsa-miR-206/hsa-miR-613
GGAGUGU	hsa-miR-122
AAGGCAC	hsa-miR-124
CCCUGAG	hsa-miR-125b/hsa-miR-125a-5p
CACAGUG	hsa-miR-128
AGUGCAA	hsa-miR-130a/hsa-miR-301a/hsa-miR-130b/hsa-miR-454/hsa-miR-301b
UGGUCCC	hsa-miR-133a
AUGGCUU	hsa-miR-135a/hsa-miR-135b
UAUUGCU	hsa-miR-137
GCUGGUG	hsa-miR-138
AGUGGUU	hsa-miR-140-5p
CCACAGG	hsa-miR-140-3p
AACACUG	hsa-miR-141/hsa-miR-200a
AUAAAGU	hsa-miR-142-5p
GUAGUGU	hsa-miR-142-3p
GAGAUGA	hsa-miR-143
ACAGUAU	hsa-miR-144
UCCAGUU	hsa-miR-145
UGCAUAG	hsa-miR-153
AACGGAA	hsa-miR-191
CUUUGGU	hsa-miR-9
CAGGUGA	hsa-miR-125a-3p
CGUACCG	hsa-miR-126
UGAAGCU	hsa-miR-127-5p
CGGAUCC	hsa-miR-127-3p
AGCCCUU	hsa-miR-129-3p
GUGACUG	hsa-miR-134
CUCCAUU	hsa-miR-136
GAGAACU	hsa-miR-146a/hsa-miR-146b-5p
CUGGCUC	hsa-miR-149
CUCCCAA	hsa-miR-150
AGGUUAU	hsa-miR-154
GGACGGA	hsa-miR-184
GGAGAGA	hsa-miR-185
AAAGAAU	hsa-miR-186
AUCCCUU	hsa-miR-188-5p
UCCCACA	hsa-miR-188-3p
GAUAUGU	hsa-miR-190/hsa-miR-190b
GGGUCUU	hsa-miR-193a-5p
ACUGGCC	hsa-miR-193a-3p/hsa-miR-193b
GUAACAG	hsa-miR-194
AAAGCUG	hsa-miR-320a/hsa-miR-320b/hsa-miR-320c/hsa-miR-320d
UAAUGCU	hsa-miR-155
AAGUGCU	hsa-miR-302a/hsa-miR-302b/hsa-miR-302c/hsa-miR-302d/hsa-miR-372/hsa-miR-373/hsa-miR-520e/hsa-miR-520a-3p/hsa-miR-520b/hsa-miR-520c-3p/hsa-miR-520d-3p/hsa-miR-302e
GAAUUGU	hsa-miR-219-2-3p
AAUCACU	hsa-miR-34b
AUCACUA	hsa-miR-34c-3p
GGUUUAC	hsa-miR-299-5p
AUGUGGG	hsa-miR-299-3p
GGGCCCC	hsa-miR-296-5p
AGGGUUG	hsa-miR-296-3p
UAUCAGA	hsa-miR-361-5p
CCCCCAG	hsa-miR-361-3p
AUCCUUG	hsa-miR-362-5p
ACACACC	hsa-miR-362-3p/hsa-miR-329
AAUGCCC	hsa-miR-365
ACAUAGA	hsa-miR-376c
GAUCGAC	hsa-miR-369-5p
AUAAUAC	hsa-miR-369-3p
CCUGCUG	hsa-miR-370
CUCAAAC	hsa-miR-371-5p
AGUGCCG	hsa-miR-371-3p
UAUAAUA	hsa-miR-374a/hsa-miR-374b
UUGUUCG	hsa-miR-375
UCAUAGA	hsa-miR-376a/hsa-miR-376b
UCACACA	hsa-miR-377
CUGGACU	hsa-miR-378/hsa-miR-422a
GGUAGAC	hsa-miR-379
AUGUAAU	hsa-miR-380
AUACAAG	hsa-miR-381/hsa-miR-300
AAGUUGU	hsa-miR-382
GAUCAGA	hsa-miR-383
UAUAAAG	hsa-miR-340
CUCUGGG	hsa-miR-330-5p/hsa-miR-326
CAAAGCA	hsa-miR-330-3p
UGGCCCU	hsa-miR-328
GGGGUGC	hsa-miR-342-5p
CUCACAC	hsa-miR-342-3p
AACGGCU	hsa-miR-337-5p
UCCUAUA	hsa-miR-337-3p
GGUGGUC	hsa-miR-323-5p
ACAUUAC	hsa-miR-323-3p
CGAGGAG	hsa-miR-151-5p
UAGACUG	hsa-miR-151-3p
UAGGUAU	hsa-miR-331-5p
CCCCUGG	hsa-miR-331-3p
GCAUCCC	hsa-miR-324-5p
CUGCCCC	hsa-miR-324-3p/hsa-miR-1913
ACAAUAU	hsa-miR-338-5p
CCAGCAU	hsa-miR-338-3p
CCCUGUC	hsa-miR-339-5p
GAGCGCC	hsa-miR-339-3p
CAAGAGC	hsa-miR-335
UUGGUCC	hsa-miR-133b
CUAGUAG	hsa-miR-325
CUGACUC	hsa-miR-345
GUCUGCC	hsa-miR-346
UUCCUAG	hsa-miR-384
GAGGGGC	hsa-miR-423-5p
GCUCGGU	hsa-miR-423-3p
AUGACAC	hsa-miR-425
UGCAUAU	hsa-miR-448
UUUGCGA	hsa-miR-450a
GUCUUGC	hsa-miR-431
UCAUGAU	hsa-miR-433
GGUUGUC	hsa-miR-453
AACCGUU	hsa-miR-451
ACUGUUU	hsa-miR-452
GGUUACC	hsa-miR-409-5p
AAUGUUG	hsa-miR-409-3p
CUUCACC	hsa-miR-412
AUAUAAC	hsa-miR-410
AGACGGG	hsa-miR-483-5p
ACUCCUC	hsa-miR-483-3p
CAGGCUC	hsa-miR-484
GAGGCUG	hsa-miR-485-5p
UCAUACA	hsa-miR-485-3p
CCUGUAC	hsa-miR-486-5p
GGGGCAG	hsa-miR-486-3p
AUCAUAC	hsa-miR-487a
UGAAAGG	hsa-miR-488
UGACAUC	hsa-miR-489
CAUGGAU	hsa-miR-490-5p
AACCUGG	hsa-miR-490-3p
GUGGGGA	hsa-miR-491-5p
UUAUGCA	hsa-miR-491-3p
UGUCUUU	hsa-miR-511
GCCCUGU	hsa-miR-146b-3p
GAGGUAU	hsa-miR-202
GGACCUG	hsa-miR-492
GAAGGUC	hsa-miR-493
CUUGGAG	hsa-miR-432
GAAACAU	hsa-miR-494
AACAAAC	hsa-miR-495
GAGUAUU	hsa-miR-496
ACUCAGC	hsa-miR-512-5p
AGUGCUG	hsa-miR-512-3p
UUCAAGC	hsa-miR-498
UCUCCAA	hsa-miR-515-5p
AGUGCCU	hsa-miR-515-3p/hsa-miR-519e
AGUGCUU	hsa-miR-520f
UCUAGAG	hsa-miR-519c-5p/hsa-miR-519b-5p/hsa-miR-526a/hsa-miR-520c-5p/hsa-miR-518d-5p
AAGUGCA	hsa-miR-519c-3p/hsa-miR-519b-3p/hsa-miR-519a
UCCAGAG	hsa-miR-520a-5p/hsa-miR-525-5p
UCUUGAG	hsa-miR-526b
AAGGCGC	hsa-miR-525-3p/hsa-miR-524-3p
AACGCGC	hsa-miR-523
AAAGCGC	hsa-miR-518f/hsa-miR-518b/hsa-miR-518c/hsa-miR-518a-3p/hsa-miR-518d-3p
UACAAAG	hsa-miR-524-5p/hsa-miR-520d-5p
UCGUGCA	hsa-miR-517a/hsa-miR-517b/hsa-miR-517c
ACGCACU	hsa-miR-521
CAAAGUG	hsa-miR-520g/hsa-miR-520h
UCUGGAG	hsa-miR-516b
AAGCGCU	hsa-miR-518e
UGCAAAG	hsa-miR-518a-5p/hsa-miR-527
AAAUGGU	hsa-miR-522
UCUCGAG	hsa-miR-516a-5p
GCUUCCU	hsa-miR-516a-3p
UAAGACU	hsa-miR-499-5p
ACAUCAC	hsa-miR-499-3p
AAUCCUU	hsa-miR-500
AUCCUUU	hsa-miR-501-5p
AUGCACC	hsa-miR-501-3p/hsa-miR-502-3p
UCCUUGC	hsa-miR-502-5p
AGCAGCG	hsa-miR-503
ACCCUGG	hsa-miR-504
GUCAACA	hsa-miR-505
UCACAGG	hsa-miR-513a-5p
AAAUUUC	hsa-miR-513a-3p
UAAGGCA	hsa-miR-506
UUUGCAC	hsa-miR-507/hsa-miR-557
ACUCCAG	hsa-miR-508-5p
GAUUGUA	hsa-miR-508-3p
ACUGCAG	hsa-miR-509-5p/hsa-miR-509-3-5p
GAUUGGU	hsa-miR-509-3p
ACUCAGG	hsa-miR-510
UUGACAC	hsa-miR-514
AUGCCUU	hsa-miR-532-5p
CUCCCAC	hsa-miR-532-3p
AUGUGCC	hsa-miR-455-5p
CAGUCCA	hsa-miR-455-3p
GAGAAAU	hsa-miR-539
UUCUGCA	hsa-miR-544
CAGCAAA	hsa-miR-545
AUCGUAC	hsa-miR-487b
CGACCCA	hsa-miR-551a/hsa-miR-551b
ACAGGUG	hsa-miR-552
AAACGGU	hsa-miR-553
CUAGUCC	hsa-miR-554
GGGUAAG	hsa-miR-555
AUGAGCU	hsa-miR-556-5p
UAUUACC	hsa-miR-556-3p
GAGCUGC	hsa-miR-558
AAAGUAA	hsa-miR-559/hsa-miR-548b-5p/hsa-miR-548a-5p/hsa-miR-548c-5p/hsa-miR-548d-5p/hsa-miR-548j/hsa-miR-548h/hsa-miR-548i
AAAGUUU	hsa-miR-561
AAGUAGC	hsa-miR-562
GGUUGAC	hsa-miR-563
GGCACGG	hsa-miR-564
GGCGCCU	hsa-miR-566
GUAUGUU	hsa-miR-567
UGUAUAA	hsa-miR-568
GUUAAUG	hsa-miR-569
GAAAACA	hsa-miR-570
GAGUUGG	hsa-miR-571
UCCGCUC	hsa-miR-572
UGAAGUG	hsa-miR-573
GAGUGUG	hsa-miR-574-5p
ACGCUCA	hsa-miR-574-3p
AGCCAGU	hsa-miR-575
UUCUAAU	hsa-miR-576-5p
AGAUGUG	hsa-miR-576-3p
AGAUAAA	hsa-miR-577
UUCUUGU	hsa-miR-578
UCAUUUG	hsa-miR-579
UGAGAAU	hsa-miR-580
CUUGUGU	hsa-miR-581
UACAGUU	hsa-miR-582-5p
AACUGGU	hsa-miR-582-3p
AAAGAGG	hsa-miR-583
UAUGGUU	hsa-miR-584
GGGCGUA	hsa-miR-585
AAAACUG	hsa-miR-548a-3p/hsa-miR-548e/hsa-miR-548f
AUGCAUU	hsa-miR-586
UUCCAUA	hsa-miR-587
AAGAACC	hsa-miR-548b-3p
UGGCCAC	hsa-miR-588
GAGAACC	hsa-miR-589
GUGCCUG	hsa-miR-550
AAUUUUA	hsa-miR-590-3p
GACCAUG	hsa-miR-591
UGUGUCA	hsa-miR-592
GUCUCUG	hsa-miR-593
AAGUGUG	hsa-miR-595
AGCCUGC	hsa-miR-596
GUGUCAC	hsa-miR-597
ACGUCAU	hsa-miR-598
UUGAUAA	hsa-miR-599
CUUACAG	hsa-miR-600
GGUCUAG	hsa-miR-601
ACACGGG	hsa-miR-602
ACACACU	hsa-miR-603
GGCUGCG	hsa-miR-604
AAAUCCC	hsa-miR-605
AACUACU	hsa-miR-606
UUCAAAU	hsa-miR-607
GGGGUGG	hsa-miR-608
GGGUGUU	hsa-miR-609
GAGCUAA	hsa-miR-610
CGAGGAC	hsa-miR-611
CUGGGCA	hsa-miR-612/hsa-miR-1285
AACGCCU	hsa-miR-614
GGGGUCC	hsa-miR-615-5p
CCGAGCC	hsa-miR-615-3p
GUCAUUG	hsa-miR-616
AAAAAUC	hsa-miR-548c-3p
GACUUCC	hsa-miR-617
AACUCUA	hsa-miR-618
ACCUGGA	hsa-miR-619
UGGAGAU	hsa-miR-620/hsa-miR-1270
GCUAGCA	hsa-miR-621
CAGUCUG	hsa-miR-622
UCCCUUG	hsa-miR-623
ACAAGGU	hsa-miR-624
GGGGGAA	hsa-miR-625
GCUGUCU	hsa-miR-626
UGAGUCU	hsa-miR-627
UGCUGAC	hsa-miR-628-5p
CUAGUAA	hsa-miR-628-3p
GGGUUUA	hsa-miR-629
GUAUUCU	hsa-miR-630
GACCUGG	hsa-miR-631
UGUCUGC	hsa-miR-632
UAAUAGU	hsa-miR-633
ACCAGCA	hsa-miR-634
CUUGGGC	hsa-miR-635
GUGCUUG	hsa-miR-636
CUGGGGG	hsa-miR-637
GGGAUCG	hsa-miR-638
UCGCUGC	hsa-miR-639
UGAUCCA	hsa-miR-640
AAGACAU	hsa-miR-641
UCCCUCU	hsa-miR-642
CUUGUAU	hsa-miR-643
GUGUGGC	hsa-miR-644
CUAGGCU	hsa-miR-645
AGCAGCU	hsa-miR-646
UGGCUGC	hsa-miR-647
AGUGUGC	hsa-miR-648
AACCUGU	hsa-miR-649
GGAGGCA	hsa-miR-650
UUAGGAU	hsa-miR-651
AUGGCGC	hsa-miR-652
AAAAACC	hsa-miR-548d-3p
GCCUGGG	hsa-miR-661
CCCACGU	hsa-miR-662
GGCGGGG	hsa-miR-663/hsa-miR-1908
UGAAACA	hsa-miR-653
AGUAGAC	hsa-miR-411
GGUGGGC	hsa-miR-654-5p/hsa-miR-541
AUGUCUG	hsa-miR-654-3p
UAAUACA	hsa-miR-655
AUAUUAU	hsa-miR-656
GACAACU	hsa-miR-549
GCAGGUU	hsa-miR-657
GCGGAGG	hsa-miR-658
UUGGUUC	hsa-miR-659
ACCCAUU	hsa-miR-660
UCAACAG	hsa-miR-421
CGGGGAU	hsa-miR-542-5p
GUGACAG	hsa-miR-542-3p
UUGUGAC	hsa-miR-758
AAGUCUU	hsa-miR-1264
GGAAGCC	hsa-miR-671-5p
CCGGUUC	hsa-miR-671-3p
GUCACUC	hsa-miR-668
GCACCAU	hsa-miR-767-5p
CUGCUCA	hsa-miR-767-3p
UGAGGAC	hsa-miR-1224-5p
CCCACCU	hsa-miR-1224-3p
UAGGGCC	hsa-miR-1296
UCCGUUU	hsa-miR-1468
CAAAACU	hsa-miR-1323/hsa-miR-548o
UGCAGCU	hsa-miR-1301
GAGGAUA	hsa-miR-1185
CUACAAA	hsa-miR-1283
GAGACCU	hsa-miR-769-5p
UGGGAUC	hsa-miR-769-3p/hsa-miR-450b-3p
CUCCAGC	hsa-miR-766
CAGUAAC	hsa-miR-802
UCAUUCG	hsa-miR-1298
UUUGUGC	hsa-miR-2113
GGAGGAG	hsa-miR-765
CCAGUAC	hsa-miR-770-5p
GGUGCGG	hsa-miR-675
GCAGAAG	hsa-miR-298
GCAACGA	hsa-miR-891a
ACUGUGU	hsa-miR-892a
UUUGCAA	hsa-miR-450b-5p
UGCCCUG	hsa-miR-874
ACUUGGA	hsa-miR-890
GCAACUU	hsa-miR-891b
ACUCAAA	hsa-miR-888
ACUGGCU	hsa-miR-892b
UAAUAUC	hsa-miR-889
AUACCUC	hsa-miR-875-5p
CUGGAAA	hsa-miR-875-3p
GGAUUUC	hsa-miR-876-5p
GGUGGUU	hsa-miR-876-3p
UGUGCGG	hsa-miR-147b
GCGGGGC	hsa-miR-744
CCAUUAC	hsa-miR-885-5p
GGCAGCG	hsa-miR-885-3p
UAGAGGA	hsa-miR-877
UGAACGG	hsa-miR-887
CCAGGAG	hsa-miR-665
CAGGAAC	hsa-miR-873
AACAUUC	hsa-miR-543
GGCUCUG	hsa-miR-760
AAUCUCU	hsa-miR-216b
GGGAGCU	hsa-miR-920
UAGUGAG	hsa-miR-921
CAGCAGA	hsa-miR-922
GAGUCUU	hsa-miR-924
GUGCGCA	hsa-miR-933
GUCUACU	hsa-miR-934
CAGUUAC	hsa-miR-935
CAGUAGA	hsa-miR-936
UCCGCGC	hsa-miR-937
GCCCUUA	hsa-miR-938
GGGGAGC	hsa-miR-939
AGGCAGG	hsa-miR-940
ACCCGGC	hsa-miR-941
CUUCUCU	hsa-miR-942
UGACUGU	hsa-miR-943
AAUUAUU	hsa-miR-944
UGUAUGU	hsa-miR-297
UGCUCAC	hsa-miR-1178
AGCAUUC	hsa-miR-1179
UUCCGGC	hsa-miR-1180
CGUCGCC	hsa-miR-1181
AGGGUCU	hsa-miR-1182
ACUGUAG	hsa-miR-1183
CUGCAGC	hsa-miR-1184
UGGGUAC	hsa-miR-1225-5p
GAGCCCC	hsa-miR-1225-3p
CACCAGC	hsa-miR-1226
GUGCCAC	hsa-miR-1227
CACACCU	hsa-miR-1228
UCUCACC	hsa-miR-1229
UGUCUGG	hsa-miR-1231
GAGCCCU	hsa-miR-1233
CGGCCUG	hsa-miR-1234
CUCUUCC	hsa-miR-1236
CCUUCUG	hsa-miR-1237
UUCCUCG	hsa-miR-1238
UCCUGAG	hsa-miR-1200
UGCCAGC	hsa-miR-1202
CCGGAGC	hsa-miR-1203
GUGGCCC	hsa-miR-663b
CGUGGCC	hsa-miR-1204
CUGCAGG	hsa-miR-1205
GUUCAUG	hsa-miR-1206
GGCAGGG	hsa-miR-1207-5p
CAGCUGG	hsa-miR-1207-3p
CACUGUU	hsa-miR-1208
GCAGGAC	hsa-miR-1286
GCUGGAU	hsa-miR-1287
GGAGUCC	hsa-miR-1289
GGAUUUU	hsa-miR-1290
GGCCCUG	hsa-miR-1291
AAAGUAC	hsa-miR-548k
GGGUGGU	hsa-miR-1293
GUGAGGU	hsa-miR-1294
UAGGCCG	hsa-miR-1295
UCUGGAA	hsa-miR-1299
AAAGUAU	hsa-miR-548l
UGGGACA	hsa-miR-1302
UUAGAGA	hsa-miR-1303
UUGAGGC	hsa-miR-1304
UUUCAAC	hsa-miR-1305
ACUGGAU	hsa-miR-1243
AGUAGUU	hsa-miR-1244
AGUGAUC	hsa-miR-1245
AUGGAUU	hsa-miR-1246
CCCGUCC	hsa-miR-1247
CCUUCUU	hsa-miR-1248
CGCCCUU	hsa-miR-1249
CGGUGCU	hsa-miR-1250
CUCUAGC	hsa-miR-1251
GAGAAGA	hsa-miR-1253
GCCUGGA	hsa-miR-1254
GGAUGAG	hsa-miR-1255a/hsa-miR-1255b
GGCAUUG	hsa-miR-1256
GUGAAUG	hsa-miR-1257
GUUAGGA	hsa-miR-1258
UCCCACC	hsa-miR-1260
AAACUGU	hsa-miR-548g
UGGAUAA	hsa-miR-1261
UGGGUGA	hsa-miR-1262
UGGUACC	hsa-miR-1263
AAAAGUA	hsa-miR-548n
AAAGGUA	hsa-miR-548m
AGGAUGU	hsa-miR-1265
CUCAGGG	hsa-miR-1266
CUGUUGA	hsa-miR-1267
GGGCGUG	hsa-miR-1268
UGGACUG	hsa-miR-1269
AUGAUGA	hsa-miR-1272
GGCGACA	hsa-miR-1273
UGGGGGA	hsa-miR-1275
AAAGAGC	hsa-miR-1276
AAUUGCU	hsa-miR-302f
ACGUAGA	hsa-miR-1277
AGCAAAA	hsa-miR-548p
AGUACUG	hsa-miR-1278
CAUAUUG	hsa-miR-1279
CGCCUCC	hsa-miR-1281
CGUUUGC	hsa-miR-1282
CUAUACA	hsa-miR-1284
GGACUGC	hsa-miR-1288
GGGAACG	hsa-miR-1292
GAAGGAA	hsa-miR-1252
AUUCAUU	hsa-miR-664
CGUUGGC	hsa-miR-1306
CUCGGCG	hsa-miR-1307
UCACAAG	hsa-miR-513b
UCUCAAG	hsa-miR-513c
AGGGAGG	hsa-miR-1321
AUGAUGC	hsa-miR-1322
AGGACAC	hsa-miR-1197
CAGACAG	hsa-miR-1324
UCGGCGC	hsa-miR-1469
CCCUCCG	hsa-miR-1470
CCCGCGU	hsa-miR-1471
AAACCGU	hsa-miR-1537
GGCCCGG	hsa-miR-1538
CCUGCGC	hsa-miR-1539
CAUAGCC	hsa-miR-103-as
CCAGUGC	hsa-miR-1825
GAGGCAG	hsa-miR-1827
GCAGGGG	hsa-miR-1909
CAGUCCU	hsa-miR-1910
GAGUACC	hsa-miR-1911
ACCCAGA	hsa-miR-1912
CCUGUGC	hsa-miR-1914
CCCAGGG	hsa-miR-1915
CAGGCCA	hsa-miR-1972
CCGUGCA	hsa-miR-1973
CUCCUGC	hsa-miR-1976
GUUUUGA	hsa-miR-2052
UGUUAAU	hsa-miR-2053
UGUAAUA	hsa-miR-2054
UGGGGAA	hsa-miR-2110

## Sheet: miRNA targets (TargetScan)
GeneID	GeneName	AllTargets_AllMiRNAs	AllTargets_ExpressedMiRNAs	ConservedTargets_AllMiRNAs	ConservedTargets_ExpressedMiRNAs	Nb_miRNAFamilies_AllTargets	Nb_miRNAFamilies_ConservedTargets	Nb_Expressed_miRNAFamilies_AllTargets	Nb_Expressed_miRNAFamilies_ConservedTargets
ENSG00000004059	ARF5	AGGAGCU,AGCACCA,CCAGUGU,GGAAGAC,CAGCAGG,CUCCCAA,CAGGCUC,AACCUGG,CAGCAAA,UAUUACC,UUCCAUA,UGGCCAC,GGGGGAA,CGGGGAU,GGAAGCC,ACUCAAA,CUGGAAA,AGGCAGG,GUGCCAC,GGAGUCC,UCUGGAA,UGGGGGA,CCAGUGC,ACCCAGA	AGCUGCC,GGAGUGU,UGGUCCC,CAGGUGA,CGUACCG,GUGACUG,UCCCACA,ACUGGCC	AGCACCA	AGCUGCC	24	1	8	1
ENSG00000003056	M6PR	AGCAGCA,AAAGUGC,UCACAUU,GGCUCAG,UCACAGU,GGCAAGA,GCAGCAU,GUCCAGA,CCAGUGU,ACCCUGU,GAAAUGU,UCCCUUU,AAUCUCA,GAGUUGA,GCUACAU,AAUACUG,CCCUGAG,GAGAUGA,CUUUGGU,CUGGCUC,AAAGAAU,GUAACAG,AAUCACU,AUGUGGG,CUCAAAC,UAUAAAG,CCCUGUC,CAAGAGC,CUGACUC,UUCCUAG,AAUGUUG,CAGGCUC,GAGGCUG,CCUGUAC,CAUGGAU,GUGGGGA,AACAAAC,UCUAGAG,UCUGGAG,UGCAAAG,GCUUCCU,AAUCCUU,UCACAGG,AAAUUUC,AUGCCUU,CAGUCCA,GAGAAAU,ACAGGUG,GUAUGUU,UGUAUAA…	UCAAGUA,GUAAACA,GGCAAGA,UGCAUUG,GCAGCAU,CAAAUGC,GUCCAGA,CAGUAGU,UAAGACG,CUACAGU,GGCAGUG,UUGGCAA,AACAGUC,GAUUGUC,GCUACAU,GCUGGUG,GAGAUGA,CAGGUGA,CGGAUCC,CUGGCUC,AUCCCUU,ACUGGCC,AAAGCUG,AUCCUUG	AGCAGCA,AAAGUGC,UCACAUU,CCAGUGU,UCCCUUU,CCCUGAG,CUUUGGU,CUGGCUC,AACAUUC	UGCAUUG,GCAGCAU,CAAAUGC,AACAGUC,CAGGUGA	108	9	24	5
ENSG00000004478	FKBP4	GAGGUAG,GUGCAAA,UCACAGU,AGCACCA,GGAAGAC,ACAUUCA,AUGGCAC,UGUGCUU,GAUUGUC,GUCAGUU,GGAGUGU,CACAGUG,UAUUGCU,AGUGGUU,GAGAUGA,CUGGCUC,CUCCCAA,GGAGAGA,GGGCCCC,AGGGUUG,UAUCAGA,CCCCCAG,AUCCUUG,UCACACA,GAUCAGA,CAAAGCA,CUCACAC,AACGGCU,GGUGGUC,GCAUCCC,CCAGCAU,GAGGGGC,AUGACAC,GUCUUGC,GGUUGUC,GAGGCUG,GGGGCAG,AACCUGG,GUGGGGA,GAGGUAU,GGACCUG,CUUGGAG,AACAAAC,AGUGCUG,UCUAGAG,UACAAAG,UCUGGAG,GCUUCCU,UAAGACU,AAUCCUU…	GAGGUAG,AAGGUGC,AGCUGCC,GUAAACA,GGCAAGA,ACCCGUA,UUUUUGC,GGAGACG,GGAAGAC,UCCCUUU,AGUGCAA,UGGUCCC,GCUGGUG,AGUGGUU,CCACAGG,UCCAGUU,CGUACCG,AGCCCUU,GAGAACU,CUGGCUC,CUCCCAA,GGACGGA,UCCCACA,GGUUUAC	AGCACCA,UAUUGCU,AGUGGUU,AGGGUUG,GAGGGGC,GAGGCUG,AACCUGG,ACCCUGG,AACAUUC	AGCUGCC,GGAAGAC,CUGGCUC,UCCCACA	136	9	24	4
ENSG00000003137	CYP26B1	AGCAGCA,AAAGUGC,AGGAGCU,ACCCGUA,CAGUGCA,GGAGACG,UGUGUGG,GGAAGAC,ACAUUCA,CCUUCAU,CAGCAGG,GUCAGUU,AAGGCAC,CCCUGAG,AACACUG,AUAAAGU,GGAGAGA,UCCCACA,ACUGGCC,GUAACAG,UAAUGCU,AAGUGCU,GGGCCCC,AGGGUUG,CCCCCAG,AUCCUUG,AAUGCCC,AUAAUAC,UAUAAUA,GAUCAGA,UAUAAAG,GGGGUGC,CUCACAC,UCCUAUA,GCAUCCC,CUGCCCC,ACAAUAU,CCAGCAU,ACUGUUU,CUUCACC,ACUCCUC,GAGGCUG,UGAAAGG,GUGGGGA,UGUCUUU,GAAACAU,AACAAAC,GAGUAUU,ACUCAGC,AGUGCUU…	AGCUUAU,UCACAGU,UGCAUUG,ACCCGUA,CAAAUGC,GUCCAGA,CCAGUGU,UUUUUGC,GGCAGUG,ACAUUCA,CGUGUCU,UCCCUUU,UGUGCGU,AACAGUC,UGUGCUU,GAGUUGA,GGAGUGU,AAGGCAC,GCUGGUG,AGUGGUU,AUAAAGU,ACAGUAU,UGCAUAG,CGUACCG,GUGACUG,GAGAACU,CUGGCUC,AGGUUAU,GGACGGA,GGAGAGA,AAAGCUG,AAUCACU,AUCACUA,GGUUUAC,AGGGUUG	AGCAGCA,AAAGUGC,AGGAGCU,ACCCGUA,ACAUUCA,AACACUG,AUAAAGU,AAGUGCU,AUAAUAC,UAUAAUA,UAUAAAG,CUCACAC,GUGGGGA,AACAAAC,GAGUAUU,AGUGCUU,AGCAGCG,CUCCCAC,AACAUUC	AGCUUAU,CAAAUGC,UUUUUGC,ACAUUCA,CGUGUCU,UCCCUUU,AACAGUC,GAGUUGA,GGAGUGU,GCUGGUG,UGCAUAG,AAAGCUG,GGUUUAC	160	19	35	13
ENSG00000003509	NDUFAF7	AAAGUGC,UCAAGUA,UUUUUGC,CAGUGCA,AUGGCAC,GAAAUGU,CCUUCAU,GGAGUGU,CAGGUGA,CUCCAUU,CUCCCAA,GAUAUGU,AAGUGCU,UAUCAGA,AUACAAG,GCAUCCC,UUGGUCC,GGUUGUC,AAUGUUG,CAGGCUC,AGUGCUG,UCUCCAA,CAAAGUG,UUUGCAC,GGCACGG,AGCCAGU,AGAUAAA,UUCUUGU,UGCUGAC,CUUGGGC,AAAAACC,AGUAGAC,UCAACAG,GCACCAU,CCCACCU,CAAAACU,UGCCCUG,ACCCGGC,UCCUGAG,GGAUUUU,UUAGAGA,GUGAAUG,AAAAGUA,UGGACUG,CAUAUUG,GGACUGC,UCACAAG,CCUGUGC,CCCAGGG,CUCCUGC	GAGGUAG,UCACAGU,UCAACGG,AACAGUC,AAUCUCA,UGGUCCC,UCCAGUU,CGGAUCC,ACUGGCC,GAAUUGU	GAAAUGU	CGGAUCC	50	1	10	1
ENSG00000001036	FUCA2	AAAGUGC,UCACAUU,AGGAGCU,UUGGCAC,ACAGUAC,GCAGCAU,CUACAGU,GGCAGUG,AUGGCAC,AACAGUC,GCUACAU,AUGGCUU,AUAAAGU,GUAGUGU,ACAGUAU,UCCAGUU,CUCCAUU,GGAGAGA,AAGUGCU,UAUAAUA,UCACACA,CUGACUC,UUCCUAG,GGUUACC,CCUGUAC,UCUCCAA,AAGUGCA,CAAAGUG,AAAUGGU,UCCUUGC,UUUGCAC,ACAGGUG,GGGUAAG,GUUAAUG,UACAGUU,AUGCAUU,UUCCAUA,AAUUUUA,UGGAGAU,GGGGGAA,AUGUCUG,UCAACAG,GCACCAU,UGCAGCU,CAGUAAC,GCAACUU,CUUCUCU,ACUGUAG,UCUCACC,CACUGUU…	AAAGUGC,UCAAGUA,ACCCGUA,GCAGCAU,CAGUAGU,CUACAGU,ACAUUCA,AUGGCAC,CGUGUCU,AACAGUC,AAUACUG,GGAGUGU,UAUUGCU,AUCCCUU,GAUAUGU,GAAUUGU,AUGUGGG	GCAGCAU	UCAAGUA	57	1	17	1
ENSG00000002587	HS3ST1	AGCAGCA,AAAGUGC,GUGCAAA,AGCUGCC,UCACAUU,GGCUCAG,UCAAGUA,UCACAGU,AGGAGCU,AGCACCA,UUGGCAC,ACAGUAC,UCACCAC,GUCCAGA,UAAGACG,UUUUUGC,CAGUGCA,CUACAGU,GGAAGAC,ACCCUGU,ACAUUCA,UUGGCAA,AUGGCAC,GAAAUGU,UCCCUUU,CCUUCAU,CAGCAGG,AAUCUCA,ACUGCAU,UGUGCUU,GAGUUGA,GCUACAU,AAGUCAC,AAUACUG,GGAAUGU,GGAGUGU,CCCUGAG,CACAGUG,AUGGCUU,UAUUGCU,GCUGGUG,AGUGGUU,CCACAGG,AACACUG,GAGAUGA,ACAGUAU,AGCCCUU,CUCCAUU,GAGAACU,CUGGCUC…	GAGGUAG,AAAGUGC,AGCUGCC,UCACAGU,AGGAGCU,ACUAGAU,GUAAACA,GGCAAGA,UGCAUUG,UCAACGG,ACCCGUA,ACAGUAC,GCAGCAU,CAAAUGC,UCACCAC,CAGUAGU,UAAGACG,CUACAGU,GGAGACG,GGAAGAC,UUGGCAA,GAAAUGU,UCCCUUU,UGUGCGU,AACAGUC,CAGCAGG,AAUCUCA,GCUACAU,AAUACUG,GGAGUGU,AGUGCAA,UGGUCCC,AUGGCUU,GCUGGUG,CCACAGG,GAGAUGA,UGCAUAG,CGUACCG,CGGAUCC,AGCCCUU,GUGACUG,CUCCAUU,GAGAACU,CUGGCUC,GGACGGA,GGAGAGA,AUCCCUU,UCCCACA,ACUGGCC,GUAACAG…	UUGGCAC,AUGGCAC,CCUUCAU,AAUACUG,CUCCAUU,AAUGCCC,AUAUAAC,GGAUUUC	UGUGCGU,GAGAUGA	290	8	55	2
ENSG00000001617	SEMA3F	GAGGUAG,GUCCAGA,CCAGUGU,UGUGUGG,UCCCUUU,CAGCAGG,AAUACUG,GGGUCUU,CCCCCAG,GGUAGAC,UGGCCCU,GGGGUGC,CCCCUGG,CUGCCCC,CCAGCAU,CAGGCUC,GAGGCUG,CCUGUAC,GGGGCAG,UGUCUUU,GCCCUGU,UCUCCAA,UCUUGAG,CAAAGUG,UUCUGCA,CUAGUCC,UGAAGUG,AGCCAGU,GUCUCUG,GGGGUGG,GAGCUAA,CUGGGCA,GACUUCC,UCCCUUG,UGAGUCU,ACCAGCA,CUGGGGG,GUGUGGC,CUAGGCU,GCCUGGG,GGCGGGG,AUAUUAU,GACAACU,GCGGAGG,CCCACCU,GGAGGAG,GCAGAAG,ACUGUGU,UGCCCUG,ACUGGCU…	AAGGUGC,CUACAGU,GAGAUGA,AACGGAA,CAGGUGA,GUGACUG,CUGGCUC,GGAGAGA,AAAGAAU,ACUGGCC,AUCACUA	CCAGUGU,AAUACUG	GAGAUGA,CAGGUGA	74	2	11	2
ENSG00000001630	CYP51A1	GUGCAAA,UCACAUU,GGCUCAG,ACUAGAU,GGCAAGA,UUGGCAC,CAAAUGC,UCACCAC,CCAGUGU,CAGUGCA,UGUGUGG,ACCCUGU,UUGGCAA,UGUGCUU,AAUACUG,AGUGCAA,AUGGCUU,ACAGUAU,UCCAGUU,CUCCAUU,CUCCCAA,AUCCCUU,GUAACAG,AAUCACU,UAUCAGA,ACACACC,ACAUAGA,AUAAUAC,CUCAAAC,UAUAAUA,UCACACA,GGUAGAC,AUGUAAU,AAGUUGU,UAUAAAG,CUCACAC,UCCUAUA,ACAUUAC,UAGACUG,CCCUGUC,CAAGAGC,UUCCUAG,UCAUGAU,ACUGUUU,GAGGCUG,GGGGCAG,AUCAUAC,UGAAAGG,CAUGGAU,GUGGGGA…	UCACAGU,GCAGCAU,GUCCAGA,UAAGACG,UUUUUGC,CAGUGCA,UGUGUGG,ACCCUGU,ACAUUCA,UUGGCAA,AUGGCAC,GAUUGUC,CCCUGAG,UGGUCCC,GCUGGUG,CCACAGG,GAGAUGA,ACAGUAU,UCCAGUU,CAGGUGA,CUGGCUC,AAAGCUG,AUGUGGG,AUCCUUG	UCAUUCG	NA	152	1	24	0
ENSG00000048028	USP28	AAAGUGC,GUGCAAA,AGCUUAU,AUUGCAC,GGCAAGA,GCAGCAU,UUUUUGC,UCCCUUU,AAUCUCA,AAUACUG,CACAGUG,AGUGCAA,UAUUGCU,GCUGGUG,UGCAUAG,CUUUGGU,AGCCCUU,GGAGAGA,AUCCCUU,AAUCACU,GGUUUAC,UAUAAAG,GGUGGUC,UAGGUAU,ACAAUAU,CAAGAGC,CUAGUAG,GUCUGCC,AUGACAC,UGCAUAU,UCAUGAU,ACUGUUU,GAGGCUG,UUAUGCA,GGACCUG,GAAACAU,GAGUAUU,AAGUGCA,AAAUGGU,AAUCCUU,AUCCUUU,UUUGCAC,UUGACAC,AUGCCUU,AUGUGCC,UUCUGCA,CAGCAAA,GAGCUGC,AGCCAGU,UUCUAAU…	AUUGCAC,UCAAGUA,ACCCGUA,UGACCUA,CAGUGCA,GGAGACG,CCUUCAU,AACAGUC,GAUUGUC,CCACAGG,GAGAUGA,ACAGUAU,CUUUGGU,GAGAACU,CUGGCUC,CUCCCAA,AAAGCUG,GAAUUGU,AGGGUUG,AUCCUUG	AAAGUGC,AUUGCAC,AGUGCAA,UAUUGCU,UGCAUAG,UAUAAAG,UUGAUAA	UGACCUA,CAGUGCA,AACAGUC,AAAGCUG	99	7	20	4
ENSG00000001461	NIPAL3	AGCAGCA,AAAGUGC,AAGGUGC,UCACAUU,GGCUCAG,CAAAUGC,UGACCUA,GUCCAGA,CCAGUGU,UAAGACG,UUUUUGC,CAGUGCA,GGAAGAC,ACAUUCA,GAAAUGU,AACAGUC,CAGCAGG,ACUGCAU,UGUGCUU,GUCAGUU,GGAGUGU,GCUGGUG,AGUGGUU,AACACUG,GAGAUGA,UCCAGUU,CUUUGGU,CAGGUGA,UGAAGCU,AGCCCUU,CUCCAUU,CUCCCAA,GGAGAGA,GGGUCUU,AAAGCUG,UAAUGCU,AAGUGCU,GAAUUGU,AAUCACU,GGGCCCC,AGGGUUG,CCCCCAG,AUCCUUG,CCUGCUG,CUCAAAC,UUGUUCG,UCACACA,GGUAGAC,AUACAAG,UAUAAAG…	GAGGUAG,AGCAGCA,UCACAGU,AGCACCA,GUAAACA,ACCCGUA,GCAGCAU,CAAAUGC,CUACAGU,GGCAGUG,UUGGCAA,AUGGCAC,UCCCUUU,AACAGUC,GAUUGUC,AAGUCAC,AAGGCAC,AGUGCAA,UGGUCCC,AUGGCUU,GCUGGUG,AGUGGUU,UGCAUAG,AACGGAA,CAGGUGA,CGUACCG,CGGAUCC,AGCCCUU,GUGACUG,GAGAACU,CUGGCUC,AGGUUAU,GGAGAGA,AAAGAAU,UCCCACA,GGGUCUU,ACUGGCC,AAAGCUG,AUCACUA,GGUUUAC,AGGGUUG,CCCCCAG,AUCCUUG	CCAGUGU,GGAAGAC,AACACUG,CUUUGGU,UGAAAGG,AACAAAC	GCUGGUG,UGCAUAG,CAGGUGA,CGUACCG	206	6	43	4
ENSG00000002933	TMEM176A	AGCACCA,AAGUGCU,CCAGCAU,ACUCAGC,AGUGCUG,ACUCAGG,AACUGGU,UGGCCAC,CAGUCUG,GCAGAAG,UUCCUCG,GUGGCCC,GCUGGAU,CUGUUGA,GGGAACG,GCAGGGG,UGGGGAA	AGCUGCC,CCCCCAG	NA	NA	17	0	2	0
ENSG00000006074	NA	UCACAUU,GGCUCAG,UCACAGU,UGCAUUG,UGUGUGG,AUGGCAC,GAAAUGU,UGUGCGU,GAGUUGA,CACAGUG,UGGUCCC,GCUGGUG,GAGAUGA,CUGGCUC,AAUCACU,GGUUUAC,GGGCCCC,CCCCCAG,AUAAUAC,UAUAAUA,UAUAAAG,ACAUUAC,CUGCCCC,ACAAUAU,UUGGUCC,GUCUGCC,AUAUAAC,ACUCCUC,CAGGCUC,CAUGGAU,GCCCUGU,GAAACAU,UCCUUGC,GAGAAAU,UUCUGCA,CAGCAAA,AUGAGCU,AAAGUUU,AAGUAGC,GUUAAUG,GAAAACA,UCAUUUG,UGAGAAU,CUUGUGU,UAUGGUU,AUGCAUU,UGGCCAC,UUGAUAA,UUCAAAU,CUGGGCA…	GUAAACA,GGCAAGA,GCAGCAU,GGAGACG,ACAUUCA,UUGGCAA,GUCAGUU,GUAGUGU,CGGAUCC,AGGUUAU,ACUGGCC,AAAGCUG,GAAUUGU,AGGGUUG	NA	NA	83	0	14	0
ENSG00000079387	SENP1	AAAGUGC,GUGCAAA,UCACAUU,UCAAGUA,UCACAGU,AGGAGCU,ACUAGAU,AGCACCA,UGCAUUG,ACAGUAC,AGGUAGU,GUCCAGA,CAGUAGU,CUACAGU,UGUGUGG,GGCAGUG,ACAUUCA,AUGGCAC,CAGCAGG,AAUCUCA,ACUGCAU,UGUGCUU,GCUACAU,GUCAGUU,AAGUCAC,GGAAUGU,GGAGUGU,AAGGCAC,CCCUGAG,UGGUCCC,UAUUGCU,GCUGGUG,CCACAGG,GUAGUGU,GAGAUGA,ACAGUAU,UCCAGUU,CUUUGGU,CAGGUGA,UGAAGCU,AGCCCUU,GAGAACU,CUGGCUC,CUCCCAA,AGGUUAU,GGAGAGA,AAAGAAU,AUCCCUU,UCCCACA,GGGUCUU…	GAGGUAG,AAAGUGC,GUGCAAA,AGCUGCC,AGGAGCU,ACUAGAU,AGCACCA,GUAAACA,GGCAAGA,UGCAUUG,UCAACGG,ACCCGUA,ACAGUAC,GCAGCAU,CAGUAGU,UGUGUGG,GGAAGAC,GGCAGUG,ACAUUCA,AUGGCAC,GAAAUGU,UCCCUUU,CCUUCAU,AACAGUC,AAUCUCA,GCUACAU,GUCAGUU,AAUACUG,GGAGUGU,CCCUGAG,UGGUCCC,UAUUGCU,GCUGGUG,AGUGGUU,CCACAGG,AACGGAA,GUGACUG,GAGAACU,CUGGCUC,CUCCCAA,GGACGGA,AAAGAAU,AUCCCUU,ACUGGCC,GGUUUAC,AUGUGGG,AGGGUUG,AUCCUUG	UCACAGU,AGCACCA,ACAUUCA,UGUGCUU,UGGUCCC,GCUGGUG,UCCAGUU,CUUUGGU,AGCCCUU,GGGUCUU,ACAUAGA,UUCCUAG,AUGACAC,GAGGCUG,AACAUUC	AGCUGCC,GGCAAGA,AUGGCAC,UCCCUUU,CCCUGAG,AACGGAA,CUGGCUC,CUCCCAA	247	15	48	8
ENSG00000004799	PDK4	AGCAGCA,AAAGUGC,UCACAUU,UCACAGU,AGGAGCU,ACUAGAU,AGCACCA,GUAAACA,UUGGCAC,GCAGCAU,UUUUUGC,CAGUGCA,ACAUUCA,UUGGCAA,GAAAUGU,UCCCUUU,CCUUCAU,ACUGCAU,GGAGUGU,CACAGUG,GCUGGUG,AACACUG,ACAGUAU,CUUUGGU,CAGGUGA,AGCCCUU,CUCCAUU,CUCCCAA,AAAGAAU,AAAGCUG,UAAUGCU,UAUCAGA,AUCCUUG,ACACACC,ACAUAGA,CUCAAAC,UCACACA,CUGGACU,AUACAAG,AAGUUGU,UAUAAAG,CAAAGCA,UCCUAUA,ACAUUAC,CCAGCAU,GUCUGCC,GUCUUGC,ACUGUUU,AAUGUUG,CUUCACC…	GAGGUAG,AGCUGCC,GGCUCAG,UCAAGUA,UCACAGU,AGGAGCU,AGCACCA,GGCAAGA,GCAGCAU,CAAAUGC,CUACAGU,GGAGACG,UGUGUGG,UCCCUUU,CCUUCAU,AACAGUC,GCUACAU,GGAGUGU,AAGGCAC,CCCUGAG,UGGUCCC,ACAGUAU,UCCAGUU,UGCAUAG,CGGAUCC,CUGGCUC,AGGUUAU,AAAGCUG,GAAUUGU,GGUUUAC,AUGUGGG,AGGGUUG,CCCCCAG,AUCCUUG	AGCAGCA,UCACAUU,UCACAGU,AGCACCA,GCAGCAU,CAGUGCA,ACAUUCA,UUGGCAA,GGAGUGU,CUUUGGU,UAUCAGA,UAUAAAG	GAGGUAG,AGCUGCC,UCAAGUA,UCACAGU,GGCAAGA,GCAGCAU,CAAAUGC,UCCCUUU,UCCAGUU,AAAGCUG	137	12	34	10
ENSG00000006606	CCL26	CUCUGGG,CAAGAGC,CAGGCUC,AAAGUAA,GGGGUCC,AACUCUA,AAAGUAC,AAAGUAU	GAUUGUC,ACUGGCC	NA	NA	8	0	2	0
ENSG00000006451	RALA	GUGCAAA,GGCUCAG,UCACAGU,AGCACCA,GGCAAGA,UGACCUA,UCACCAC,CCAGUGU,CUACAGU,UGUGUGG,ACAUUCA,AUGGCAC,CCUUCAU,CAGCAGG,AAUCUCA,GCUACAU,GUCAGUU,AAGUCAC,GGAAUGU,AAGGCAC,AGUGCAA,AUGGCUU,AGUGGUU,AACACUG,UGCAUAG,AAAGAAU,UCCCACA,AAAGCUG,GGGCCCC,AUCCUUG,ACACACC,AUAAUAC,CUCAAAC,UAUAAUA,UCAUAGA,AUACAAG,AAGUUGU,UAUAAAG,CAAAGCA,UGGCCCU,UCCUAUA,CCCCUGG,CCAGCAU,UGCAUAU,AUAUAAC,ACUCCUC,CCUGUAC,GGGGCAG,GCCCUGU,UUCAAGC…	AGCAGCA,AGCUGCC,AGCACCA,GGCAAGA,CAGUAGU,CAGUGCA,CUACAGU,ACAUUCA,UUGGCAA,GAAAUGU,UCCCUUU,GCUACAU,AAUACUG,AGUGCAA,AGUGGUU,CCACAGG,UGCAUAG,CAGGUGA,GUGACUG,GGAGAGA,AAAGAAU,GUAACAG,AAAGCUG,GGUUUAC	GGCUCAG,ACAUUCA,AUGGCAC,AAGGCAC,AGUGGUU,UGCAUAG,UAUAAUA,CAAAGCA,UAAGGCA	ACAUUCA,UUGGCAA,UCCCUUU	118	9	24	3
ENSG00000075790	BCAP29	GAGGUAG,AGCAGCA,AAAGUGC,GUGCAAA,AGCUGCC,UCACAUU,AUUGCAC,UCACAGU,AGGAGCU,ACUAGAU,GUAAACA,GGCAAGA,UGCAUUG,GCAGCAU,CAAAUGC,UGACCUA,CCAGUGU,UUUUUGC,GGAGACG,UGUGUGG,GGAAGAC,GGCAGUG,ACAUUCA,UUGGCAA,AUGGCAC,GAAAUGU,UCCCUUU,CAGCAGG,AAUCUCA,ACUGCAU,UGUGCUU,GAGUUGA,AAUACUG,GGAAUGU,GGAGUGU,CCCUGAG,AGUGCAA,AUGGCUU,UAUUGCU,GCUGGUG,AGUGGUU,AACACUG,AUAAAGU,GAGAUGA,ACAGUAU,UCCAGUU,UGCAUAG,CAGGUGA,CUCCAUU,GAGAACU…	GAGGUAG,AGCAGCA,AAGGUGC,GGCUCAG,UCAAGUA,AGCACCA,GUAAACA,GGCAAGA,UGCAUUG,ACAGUAC,GCAGCAU,CAAAUGC,UGACCUA,AGGUAGU,UCACCAC,GUCCAGA,CCAGUGU,UUUUUGC,CAGUGCA,CUACAGU,UGUGUGG,ACCCUGU,ACAUUCA,AUGGCAC,CGUGUCU,GAAAUGU,UCCCUUU,CCUUCAU,UGUGCGU,AACAGUC,UGUGCUU,GAGUUGA,GCUACAU,GUCAGUU,AAGUCAC,GGAGUGU,GCUGGUG,CCACAGG,GAGAUGA,ACAGUAU,UGCAUAG,CAGGUGA,CGUACCG,CGGAUCC,GUGACUG,CUGGCUC,CUCCCAA,GGACGGA,GGAGAGA,AAAGAAU…	GAGGUAG,CCAGUGU,UCCCUUU,AACACUG,AAAGCUG,GAAACAU,AACAAAC,UGAAACA,CAGUAAC	AAGGUGC,AGCACCA,GCUGGUG,UGCAUAG,CAGGUGA,AGGGUUG	256	9	59	6
ENSG00000006453	BAIAP2L1	AGCAGCA,GGCUCAG,UCAAGUA,AGGAGCU,GGCAAGA,ACAGUAC,GCAGCAU,CUACAGU,UGUGUGG,AUGGCAC,AAGUCAC,GGAGUGU,CCCUGAG,UAUUGCU,AACACUG,ACAGUAU,CAGGUGA,UGAAGCU,AGCCCUU,GAGAACU,CUGGCUC,AUCCCUU,UAAUGCU,CCCCCAG,AUCCUUG,AAGUUGU,UAUAAAG,CUCUGGG,GGGGUGC,UAGACUG,GCAUCCC,ACUGUUU,AACCUGG,GUGGGGA,GCCCUGU,GGACCUG,GAAACAU,UUCAAGC,UCUCCAA,UCUUGAG,AAAUGGU,AUCCUUU,GUCAACA,GAGCUGC,AAAGUUU,GGCGCCU,GAGUGUG,AGCCAGU,UUCUUGU,UCAUUUG…	GAGGUAG,AAAGUGC,UCAAGUA,UGCAUUG,UCAACGG,ACAGUAC,CAAAUGC,ACCCUGU,UUGGCAA,AAUACUG,GGAGUGU,AAGGCAC,ACAGUAU,UGCAUAG,AGGUUAU,UCCCACA,GGGUCUU,GUAACAG,AAAGCUG,AUCACUA,AUGUGGG,AGGGUUG,CCCCCAG	UAUUGCU,CUGGCUC,AUCCCUU,UAAUGCU,UAUAAAG	AAGGCAC,AAAGCUG	108	5	23	2
ENSG00000006116	CACNG3	AAGGUGC,AGCUGCC,GGCUCAG,AUUGCAC,UCAAGUA,UGCAUUG,UGUGUGG,UCCAGUU,GUGACUG,AAAGAAU,AUGUGGG,CCCCCAG,ACACACC,GGUAGAC,ACAUUAC,CCCCUGG,CCAGCAU,GAGCGCC,UUCCUAG,GAGGGGC,GCUCGGU,GGUUACC,GAGGCUG,GGGGCAG,UGACAUC,CUUGGAG,AGUGCUU,UCUAGAG,AUGCCUU,AUGAGCU,UAUUACC,AAAGUAA,GAAAACA,AGCCAGU,UUCUAAU,GGGCGUA,AUGCAUU,UGGCCAC,GACCAUG,AAGUGUG,ACACACU,AAAUCCC,AACUCUA,UGGAGAU,ACCAGCA,GUGUGGC,GGAGGCA,GACAACU,UUGGUUC,GAGGAUA…	UCAACGG,UGACCUA,UCACCAC,GGAAGAC,UUGGCAA,AUGGCAC,GCUACAU,GUCAGUU,UGAAGCU,AGCCCUU,CUGGCUC,AAAGAAU,GAUAUGU,UAAUGCU,AUCCUUG	AGCUGCC,UGACAUC,AGUGCUU	UCACCAC	75	3	15	1
ENSG00000006118	TMEM132A	GGCUCAG,AGCACCA,GAAAUGU,GCUGGUG,AGCCCUU,GGGGCAG,GUGGGGA,AAAUGGU,GACCAUG,GGGGGAA,GGCGGGG,ACUUGGA,AGGCAGG,GAGCCCC,GAGCCCU,CCUUCUG,GGCAGGG,CAGCUGG,GGAGUCC,CCUUCUU,GCCUGGA,UGGGGGA,GCAGGGG	AGCUGCC,UUGGCAA,CGGAUCC	AGCACCA	AGCUGCC	23	1	3	1
ENSG00000004975	DVL2	UCACAUU,UCACAGU,AUGGCAC,GCUACAU,CCCUGAG,CACAGUG,UAUUGCU,GCUGGUG,CUCCCAA,ACACACC,UCACACA,AUACAAG,UAUAAAG,GAGCGCC,CAGGCUC,CCUGUAC,AACAAAC,UGCAAAG,GCUUCCU,CUCCCAC,GGGUAAG,AACUGGU,AAAGAGG,UGGCCAC,AAAAAUC,AACUCUA,UCCCUUG,GCUGUCU,CUGGGGG,AGCAGCU,GGAGGAG,GGCAGCG,CCAGGAG,GUCUACU,GAGCCCC,GAGCCCU,GGCAGGG,CAGCUGG,AGGAUGU,AGGACAC,CUCCUGC	GGCAAGA,UGCAUUG,GCAGCAU,CAGUAGU,CUACAGU,GGAGACG,UGGUCCC,GCUGGUG,ACUGGCC,GUAACAG,AAAGCUG,UAAUGCU,GGUUUAC	UCACAGU,CACAGUG,UAUUGCU,GCUGGUG,AUACAAG	GGCAAGA,GGAGACG	41	5	13	2
ENSG00000006625	GGCT	UCACAUU,UCACAGU,AGCACCA,UCACCAC,ACAUUCA,CCUUCAU,AAUCUCA,ACAGUAU,CCCCCAG,ACAUAGA,CCCUGUC,CAAGAGC,GUCUGCC,ACUCCUC,UCAUACA,CCUGUAC,UCACAGG,UCAUUUG,AAAGAGG,UUCAAAU,GAGCUAA,AAAAAUC,UGGAGAU,UGUCUGC,ACCAGCA,AAAAACC,AGUAGAC,AUAUUAU,GCACCAU,CUACAAA,GAGACCU,CUGCAGC,CACCAGC,UGUCUGG,CUGCAGG,UUUCAAC,AAAGAGC,AUUCAUU,UCUCAAG,CAGACAG,CAGGCCA	AGCUGCC,GGCAAGA,GCAGCAU,CUACAGU,UCCCUUU,AAUCUCA,GAUUGUC,CCCUGAG,AGGUUAU,AUGUGGG	AGCACCA	AGCUGCC	41	1	10	1
ENSG00000005175	RPAP3	GUGCAAA,AGCUUAU,GUAAACA,GGCAAGA,UGCAUUG,UUGGCAC,CAAAUGC,CAGUAGU,CUACAGU,ACCCUGU,ACAUUCA,UUGGCAA,AUGGCAC,GAAAUGU,AACAGUC,AAUCUCA,AAUACUG,AAGGCAC,AGUGGUU,AUAAAGU,AGCCCUU,AAAGAAU,GUAACAG,GAAUUGU,AAUCACU,AUCACUA,AUAAUAC,CCUGCUG,CUCAAAC,UAUAAUA,UUGUUCG,AUGUAAU,UAUAAAG,CUCUGGG,ACAUUAC,ACAAUAU,ACUGUUU,GGUUACC,AAUGUUG,AUAUAAC,CAGGCUC,AUCAUAC,UGAAAGG,CAUGGAU,GUGGGGA,GCCCUGU,AGUGCUU,UACAAAG,UCUGGAG,ACCCUGG…	GUGCAAA,GGCUCAG,AUUGCAC,GUCCAGA,UAAGACG,ACAUUCA,CGUGUCU,UCCCUUU,GCUACAU,GUCAGUU,AAGUCAC,AAUACUG,CCACAGG,GAGAUGA,ACAGUAU,CUUUGGU,CGGAUCC,GAGAACU,AGGUUAU,GAUAUGU,ACUGGCC,AAAGCUG,AAGUGCU,GAAUUGU	GUGCAAA,CAGUAGU,UAUAAAG,AACAUUC	GUGCAAA,CCACAGG,AAAGCUG	127	4	24	3
ENSG00000005073	HOXA11	UCACAUU,GUAAACA,UUUUUGC,GGAGACG,ACAUUCA,CCUUCAU,AACAGUC,AAGUCAC,CCACAGG,AACACUG,CUUUGGU,CUCCAUU,CUCCCAA,GGAGAGA,UCCCACA,AAAGCUG,AUAAUAC,CCUGCUG,UAUAAUA,UCAUAGA,GGUAGAC,CAAAGCA,GCAUCCC,CUGCCCC,CCCUGUC,CAAGAGC,UGCAUAU,AUAUAAC,CAGGCUC,GUGGGGA,GGACCUG,GAAGGUC,CUUGGAG,ACUCAGC,AAUCCUU,ACUCAGG,CUCCCAC,CAGUCCA,GAGUGUG,UCAUUUG,UAUGGUU,GGCUGCG,UUCAAAU,GGGGUGG,CUGGGCA,GGGGUCC,GUCAUUG,ACCUGGA,UGGAGAU,GGGGGAA…	GGCUCAG,ACUAGAU,AGCACCA,ACCCGUA,GCAGCAU,GGCAGUG,ACAUUCA,UCCCUUU,UGUGCUU,GAUUGUC,UGGUCCC,UGCAUAG,AGCCCUU,GGGUCUU,ACUGGCC,GGUUUAC	UCACAUU,GUAAACA,ACAUUCA,AAGUCAC,CCACAGG,AACACUG,CUUUGGU,AUAAUAC,UAUAAUA,CCCUGUC,UGCAUAU,AUAUAAC	GGCUCAG,ACUAGAU,GCAGCAU,ACAUUCA,UCCCUUU,UGCAUAG	84	12	16	6
ENSG00000006210	CX3CL1	AGCAGCA,AAAGUGC,AAGGUGC,AGCUGCC,UCACAGU,AGCACCA,UGCAUUG,GCAGCAU,UGUGUGG,GGAAGAC,AUGGCAC,UCCCUUU,CAGCAGG,GAGUUGA,AAGUCAC,GGAAUGU,GGAGUGU,CCCUGAG,CACAGUG,GCUGGUG,CCACAGG,GAGAUGA,GUGACUG,CUCCCAA,GGAGAGA,AAAGAAU,UCCCACA,GGGUCUU,ACUGGCC,GGGCCCC,AGGGUUG,AUCCUUG,CCUGCUG,GGUAGAC,GAUCAGA,CUCUGGG,GGGGUGC,CCCCUGG,GCAUCCC,CUGCCCC,GUCUGCC,UUCCUAG,GAGGGGC,GUCUUGC,AGACGGG,GAGGCUG,CAUGGAU,GUGGGGA,UUAUGCA,GAAGGUC…	GAGGUAG,AGCUGCC,UCAAGUA,ACUAGAU,GUAAACA,GGCAAGA,UGCAUUG,ACCCGUA,CAAAUGC,AGGUAGU,UCACCAC,CCAGUGU,GGAGACG,GGAAGAC,GAAAUGU,AACAGUC,GCUACAU,GUCAGUU,UGGUCCC,GCUGGUG,AUAAAGU,AACGGAA,CGUACCG,AGCCCUU,GUGACUG,CUGGCUC,GGACGGA,GGAGAGA,AAAGAAU,GGGUCUU,AAUCACU,AUCACUA,GGUUUAC,CCCCCAG,AUCCUUG	AGCAGCA,AGCACCA,AUGGCAC	AGCUGCC,CAAAUGC	138	3	35	2
ENSG00000005243	COPZ2	GGAGACG,GUCAGUU,CUUUGGU,GGGGCAG,GGACCUG,ACCCUGG,UAAGGCA,GAGAAAU,GACCUGG,CUGGGGG,GGGAUCG,GCAGGUU,UAGGGCC,GAGACCU,UGGGAUC,GCAGAAG,UCCUGAG,UGCCAGC,GGCAGGG,GGCCCUG,CUCCUGC,UGGGGAA	UGUGCUU,AGUGGUU,GGAGAGA,CCCCCAG	NA	NA	22	0	4	0
ENSG00000006282	SPATA20	GGCAGUG,GUCAGUU,CCACAGG,CUGCCCC,CUUCACC,GGGGCAG,GAGUAUU,CUAGUCC,UGGCCAC,UGAGUCU,UAGGGCC,UGGGAUC,GAGUCUU,CCUUCUG,CUGCAGG,GGCAGGG,CACUGUU,GGCCCUG,CUCUAGC,CUCAGGG,GCAGGGG	ACUAGAU,AGUGGUU,GGAGAGA	NA	NA	21	0	3	0
ENSG00000007306	CEACAM7	AGCAGCA,GUGCAAA,AGCUUAU,AGGAGCU,GCAGCAU,UUUUUGC,UUGGCAA,AUGGCAC,GAUUGUC,GAGUUGA,GUCAGUU,GGAGUGU,AAGGCAC,CCACAGG,AACACUG,CAGGUGA,CUCCAUU,GAGAACU,CUGGCUC,AGGUUAU,AAAGAAU,AUCCCUU,UCAUAGA,CUGGACU,GCAUCCC,CCCUGUC,CUAGUAG,CUGACUC,AUGACAC,UCAUGAU,ACUCCUC,GAGGCUG,UCAUACA,AUCAUAC,UGACAUC,GAGUAUU,UCUAGAG,AAGGCGC,UCUGGAG,GCUUCCU,UCCUUGC,UAAGGCA,UUUGCAC,GAUUGUA,GAUUGGU,UUGACAC,AUGUGCC,CAGUCCA,UUCUGCA,CAGCAAA…	GAGGUAG,AUUGCAC,UCAAGUA,AGGAGCU,ACUAGAU,ACAGUAC,CAAAUGC,GGCAGUG,GCUACAU,GGAGUGU,AGUGGUU,CCACAGG,UGCAUAG,CUUUGGU,GAGAACU,CUGGCUC,CUCCCAA,AUCCCUU,GGGUCUU,AAUCACU	NA	NA	131	0	20	0
ENSG00000007520	TSR3	GAGCGCC,UUUGCGA,GAGGCUG,GUGGGGA,CAGUCCA,UCAUUUG,GAGAACC,GUCUCUG,AAGUGUG,UGCAGCU,GGGGAGC,AGGCAGG,CUGCAGC,UGCCAGC,GCAGGAC,GCUGGAU,CUCUAGC,AAAGAGC,AGGACAC,GAGGCAG,CAGUCCU	GGCAGUG,CUGGCUC,UAAUGCU	NA	NA	21	0	3	0
ENSG00000006025	OSBPL7	AGGAGCU,GGCAGUG,CCUUCAU,CAGCAGG,GCUACAU,GGAAUGU,AAGGCAC,GCUGGUG,GAGAUGA,CUUUGGU,GGAGAGA,GGGUCUU,CCCCCAG,CUCUGGG,CUCACAC,CCCCUGG,CUGCCCC,UUGGUCC,GGUUGUC,AGACGGG,GGGGCAG,CAUGGAU,AGCAGCG,UUUGCAC,GAGAAAU,ACAGGUG,AAACGGU,GAGCUGC,CUUACAG,GGGGUGG,CUGGGCA,UGGAGAU,GGGGGAA,UGUCUGC,CUUGGGC,CUGGGGG,UCGCUGC,GGAGGCA,GCCUGGG,GGCGGGG,GGUGGGC,GGAAGCC,UGAGGAC,GAGGAUA,GGAGGAG,GCAGAAG,UUUGCAA,GCGGGGC,CCAGGAG,GGGAGCU…	GUAAACA,ACCCGUA,AGGUAGU,CAGUAGU,UUUUUGC,GAAAUGU,GAGUUGA,GGAGUGU,AUAAAGU,AACGGAA,GUGACUG,GGAGAGA,AAAGAAU,CCCCCAG	GGAAUGU,AAGGCAC	GAAAUGU	74	2	14	1
ENSG00000004779	NDUFAB1	UCAAGUA,GUCAGUU,AAUCACU,AUACAAG,AAUGUUG,UGACAUC,GUGGGGA,UUGACAC,CAGCAAA,AAAACUG,UUCCAUA,UUCAAAU,GGGGGAA,GGAAGCC,GGGGAGC,UUUCAAC,AAACUGU,UGGGGGA,AGCAAAA,UGGGGAA	UCAACGG,AGUGGUU,CCCCCAG	AUACAAG	NA	20	1	3	0
ENSG00000006047	YBX2	GAGGUAG,AGCUGCC,UCACAUU,GGCUCAG,GGCAAGA,UCACCAC,GGAGACG,GGCAGUG,CCUUCAU,UGGUCCC,AUGGCUU,GCUGGUG,CCACAGG,CUUUGGU,CAGGUGA,AAAGCUG,AGUGCCG,CUCUGGG,GGGGUGC,UUGGUCC,CUUCACC,UCUCCAA,ACAGGUG,GAAAACA,UCAUUUG,AAAACUG,GUCUCUG,UUGAUAA,GGGGUGG,GGGUGUU,GGGGGAA,GCUGUCU,UGAGUCU,UAAUAGU,GGAGGCA,UCAACAG,CCCACCU,GGAGGAG,GCAGAAG,GGCAGCG,CCAGGAG,GAGUCUU,GGGGAGC,CACCAGC,CCUUCUG,UCCUGAG,CAGCUGG,GGCCCUG,GUGAGGU,ACUGGAU…	AAGGUGC,ACUAGAU,AGCACCA,GCAGCAU,UCACCAC,UUGGCAA,UGUGCUU,GGAGAGA,GUAACAG,GAAUUGU,AUCACUA	GAGGUAG,GGCUCAG,AUGGCUU,CUCUGGG,CCAGGAG	AAGGUGC,UUGGCAA	57	5	11	2
ENSG00000005884	ITGA3	GAGGUAG,AAAGUGC,AGCUGCC,UCACAUU,GGCUCAG,UCAAGUA,UCACAGU,AGGAGCU,ACAGUAC,GCAGCAU,CAAAUGC,UGACCUA,UCACCAC,GUCCAGA,CCAGUGU,CAGUAGU,UUUUUGC,CAGUGCA,CUACAGU,UGUGUGG,ACCCUGU,ACAUUCA,AUGGCAC,CCUUCAU,AAUCUCA,UGUGCUU,GAUUGUC,GCUACAU,GUCAGUU,GGAGUGU,AAGGCAC,CACAGUG,AGUGCAA,UGGUCCC,UAUUGCU,GCUGGUG,AGUGGUU,CCACAGG,AACACUG,AUAAAGU,ACAGUAU,UCCAGUU,CUUUGGU,CAGGUGA,GUGACUG,CUCCAUU,CUGGCUC,CUCCCAA,GGAGAGA,AUCCCUU…	GAGGUAG,AGCAGCA,AAAGUGC,AAGGUGC,GUGCAAA,UCAAGUA,UCACAGU,AGGAGCU,ACUAGAU,GGCAAGA,UCAACGG,ACCCGUA,GCAGCAU,UCACCAC,CCAGUGU,CAGUAGU,UAAGACG,CAGUGCA,GGAGACG,GGCAGUG,UUGGCAA,AUGGCAC,CGUGUCU,UCCCUUU,AACAGUC,CAGCAGG,AAUCUCA,GAUUGUC,AAGUCAC,AAUACUG,GGAGUGU,UGGUCCC,AUGGCUU,AGUGGUU,ACAGUAU,UGCAUAG,AACGGAA,CUUUGGU,CAGGUGA,UGAAGCU,AGCCCUU,CUCCAUU,CUGGCUC,GGAGAGA,AAAGAAU,UCCCACA,GGGUCUU,ACUGGCC,GUAACAG,UAAUGCU…	ACAGUAC,CCAGUGU,CAGUAGU,ACAUUCA,AAGGCAC	AAAGUGC,GUGCAAA,UCCCUUU,CAGGUGA	281	5	57	4
ENSG00000006059	KRT33A	CUUCUCU	NA	NA	NA	1	0	0	0
ENSG00000008517	IL32	AGCACCA,GAUUGUC,GUCAGUU,CCCCCAG,CCUGCUG,CCCCUGG,CAGGCUC,GCCCUGU,GCUUCCU,ACAUCAC,GAUUGUA,GAGCUGC,GAAAACA,GAGUGUG,AGUGUGC,GGCGGGG,GCAGGUU,CCCACCU,UGCCCUG,UGUGCGG,GCGGGGC,CAGGAAC,CAGUUAC,AGGCAGG,CUUCUCU,CUCUUCC,GGCAGGG,CUCAGGG,GGCGACA,AGGGAGG,GCAGGGG,CUCCUGC	AGCUGCC,AGUGGUU,AUAAAGU,AAAGAAU,GGGUCUU,ACUGGCC	NA	NA	32	0	6	0
ENSG00000008197	TFAP2D	AGCAGCA,CAGCAGG,UGGUCCC,AGGGUUG,CUCUGGG,UUGGUCC,AUAUUAU,CUGGAAA,CAGCAGA,UCUGGAA,UGGGGAA	CAAAUGC,GUGACUG,CCCCCAG	AGCAGCA,UGGUCCC,UUGGUCC	CAAAUGC	11	3	3	1
ENSG00000008405	CRY1	GUGCAAA,GAAAUGU,AGUGCAA,ACAGUAU,UGCAUAG,GUGACUG,GAGAACU,UCCCACA,GGGUCUU,GGUUUAC,UAUCAGA,AUGUAAU,AUACAAG,ACAUUAC,ACAAUAU,UGCAUAU,ACUGUUU,ACGCACU,CAAAGUG,UGCAAAG,ACAUCAC,AAAGUUU,UCAUUUG,UUCCAUA,AAUUUUA,GUCAUUG,GACUUCC,AAAAACC,UUGUGAC,CAAAACU,UGACUGU,CAGCUGG,AAAGUAU,UCCCACC,AAAAGUA,CAUAUUG,CUAUACA,AUUCAUU	ACAGUAC,CAGUGCA,CCACAGG,ACAGUAU,UCCAGUU,AACGGAA,CGGAUCC,AGGUUAU,AUGUGGG	NA	NA	38	0	9	0
ENSG00000008438	PGLYRP1	GCUACAU,GGGGUGC,UGGCCAC,GGGGUGG,GAGCUAA,UGGAGAU	CAGUAGU,AUCACUA	NA	NA	6	0	2	0
ENSG00000010270	STARD3NL	GAGGUAG,UCACAUU,GGCUCAG,UGCAUUG,UCACCAC,UUUUUGC,GAAAUGU,AAGUCAC,CCACAGG,GAGAUGA,GGAGAGA,GAUAUGU,GAAUUGU,GGUUUAC,AUAAUAC,UCACACA,AUACAAG,ACAUUAC,ACAAUAU,CCAGCAU,AUGACAC,UCAUGAU,CUUCACC,CAGGCUC,CCUGUAC,UGACAUC,CAUGGAU,GAGGUAU,GAAACAU,AACAAAC,GAGUAUU,UACAAAG,UUUGCAC,ACUCCAG,GAGAAAU,UAUUACC,GAGUUGG,UCAUUUG,AAAGAGG,AAAACUG,GGGGUGG,CGAGGAC,CUGGGCA,GUCAUUG,AAAAAUC,GACUUCC,CAGUCUG,GUAUUCU,ACCAGCA,UGGCUGC…	AAGGUGC,ACUAGAU,GUAAACA,ACCCGUA,GCAGCAU,CUACAGU,UUGGCAA,GUCAGUU,GCUGGUG,CGGAUCC,CUCCCAA,ACUGGCC,AGGGUUG	GAGGUAG,UCACAUU,GAAAUGU,CCACAGG,UCAUGAU	AAGGUGC,ACUAGAU,GCAGCAU,CGGAUCC	78	5	13	4
ENSG00000008118	CAMK1G	AGCUGCC,GGAAGAC,CAGCAGG,GAGUUGA,AUGGCUU,GCUGGUG,AACACUG,UGAAGCU,AGCCCUU,CUCCAUU,GGAGAGA,GGGUCUU,CCUGCUG,CUGGACU,CUGCCCC,GAGGGGC,GGGGCAG,GUGGGGA,CUUGGAG,UUCAAGC,AAUCCUU,UCCUUGC,UCACAGG,GAGCUGC,GAGUGUG,AAGUGUG,GGGGUGG,GGGUGUU,GAGCUAA,GUCAUUG,ACCUGGA,UGGAGAU,GACCUGG,UCCCUCU,GUGUGGC,AGUGUGC,GGAGGCA,GGUGGGC,AUGUCUG,UCAACAG,GGAAGCC,CUGCUCA,UGCAGCU,GAGACCU,GCAACGA,GGCAGCG,GGGAGCU,GCCCUUA,GGGGAGC,AGGCAGG…	AGGAGCU,ACCCGUA,UCACCAC,GGAAGAC,UGCAUAG,AACGGAA,CGUACCG,AGCCCUU,GUGACUG,GGGUCUU,GUAACAG,GAAUUGU,CCCCCAG	AGCUGCC,AUGGCUU,GGAGAGA	ACCCGUA,UCACCAC	62	3	13	2
ENSG00000008988	RPS20	AACUGGU,GUAUUCU,AAAAACC,ACCCAUU	GAGAACU	NA	NA	4	0	1	0
ENSG00000010017	RANBP9	AUUGCAC,UCAAGUA,GUAAACA,ACAGUAC,UAAGACG,CAGCAGG,AAUACUG,UAUUGCU,AACACUG,ACAGUAU,CUCCCAA,AUCACUA,CCCCCAG,AUAAUAC,UAUAAUA,AUGUAAU,UAGGUAU,ACAAUAU,ACUGUUU,AUAUAAC,UGACAUC,UUAUGCA,AACAAAC,GAGUAUU,ACUCAGC,UUCAAGC,AAAGCGC,UACAAAG,UAAGACU,ACAUCAC,AAAUUUC,UUUGCAC,GAUUGUA,CUCCCAC,AAGUAGC,UGAAGUG,UCAUUUG,UACAGUU,AUGCAUU,GACCAUG,AAGUGUG,GGUCUAG,AACUACU,UUCAAAU,AAAAAUC,AACUCUA,UGAGUCU,AAGACAU,AACCUGU,AAAAACC…	AAAGUGC,GGCUCAG,UCAACGG,UGACCUA,ACAUUCA,AGUGCAA,UGGUCCC,GCUGGUG,GAGAUGA,ACAGUAU,UGCAUAG,GUGACUG,GGUUUAC,AUGUGGG	AUUGCAC,UCAAGUA,GUAAACA,ACAGUAC,UAAGACG,AAUACUG,UAUUGCU,AACACUG,ACAGUAU,AUAAUAC,UAUAAUA,UGACAUC,GAGUAUU,UAAGACU,UAAUACA	AAAGUGC,GGCUCAG,UCAACGG,UGACCUA,ACAUUCA,AGUGCAA,GAGAUGA,UGCAUAG,AUGUGGG	71	15	14	9
ENSG00000010610	CD4	AGCAGCA,GUGCAAA,GCAGCAU,CAAAUGC,GUCCAGA,GGAAGAC,ACAUUCA,CCUUCAU,AACAGUC,UGUGCUU,GCUACAU,UGGUCCC,GAGAUGA,GUGACUG,CUCCCAA,GGAGAGA,AUCCCUU,GGGUCUU,ACUGGCC,GUAACAG,AUCCUUG,CUCAAAC,UGGCCCU,CCCCUGG,GCAUCCC,CCAGCAU,CCCUGUC,CAAGAGC,GAGGGGC,GUCUUGC,CAGGCUC,GAGGCUG,GGGGCAG,GUGGGGA,GGACCUG,AGUGCCU,UCCAGAG,UCUGGAG,UGCAAAG,GCUUCCU,ACUCCAG,CUCCCAC,GAGAAAU,UUCUGCA,CAGCAAA,CUAGUCC,GGGUAAG,AAAGUAA,GAGUUGG,UUCUAAU…	UCAAGUA,GUAAACA,ACCCGUA,CAAAUGC,GUCCAGA,CCAGUGU,CAGUAGU,GGAAGAC,UCCCUUU,GAUUGUC,UGGUCCC,CCACAGG,AUAAAGU,AACGGAA,CGUACCG,CUGGCUC,GGAGAGA,AAAGAAU,ACUGGCC,GGUUUAC	ACAUUCA,GCUACAU	CAGUAGU,UCCCUUU	107	2	20	2
ENSG00000011478	QPCTL	GAGGUAG,AAAGUGC,UCACAUU,GGCUCAG,UCACAGU,GCAGCAU,AGGUAGU,GUCCAGA,UUUUUGC,CUACAGU,GGAAGAC,ACCCUGU,AACAGUC,AAUCUCA,GGAGUGU,CACAGUG,UGGUCCC,AUGGCUU,AGUGGUU,CCACAGG,GUAGUGU,GAGAUGA,ACAGUAU,CAGGUGA,CGUACCG,GAGAACU,CUGGCUC,CUCCCAA,AGGUUAU,AAAGAAU,AUCCCUU,UCCCACA,GGGUCUU,ACUGGCC,AAGUGCU,AGGGUUG,UAUCAGA,CCCCCAG,ACAUAGA,AUAAUAC,CUCAAAC,UAUAAUA,UCAUAGA,CUGGACU,AUGUAAU,CUCUGGG,CUCACAC,GGUGGUC,UAGGUAU,CCAGCAU…	GAGGUAG,AAGGUGC,UCAAGUA,AGGAGCU,ACUAGAU,GUAAACA,GGCAAGA,ACAGUAC,GCAGCAU,CCAGUGU,UAAGACG,UUUUUGC,GGAGACG,ACAUUCA,UUGGCAA,AACAGUC,AAUCUCA,GAUUGUC,GCUACAU,AAUACUG,CCCUGAG,CACAGUG,AGUGCAA,UGGUCCC,AUGGCUU,UAUUGCU,GCUGGUG,ACAGUAU,UCCAGUU,AACGGAA,CGUACCG,AGCCCUU,GAGAACU,CUGGCUC,AUCCCUU,GAUAUGU,ACUGGCC,GUAACAG,GGUUUAC,AUGUGGG,AGGGUUG	UGGUCCC	NA	217	1	41	0
ENSG00000011485	PPP5C	AAGGUGC,AGCUGCC,AGGAGCU,GGCAAGA,GCAGCAU,CAAAUGC,GUCCAGA,CCAGUGU,CAGUGCA,GGAGACG,UGUGUGG,GGAAGAC,ACCCUGU,GGCAGUG,AUGGCAC,GAAAUGU,UGUGCUU,GGAAUGU,CCCUGAG,CACAGUG,UAUUGCU,UCCAGUU,CAGGUGA,UGAAGCU,GUGACUG,CUGGCUC,GGGUCUU,AAAGCUG,UAAUGCU,GGGCCCC,CCCCCAG,AAUGCCC,AUAAUAC,CCUGCUG,CUCAAAC,UAUAAUA,CUGGACU,CUCUGGG,UCCUAUA,CUGCCCC,CCAGCAU,CAAGAGC,CUGACUC,GUCUGCC,GAGGGGC,GAGGCUG,GGGGCAG,AACCUGG,UUAUGCA,UGUCUUU…	UCAAGUA,UCACAGU,AGGAGCU,AGCACCA,UGCAUUG,UCACCAC,UAAGACG,GGAGACG,GGAAGAC,ACAUUCA,AUGGCAC,GAAAUGU,UGUGCGU,UGUGCUU,GAUUGUC,GGAGUGU,AAGGCAC,GCUGGUG,AUAAAGU,AACGGAA,CUUUGGU,CAGGUGA,CGUACCG,CGGAUCC,CUGGCUC,GGAGAGA,AUCCCUU,UCCCACA,UAUCAGA,AUCCUUG	UAUUGCU,GGGUCUU,AAUGCCC,UGCCCUG,GCGGGGC	UGUGCGU,AUAAAGU,AACGGAA	155	5	30	3
ENSG00000012963	UBR7	UCAAGUA,UCACAGU,AGGAGCU,ACAGUAC,CAAAUGC,CUACAGU,GGAAGAC,ACCCUGU,GAAAUGU,AAUCUCA,ACUGCAU,UGUGCUU,AAGUCAC,GGAAUGU,AAGGCAC,CCCUGAG,AGUGCAA,UGGUCCC,CCACAGG,ACAGUAU,UCCAGUU,UGCAUAG,AGCCCUU,GGACGGA,AUCCCUU,GUAACAG,AUGUGGG,ACAUAGA,CUCAAAC,AGUGCCG,AUGUAAU,GAUCAGA,UAGACUG,CCAGCAU,CCCUGUC,UUGGUCC,UUCCUAG,GAGGGGC,UGCAUAU,GGUUGUC,GAGGCUG,AUCAUAC,UGAAAGG,GUGGGGA,GCCCUGU,GGACCUG,GAAACAU,AACAAAC,GAGUAUU,UUCAAGC…	AAAGUGC,ACUAGAU,GGCAAGA,UGCAUUG,UCAACGG,GUCCAGA,UAAGACG,CAGUGCA,GGAAGAC,ACCCUGU,GGCAGUG,AUGGCAC,GAAAUGU,AAUACUG,GGAGUGU,CCCUGAG,GCUGGUG,CGUACCG,CGGAUCC,CUGGCUC,GGACGGA,AUGUGGG,AGGGUUG	ACAGUAC,AAGGCAC,CCCUGAG,UGCAUAG,AGCCCUU,AUCCCUU,UGCAUAU,ACCCUGG,CAGUAAC	AAAGUGC,UGCAUUG	144	9	23	2
ENSG00000012983	MAP4K5	AUUGCAC,GGCAAGA,UAAGACG,AUGGCAC,UCCCUUU,GCUACAU,AAUACUG,CACAGUG,AGUGCAA,UAUUGCU,AACACUG,UGCAUAG,AAAGAAU,AUCCCUU,ACUGGCC,GUAACAG,AAUCACU,AUCACUA,ACACACC,AUAAUAC,GGUAGAC,UAUAAAG,CUCUGGG,ACAUUAC,CCAGCAU,UGCAUAU,ACUGUUU,AUAUAAC,CAGGCUC,UUAUGCA,AACAAAC,UACAAAG,CAAAGUG,UAAGACU,UCACAGG,AAAUUUC,ACUCCAG,AAAGUAA,UGUAUAA,GAAAACA,AGAUAAA,UCAUUUG,UGAGAAU,AUGCAUU,AAUUUUA,ACACACU,AACUACU,GUCAUUG,AAAAAUC,UAAUAGU…	UGACCUA,GUCCAGA,CCAGUGU,CAGUAGU,CAGUGCA,GGAGACG,GCUACAU,AGUGCAA,GCUGGUG,GAGAUGA,ACAGUAU,UGCAUAG,AGGUUAU,ACUGGCC,AAAGCUG	GGCAAGA,AUGGCAC,CACAGUG,UGCAUAG,ACAUUAC	GGAGACG	77	5	15	1
ENSG00000241644	INMT	GGCUCAG,AUUGCAC,AGGUAGU,GUCCAGA,CCAGUGU,CAGUGCA,GGCAGUG,CAGCAGG,AAUCUCA,GGAAUGU,CCACAGG,ACAGUAU,CAGGUGA,CUGGCUC,AGGUUAU,GGGUCUU,AGGGUUG,CUCAAAC,UCACACA,GGUAGAC,CUCUGGG,CAAAGCA,CUCACAC,UAGGUAU,CCCCUGG,CAAGAGC,CUGACUC,AAUGUUG,AUAUAAC,GAGGCUG,CCUGUAC,GGGGCAG,CAUGGAU,GAGUAUU,AGUGCUU,UCUAGAG,UCCAGAG,UCCUUGC,AAAUUUC,ACUCCAG,CAGCAAA,AUGAGCU,GAGCUGC,GUAUGUU,UCAUUUG,UAUGGUU,GGGCGUA,GUGCCUG,AGCCUGC,ACACGGG…	UCACAGU,ACUAGAU,UGACCUA,UUUUUGC,CUACAGU,UUGGCAA,GAAAUGU,GAUUGUC,AACGGAA,CAGGUGA,GUGACUG,CUGGCUC,AAAGAAU,AUCCCUU,GAAUUGU,AUGUGGG	NA	NA	89	0	16	0
ENSG00000013588	GPRC5A	AGCAGCA,AGCUUAU,AGCUGCC,GGCUCAG,AUUGCAC,GGCAAGA,UUGGCAC,ACCCGUA,GCAGCAU,GUCCAGA,CCAGUGU,UUUUUGC,CAGUGCA,GGAGACG,GGAAGAC,ACCCUGU,UUGGCAA,UCCCUUU,AACAGUC,CAGCAGG,UGUGCUU,GAGUUGA,GCUACAU,AAGUCAC,GGAAUGU,AAGGCAC,CCCUGAG,AGUGCAA,UGGUCCC,UAUUGCU,GUAGUGU,GAGAUGA,UCCAGUU,UGCAUAG,CAGGUGA,UGAAGCU,AGCCCUU,CUCCAUU,CUGGCUC,CUCCCAA,GGACGGA,GGAGAGA,AAAGAAU,AUCCCUU,UCCCACA,GAAUUGU,AGGGUUG,CCCCCAG,CUCAAAC,CUGGACU…	AGCUUAU,AUUGCAC,UCAAGUA,UCACAGU,AGGAGCU,GUAAACA,UGCAUUG,ACCCGUA,CAAAUGC,UGACCUA,UCACCAC,CAGUAGU,UAAGACG,UUUUUGC,CAGUGCA,GGAAGAC,GGCAGUG,UUGGCAA,AUGGCAC,GAAAUGU,CCUUCAU,UGUGCUU,GCUACAU,UGGUCCC,UAUUGCU,GCUGGUG,CUUUGGU,CAGGUGA,CGUACCG,AGCCCUU,GUGACUG,CUGGCUC,ACUGGCC,GUAACAG,GAAUUGU,AAUCACU,AUCACUA,GGUUUAC,AGGGUUG,CCCCCAG	AUUGCAC,GGCAAGA,UUGGCAC,CCAGUGU,UUGGCAA,UAUUGCU,UCCAGUU,CUCCCAC	UGACCUA,AUGGCAC,CAGGUGA,GGUUUAC	208	8	40	4
ENSG00000013583	HEBP1	AGCUGCC,UCACAUU,GGCAGUG,AAGUCAC,UCCAGUU,AAAGCUG,AAGUUGU,UUCCUAG,UGCAUAU,AACAAAC,ACAUCAC,AUGCCUU,GAGAAAU,AAUUUUA,GGUCUAG,UGGCUGC,GCCUGGG,UGCAGCU,CAGUAAC,CCAGUAC,ACUGUGU,UAGUGAG,CAGCUGG,GGAUUUU,GAGAAGA,GCCUGGA,UGGACUG,GAAGGAA,ACCCAGA	AGCACCA,GCAGCAU,UCACCAC,AUGGCAC,GCUGGUG,AUCCUUG	NA	NA	29	0	6	0
ENSG00000014919	COX15	AGCAGCA,AAGGUGC,AGCUUAU,UCACAUU,GGCUCAG,UCACAGU,AGGAGCU,UGCAUUG,GCAGCAU,CAAAUGC,UCACCAC,CCAGUGU,UAAGACG,UUUUUGC,CUACAGU,AUGGCAC,GAAAUGU,UCCCUUU,CCUUCAU,CAGCAGG,AAUCUCA,GAGUUGA,GCUACAU,GUCAGUU,AAUACUG,GGAGUGU,CACAGUG,UGGUCCC,AUGGCUU,GCUGGUG,AACACUG,GUAGUGU,UCCAGUU,UGCAUAG,CUUUGGU,GUGACUG,CUCCAUU,GAGAACU,AAAGAAU,AUCCCUU,GAUAUGU,AAAGCUG,UAAUGCU,AAGUGCU,AAUCACU,AUGUGGG,UAUCAGA,AUCCUUG,ACACACC,AUAAUAC…	GAGGUAG,AUUGCAC,UCAAGUA,AGGAGCU,AGCACCA,GGCAAGA,ACAGUAC,GCAGCAU,CAAAUGC,CAGUAGU,CUACAGU,GGAGACG,ACAUUCA,UUGGCAA,AUGGCAC,GAUUGUC,GCUACAU,GUCAGUU,AAUACUG,GGAGUGU,AAGGCAC,AGUGCAA,UAUUGCU,AGUGGUU,GAGAUGA,ACAGUAU,UCCAGUU,UGCAUAG,CAGGUGA,CGGAUCC,AGCCCUU,GUGACUG,CUGGCUC,AAAGAAU,AUCCCUU,UCCCACA,ACUGGCC,GUAACAG,GAAUUGU,AAUCACU,AUCACUA,UAUCAGA,CCCCCAG,AUCCUUG	UCACAUU,UUUUUGC,UCCCUUU,CUCAAAC,AUAUAAC	GCAGCAU	265	5	44	1
ENSG00000071203	MS4A12	UUUUUGC,CCUUCAU,AAUCUCA,AGUGGUU,CUCCAUU,CUCAAAC,UAGACUG,CCAGCAU,CUUCACC,GAAACAU,UCUCCAA,UUUGCAC,CAGUCCA,AAAGUAA,UUCUAAU,AAGACAU,AAAAACC,GCAGAAG,UUUGCAA,UGCCAGC,AGUAGUU,AAAAGUA,CAGUCCU	ACCCUGU,GGCAGUG,AGGGUUG	NA	NA	23	0	3	0
ENSG00000015568	RGPD5	GAGGUAG,AGCAGCA,AAAGUGC,AAGGUGC,GUGCAAA,UCACAUU,AUUGCAC,UCAAGUA,UCACAGU,AGCACCA,GUAAACA,ACAGUAC,GCAGCAU,UGACCUA,AGGUAGU,UCACCAC,GGAGACG,ACAUUCA,UCCCUUU,CCUUCAU,CAGCAGG,GUCAGUU,GGAGUGU,CACAGUG,AGUGCAA,AUGGCUU,AACACUG,AUAAAGU,GUAGUGU,UCCAGUU,GAGAACU,CUCCCAA,AGGUUAU,GGAGAGA,AAAGAAU,AUCCCUU,AAUCACU,GGGCCCC,ACACACC,CUCAAAC,UCAUAGA,AUGUAAU,UAUAAAG,GGUGGUC,CAAGAGC,AUGACAC,UCAUACA,GUGGGGA,GAGGUAU,GAAACAU…	GAGGUAG,AGCAGCA,AAAGUGC,AAGGUGC,AGCUGCC,GGCUCAG,UCAAGUA,GGCAAGA,UCAACGG,ACCCGUA,ACAGUAC,GCAGCAU,CAAAUGC,UGACCUA,CAGUGCA,GGAGACG,AUGGCAC,CGUGUCU,UCCCUUU,AACAGUC,UGUGCUU,GAUUGUC,GCUACAU,UGGUCCC,AUGGCUU,UAUUGCU,GCUGGUG,AGUGGUU,CCACAGG,UGCAUAG,GUGACUG,CUCCCAA,AGGUUAU,GUAACAG,AAAGCUG,AGGGUUG,AUCCUUG	UCACAGU,UCCAGUU	GGCAAGA,AUGGCAC	133	2	37	2
ENSG00000015532	XYLT2	AAGGUGC,GGCUCAG,AUUGCAC,AGCACCA,CCAGUGU,CAGUAGU,CAGUGCA,UGUGUGG,GAAAUGU,CAGCAGG,GGAAUGU,GCUGGUG,CCACAGG,UCCAGUU,UGCAUAG,CUCCCAA,GGAGAGA,UCCCACA,GGGUCUU,GGGCCCC,CCUGCUG,CCCCUGG,UGCAUAU,UCAUACA,GGGGCAG,GCCCUGU,UCUUGAG,UCGUGCA,ACUCCAG,CUCCCAC,CAGCAAA,GGGUGUU,ACCUGGA,GUGUGGC,GCCUGGG,CCCACGU,GGUGGGC,ACCCAUU,CUGCUCA,UGCAGCU,CUACAAA,GCAGAAG,ACUGUGU,CUGGAAA,CAGCAGA,GAGUCUU,GCCCUUA,AGGCAGG,AGGGUCU,CUGCAGC…	GUGCAAA,AGCUGCC,UCACAGU,ACUAGAU,ACCCGUA,UGACCUA,UUGGCAA,AUGGCAC,GAAAUGU,UGGUCCC,AACGGAA,CAGGUGA,CGGAUCC,GUGACUG,GAGAACU,GGAGAGA,AAAGAAU,GGUUUAC	AAGGUGC,AUUGCAC,UGCAUAG,CCCCUGG,UGCAUAU	UGACCUA,AAAGAAU	62	5	18	2
ENSG00000080293	SCTR	GGAAGAC,UCCCUUU,AAUCUCA,CACAGUG,AUCCCUU,UCCCACA,CUGCCCC,CCCUGUC,GUCUGCC,GAGGGGC,AGUGCCU,GUCUCUG,AAAUCCC,UGUCUGC,GCCUGGG,GCACCAU,ACUGGCU,GGGGAGC,CUUCUCU,CUCUUCC,CAGCUGG,GCAGGAC,UGGGUGA,GAAGGAA,AGGACAC,CCCAGGG	GGAGACG,GGAAGAC,CGUACCG	NA	NA	26	0	3	0
ENSG00000059915	PSD	AAAGUGC,GUGCAAA,GGCUCAG,GUCCAGA,ACCCUGU,CCUUCAU,CAGCAGG,AGUGCAA,CAGGUGA,AGCCCUU,CUCCCAA,UCCCACA,GGUGGUC,CUGCCCC,CCAGCAU,GAGGCUG,CCUGUAC,GCCCUGU,AAGUGCA,UCCAGAG,UACAAAG,CUCCCAC,GUCUCUG,GGGGUGG,GGGGGAA,CUAGGCU,GGAGGCA,CUCCAGC,UGCCCUG,CAGCAGA,GGGGAGC,AGGCAGG,UCCUGAG,GUGGCCC,GGCAGGG,GGGUGGU,UAGGCCG,CGCCCUU,GGCCCGG,CAGGCCA,UGGGGAA	UAAGACG,CAGUGCA,CUACAGU,UUGGCAA,AACAGUC,UGGUCCC,CCACAGG,GUGACUG,CUGGCUC,GGUUUAC,CCCCCAG	AAAGUGC,GUGCAAA,AGUGCAA,UGCCCUG	CAGUGCA,AACAGUC,CCACAGG	41	4	11	3
ENSG00000019505	SYT13	AAAGUGC,AGCUUAU,AGCUGCC,UCACAUU,GGCUCAG,UCAAGUA,UUGGCAC,GUCCAGA,UUUUUGC,CAGUGCA,UGUGUGG,GGAAGAC,ACCCUGU,GGCAGUG,UUGGCAA,GAAAUGU,CCUUCAU,UGUGCUU,GAGUUGA,AAGUCAC,AAUACUG,GGAAUGU,GGAGUGU,AAGGCAC,GCUGGUG,CCACAGG,CUUUGGU,CAGGUGA,AGCCCUU,GUGACUG,GAGAACU,AGGUUAU,GGAGAGA,UCCCACA,AAAGCUG,UAAUGCU,AAGUGCU,GGUUUAC,GGGCCCC,CCUGCUG,CUCAAAC,UCAUAGA,UCACACA,AAGUUGU,CUCUGGG,CUCACAC,CGAGGAG,GCAUCCC,CCAGCAU,CAAGAGC…	GAGGUAG,AUUGCAC,UCACAGU,ACUAGAU,AGCACCA,UCAACGG,ACCCGUA,ACAGUAC,GCAGCAU,UCACCAC,UAAGACG,UUUUUGC,CUACAGU,GGCAGUG,UUGGCAA,GAAAUGU,AACAGUC,CAGCAGG,AAUCUCA,GAUUGUC,AAGGCAC,GAGAUGA,CGUACCG,CGGAUCC,GAGAACU,CUGGCUC,AGGUUAU,UCCCACA,ACUGGCC,AUCCUUG	GGAAGAC,UGUGCUU,GCUGGUG,GAGAACU,UCACACA,CAGUCCA	ACAGUAC,GGCAGUG,CGUACCG	205	6	30	3
ENSG00000019549	SNAI2	AGCAGCA,UCACAUU,AUUGCAC,UGCAUUG,UUGGCAC,ACAUUCA,UUGGCAA,GAAAUGU,UCCCUUU,UGUGCUU,AAUACUG,GGAAUGU,AAGGCAC,UAUUGCU,AGUGGUU,AACACUG,CCCCCAG,AUAAUAC,UAUAAUA,UUGUUCG,AUGUAAU,AUACAAG,CAAAGCA,UCCUAUA,ACAUUAC,UGCAUAU,ACUGUUU,UCAUACA,UGUCUUU,GAAACAU,AACAAAC,UACAAAG,AGCAGCG,UAAGGCA,UUUGCAC,AUGCCUU,AUGUGCC,CAGCAAA,ACAGGUG,GUUAAUG,UUCUUGU,UCAUUUG,AAAACUG,AUGCAUU,AAUUUUA,GUCUCUG,UUCAAAU,GGGUGUU,GUCAUUG,AAAAAUC…	GCAGCAU,CAAAUGC,UGACCUA,ACAUUCA,GAAAUGU,UCCCUUU,GAGUUGA,GUCAGUU,AAGUCAC,GCUGGUG,GAGAUGA,ACAGUAU,UGCAUAG,CUUUGGU,CGGAUCC,AGGUUAU,GUAACAG,GAAUUGU,AGGGUUG,AUCCUUG	UGCAUUG,ACAUUCA,GAAAUGU,AAUACUG,GGAAUGU,AAGGCAC,UAAUACA	GAAAUGU,UCCCUUU,GUCAGUU,GAGAUGA,CGGAUCC	80	7	20	5
ENSG00000078668	VDAC3	UCACAGU,GGAAGAC,AAGUCAC,AACACUG,CUUUGGU,UCACACA,CUUCACC,GUGGGGA,UUCAAGC,AAAUGGU,UCACAGG,AAAUUUC,UAAGGCA,AUGCCUU,UCAUUUG,AACUGGU,AAUUUUA,ACAAGGU,GGGUUUA,ACCAGCA,GGUGGGC,AUAUUAU,GACAACU,GGGGAGC,CACCAGC,CUCUUCC,GCAGGAC,UGGGACA,AUGAUGA,AUGAUGC	GGCAAGA,UGCAUAG,CGUACCG,AAUCACU,AUCCUUG	GGAAGAC,CUUUGGU,UAAGGCA	CGUACCG	30	3	5	1
ENSG00000023287	RB1CC1	AAAGUGC,GUGCAAA,GGCUCAG,CAAAUGC,UUUUUGC,ACCCUGU,GAAAUGU,UCCCUUU,AACAGUC,GGAGUGU,AAGGCAC,AGUGCAA,UGGUCCC,AUGGCUU,UAUUGCU,GCUGGUG,CCACAGG,AACACUG,AUAAAGU,UGCAUAG,AAAGAAU,GAUAUGU,AAGUGCU,AAUCACU,UAUCAGA,AUCCUUG,ACAUAGA,CCUGCUG,CUCAAAC,UUGUUCG,UCAUAGA,UCACACA,UAUAAAG,ACAAUAU,UUGGUCC,UGCAUAU,ACUGUUU,ACUCCUC,GAAACAU,AACAAAC,UUCAAGC,AGUGCUU,UCUAGAG,AAAUGGU,AUCCUUU,ACCCUGG,UUUGCAC,ACUGCAG,GAGAAAU,CAGCAAA…	GAGGUAG,ACUAGAU,UAAGACG,CAGUGCA,UUGGCAA,CGUGUCU,AACAGUC,GCUACAU,AAGUCAC,CCCUGAG,GCUGGUG,CCACAGG,ACAGUAU,UCCAGUU,UGCAUAG,CGGAUCC,AGGUUAU,AAAGCUG,AGGGUUG	AAAGUGC,ACCCUGU,AAGGCAC,AGUGCAA,UGGUCCC,GCUGGUG,AUAAAGU,AAAGAAU,AAGUGCU,UAUAAAG,UUGGUCC,GAAACAU,AGUGCUU,UGAAACA	UAAGACG,CAGUGCA,CGUGUCU,AACAGUC,GCUACAU,AAAGCUG,AGGGUUG	103	14	19	7
ENSG00000023516	AKAP11	AGCAGCA,AAAGUGC,UCACAUU,ACUAGAU,GGCAAGA,UUGGCAC,ACAGUAC,GCAGCAU,CAAAUGC,AGGUAGU,UCACCAC,CCAGUGU,CAGUAGU,UUUUUGC,CAGUGCA,GGAAGAC,UUGGCAA,CGUGUCU,GAAAUGU,CCUUCAU,AACAGUC,ACUGCAU,UGUGCUU,AAUACUG,GGAAUGU,CCCUGAG,AGUGCAA,GCUGGUG,AGUGGUU,AACACUG,AUAAAGU,GUAGUGU,GAGAUGA,ACAGUAU,CUUUGGU,UGAAGCU,AGCCCUU,GAGAACU,CUCCCAA,GGAGAGA,AAAGAAU,GGGUCUU,AAGUGCU,GAAUUGU,AUCACUA,GGUUUAC,UAUCAGA,ACACACC,AAUGCCC,ACAUAGA…	AAAGUGC,GUGCAAA,UCAAGUA,UCACAGU,AGGAGCU,GUAAACA,UGCAUUG,ACCCGUA,ACAGUAC,GCAGCAU,CAAAUGC,UUUUUGC,CAGUGCA,UGUGUGG,ACCCUGU,GGCAGUG,CGUGUCU,GAAAUGU,UGUGCGU,AACAGUC,AAUCUCA,GAUUGUC,GAGUUGA,GCUACAU,CCCUGAG,UGGUCCC,UAUUGCU,GCUGGUG,GAGAUGA,ACAGUAU,UCCAGUU,UGCAUAG,AACGGAA,CUUUGGU,CAGGUGA,CGUACCG,CGGAUCC,AGGUUAU,AAAGAAU,GUAACAG,AAAGCUG,GAAUUGU,AAUCACU,AUGUGGG,AGGGUUG,CCCCCAG	AGCAGCA,AAAGUGC,GGAAUGU,AGUGCAA,GCUGGUG,AACACUG,AUAAAGU,ACAUUAC,GUGACAG	CAAAUGC,CAGUGCA,CGUGUCU,GAAAUGU,AACAGUC,UGCAUAG	202	9	46	6
ENSG00000079112	CDH17	UCACAUU,GUAAACA,GCAGCAU,AGGUAGU,UCACCAC,CCAGUGU,AAUACUG,AGUGGUU,AACACUG,GAGAUGA,AAAGAAU,GGGUCUU,AUAAUAC,UAUAAUA,GGUGGUC,AUGACAC,GUCUUGC,GGUUGUC,AUAUAAC,CAUGGAU,GAAACAU,AACAAAC,UCUUGAG,AAAUGGU,ACUCCAG,GAGCUGC,AAAGUAA,AAGUAGC,GUUAAUG,GAAAACA,AAAACUG,AUGCAUU,GUGCCUG,UGUGUCA,GUGUCAC,UUGAUAA,CUGGGCA,GUCAUUG,AAAAAUC,UGAGUCU,UGCUGAC,GGGAUCG,GCCUGGG,GGUGGGC,UAAUACA,GCGGAGG,CAAAACU,UGGGAUC,CUCCAGC,GGUGGUU…	GGCUCAG,UCAAGUA,GUAAACA,GCAGCAU,ACAUUCA,GCUACAU,GCUGGUG,GAGAUGA,UGCAUAG,AACGGAA,CAGGUGA,CUCCCAA,AGGGUUG	NA	NA	69	0	13	0
ENSG00000027847	B4GALT7	GAGGUAG,AGCAGCA,GUGCAAA,GGCUCAG,AUUGCAC,UCACAGU,GGCAAGA,UUGGCAC,CAAAUGC,AGGUAGU,UCACCAC,GUCCAGA,UUUUUGC,CAGUGCA,ACCCUGU,GGCAGUG,UUGGCAA,CGUGUCU,GAAAUGU,UCCCUUU,CCUUCAU,AACAGUC,CAGCAGG,UGUGCUU,GAUUGUC,GUCAGUU,GGAAUGU,GGAGUGU,CACAGUG,AGUGCAA,UGGUCCC,UAUUGCU,GCUGGUG,CCACAGG,AACACUG,AUAAAGU,ACAGUAU,CUUUGGU,CAGGUGA,UGAAGCU,AGCCCUU,GUGACUG,CUCCAUU,CUGGCUC,CUCCCAA,GGAGAGA,AUCCCUU,UCCCACA,ACUGGCC,AUCACUA…	GAGGUAG,AAGGUGC,UCACAGU,AGGAGCU,ACUAGAU,GGCAAGA,ACCCGUA,CAAAUGC,UGACCUA,CCAGUGU,UAAGACG,UUUUUGC,CAGUGCA,GGAGACG,GGAAGAC,GGCAGUG,UUGGCAA,CGUGUCU,GAAAUGU,UGUGCGU,AAUCUCA,GAUUGUC,GAGUUGA,AGUGCAA,UGGUCCC,AUGGCUU,GCUGGUG,AGUGGUU,CCACAGG,UGCAUAG,CUUUGGU,CGGAUCC,AGCCCUU,GUGACUG,CUCCAUU,CUGGCUC,GGAGAGA,AAAGAAU,UCCCACA,ACUGGCC,GUAACAG,GAAUUGU,AAUCACU,AUCACUA,GGUUUAC,AUGUGGG,CCCCCAG,AUCCUUG	CCAGCAU,GGCUCUG	NA	253	2	48	0
ENSG00000029364	SLC39A9	AGCAGCA,AAAGUGC,AGCUUAU,UCACAUU,GGCUCAG,AUUGCAC,UCACAGU,AGGAGCU,ACUAGAU,AGCACCA,GGCAAGA,UUGGCAC,GCAGCAU,CAAAUGC,UGACCUA,AGGUAGU,GUCCAGA,CCAGUGU,CAGUAGU,CAGUGCA,GGAGACG,GGAAGAC,GGCAGUG,UUGGCAA,GAAAUGU,UCCCUUU,CCUUCAU,UGUGCUU,GAUUGUC,GCUACAU,GUCAGUU,AAUACUG,GGAAUGU,AAGGCAC,CCCUGAG,CACAGUG,AUGGCUU,GCUGGUG,AGUGGUU,CCACAGG,AACACUG,AUAAAGU,UCCAGUU,AACGGAA,CUUUGGU,CUCCAUU,GAGAACU,CUCCCAA,GGAGAGA,AAAGAAU…	AGCAGCA,GUGCAAA,AGCUGCC,UCACAUU,AUUGCAC,UCAAGUA,UCACAGU,AGGAGCU,ACUAGAU,AGCACCA,GGCAAGA,UGCAUUG,ACCCGUA,ACAGUAC,GCAGCAU,CAAAUGC,UGACCUA,CAGUAGU,UUUUUGC,GGAGACG,UGUGUGG,GGAAGAC,GGCAGUG,UUGGCAA,AUGGCAC,CGUGUCU,GAAAUGU,CCUUCAU,AACAGUC,CAGCAGG,UGUGCUU,GCUACAU,GGAGUGU,CCCUGAG,UGGUCCC,AUGGCUU,AGUGGUU,GAGAUGA,ACAGUAU,UCCAGUU,UGCAUAG,CUUUGGU,CAGGUGA,CGUACCG,CGGAUCC,GGAGAGA,AUCCCUU,UCCCACA,GUAACAG,AAAGCUG…	AGCAGCA,AAAGUGC,AGCACCA,GGCAAGA,UUGGCAA,GAAAUGU,GGAAUGU,AAGGCAC,CCCUGAG,AUGGCUU,GCUGGUG,AGUGGUU,AACACUG,CUUUGGU,UAAGGCA	AGCUGCC,UGCAUUG,CAAAUGC,GAAAUGU,AACAGUC,UGCAUAG,CGGAUCC	248	15	52	7
ENSG00000031003	FAM13B	UCACAUU,AUUGCAC,UCAAGUA,ACUAGAU,AGCACCA,GUAAACA,UGCAUUG,ACAGUAC,GCAGCAU,UUUUUGC,CAGUGCA,GGAGACG,UGUGUGG,ACAUUCA,GAAAUGU,AAUCUCA,ACUGCAU,UGUGCUU,AAGUCAC,AAUACUG,CACAGUG,AGUGCAA,UGGUCCC,AACACUG,AUAAAGU,UCCAGUU,UGAAGCU,AGCCCUU,CUCCCAA,GGAGAGA,AAAGAAU,GAUAUGU,GUAACAG,AAGUGCU,CCCCCAG,ACACACC,AGUGCCG,GGUAGAC,AUGUAAU,UAUAAAG,CUCACAC,GGUGGUC,ACAUUAC,UAGGUAU,UUGGUCC,AUGACAC,UGCAUAU,ACUGUUU,AUAUAAC,CCUGUAC…	AAAGUGC,AGCUGCC,GGCUCAG,UCAAGUA,UCACAGU,UCAACGG,ACCCGUA,GCAGCAU,UGACCUA,GUCCAGA,UUUUUGC,CAGUGCA,CUACAGU,GGAGACG,UGUGUGG,AUGGCAC,CGUGUCU,UCCCUUU,UGUGCUU,GCUACAU,GUCAGUU,GGAAUGU,UGGUCCC,GCUGGUG,GAGAUGA,ACAGUAU,UGCAUAG,CUUUGGU,CGGAUCC,CUCCCAA,AAAGCUG,GGUUUAC,CCCCCAG	AGCACCA,GCAGCAU,ACAUUCA,GAAAUGU,AGUGCAA,AGCCCUU,UAUAAAG,AGUGCUU	AGCUGCC,UCAAGUA,CAGUGCA,UCCCUUU,CGGAUCC,AAAGCUG	136	8	33	6
ENSG00000033100	CHPF2	UUGGCAC,UUGGCAA,AAGACAU,GCAGAAG,UGCCCUG,AACAUUC,GCCCUUA,AAAGGUA,CAUAUUG,GAGGCAG	NA	NA	NA	10	0	0	0
ENSG00000034971	MYOC	AGCUGCC,AGGAGCU,CCCUGAG,CUGGCUC,GUAACAG,AAAGCUG,GGGCCCC,CCCCCAG,CAAAGCA,CAAGAGC,CCUGUAC,UCUGGAG,GCUUCCU,AUGCCUU,GGGUAAG,GAAAACA,AGAUAAA,AAUUUUA,GACCAUG,AGCCUGC,CUUACAG,GUCAUUG,UGCUGAC,GUAUUCU,GCCUGGG,GAGACCU,ACUUGGA,CCAGGAG,CAGGAAC,GGCUCUG,GUCUACU,ACUGUAG,UGGGUAC,GAGCCCU,CCUUCUG,UCCUGAG,GUUCAUG,GGCCCUG,UCUGGAA,CCUUCUU,GCCUGGA,UCACAAG	AGCACCA,UGCAUUG,UCACCAC,GUCCAGA,CUACAGU,GAUUGUC,GGAGUGU,GGAGAGA,AUCCUUG	NA	NA	42	0	9	0
ENSG00000035681	NSMAF	AUUGCAC,UCACCAC,CAGUGCA,GGAAGAC,ACAUUCA,ACUGCAU,AAGUCAC,AAUACUG,AUGGCUU,GUAACAG,GGUUUAC,ACACACC,UCCUAUA,CUGCCCC,UUCCUAG,AACCGUU,AUCAUAC,CUUGGAG,UCUCCAA,AGUGCUU,AAUCCUU,AAAUUUC,ACUGCAG,AAAGUAA,AAAGUUU,AAGUAGC,GAAAACA,UUCUAAU,UUCUUGU,UACAGUU,AAAACUG,AUGCAUU,UUCCAUA,AAGAACC,CUUACAG,AAAAAUC,UUGGUUC,UCCGUUU,CUCCAGC,UAAUAUC,AACAUUC,UGGGUAC,CACCAGC,CCUUCUG,GGGUGGU,UUAGAGA,CCUUCUU,AAAAGUA,CUAUACA,AAACCGU	UCACAGU,UUGGCAC,UGACCUA,GUCCAGA,UCCCUUU,GAGAUGA,CGUACCG,AGCCCUU	AUUGCAC,ACAUUCA	UGACCUA,UCCCUUU	50	2	8	2
ENSG00000036473	OTC	AUUGCAC,GGCAAGA,CAGUGCA,UUGGCAA,AUGGCAC,AUGGCUU,GAGAUGA,ACAGUAU,GUAACAG,CAAAGCA,ACAUUAC,UAGGUAU,AUGACAC,AUCAUAC,UCUUGAG,GGGUAAG,UAUUACC,AAAGUUU,UGUAUAA,UGAAGUG,AGAUGUG,UUCUUGU,UACAGUU,AUGUCUG,UAAUAUC,UAGAGGA,GGGAGCU,CUUCUCU,UGUAUGU,CUCUUCC,UUAGAGA,GCCUGGA,GUUAGGA,UGGGUGA,UCACAAG,UGUAAUA	UCACAGU,GUAAACA,UGACCUA,GUCCAGA,CUCCCAA,AUGUGGG	UUGGCAA,CAAAGCA	NA	36	2	6	0
ENSG00000052841	TTC17	AGCAGCA,AAGGUGC,GUGCAAA,GGCUCAG,AGGAGCU,GCAGCAU,GGAGACG,ACAUUCA,GAAAUGU,GGAAUGU,CACAGUG,AUAAAGU,AACGGAA,CAGGUGA,UGAAGCU,GGAGAGA,AAAGAAU,UCCCACA,GUAACAG,ACAUAGA,UCACACA,AUGUAAU,UAUAAAG,ACAUUAC,CCCCUGG,ACAAUAU,GUCUUGC,AAUGUUG,AUAUAAC,GAAGGUC,AACAAAC,UACAAAG,UCUGGAG,UCCUUGC,GAUUGGU,AUGUGCC,GAGAAAU,GGGUAAG,AAAGUAA,AAAGAGG,UUCCAUA,AAUUUUA,UUCAAAU,GAGCUAA,UGGAGAU,CAGUCUG,GGGGGAA,UAAUAGU,GGGAUCG,AACCUGU…	UCACAUU,UCAAGUA,ACCCGUA,CAAAUGC,GUCCAGA,GGAGACG,UUGGCAA,CGUGUCU,GAAAUGU,UCCCUUU,AAUCUCA,UGUGCUU,GCUACAU,GGAGUGU,CCCUGAG,GCUGGUG,CCACAGG,CUUUGGU,CGGAUCC,AAAGAAU,AAAGCUG	GGCUCAG,AUGUGCC	UUGGCAA,CUUUGGU	79	2	21	2
ENSG00000037965	HOXC8	AGCAGCA,GGCUCAG,AUUGCAC,AGGUAGU,UUUUUGC,CAGUGCA,UGUGUGG,GGAAGAC,ACAUUCA,UCCCUUU,CCUUCAU,CAGCAGG,GGAGUGU,CCCUGAG,AGUGCAA,UAUUGCU,AACACUG,UGCAUAG,GUGACUG,CUCCAUU,GGAGAGA,AUGUGGG,GGGCCCC,CCCCCAG,CUCAAAC,UCAUAGA,UCACACA,AUACAAG,GAUCAGA,CAAAGCA,GGGGUGC,CUCACAC,UCCUAUA,CGAGGAG,UAGGUAU,CCCCUGG,GCAUCCC,ACAAUAU,CCAGCAU,CUAGUAG,UUCCUAG,UGCAUAU,ACUGUUU,CAGGCUC,GGGGCAG,GUGGGGA,UGUCUUU,GCCCUGU,AACAAAC,ACUCAGC…	GAGGUAG,UCACAGU,UGCAUUG,ACCCGUA,CAAAUGC,UGACCUA,UUUUUGC,CAGUGCA,UUGGCAA,UCCCUUU,CAGCAGG,GCUGGUG,ACAGUAU,UGCAUAG,CGUACCG,GUGACUG,GGACGGA,AAAGAAU,GGGUCUU,ACUGGCC,AAUCACU,AUCACUA,CCCCCAG	AGCAGCA,AUUGCAC,AGGUAGU,CAGUGCA,ACAUUCA,UCCCUUU,AGUGCAA,UAUUGCU,UGCAUAG,CUCAAAC,UCAUAGA,AUACAAG,CAAAGCA,UGCAUAU,AACAAAC,CAGGAAC	UCACAGU,CAAAUGC,UGACCUA,CAGUGCA,UCCCUUU,GCUGGUG	141	16	23	6
ENSG00000038219	BOD1L1	AAAGUGC,UCACAUU,UCACAGU,GUAAACA,UGCAUUG,UUGGCAC,ACAUUCA,UUGGCAA,AAUCUCA,ACUGCAU,AAGUCAC,AUAAAGU,UGCAUAG,CAGGUGA,GUGACUG,AAAGCUG,ACACACC,ACAUAGA,UAUAAUA,GGUAGAC,AUACAAG,UAUAAAG,ACAUUAC,ACAAUAU,UGCAUAU,UCAUGAU,CUUCACC,AUAUAAC,UCAUACA,AUCAUAC,GAGUAUU,UACAAAG,GUCAACA,UCACAGG,AAAUUUC,UUCUGCA,AAAGUAA,AAAGUUU,UGUAUAA,AGCCAGU,AAAGAGG,AAAACUG,AUGCAUU,AAGAACC,UGGCCAC,AAUUUUA,UGUGUCA,GUCUCUG,GUGUCAC,CUUACAG…	GGCUCAG,AGCACCA,GGCAAGA,GCAGCAU,ACAUUCA,CGUGUCU,UCCCUUU,AACAGUC,GUCAGUU,CCCUGAG,AAAGCUG	UUGGCAC,UUGGCAA,AAUCUCA,AUAAAGU,UGCAUAG,AAAGCUG,UAUAAAG,CAGUAAC	AGCACCA,CGUGUCU,AAAGCUG	81	8	11	3
ENSG00000059588	TARBP1	AGCAGCA,UUGGCAC,UUGGCAA,AAGGCAC,AACAAAC,AAAUUUC,UAAGGCA,AAAAAUC,GGCAUUG,AAUUGCU	CAAAUGC,GCUGGUG	UUGGCAC,UUGGCAA,AAGGCAC,UAAGGCA	NA	10	4	2	0
ENSG00000040608	RTN4R	GUAAACA,ACCCUGU,GGAGAGA,ACACACC,GGGGUGC,CUGCCCC,UGCAUAU,GGACCUG,AACAAAC,UCUGGAG,ACACACU,GGCUGCG,GGGGUGG,UGGAGAU,GACCUGG,UGGCUGC,GGCGGGG,CUGGAAA,CACACCU,GGGUGGU,UCUGGAA,AAAGAGC,AGGGAGG	GGCUCAG,ACCCGUA,UAAGACG,GCUGGUG,AUCACUA	GUAAACA	GGCUCAG	23	1	5	1
ENSG00000042813	ZPBP	UGCAUUG,UUGGCAC,UUGGCAA,GUUAAUG,AAUUUUA,UUCAAAU,UAAUAUC,UGUUAAU	GUCAGUU	NA	NA	8	0	1	0
ENSG00000040531	CTNS	GAGGUAG,AAAGUGC,GGCUCAG,UCAAGUA,ACUAGAU,UUGGCAC,UUUUUGC,UGUGUGG,UUGGCAA,CAGCAGG,ACUGCAU,UGUGCUU,GGAGUGU,AAGGCAC,AGUGCAA,GCUGGUG,GAGAUGA,CUUUGGU,CAGGUGA,AGCCCUU,CUGGCUC,CUCCCAA,GGAGAGA,AAAGAAU,ACUGGCC,AAGUGCU,AAUCACU,GGGCCCC,AGGGUUG,CCCCCAG,CUCUGGG,UGGCCCU,GGGGUGC,GGUGGUC,CUGCCCC,GAGGGGC,AACCGUU,GGUUACC,AAUGUUG,GAGGCUG,CCUGUAC,GGGGCAG,UGAAAGG,GUGGGGA,GCCCUGU,GGACCUG,ACUCAGC,AGUGCUG,UUCAAGC,AAGUGCA…	GAGGUAG,AAGGUGC,GUAAACA,UCAACGG,UUGGCAC,ACCCGUA,CCAGUGU,CAGUGCA,CUACAGU,UGUGUGG,GGAAGAC,UUGGCAA,AACAGUC,GCUACAU,AGUGCAA,UGGUCCC,GUGACUG,CUGGCUC,GGAGAGA,GAUAUGU,GUAACAG,AAGUGCU,AAUCACU,AUCACUA,GGUUUAC,GGGCCCC,CCCCCAG	GAGGUAG,AAGGCAC,AAAGAAU,CUCUGGG,UGGCCCU,UAAGGCA,UUGAUAA	AAGGUGC,GCUACAU	161	7	27	2
ENSG00000043462	LCP2	AAAGUGC,GUGCAAA,AGCUUAU,UCACAUU,GGCUCAG,UCAAGUA,ACUAGAU,GUAAACA,GGCAAGA,UAAGACG,UUUUUGC,CAGUGCA,UGUGUGG,UUGGCAA,AUGGCAC,GAAAUGU,CCUUCAU,AACAGUC,CAGCAGG,GAUUGUC,GGAAUGU,AUGGCUU,UAUUGCU,AACACUG,AUAAAGU,ACAGUAU,CUUUGGU,UGAAGCU,GUGACUG,GAGAACU,CUGGCUC,CUCCCAA,AUCCCUU,GAAUUGU,AUCACUA,CCCCCAG,AUCCUUG,AAUGCCC,AAGUUGU,UAUAAAG,CAAAGCA,UAGACUG,CUGACUC,AUGACAC,GGUUGUC,ACUGUUU,AAUGUUG,AUAUAAC,ACUCCUC,CAGGCUC…	GGCUCAG,AUUGCAC,UCACAGU,UCAACGG,ACAGUAC,GCAGCAU,UGUGUGG,ACCCUGU,GGCAGUG,UUGGCAA,CGUGUCU,GAAAUGU,UGUGCGU,AACAGUC,AGUGCAA,UGGUCCC,AUGGCUU,CCACAGG,ACAGUAU,UGCAUAG,CGGAUCC,GUGACUG,CUCCCAA,AUCCCUU,ACUGGCC,AAAGCUG,AUGUGGG,GGGCCCC,AGGGUUG,CCCCCAG	UAUUGCU,GAGAACU	ACAGUAC	139	2	30	1
ENSG00000011465	DCN	GAGGUAG,UUGGCAC,CAAAUGC,ACAUUCA,UUGGCAA,CCUUCAU,UGUGCUU,AAGUCAC,UCCAGUU,GAGAACU,AGGUUAU,AUGUGGG,ACAUAGA,CUCAAAC,UCACACA,UAUAAAG,ACAAUAU,CUAGUAG,ACUGUUU,GAGGCUG,UGACAUC,UUAUGCA,GAAACAU,GUCAACA,AAAUUUC,ACUCCAG,GGGUAAG,AUGAGCU,UGUAUAA,AUGCAUU,AAUUUUA,AGCCUGC,UUCAAAU,GAGCUAA,AAAAAUC,CUAGUAA,CUUGUAU,UGAAACA,UAAUACA,UCAACAG,CUGCUCA,UUUGUGC,CCAGUAC,ACUCAAA,CUGGAAA,UAGUGAG,CAGUUAC,UGCCAGC,GGCAGGG,UUUCAAC…	AAGGUGC,ACAGUAC,AUGGCAC,UCCCUUU,CCCUGAG,ACAGUAU,CUGGCUC,AAAGCUG,GAAUUGU,AGGGUUG	NA	NA	55	0	10	0
ENSG00000048462	TNFRSF17	AAAGUGC,CCACAGG,CUCCCAA,AAAGCUG,GAGAAAU,AAAGAGG,CAGUAAC,UAGAGGA,CAGGAAC,AAAGAGC	ACUAGAU,AGCACCA,AACAGUC,UGGUCCC	NA	NA	10	0	4	0
ENSG00000048544	MRPS10	AAAGUGC,AGCUUAU,GGCUCAG,UCAAGUA,ACAGUAC,UGACCUA,UCACCAC,GUCCAGA,UUUUUGC,CAGUGCA,CUACAGU,UUGGCAA,UGUGCGU,AAUCUCA,GUCAGUU,AAUACUG,GGAGUGU,AGUGCAA,AGUGGUU,AUAAAGU,GUAGUGU,GAGAUGA,ACAGUAU,CUUUGGU,CAGGUGA,CGUACCG,GAGAACU,CUCCCAA,AAAGAAU,AUCCCUU,AAAGCUG,UAAUGCU,AAGUGCU,AAUCACU,GGUUUAC,AUAAUAC,CUCAAAC,AUGUAAU,UAUAAAG,CUCUGGG,GGUGGUC,CAAGAGC,CUGACUC,GUCUUGC,UCAUGAU,ACUGUUU,GGUUACC,AGACGGG,GAGGCUG,GGGGCAG…	GAGGUAG,AGCAGCA,AAAGUGC,AUUGCAC,UCACAGU,AGCACCA,GUAAACA,UCAACGG,ACAGUAC,AGGUAGU,CAGUGCA,UUGGCAA,CGUGUCU,CCUUCAU,AACAGUC,GAUUGUC,GCUACAU,AAUACUG,AAGGCAC,CACAGUG,UGGUCCC,UAUUGCU,GCUGGUG,AGUGGUU,GUAGUGU,GAGAUGA,ACAGUAU,CUCCAUU,CUGGCUC,AUCCCUU,UCCCACA,GAUAUGU,GGGUCUU,AAAGCUG,AAGUGCU,GAAUUGU,GGUUUAC,AUGUGGG,AGGGUUG,CCCCCAG	CAGUGCA,AAAGAAU	UCACAGU,GCUACAU	185	2	40	2
ENSG00000048545	GUCA1A	GCAGCAU,GUCCAGA,UAAGACG,GAAAUGU,CCUUCAU,AGUGCAA,UGAAGCU,CUGGCUC,AAAGCUG,AGGGUUG,CCCCCAG,ACAUAGA,UAUAAUA,CUGGACU,UUCCUAG,GAGGGGC,GUGGGGA,AGUGCUG,AAAGCGC,UGCAAAG,UAAGACU,CUCCCAC,GAAAACA,AAAGAGG,AAAACUG,UUCCAUA,GAGCUAA,UGUCUGC,AAGACAU,GUCACUC,UGCAGCU,CAGUAAC,GCAGAAG,CUGGAAA,UAGAGGA,CAGGAAC,GGCUCUG,AGCAUUC,CUGCAGC,CACCAGC,UCUCACC,UGUCUGG,CUGCAGG,CACUGUU,GCAGGAC,ACUGGAU,GCCUGGA,AAACUGU,UGGACUG,AAAGAGC…	UCAAGUA,AGGAGCU,AGCACCA,CAGUGCA,GGAAGAC,ACAUUCA,CCCUGAG,AGUGCAA,CGGAUCC,GGUUUAC,CCCCCAG	NA	NA	54	0	11	0
ENSG00000030582	GRN	CCACAGG,UGGCCAC,GGGGUCC,UGAAACA,UUGGUUC,CCCACCU,GGCAGCG,GGGAGCU,GGGGAGC,CCUUCUG,UUGAGGC,AGGGAGG,CCCUCCG,UGUAAUA	ACUAGAU,GUAACAG	CCACAGG	ACUAGAU	14	1	2	1
ENSG00000041988	THAP3	GUCCAGA,CCCUGAG,AUGGCUU,CCACAGG,CUCCCAA,UCCCACA,CCCCCAG,AGUGCCG,CUGGACU,CUCACAC,UGAAAGG,AGUGCCU,GCUUCCU,CUCCCAC,UAUUACC,AGAUGUG,GUCACUC,GAGGAUA,GGAGGAG,GGGAGCU,CAGCAGA,GGGGAGC,UGCUCAC,GUGCCAC,CACACCU,GGCCCUG,GCCUGGA,GGCAUUG	AGGAGCU,ACUAGAU,UGCAUUG,UUUUUGC,UGGUCCC,GGAGAGA,GGUUUAC	NA	NA	28	0	7	0
ENSG00000049245	VAMP3	GUGCAAA,UCACAGU,GUAAACA,UUGGCAC,UCACCAC,CAGUAGU,CAGUGCA,CUACAGU,UUGGCAA,AACAGUC,AAGUCAC,AAUACUG,GGAGUGU,AAGGCAC,CCACAGG,AACACUG,AUAAAGU,GUAGUGU,UCCAGUU,UGCAUAG,CUUUGGU,AGGUUAU,GGACGGA,AAAGAAU,GGGUCUU,UAAUGCU,AAGUGCU,GAAUUGU,UAUCAGA,AAUGCCC,CUCAAAC,UCACACA,AUACAAG,AAGUUGU,UAUAAAG,CUCUGGG,CAAAGCA,GGUGGUC,ACAUUAC,ACAAUAU,CCAGCAU,CAAGAGC,UUGGUCC,UUCCUAG,UGCAUAU,CUUCACC,GAGGCUG,UCAUACA,UGUCUUU,GAGGUAU…	GAGGUAG,GUGCAAA,GGCUCAG,UCACAGU,ACUAGAU,GGCAAGA,AUGGCAC,CGUGUCU,UGUGCGU,GAUUGUC,GCUACAU,AAUACUG,AAGGCAC,UAUUGCU,GCUGGUG,CCACAGG,GAGAUGA,UCCAGUU,UGCAUAG,AACGGAA,CUGGCUC,AAAGCUG,GAAUUGU,AGGGUUG	GUGCAAA,UUGGCAC,CAGUAGU,UUGGCAA,GGAGUGU,AAGGCAC,GUAGUGU,CUUUGGU,CCAGCAU,UUGGUCC,UUCCUAG,AGUGCUU,UAAGGCA,UUGAUAA	GAGGUAG,GUGCAAA,UAUUGCU,CCACAGG	132	14	24	4
ENSG00000049449	RCN1	GAGGUAG,UCACAUU,UCAAGUA,UGCAUUG,ACAGUAC,CAAAUGC,UGACCUA,GGAAGAC,ACAUUCA,AACAGUC,AAGUCAC,AAUACUG,CCACAGG,AUAAAGU,ACAGUAU,UCCAGUU,AAAGAAU,UAUAAUA,UUGUUCG,CUGGACU,UAUAAAG,UCCUAUA,UAGACUG,CUAGUAG,GUCUGCC,AUGACAC,UGCAUAU,ACUGUUU,AAUGUUG,CAUGGAU,UUAUGCA,GAGGUAU,AACAAAC,UUCAAGC,UCUUGAG,AAUCCUU,AUCCUUU,AAAUUUC,CAGUCCA,GAGAAAU,ACAGGUG,AAAGUAA,AAAGUUU,UCCGCUC,UUCUAAU,UUCUUGU,UACAGUU,AUGCAUU,UGUGUCA,CUUACAG…	AGCAGCA,AAAGUGC,AAGGUGC,AGGAGCU,ACUAGAU,UCAACGG,GCAGCAU,ACCCUGU,GGCAGUG,ACAUUCA,AUGGCAC,CGUGUCU,UCCCUUU,GCUACAU,GUCAGUU,AAGUCAC,GCUGGUG,AUAAAGU,GAGAUGA,ACAGUAU,CGUACCG,CUCCCAA,AGGUUAU,AAAGCUG,AUGUGGG	GAGGUAG,UCACAUU,UCAAGUA	AAGGUGC,UCAACGG,GCAGCAU	99	3	25	3
ENSG00000049769	PPP1R3F	AGCAGCA,ACCCGUA,UCACCAC,GAAAUGU,CAGCAGG,ACUGCAU,GCUGGUG,CCACAGG,UGAAGCU,GUGACUG,CUGGCUC,GGAGAGA,UCCCACA,AAAGCUG,ACACACC,AUAAUAC,CCUGCUG,UAUAAUA,UCAUAGA,AUACAAG,CUCUGGG,CAAAGCA,CUCACAC,ACAUUAC,CGAGGAG,CCAGCAU,ACUGUUU,AUAUAAC,ACUCCUC,CAGGCUC,GCCCUGU,UCCAGAG,GCUUCCU,ACUGCAG,CUCCCAC,GGGUAAG,GUUAAUG,AAGAACC,GUGUCAC,ACACACU,GGCUGCG,UUCAAAU,CUGGGCA,AAAAAUC,AAGACAU,UCCCUCU,UGGCUGC,AGUAGAC,AUGUCUG,GCAGGUU…	AGCUUAU,ACUAGAU,AGCACCA,ACCCGUA,CAAAUGC,UUUUUGC,ACAUUCA,CAGCAGG,AAUCUCA,ACAGUAU,CGGAUCC,GUGACUG,ACUGGCC,GGUUUAC,CCCCCAG	AGCAGCA,GCUGGUG,AAAGCUG,AUAAUAC,UAUAAUA,UCAUAGA,AUACAAG,CUCUGGG,CCAGCAU,AUAUAAC	AGCACCA,CAAAUGC,ACAUUCA	73	10	15	3
ENSG00000050030	KIAA2022	GAGGUAG,AGCAGCA,GUGCAAA,AGCUGCC,UCACAUU,UCAAGUA,UCACAGU,AGGAGCU,AGCACCA,UUGGCAC,ACAGUAC,GCAGCAU,CAAAUGC,AGGUAGU,UCACCAC,UUUUUGC,CAGUGCA,CUACAGU,UGUGUGG,ACAUUCA,UUGGCAA,AUGGCAC,GAAAUGU,UCCCUUU,CAGCAGG,ACUGCAU,UGUGCUU,GCUACAU,GGAAUGU,AAGGCAC,CCCUGAG,AGUGCAA,UGGUCCC,UAUUGCU,GCUGGUG,AGUGGUU,AACACUG,AUAAAGU,GUAGUGU,GAGAUGA,ACAGUAU,UCCAGUU,UGCAUAG,CUUUGGU,CAGGUGA,UGAAGCU,GUGACUG,CUCCAUU,AGGUUAU,AAAGAAU…	AAAGUGC,AAGGUGC,AGCUGCC,UCAAGUA,UCACAGU,AGCACCA,GUAAACA,GGCAAGA,UGCAUUG,UCAACGG,GCAGCAU,CAAAUGC,UCACCAC,GUCCAGA,CCAGUGU,CAGUAGU,UUUUUGC,CAGUGCA,CUACAGU,GGAAGAC,ACAUUCA,AUGGCAC,CGUGUCU,GAAAUGU,UCCCUUU,CCUUCAU,GCUACAU,AAGUCAC,AAUACUG,GGAGUGU,AAGGCAC,CCCUGAG,UAUUGCU,GCUGGUG,CCACAGG,UCCAGUU,UGCAUAG,AACGGAA,CUUUGGU,CGGAUCC,AGCCCUU,GUGACUG,CUCCCAA,AGGUUAU,GGAGAGA,AUCCCUU,GAUAUGU,GGGUCUU,ACUGGCC,AAAGCUG…	GAGGUAG,UCAAGUA,UCACAGU,AGCACCA,UUGGCAC,ACAGUAC,CUACAGU,ACAUUCA,UUGGCAA,UCCCUUU,UGUGCUU,GGAAUGU,AGUGCAA,GCUGGUG,AACACUG,AUAAAGU,GAGAUGA,UCCAGUU,AAAGCUG,ACAUAGA,CUCAAAC,AUACAAG,UAUAAAG,AUGACAC,UGCAUAU,AAUGUUG,AUAUAAC,UGAAAGG,GAAACAU,AACAAAC,GUCAACA,CUCCCAC,UGAAACA	AAAGUGC,AAGGUGC,AGCUGCC,AGCACCA,GUAAACA,GGCAAGA,UCAACGG,CAGUGCA,AUGGCAC,CGUGUCU,GAAAUGU,UCCCUUU,AAUACUG,CCCUGAG,GCUGGUG,UGCAUAG,CUCCCAA,AAAGCUG,GGUUUAC,AGGGUUG	277	33	56	20
ENSG00000050327	ARHGEF5	AGCAGCA,GUGCAAA,UCACAUU,GGCUCAG,AUUGCAC,UGCAUUG,CAAAUGC,CCAGUGU,CAGUGCA,GGCAGUG,AAUCUCA,UGUGCUU,GAUUGUC,AAUACUG,AAGGCAC,AGUGCAA,UGGUCCC,UAUUGCU,CCACAGG,UCCAGUU,CAGGUGA,UGAAGCU,AGCCCUU,CUCCAUU,CUGGCUC,AGGUUAU,AAAGAAU,GGGUCUU,ACUGGCC,AAGUGCU,AAUCACU,AUCACUA,AGGGUUG,ACAUAGA,AUAAUAC,UAUAAUA,CAAAGCA,UAGACUG,CUGACUC,AUGACAC,UCAUACA,AUCAUAC,UGAAAGG,CAUGGAU,GUGGGGA,GAGUAUU,AGUGCUG,UUCAAGC,UCUCCAA,AAGUGCA…	UCACAGU,ACUAGAU,GCAGCAU,CAAAUGC,UGACCUA,CCAGUGU,CAGUGCA,ACCCUGU,ACAUUCA,UUGGCAA,AUGGCAC,GCUACAU,GUCAGUU,CCCUGAG,AUGGCUU,CCACAGG,GAGAUGA,AACGGAA,CAGGUGA,CUCCCAA,AUCCCUU,GAAUUGU	UCACAUU,GGCUCAG,CCAGUGU,CAAAGCA	GCAGCAU,UUGGCAA,CAGGUGA	132	4	22	3
ENSG00000050344	NFE2L3	GAGGUAG,UCACAUU,GGCUCAG,AUUGCAC,UCAAGUA,ACUAGAU,UGCAUUG,UUGGCAC,ACCCGUA,CAAAUGC,UGACCUA,AGGUAGU,GUCCAGA,CCAGUGU,UAAGACG,UUUUUGC,CAGUGCA,UGUGUGG,ACCCUGU,UUGGCAA,AUGGCAC,GAAAUGU,UCCCUUU,CAGCAGG,ACUGCAU,GAUUGUC,GAGUUGA,AAGUCAC,AAUACUG,GGAGUGU,AAGGCAC,AUGGCUU,AACACUG,AUAAAGU,GAGAUGA,CUUUGGU,UGAAGCU,CUGGCUC,AGGUUAU,AAAGAAU,AUCCCUU,GAUAUGU,GUAACAG,AAAGCUG,UAAUGCU,GGUUUAC,CCCCCAG,ACACACC,ACAUAGA,CUCAAAC…	GAGGUAG,AGCAGCA,AAGGUGC,AGCUUAU,UCACAGU,AGGAGCU,AGCACCA,GUAAACA,UCAACGG,GCAGCAU,UGACCUA,GUCCAGA,UAAGACG,UGUGUGG,GGAAGAC,ACCCUGU,GGCAGUG,ACAUUCA,UUGGCAA,CGUGUCU,AAUCUCA,GCUACAU,GUCAGUU,AAGUCAC,AAGGCAC,CCCUGAG,AGUGCAA,AUGGCUU,GCUGGUG,GAGAUGA,ACAGUAU,UGCAUAG,CUUUGGU,CAGGUGA,CGGAUCC,AGCCCUU,GUGACUG,CUGGCUC,AUCCCUU,GAUAUGU,GGGUCUU,ACUGGCC,AAAGCUG,GAAUUGU,AAUCACU,AUCACUA,CCCCCAG	UCAAGUA,AAGUCAC,AUAAAGU,UAUAAAG,UGCAUAU,AAUGUUG,UUGAUAA,AGUAGAC,UUGUGAC	UCAACGG,CGUGUCU,AAUCUCA,AAAGCUG	239	9	47	4
ENSG00000050730	TNIP3	GAGGUAG,AAAGUGC,GCAGCAU,UCACCAC,UUUUUGC,GGAAGAC,GAGUUGA,GGAGUGU,AACACUG,CUGGCUC,CUCCCAA,AAAGAAU,AUCCCUU,AAGUGCU,AUAAUAC,UAUAAUA,UCAUAGA,AAGUUGU,GAUCAGA,CAAAGCA,GGUGGUC,GCAUCCC,ACAAUAU,GUCUUGC,GGUUGUC,UCAUACA,CCUGUAC,UGUCUUU,GCCCUGU,GAGGUAU,AGUGCUG,UUCAAGC,UCGUGCA,CAAAGUG,AUGCACC,GUCAACA,ACUGCAG,AUGUGCC,CAGCAAA,UGUAUAA,GAAAACA,GAGUUGG,UCAUUUG,UGAGAAU,CUUGUGU,AACUGGU,GUGCCUG,AAUUUUA,GUCUCUG,CUUACAG…	GAGGUAG,AAGGUGC,UCAAGUA,CUACAGU,ACAUUCA,AACAGUC,AAUCUCA,GCUACAU,UGGUCCC,AUGGCUU,UGCAUAG,CUUUGGU,CGUACCG,AGGUUAU,GGACGGA,GGAGAGA,AAUCACU	NA	NA	78	0	17	0
ENSG00000038295	TLL1	AGCAGCA,AAAGUGC,AAGGUGC,UCACAUU,GGCUCAG,UCACAGU,AGCACCA,GUAAACA,UUGGCAC,ACAGUAC,CAAAUGC,UCACCAC,UUUUUGC,GGAAGAC,ACAUUCA,UUGGCAA,AAUCUCA,GCUACAU,GUCAGUU,AAGUCAC,AAUACUG,AAGGCAC,CACAGUG,AGUGCAA,CCACAGG,AACACUG,AUAAAGU,ACAGUAU,UCCAGUU,UGAAGCU,GUGACUG,CUCCAUU,GAGAACU,AAAGAAU,GUAACAG,UAAUGCU,AAGUGCU,GAAUUGU,GGUUUAC,AUGUGGG,AGGGUUG,AUCCUUG,GAUCGAC,AUAAUAC,CCUGCUG,UUGUUCG,UCAUAGA,UCACACA,UAUAAAG,CUCUGGG…	AAAGUGC,AGCUGCC,GGCUCAG,ACUAGAU,GGCAAGA,ACAGUAC,GCAGCAU,CAAAUGC,GUCCAGA,CAGUAGU,UUUUUGC,CAGUGCA,CUACAGU,GGAGACG,UUGGCAA,AUGGCAC,CGUGUCU,UCCCUUU,CCUUCAU,AACAGUC,AAUCUCA,GAGUUGA,GCUACAU,AAGUCAC,AAGGCAC,AUGGCUU,AGUGGUU,GAGAUGA,ACAGUAU,UGCAUAG,CGUACCG,AGCCCUU,GAGAACU,CUCCCAA,AGGUUAU,AAAGCUG,GAAUUGU,AAUCACU,AUGUGGG,AUCCUUG	AGCAGCA,AAGGUGC,GGCUCAG,AGCACCA,UUGGCAC,AAGGCAC,CCACAGG,UCCAGUU,CUCCAUU,GUAACAG,GGUUUAC,AGCAGCG,UAAGGCA,UUGAUAA,AACAUUC	AGCUGCC,ACUAGAU,CAAAUGC,GUCCAGA,UUGGCAA,AUGGCAC,GAGUUGA	182	15	40	7
ENSG00000053438	NNAT	GUGCAAA,AGGAGCU,CAAAUGC,GUCCAGA,UUUUUGC,GGCAGUG,ACUGCAU,GGAAUGU,UGGUCCC,GCUGGUG,CUGGCUC,ACUGGCC,AAGUGCU,GGGCCCC,CCUGCUG,GAUCAGA,UGGCCCU,GGUGGUC,CUGCCCC,ACAAUAU,CCCUGUC,GAGGGGC,GAGGCUG,GCCCUGU,UGCAAAG,ACUGCAG,CGACCCA,UCAUUUG,UUCCAUA,CUGGGCA,GUCAUUG,GCUGUCU,GGAGGCA,GGUGGGC,GCACCAU,CUGCUCA,GAGACCU,GGUGCGG,UGCCCUG,ACUGGCU,CCAGGAG,GUCUACU,GGGGAGC,GGCCCUG,UGGGACA,AAAGGUA,CUCAGGG,AUUCAUU,CCUGCGC,GAGGCAG…	CCAGUGU,GGAAGAC,GAAAUGU,GGAGUGU,CCACAGG,CUGGCUC,AGGUUAU,GGACGGA,GGAGAGA	AGGAGCU,UGGUCCC,GCUGGUG,CUGGCUC,AAGUGCU,GAUCAGA,CCCUGUC,GAGGGGC,CCAGGAG	GGAAGAC,GGAGUGU,GGACGGA	52	9	9	3
ENSG00000054803	CBLN4	AAAGUGC,UCACAUU,GGCUCAG,AUUGCAC,UUGGCAC,UGACCUA,UUUUUGC,GGCAGUG,UUGGCAA,AAGGCAC,AGUGGUU,AUAAAGU,ACAGUAU,AACGGAA,CUUUGGU,AUAAUAC,AUACAAG,UAGGUAU,GCAUCCC,GUCUUGC,AACCGUU,AUAUAAC,GAGGCUG,GAAACAU,AACAAAC,AAUCCUU,UCCUUGC,AAAUUUC,UAAGGCA,ACUCAGG,GAGAAAU,AUCGUAC,GGGUAAG,AAAGUAA,AAAGUUU,GAAAACA,UGAAGUG,UUCUAAU,AGAUAAA,UACAGUU,AAAGAGG,AAAACUG,AAGAACC,AAUUUUA,UUCAAAU,AAAAAUC,ACCUGGA,UGCUGAC,GACCUGG,AAGACAU…	AGCAGCA,UCACAUU,UUGGCAC,GCAGCAU,UGACCUA,UUGGCAA,CGUGUCU,AACAGUC,GCUGGUG,CUGGCUC,AGGUUAU,AAGUGCU,AUGUGGG,AGGGUUG	AUUGCAC,UUGGCAC,UUGGCAA,AAGGCAC,AUAAAGU,CUUUGGU,UAAGGCA	UGACCUA,CGUGUCU	82	7	14	2
ENSG00000013297	CLDN11	GGCUCAG,AUUGCAC,ACCCGUA,ACAGUAC,UAAGACG,CUACAGU,GAAAUGU,CCUUCAU,GCUACAU,AAGGCAC,UAUUGCU,AUAAAGU,UGCAUAG,UGAAGCU,GGAGAGA,AAAGAAU,AUCCCUU,GAAUUGU,AAUCACU,AUGUGGG,GGGCCCC,CCCCCAG,AAUGCCC,AUAAUAC,UAUAAUA,GAUCAGA,UAUAAAG,UGGCCCU,UCCUAUA,CCCCUGG,CCAGCAU,UGCAUAU,AUAUAAC,GAGGCUG,UCAUACA,AUCAUAC,AACCUGG,UCUAGAG,UCUUGAG,UACAAAG,UCUGGAG,UGCAAAG,UAAGACU,ACAUCAC,AUGCACC,UAAGGCA,UUUGCAC,ACUCCAG,CAGCAAA,AAAGUUU…	AAAGUGC,AGCUUAU,ACCCGUA,UGACCUA,CAGUAGU,ACAUUCA,UUGGCAA,CGUGUCU,UGUGCGU,GCUACAU,AAUACUG,AGUGCAA,AUGGCUU,CGGAUCC,CUGGCUC,GGACGGA,GGAGAGA,AAAGAAU,UCCCACA,AAAGCUG,GAAUUGU	AUUGCAC,ACCCGUA,ACAGUAC,CCUUCAU,UAUUGCU,UAUAAAG,UAAGACU,AUGCACC,UAAGGCA,UCAACAG,CAGGAAC	AAAGUGC,AGCUUAU,UGACCUA,AGUGCAA,AUGGCUU,AAAGCUG,GAAUUGU	110	11	21	7
ENSG00000054965	FAM168A	AAAGUGC,AAGGUGC,GUGCAAA,AGCUGCC,GGCUCAG,UCACAGU,AGGAGCU,ACUAGAU,GGCAAGA,UUGGCAC,ACAGUAC,CAAAUGC,UGACCUA,AGGUAGU,CAGUAGU,UUUUUGC,CAGUGCA,CUACAGU,GGAGACG,UGUGUGG,GGAAGAC,ACCCUGU,GGCAGUG,UUGGCAA,AUGGCAC,GAAAUGU,UCCCUUU,CCUUCAU,CAGCAGG,UGUGCUU,GCUACAU,GUCAGUU,AAGUCAC,GGAAUGU,CCCUGAG,UAUUGCU,GCUGGUG,AACACUG,AUAAAGU,GAGAUGA,ACAGUAU,UGCAUAG,CUUUGGU,CAGGUGA,UGAAGCU,GUGACUG,CUCCAUU,GAGAACU,CUGGCUC,CUCCCAA…	AGCAGCA,AAAGUGC,GUGCAAA,UCACAGU,AGGAGCU,AGCACCA,GUAAACA,GGCAAGA,UGCAUUG,ACCCGUA,ACAGUAC,UCACCAC,CCAGUGU,CAGUAGU,UAAGACG,UGUGUGG,GGAAGAC,ACCCUGU,GGCAGUG,UUGGCAA,CGUGUCU,GAAAUGU,UGUGCGU,AACAGUC,CAGCAGG,UGUGCUU,GAUUGUC,GAGUUGA,GCUACAU,AAGUCAC,AAUACUG,GGAGUGU,AAGGCAC,CCCUGAG,AGUGCAA,UGGUCCC,AUGGCUU,AGUGGUU,CCACAGG,UGCAUAG,AACGGAA,CUUUGGU,CGUACCG,CGGAUCC,GUGACUG,GAGAACU,CUGGCUC,CUCCCAA,GGACGGA,AAAGAAU…	AAAGUGC,GUGCAAA,UCACAGU,UUGGCAC,ACAGUAC,UUUUUGC,CUACAGU,GGAAGAC,UUGGCAA,AUGGCAC,GAAAUGU,CCUUCAU,GUCAGUU,GGAAUGU,UAUUGCU,AACACUG,AUAAAGU,GAGAUGA,ACAGUAU,UGCAUAG,GUGACUG,GGAGAGA,AAAGAAU,UAAUGCU,AAGUGCU,ACACACC,CUCUGGG,CCAGCAU,CAAGAGC,UUCCUAG,GAGGGGC,UGCAUAU,AAUGUUG,UAAGACU,UACAGUU	AAAGUGC,GUAAACA,GGCAAGA,ACCCGUA,GGAAGAC,CGUGUCU,GAAAUGU,AACAGUC,GAUUGUC,GCUACAU,AAUACUG,AAGGCAC,AGUGCAA,AGUGGUU,CCACAGG,UGCAUAG,CGUACCG,CGGAUCC,AUGUGGG	303	35	63	19
ENSG00000054967	RELT	AGCAGCA,GGCUCAG,UCACAGU,AGGAGCU,AGCACCA,CAGUGCA,GGAGACG,GGAAGAC,GGCAGUG,GAAAUGU,UCCCUUU,CCUUCAU,CAGCAGG,GAGUUGA,AAGUCAC,CACAGUG,CCACAGG,CUUUGGU,CAGGUGA,AGCCCUU,GUGACUG,GAGAACU,UCCCACA,GGGUCUU,ACUGGCC,AAAGCUG,AUGUGGG,GGGCCCC,CCCCCAG,CCUGCUG,UCACACA,GGUAGAC,CUCUGGG,CAAAGCA,CUCACAC,UAGACUG,GAGGGGC,GUCUUGC,CCUGUAC,GGGGCAG,CAUGGAU,GCCCUGU,UACAAAG,GCUUCCU,UCACAGG,ACUCCAG,CUCCCAC,AUGUGCC,UUCUGCA,CAGCAAA…	AGCUGCC,UCACAGU,ACUAGAU,AGCACCA,GGCAAGA,ACAGUAC,CAAAUGC,CCAGUGU,UUUUUGC,CUACAGU,GGAGACG,GGAAGAC,ACCCUGU,UUGGCAA,UGUGCUU,GGAGUGU,AUAAAGU,AACGGAA,CUUUGGU,CGUACCG,CGGAUCC,GUGACUG,GGAGAGA,GUAACAG,GAAUUGU,GGUUUAC	AGCAGCA,UCACAGU,UCCCUUU,CCACAGG,AAAGCUG,CAAAGCA,CCAGGAG	ACUAGAU,AGCACCA,GGCAAGA,CAAAUGC	116	7	26	4
ENSG00000004897	CDC27	AGCAGCA,GUGCAAA,UCACAUU,AUUGCAC,UCAAGUA,UCACAGU,UGCAUUG,ACAGUAC,GCAGCAU,CAAAUGC,AGGUAGU,UAAGACG,UUUUUGC,CUACAGU,ACAUUCA,UUGGCAA,AUGGCAC,CCUUCAU,AACAGUC,ACUGCAU,UGUGCUU,GCUACAU,GUCAGUU,AAGUCAC,AAUACUG,GCUGGUG,AACACUG,ACAGUAU,UCCAGUU,UGAAGCU,CUGGCUC,CUCCCAA,AGGUUAU,AAAGAAU,UCCCACA,AAGUGCU,GAAUUGU,AUCACUA,UAUCAGA,CCCCCAG,AUCCUUG,AUAAUAC,CCUGCUG,CUCAAAC,UCACACA,AAGUUGU,UAUAAAG,CUCUGGG,CUCACAC,ACAUUAC…	AAAGUGC,UCAAGUA,GGCAAGA,UCAACGG,GCAGCAU,CAAAUGC,UGACCUA,CAGUAGU,UUUUUGC,AUGGCAC,UCCCUUU,CCUUCAU,GAUUGUC,GAGUUGA,GCUACAU,GUCAGUU,AAUACUG,AGUGCAA,UGGUCCC,AUGGCUU,GCUGGUG,AGUGGUU,CCACAGG,GAGAUGA,ACAGUAU,UCCAGUU,UGCAUAG,CUCCCAA,AAAGCUG,GGUUUAC,AUGUGGG,AGGGUUG,CCCCCAG	AGCAGCA,AUUGCAC,GCAGCAU,UAAGACG,ACAUUCA,UUGGCAA,CCUUCAU,AAUACUG,AAGUGCU,ACAUUAC,UCAUGAU,GAAGGUC,UAAGACU,UAAGGCA,GGAUUUC	UCAAGUA,CAAAUGC,UGACCUA,UCCCUUU,AGUGCAA,GAGAUGA	162	15	33	6
ENSG00000196083	IL1RAP	AAAGUGC,GUGCAAA,AGCUUAU,UCACAUU,UCAAGUA,UCACAGU,AGCACCA,GUAAACA,GGCAAGA,UCAACGG,GCAGCAU,CAAAUGC,UGACCUA,CCAGUGU,UAAGACG,UUUUUGC,GGAGACG,UGUGUGG,ACCCUGU,ACAUUCA,UUGGCAA,UCCCUUU,GUCAGUU,CACAGUG,AGUGCAA,AGUGGUU,AACACUG,GAGAUGA,UCCAGUU,CUUUGGU,AAAGAAU,AUCCCUU,GAUAUGU,GUAACAG,AAAGCUG,UAAUGCU,AAUCACU,AUCACUA,GGUUUAC,AUGUGGG,ACACACC,AAUGCCC,ACAUAGA,CUCAAAC,UUGUUCG,UCAUAGA,AUGUAAU,CAAAGCA,GGGGUGC,ACAAUAU…	AGCAGCA,AGCUGCC,GGCUCAG,AUUGCAC,UCAAGUA,AGCACCA,GUAAACA,GGCAAGA,UCAACGG,GCAGCAU,GUCCAGA,UAAGACG,CAGUGCA,GGAGACG,AUGGCAC,UCCCUUU,UGUGCGU,AACAGUC,ACUGCAU,UGUGCUU,GCUACAU,AAGUCAC,AAGGCAC,CCCUGAG,AGUGCAA,GCUGGUG,AGUGGUU,CCACAGG,UGCAUAG,CAGGUGA,GAGAACU,CUCCCAA,AGGUUAU,UCCCACA,GAAUUGU,AUCACUA,AGGGUUG	AAAGUGC,GUGCAAA,UCACAUU,AGCACCA,AGUGCAA,GGUUUAC,AACCUGG	AGCUGCC,GCAGCAU,CAGUGCA,AACAGUC,CCACAGG,UCCCACA	153	7	37	6
ENSG00000133597	ADCK2	AGCUGCC,GGAAUGU,CCCUGAG,CUCAAAC,UGGCCCU,AAAUUUC,GAGAAAU,GAAAACA,GUGCCUG,AAUUUUA,CUUGGGC,UCCCUCU,GGAAGCC,CUCCAGC,AACAUUC,GAAGGAA,CCCUCCG	UGCAUUG,UCACCAC,GAAAUGU	NA	NA	17	0	3	0
ENSG00000059804	SLC2A3	AGCAGCA,AAAGUGC,AAGGUGC,UCACAUU,AUUGCAC,UCAAGUA,AGCACCA,GUAAACA,UGCAUUG,UUGGCAC,GCAGCAU,GUCCAGA,CCAGUGU,CAGUAGU,UUUUUGC,CAGUGCA,ACAUUCA,UUGGCAA,GAAAUGU,AAUCUCA,AAGUCAC,AAUACUG,GGAGUGU,CCCUGAG,CACAGUG,AGUGCAA,UAUUGCU,GAGAUGA,CUUUGGU,GAGAACU,CUCCCAA,AAAGAAU,GUAACAG,AAAGCUG,AAGUGCU,AAUCACU,GGUUUAC,UAUCAGA,AAUGCCC,CUGGACU,AUGUAAU,AAGUUGU,GGGGUGC,UCCUAUA,UAGGUAU,CCCCUGG,CCAGCAU,GAGGGGC,ACUGUUU,UGACAUC…	GAGGUAG,GUGCAAA,AGCUGCC,GGCUCAG,UCAAGUA,UCACAGU,AGGAGCU,AGCACCA,GUAAACA,UGCAUUG,UCAACGG,ACAGUAC,GCAGCAU,CAAAUGC,UGACCUA,GUCCAGA,CAGUGCA,GGAGACG,GGAAGAC,UCCCUUU,UGUGCGU,AACAGUC,AAUCUCA,GAGUUGA,GCUACAU,GUCAGUU,UGGUCCC,GCUGGUG,GAGAUGA,ACAGUAU,UCCAGUU,CUUUGGU,CAGGUGA,CGGAUCC,AAAGAAU,UCCCACA,AUCACUA,GGUUUAC,CCCCCAG	AGCAGCA,AUUGCAC,UCAAGUA,AGCACCA,GCAGCAU,CAGUGCA,ACAUUCA,AAUACUG,GAGAACU,CUGGACU,AGCAGCG,GUGACAG	AGCUGCC,UCAAGUA,UCACAGU,AGGAGCU,UCAACGG,ACAGUAC,CAAAUGC,UGACCUA,UCCCUUU,GAGUUGA,GAGAUGA	138	12	39	11
ENSG00000060069	CTDP1	AGCAGCA,UUGGCAC,UUGGCAA,CAGCAGG,GGAAUGU,CUUUGGU,CAGGUGA,AUGUGGG,ACACACC,CCUGCUG,CUGGACU,CAGGCUC,GAGGCUG,CCUGUAC,AGUGCUG,UCUCCAA,UACAAAG,UCGUGCA,ACAUCAC,AGCAGCG,CAGUCCA,GAGAAAU,UUCUGCA,CUAGUCC,GAGCUGC,GUAUGUU,GAAAACA,AAAGAGG,AAAACUG,UGGCCAC,AAGACAU,AAAAACC,GCCUGGG,GGCGGGG,AGUAGAC,GGUGGGC,AUGUCUG,GUCACUC,CUCCAGC,GGCAGCG,UGUAUGU,CACCAGC,CACACCU,CGGCCUG,UGCCAGC,CUGCAGG,GCAGGAC,GCUGGAU,GGAUUUU,AAAAGUA…	AGGAGCU,CAAAUGC,CUACAGU,GGCAGUG,GAAAUGU,AAUCUCA,GAGUUGA,GUGACUG,CUGGCUC,ACUGGCC,GUAACAG	UUGGCAA,CUUUGGU,CUGGACU,AGUAGAC	AGGAGCU,AAUCUCA	54	4	11	2
ENSG00000060140	STYK1	AAGGUGC,AGCUUAU,GGCUCAG,UCACAGU,ACAUUCA,GAAAUGU,UCCCUUU,CCUUCAU,ACUGCAU,AAUACUG,CACAGUG,UGGUCCC,ACAGUAU,AGCCCUU,AAAGAAU,AUCCCUU,UAUCAGA,AUCCUUG,UAUAAAG,UCCUAUA,ACAUUAC,UAGGUAU,CCAGCAU,GAGCGCC,UUGGUCC,UUCCUAG,ACUCCUC,AACAAAC,UCCAGAG,UCUUGAG,AAUCCUU,AUCCUUU,UCACAGG,AAAUUUC,UUUGCAC,ACUGCAG,AUGUGCC,GAGAAAU,AUGAGCU,UUCUAAU,AGAUAAA,UUCUUGU,UCAUUUG,UUCCAUA,AAGAACC,UGUGUCA,GAGCUAA,AAAAAUC,UCCCUUG,CUAGGCU…	AUUGCAC,GGCAAGA,GGAGACG,UUGGCAA,UCCCUUU,GCUACAU,GCUGGUG,GAGAUGA,UCCAGUU,CUUUGGU,CGGAUCC,AAAGCUG,UAAUGCU,GAAUUGU,AUGUGGG	UCACAGU,GAAAUGU	GGCAAGA,CGGAUCC	78	2	15	2
ENSG00000088256	GNA11	AAAGUGC,AAGGUGC,GUGCAAA,AGCUGCC,GGCUCAG,GGCAAGA,UUGGCAC,CAAAUGC,AGGUAGU,UCACCAC,CCAGUGU,UUUUUGC,CAGUGCA,UGUGUGG,CGUGUCU,GAAAUGU,AAGUCAC,AAUACUG,GGAGUGU,GCUGGUG,CCACAGG,GUAGUGU,CAGGUGA,GUGACUG,CUCCAUU,CUCCCAA,GGAGAGA,AAGUGCU,AUCACUA,GGGCCCC,CCCCCAG,ACACACC,GGUAGAC,AUACAAG,CUCUGGG,CAAAGCA,UGGCCCU,GGGGUGC,GGUGGUC,CGAGGAG,UAGGUAU,CCCCUGG,CUGCCCC,CAGGCUC,GGGGCAG,UGACAUC,GUGGGGA,GCCCUGU,GAAGGUC,AGUGCUG…	GAGGUAG,UCACAGU,ACUAGAU,ACCCGUA,UCACCAC,UUGGCAA,AACAGUC,CAGCAGG,UGGUCCC,UAUUGCU,CCACAGG,AUAAAGU,GAGAUGA,CAGGUGA,CGGAUCC,GGAGAGA,AAAGAAU,ACUGGCC,GUAACAG,GAAUUGU,AAUCACU,AUCACUA,GGUUUAC,CCCCCAG	AAAGUGC,UUGGCAC,AUACAAG	AACAGUC	159	3	24	1
ENSG00000060642	PIGV	AAAGUGC,GGCUCAG,UCAAGUA,AGGAGCU,GUAAACA,GGCAAGA,UCACCAC,GUCCAGA,UAAGACG,UUUUUGC,UGUGUGG,UUGGCAA,UCCCUUU,CCUUCAU,CAGCAGG,ACUGCAU,AAGUCAC,GGAGUGU,AAGGCAC,UGGUCCC,GCUGGUG,UCCAGUU,UGCAUAG,GAGAACU,CUGGCUC,CUCCCAA,AAAGAAU,AUCCCUU,AAGUGCU,CCCCCAG,ACACACC,AAUGCCC,CUCAAAC,UAUAAUA,UCACACA,AAGUUGU,CUCUGGG,GGGGUGC,ACAUUAC,UAGACUG,CCCCUGG,CUGCCCC,UGCAUAU,GUCUUGC,CUUCACC,AGACGGG,GAGGCUG,UGAAAGG,UGACAUC,GUGGGGA…	GAGGUAG,GGCUCAG,UCAACGG,ACAGUAC,AGGUAGU,ACCCUGU,GGCAGUG,ACAUUCA,UUGGCAA,AUGGCAC,UGUGCGU,AACAGUC,AAUCUCA,GCUACAU,GGAGUGU,AGUGCAA,UGGUCCC,GUGACUG,GAGAACU,CUGGCUC,AGGUUAU,AAAGAAU,GGGUCUU,AUCACUA,GGUUUAC,AGGGUUG,AUCCUUG	GGCUCAG,AGGAGCU,GUAAACA,GGCAAGA,UCCCUUU,CCUUCAU,GGAGUGU,AAAGAAU,UGCAUAU,GUCUUGC,CUCCCAC,CCAGGAG	GAGGUAG,GGCUCAG,UUGGCAA,GCUACAU,GGAGUGU,GGUUUAC	176	12	27	6
ENSG00000062725	APPBP2	GAGGUAG,AGCAGCA,AAAGUGC,UCACAUU,GGCUCAG,UCACAGU,AGGAGCU,AGCACCA,UGCAUUG,UUGGCAC,ACAGUAC,CAAAUGC,UGACCUA,CCAGUGU,CAGUAGU,UUUUUGC,CUACAGU,GGAAGAC,ACCCUGU,GGCAGUG,UUGGCAA,AUGGCAC,GAAAUGU,UCCCUUU,CCUUCAU,AAUCUCA,ACUGCAU,GCUACAU,AAGUCAC,GGAAUGU,CCCUGAG,CACAGUG,GCUGGUG,AGUGGUU,CCACAGG,AACACUG,AUAAAGU,ACAGUAU,UCCAGUU,CUUUGGU,UGAAGCU,CUCCAUU,AAAGAAU,AUCCCUU,GAUAUGU,GGGUCUU,GUAACAG,AAGUGCU,GAAUUGU,AUCACUA…	AGCAGCA,AAAGUGC,AAGGUGC,GUGCAAA,AGCUGCC,ACUAGAU,GGCAAGA,UGCAUUG,GCAGCAU,CAAAUGC,GUCCAGA,CAGUAGU,UAAGACG,GGAGACG,GGAAGAC,ACCCUGU,UUGGCAA,AUGGCAC,CGUGUCU,GAAAUGU,CCUUCAU,AACAGUC,GAUUGUC,GCUACAU,GUCAGUU,AAGUCAC,AAUACUG,GGAGUGU,AGUGCAA,AUGGCUU,GCUGGUG,ACAGUAU,UCCAGUU,UGCAUAG,AACGGAA,CUUUGGU,CAGGUGA,CGUACCG,CGGAUCC,CUGGCUC,CUCCCAA,AGGUUAU,AAAGAAU,UCCCACA,GAUAUGU,GGGUCUU,ACUGGCC,AAAGCUG,GAAUUGU,AAUCACU…	GAGGUAG,UCACAUU,UCACAGU,UGCAUUG,ACAGUAC,CCAGUGU,UUUUUGC,AUGGCAC,ACUGCAU,GCUACAU,CACAGUG,GCUGGUG,AGUGGUU,AACACUG,AUAAAGU,ACAGUAU,UCCAGUU,CUUUGGU,GUAACAG,AUACAAG,AAGUUGU,UAUAAAG,UGCAUAU,GGUUACC,AUAUAAC,GUGGGGA,AACAAAC,UCAACAG,UCAUUCG,AUACCUC,CAGGAAC,AACAUUC	AAAGUGC,AAGGUGC,GGCAAGA,GCAGCAU,GUCCAGA,CAGUAGU,GGAGACG,AUGGCAC,CGUGUCU,GUCAGUU,GCUGGUG,UGCAUAG,CAGGUGA,GAUAUGU,AAAGCUG,GAAUUGU,AUGUGGG	232	32	53	17
ENSG00000063180	CA11	UCCCUUU,GUGGGGA,GAGAAAU,GAAAACA,GUAUUCU,UAAUAGU,UAAUACA,GGGGAGC,UUCCGGC	NA	UCCCUUU	NA	9	1	0	0
ENSG00000063515	GSC2	GGCAAGA,GGAGACG,CCACAGG,GAGAUGA,CUGGCUC,CUCCCAA,GGAGAGA,GGUAGAC,CUCUGGG,GGGGUGC,CCAGCAU,GAGCGCC,GAGGGGC,AGACGGG,GUGGGGA,CUCCCAC,AUGUGCC,GAGCUGC,UGAGAAU,GUGCCUG,GUCUCUG,AGCCUGC,UUGAUAA,GGGGUGG,GGGGUCC,CCGAGCC,GACUUCC,UGGAGAU,CUGGGGG,GGAGGCA,GCCUGGG,GGCGGGG,GCGGAGG,UAGGGCC,GGUGCGG,GGUGGUU,GGGAGCU,GGGGAGC,CUUCUCU,GAGCCCC,GAGCCCU,CUGCAGG,CAGCUGG,GCAGGAC,GGAGUCC,GGGUGGU,CCCGUCC,GAGAAGA,GCCUGGA,UGGGUGA…	ACUAGAU,GUAAACA,ACCCGUA,AGGUAGU,GGAAGAC,UGUGCUU,UGGUCCC,CUUUGGU,UAAUGCU,AUCACUA,GGUUUAC,CCCCCAG	NA	NA	56	0	12	0
ENSG00000069998	CECR5	GGCAAGA,ACAGUAC,UAAGACG,CAGUGCA,GAAAUGU,CAGCAGG,AAGGCAC,CCACAGG,ACAGUAU,GGGCCCC,CCCCCAG,AAUGCCC,AGUGCCG,GAUCAGA,UAGACUG,ACAAUAU,AACCGUU,CAGGCUC,GGGGCAG,UAAGACU,AUGCCUU,AAGUAGC,UUCCAUA,GACCUGG,AAGACAU,GGCUCUG,GAGCCCC,GAGCCCU,CACUGUU,AGUGAUC,GAGAAGA,AAAAGUA,GGGAACG,AGGACAC,GAGGCAG,ACCCAGA,CAGGCCA	AAAGUGC,UCACAGU,ACUAGAU,UUGGCAC,ACCCUGU,UGUGCGU,AGUGCAA,CGGAUCC,GUGACUG,GGACGGA,ACUGGCC,AUGUGGG,AUCCUUG	NA	NA	37	0	13	0
ENSG00000053918	KCNQ1	GGCUCAG,GGCAAGA,UCACCAC,GGCAGUG,CCUUCAU,CAGCAGG,CACAGUG,UAUUGCU,CCACAGG,AUGUGGG,GGGCCCC,CCCCCAG,AAUGCCC,CCUGCUG,AUGUAAU,CUCUGGG,UCCUAUA,CCCCUGG,CCCUGUC,AGACGGG,GAGGCUG,CAUGGAU,GUGGGGA,GCCCUGU,ACUCAGC,UCUCCAA,AAGUGCA,AAAUGGU,GCUUCCU,ACAUCAC,GUCAACA,ACUGCAG,ACUCAGG,GGGCGUA,GUGCCUG,GGCUGCG,CUGGGCA,GGGGUCC,UGCUGAC,CUGGGGG,AGCAGCU,UGGCUGC,GGAGGCA,UUAGGAU,GCCUGGG,GGUGGGC,GGAAGCC,CUCCAGC,UGCCCUG,GGAUUUC…	ACUAGAU,AGGUAGU,GGAGACG,UUGGCAA,UGUGCGU,GUGACUG,CUGGCUC,GGAGAGA,AAAGAAU,CCCCCAG	AAUGCCC,UGCCCUG	UGUGCGU	80	2	10	1
ENSG00000070985	TRPM5	CAGUGCA,GUCAGUU,CACAGUG,GCUGGUG,CCACAGG,GGGGUGC,CCCCUGG,CUGCCCC,GUCUGCC,AUGACAC,GGGGCAG,UUCUGCA,UCCGCUC,GUGCCUG,UUCAAAU,GGGGUGG,CAGUCUG,UGAGUCU,UGUCUGC,CUGGGGG,AGCAGCU,CCAGGAG,GAGUCUU,AGGGUCU,UGUCUGG,GUGGCCC,GGCAGGG,UGGGUGA,GAGGCAG,GCAGGGG	UCACAGU,ACUAGAU,GGAGACG,AGUGGUU,CUCCCAA,AAAGAAU,AUCACUA	NA	NA	30	0	7	0
ENSG00000071575	TRIB2	GAGGUAG,AAGGUGC,AGCUGCC,UCAAGUA,AGGAGCU,ACUAGAU,AGCACCA,GGCAAGA,ACCCGUA,GGAAGAC,CGUGUCU,UCCCUUU,AACAGUC,AAUCUCA,ACUGCAU,GAGUUGA,GUCAGUU,CCCUGAG,CUCCCAA,AGGUUAU,AAAGAAU,ACUGGCC,AAAGCUG,AUGUGGG,AUCCUUG,CCUGCUG,CUCAAAC,UCACACA,CUGGACU,AUGUAAU,GAUCAGA,UAUAAAG,CAAAGCA,GGUGGUC,GGUUACC,UCAUACA,AUCAUAC,UUAUGCA,UGUCUUU,GCCCUGU,GAGGUAU,GAAGGUC,ACUCAGC,UCUUGAG,UACAAAG,ACGCACU,GCUUCCU,ACAUCAC,AUCCUUU,ACUCCAG…	AAGGUGC,AGCUUAU,AGCUGCC,AGGAGCU,AGCACCA,UGCAUUG,UCAACGG,UCACCAC,CCAGUGU,UGUGUGG,CCUUCAU,GCUACAU,GGAGUGU,UGGUCCC,AGUGGUU,CGUACCG,GGACGGA,GAUAUGU,GGGUCUU,AAAGCUG,GGUUUAC	GAGGUAG,AAGGUGC,AGCUGCC,UCAAGUA,AGCACCA,ACCCGUA,AACAGUC,CCCUGAG,ACUGGCC,CAAAGCA,AUCAUAC,UAAUACA	AAGGUGC,AGCUUAU,AGCUGCC,UGCAUUG,UCAACGG,UCACCAC,CCAGUGU	121	12	21	7
ENSG00000068308	OTUD5	AGCAGCA,GGCUCAG,UCACAGU,GGCAAGA,GCAGCAU,GUCCAGA,CCAGUGU,CAGUGCA,GGAAUGU,AGUGGUU,CAGGUGA,GGAGAGA,AAAGAAU,UCCCACA,CCCCCAG,CCUGCUG,UCACACA,CUCUGGG,GGGGUGC,GGUGGUC,ACAUUAC,CCCCUGG,GCAUCCC,CUGCCCC,GAGGGGC,GGGGCAG,CUUGGAG,AGUGCUG,ACCCUGG,GUCAACA,UCACAGG,AAAUUUC,UUUGCAC,ACUCCAG,CUCCCAC,CAGCAAA,ACAGGUG,AAAGUAA,GGCACGG,AGCCAGU,AGAUAAA,AAAGAGG,GUGCCUG,AAUUUUA,GUCUCUG,GGCUGCG,AAAUCCC,GGGGUGG,GCUGUCU,CUUGGGC…	UCAAGUA,UCACAGU,GGCAAGA,ACCCGUA,CAAAUGC,GGAAGAC,UUGGCAA,GAAAUGU,GCUACAU,CAGGUGA,AGCCCUU,AAAGAAU,GUAACAG,GAAUUGU,AUCACUA,GGUUUAC	GGCUCAG,GGAAUGU,ACAUUAC,CCCCUGG,GUCAACA,CUCCCAC	UUGGCAA,GAAAUGU,AAAGAAU,GGUUUAC	88	6	16	4
ENSG00000068394	GPKOW	AAAGUGC,AAGGUGC,AGCUUAU,AGCUGCC,GGCUCAG,AUUGCAC,UCACAGU,AGGAGCU,AGCACCA,GGCAAGA,UUGGCAC,CAAAUGC,CCAGUGU,CAGUAGU,UUUUUGC,GGAAGAC,ACCCUGU,GGCAGUG,UUGGCAA,AUGGCAC,GAAAUGU,UCCCUUU,CAGCAGG,ACUGCAU,GCUACAU,AAUACUG,GGAAUGU,GGAGUGU,CCCUGAG,CACAGUG,UAUUGCU,AGUGGUU,CCACAGG,AACACUG,GAGAUGA,ACAGUAU,UCCAGUU,UGAAGCU,AGCCCUU,AGGUUAU,AUCCCUU,UCCCACA,GGGUCUU,AAGUGCU,GAAUUGU,AAUCACU,GGGCCCC,CCCCCAG,CCUGCUG,CUCAAAC…	GAGGUAG,GUGCAAA,AGCUGCC,AUUGCAC,AGGAGCU,ACUAGAU,GUAAACA,GGCAAGA,UGCAUUG,UGACCUA,AGGUAGU,UCACCAC,CAGUAGU,UAAGACG,UUUUUGC,CUACAGU,GGAGACG,GGAAGAC,UUGGCAA,AUGGCAC,GAAAUGU,AACAGUC,AAUCUCA,GAUUGUC,GGAGUGU,AUGGCUU,GAGAUGA,UGCAUAG,AACGGAA,CAGGUGA,CGUACCG,CGGAUCC,GUGACUG,CUGGCUC,AAAGAAU,ACUGGCC,GUAACAG,AAUCACU,AUGUGGG,AUCCUUG	AAGUUGU	NA	178	1	40	0
ENSG00000021776	AQR	AGCAGCA,AAAGUGC,AGCUUAU,UCACAUU,GGCUCAG,UCAAGUA,UCACAGU,GUAAACA,GGCAAGA,UGCAUUG,UUGGCAC,ACAGUAC,CAAAUGC,UCACCAC,CCAGUGU,UUUUUGC,CAGUGCA,CUACAGU,ACCCUGU,ACAUUCA,UUGGCAA,UCCCUUU,CCUUCAU,AACAGUC,ACUGCAU,UGUGCUU,GAUUGUC,GUCAGUU,GGAAUGU,AAGGCAC,CACAGUG,AGUGCAA,AGUGGUU,CCACAGG,GUAGUGU,ACAGUAU,UCCAGUU,CAGGUGA,GAGAACU,CUGGCUC,CUCCCAA,AGGUUAU,GGAGAGA,AAAGAAU,AAAGCUG,AAGUGCU,GAAUUGU,AAUCACU,AGGGUUG,UAUCAGA…	AAAGUGC,GGCUCAG,AUUGCAC,UCACAGU,ACUAGAU,AGCACCA,GGCAAGA,UCAACGG,UUGGCAC,ACCCGUA,ACAGUAC,GCAGCAU,CAAAUGC,AGGUAGU,UAAGACG,UUUUUGC,CAGUGCA,GGAGACG,GGCAGUG,ACAUUCA,UUGGCAA,AUGGCAC,GAAAUGU,UCCCUUU,CCUUCAU,AACAGUC,AAUCUCA,GAUUGUC,GCUACAU,GUCAGUU,AAUACUG,UGGUCCC,UAUUGCU,GCUGGUG,AGUGGUU,ACAGUAU,UCCAGUU,CAGGUGA,GAGAACU,CUCCCAA,AGGUUAU,AUCCCUU,UCCCACA,GAUAUGU,AAAGCUG,GAAUUGU,AAUCACU,AUGUGGG,AGGGUUG,AUCCUUG	GGCUCAG,GUAAACA,UCCAGUU,AAAGCUG,GAAUUGU,CUCAAAC,UUCCUAG,AUGACAC,UAAUACA,CCAGGAG,CUCUAGC	GGCUCAG,AGCACCA,UUGGCAA,AUGGCAC,CUCCCAA	236	11	50	5
ENSG00000070526	ST6GALNAC1	AGCUUAU,UCAAGUA,GUAAACA,GGAAGAC,UCCCUUU,CAGCAGG,GUAGUGU,UCCCACA,GAAUUGU,UAUCAGA,CAGGCUC,CUUGGAG,UCUAGAG,UCUUGAG,UCAUUUG,UUCCAUA,UGGCCAC,GUGCCUG,GACCAUG,AAAUCCC,AAAAAUC,UCCCUUG,CUACAAA,CUGGAAA,CAGCAGA,GAGUCUU,ACUGUAG,CACUGUU,UCUGGAA,UCCCACC,UGGACUG,ACGUAGA,GGACUGC,UCACAAG,UCUCAAG,CCUGUGC	GGCUCAG,AUUGCAC,UCAACGG,UAUUGCU,UCCAGUU,CGUACCG,AGCCCUU,GUGACUG,ACUGGCC	NA	NA	36	0	9	0
ENSG00000071282	LMCD1	AAAGUGC,AGGAGCU,UGCAUUG,UUGGCAC,UCACCAC,CUACAGU,UUGGCAA,GAUUGUC,CUGGCUC,CUCCCAA,AAGUGCU,GAAUUGU,AUGUGGG,AAGUUGU,CUGCCCC,GGUUGUC,ACUCCUC,UGUCUUU,AGUGCUG,UCUGGAG,UAAGACU,GAUUGUA,AAAGAGG,AAAACUG,UGUGUCA,AGCCUGC,AACUACU,UUCAAAU,GGGUGUU,GCUGUCU,GGGAUCG,UUAGGAU,GGCGGGG,UGAAACA,GGUGGGC,UUGGUUC,CAAAACU,UGGGAUC,UCAUUCG,UUUGUGC,GGAGGAG,CCAGUAC,GCAGAAG,CUGGAAA,GGCUCUG,UAGUGAG,AGGCAGG,UGCUCAC,CACACCU,UCUCACC…	AACAGUC,GUCAGUU,AAUACUG,GGAGUGU,AGUGCAA,UGGUCCC,CUCCAUU	UUGGCAA,UAAGACU,UGAAACA	AGUGCAA	67	3	7	1
ENSG00000013275	PSMC4	GAGGUAG,GUGCAAA,UCACAUU,GGCUCAG,AUUGCAC,UCAAGUA,ACUAGAU,UUGGCAC,UGACCUA,UCACCAC,CCAGUGU,CAGUAGU,UUUUUGC,ACCCUGU,UCCCUUU,CAGCAGG,UGUGCUU,GAGUUGA,GUCAGUU,CCCUGAG,CACAGUG,UGGUCCC,UAUUGCU,CCACAGG,UCCAGUU,UGCAUAG,GAGAACU,CUCCCAA,AAAGAAU,AUCCCUU,UCCCACA,GGGUCUU,AAUCACU,ACACACC,ACAUAGA,AUAAUAC,CUCAAAC,UAUAAUA,CUGGACU,AUGUAAU,GGGGUGC,UCCUAUA,ACAUUAC,UAGGUAU,CUGCCCC,ACAAUAU,CCAGCAU,CCCUGUC,UUCCUAG,UGCAUAU…	AGCAGCA,AAGGUGC,GUGCAAA,AGGAGCU,ACUAGAU,UGCAUUG,UCAACGG,ACAGUAC,GCAGCAU,UGACCUA,UAAGACG,GGAGACG,UGUGUGG,ACAUUCA,UUGGCAA,AUGGCAC,CCUUCAU,GCUACAU,CCCUGAG,UGGUCCC,AUGGCUU,GCUGGUG,AGUGGUU,CCACAGG,ACAGUAU,AACGGAA,CAGGUGA,GUGACUG,CUGGCUC,UCCCACA,AUCACUA,AUCCUUG	NA	NA	138	0	32	0
ENSG00000073598	FNDC8	AGCAGCA,GGCAGUG,GCUGGUG,GAGAUGA,CAGGUGA,UGAAGCU,GGGCCCC,UGGCCCU,GGGGUGC,GGUGGUC,GAGGGGC,AGCAGCG,GGGGUGG,GACCUGG,AGCAGCU,GCCUGGG,GGAGGAG,GGUGGUU,GGCUCUG,GCUGGAU,GGAUGAG,GUGAAUG,CCCAGGG	GUAAACA,CAAAUGC,GGAAGAC,GAGUUGA,AUCACUA	GGCAGUG,GCUGGUG	NA	23	2	5	0
ENSG00000074356	C17orf85	GAGGUAG,AGCAGCA,AAGGUGC,GUGCAAA,AGCUGCC,UCACAUU,GGCUCAG,AUUGCAC,UCACAGU,AGGAGCU,GGCAAGA,UUGGCAC,CAAAUGC,UCACCAC,GUCCAGA,CCAGUGU,CAGUAGU,UUUUUGC,GGAGACG,UGUGUGG,GGAAGAC,ACCCUGU,GGCAGUG,UUGGCAA,UCCCUUU,CCUUCAU,AACAGUC,CAGCAGG,AAUCUCA,AAUACUG,GGAAUGU,GGAGUGU,CACAGUG,AUGGCUU,GCUGGUG,CCACAGG,AACACUG,GAGAUGA,AACGGAA,CUUUGGU,CAGGUGA,UGAAGCU,AGCCCUU,GUGACUG,CUCCAUU,CUGGCUC,GGAGAGA,AAAGAAU,UCCCACA,GGGUCUU…	GAGGUAG,AAGGUGC,GUGCAAA,UCACAUU,AGGAGCU,ACUAGAU,AGCACCA,GUAAACA,GGCAAGA,ACCCGUA,GCAGCAU,CAAAUGC,UGACCUA,AGGUAGU,UCACCAC,GUCCAGA,CCAGUGU,UAAGACG,UUUUUGC,GGAGACG,GGAAGAC,ACCCUGU,GGCAGUG,UUGGCAA,GAAAUGU,UGUGCGU,UGUGCUU,GAUUGUC,GCUACAU,AAGUCAC,GGAGUGU,AAGGCAC,CCCUGAG,AGUGCAA,AUGGCUU,CCACAGG,AUAAAGU,GAGAUGA,ACAGUAU,UGCAUAG,AACGGAA,CAGGUGA,CGUACCG,GUGACUG,CUCCAUU,GAGAACU,CUGGCUC,CUCCCAA,AGGUUAU,GGACGGA…	GAGGUAG,AGCAGCA,AGCUGCC,UCACAUU,GGCUCAG,UCACAGU,AGGAGCU,CCAGUGU,CACAGUG,GCUGGUG,CUUUGGU,GUGACUG,AAAGAAU,GUAACAG,AUAAUAC,UUGUUCG,CAAGAGC,GUCUUGC,ACUCCUC,UGAAAGG,AACCUGG,GUGGGGA,UAAUACA,UCAACAG,GGCUCUG	AAGGUGC,GGCAAGA,GCAGCAU,CAAAUGC,UCACCAC,GUCCAGA,GGAGACG,UUGGCAA,GAUUGUC,GCUACAU,AAGUCAC,GGAGUGU,CAGGUGA,UCCCACA,GAAUUGU	293	25	58	15
ENSG00000072818	ACAP1	GGAGGCA,GGCGGGG,AGGCAGG,AGGGAGG,GGCCCGG,GAGGCAG	NA	NA	NA	6	0	0	0
ENSG00000074771	NOX3	UCACCAC,CUUUGGU,UUGUUCG,AUGACAC,ACUGUUU,GAAACAU,UCACAGG,UGUAUAA,GAAAACA,GCCUGGG,UCAACAG,CAGUAAC,GGGAGCU,AAUUAUU,CACCAGC,GCCUGGA,CUGUUGA,UCACAAG	AAGUCAC,ACAGUAU,CUCCCAA,GAAUUGU,AGGGUUG	NA	NA	18	0	5	0
ENSG00000074855	ANO8	AUUGCAC,UGCAUUG,GGAGACG,AAUACUG,UAUUGCU,UGCAUAG,AUGACAC,UGCAUAU,UACAAAG,UUUGCAC,UUCUGCA,UGGAGAU,GGGUUUA,CUGGGGG,AAAAACC,UUUGCAA,GGAUUUC,CACUGUU,GGAUUUU,GAGAAGA,GUGAAUG,CUGUUGA,CGUUUGC	UGACCUA,UGUGCUU,GUCAGUU,GAGAUGA,CUCCCAA,AAUCACU	AUUGCAC,UGCAUUG,UAUUGCU,AUGACAC,UGCAUAU	UGACCUA,GUCAGUU,CUCCCAA	23	5	6	3
ENSG00000127663	KDM4B	AAGGUGC,UCACAGU,AGCACCA,CAGUAGU,UUUUUGC,GGAGACG,CCUUCAU,CAGCAGG,AAUCUCA,GGAGUGU,CCCUGAG,UGGUCCC,GCUGGUG,CCACAGG,AACACUG,GUAGUGU,CAGGUGA,CUGGCUC,GGAGAGA,GGGUCUU,GGUUUAC,GGGCCCC,AGGGUUG,CCCCCAG,AUCCUUG,AUAAUAC,CUCAAAC,UAUAAUA,CUGGACU,CAAAGCA,UGGCCCU,GGGGUGC,CCCCUGG,CUGCCCC,ACAAUAU,GUCUGCC,GUCUUGC,UCAUGAU,GGGGCAG,UGAAAGG,GUGGGGA,GCCCUGU,CUUGGAG,AAGGCGC,UGCAAAG,AUCCUUU,AGCAGCG,UCACAGG,UUUGCAC,ACUGCAG…	GAGGUAG,GUGCAAA,AGCUGCC,AGGAGCU,ACUAGAU,GGCAAGA,UGCAUUG,ACCCGUA,ACAUUCA,UGUGCUU,GAGUUGA,UAUUGCU,UGCAUAG,AACGGAA,AGCCCUU,GUGACUG,AGGUUAU,GGAGAGA,AAAGAAU,GGGUCUU,AAUCACU,AUCACUA,GGUUUAC,CCCCCAG	UCACAGU,AGCACCA,CAGUAGU,CCCUGAG,GGUUUAC,GUGGGGA	GUGCAAA,AGCUGCC,GGCAAGA,UGCAUUG	132	6	24	4
ENSG00000073150	PANX2	GAGGUAG,AAAGUGC,UGACCUA,CCCUGAG,UAUUGCU,GCUGGUG,CCACAGG,CUCCAUU,CUGGCUC,GGACGGA,UCCCACA,GAUAUGU,ACUGGCC,GGGCCCC,UAUCAGA,ACACACC,CCUGCUG,UUGUUCG,UCACACA,CUCUGGG,GGGGUGC,CUCACAC,CCCCUGG,CCCUGUC,GAGGGGC,GCUCGGU,CUUCACC,ACUCCUC,GAGGCUG,UCAUACA,GAGGUAU,GGACCUG,AGUGCCU,AAGUGCA,ACGCACU,CUCCCAC,UUCUGCA,GUUAAUG,GAGUUGG,ACGCUCA,AGCCAGU,GGGCGUA,UGGCCAC,GUGCCUG,ACACACU,GGGGUGG,CUGGGCA,GGGGGAA,GCUGUCU,CUGGGGG…	AGCAGCA,AAGGUGC,ACUAGAU,UGCAUUG,CCAGUGU,UUUUUGC,GGAAGAC,AACAGUC,AAGUCAC,GGAAUGU,UCCAGUU,UGAAGCU,CUCCAUU,CUGGCUC,AAAGAAU,AUCACUA,GGUUUAC,CCCCCAG	GAGGUAG,AAAGUGC,UAUUGCU,UAUCAGA,ACACACC	AAGGUGC,AACAGUC,UCCAGUU	83	5	18	3
ENSG00000076662	ICAM3	GGUGCGG,AGGGAGG	NA	NA	NA	2	0	0	0
ENSG00000077063	CTTNBP2	AUUGCAC,ACUAGAU,UGCAUUG,ACAGUAC,UUUUUGC,ACAUUCA,UGUGCUU,UGGUCCC,AUGGCUU,UAUUGCU,AGUGGUU,AACACUG,ACAGUAU,CUUUGGU,CUCCAUU,GUAACAG,GAAUUGU,AGGGUUG,UAUCAGA,UAUAAUA,UUGUUCG,CUGGACU,UAUAAAG,CAAAGCA,UAGGUAU,UCAUGAU,ACUGUUU,AAUGUUG,AUCAUAC,UUAUGCA,UACAAAG,UCUGGAG,UUGACAC,AUGUGCC,CAGCAAA,AAACGGU,CUAGUCC,AUGAGCU,GAAAACA,UGAAGUG,UUCUAAU,AGAUAAA,UCAUUUG,UACAGUU,AAAACUG,AAUUUUA,UUGAUAA,AACUACU,GACUUCC,AACUCUA…	AAAGUGC,AGGAGCU,UGACCUA,GUCCAGA,UGUGUGG,ACAUUCA,UCCCUUU,GUCAGUU,AAGUCAC,ACAGUAU,UCCAGUU,UGCAUAG,CUUUGGU,AGGUUAU,AAAGCUG,AUGUGGG	AUUGCAC,UGCAUUG,ACAGUAC,UGGUCCC,AUGGCUU,UAUUGCU,AGUGGUU	AAAGUGC,UGACCUA,GUCAGUU	75	7	16	3
ENSG00000077080	ACTL6B	GAAACAU,ACAUCAC,GACUUCC,UGAGGAC,GGAGGAG,GGGAGCU,UUUCAAC,ACCCAGA	AGGGUUG	NA	NA	8	0	1	0
ENSG00000079616	KIF22	AUACAAG,AAAACUG,ACACGGG,CCGGAGC,AAACUGU,AGCAAAA	NA	NA	NA	6	0	0	0
ENSG00000005001	PRSS22	GAGGUAG,GAUAUGU,AUGUGGG,GGGCCCC,CCCCCAG,CUUGGAG,AAAGCGC,UACAAAG,AAGCGCU,AUGCCUU,AGAUGUG,CCGAGCC,AAAAAUC,GGGGGAA,GGAGGCA,GGCGGGG,CGGGGAU,GGAGGAG,GCGGGGC,AACAUUC,GAGCCCC,GGCAGGG,GGCCCGG	AAGGUGC,AUAAAGU,AGCCCUU,AUCCUUG	GAGGUAG	AAGGUGC	23	1	4	1
ENSG00000047188	YTHDC2	AUUGCAC,UCAAGUA,UGCAUUG,UUGGCAC,UUUUUGC,CAGUGCA,GGAAGAC,ACAUUCA,GAAAUGU,UCCCUUU,GAGUUGA,UAUUGCU,AGUGGUU,CCACAGG,GAGAUGA,AGCCCUU,UAAUGCU,GAAUUGU,AAUCACU,AUCACUA,UAUCAGA,CCCCCAG,ACACACC,AUAAUAC,CUCAAAC,UCAUAGA,AAGUUGU,GAUCAGA,UAUAAAG,GGUGGUC,CCCUGUC,AUAUAAC,CCUGUAC,GGGGCAG,UGAAAGG,UGUCUUU,AACAAAC,UACAAAG,AAAUGGU,GCUUCCU,AUGCACC,AAAUUUC,GAGAAAU,ACAGGUG,AAAGUAA,AAAGUUU,GUAUGUU,GAAAACA,AGCCAGU,UUCUAAU…	UCACAGU,ACUAGAU,GUAAACA,UCAACGG,UGACCUA,CUACAGU,UCCCUUU,GUCAGUU,AAGGCAC,AUGGCUU,GCUGGUG,UCCAGUU,CGUACCG,CGGAUCC,AGGUUAU,GGACGGA,AAAGCUG	CAGUGCA,ACAUUCA,AGCCCUU,AACAAAC,CAGUAAC	UCACAGU,UCCCUUU,GCUGGUG	93	5	17	3
ENSG00000050820	BCAR1	AGCAGCA,GGCUCAG,AGCACCA,CAAAUGC,GGAGACG,ACUGCAU,UGUGCUU,UGAAGCU,CUGGCUC,CUCCCAA,GGGUCUU,ACUGGCC,GGGCCCC,AGGGUUG,CCCCCAG,ACACACC,UGGCCCU,CUCACAC,CCCCUGG,CUGCCCC,CCCUGUC,ACUCCUC,CAGGCUC,UCAUACA,UGACAUC,GCCCUGU,UCUCCAA,UCUAGAG,AAGGCGC,AAAUGGU,UCCUUGC,UCACAGG,ACUCCAG,GAUUGGU,GGCACGG,UUCUUGU,ACACACU,GGCUGCG,GGGGUGG,CUGGGCA,GGGGUCC,GGGGGAA,GCUGUCU,CUUGGGC,GUGCUUG,GGAGGCA,AAAAACC,GGUGGGC,GCGGAGG,UGCAGCU…	AGCUGCC,CAAAUGC,CCAGUGU,UUUUUGC,UUGGCAA,UGUGCUU,UGGUCCC,AACGGAA,CUCCAUU,GGAGAGA,AAAGAAU,ACUGGCC,GUAACAG,CCCCCAG	NA	NA	87	0	14	0
ENSG00000065970	FOXJ2	AAAGUGC,AGCACCA,GUAAACA,GCAGCAU,UCACCAC,GUCCAGA,GGAAGAC,ACCCUGU,GGCAGUG,CCUUCAU,AAUCUCA,AAGUCAC,AUGGCUU,AUAAAGU,GAGAUGA,ACAGUAU,GAGAACU,GGAGAGA,AAAGAAU,AUCCCUU,UCCCACA,GUAACAG,AAGUGCU,ACACACC,UCACACA,CUGGACU,AAGUUGU,UAUAAAG,CAAAGCA,UGGCCCU,CCAGCAU,UCAUGAU,AAUGUUG,CUUCACC,AUAUAAC,AGACGGG,ACUCCUC,CAGGCUC,CCUGUAC,GCCCUGU,GAAGGUC,CUUGGAG,GAAACAU,ACUCAGC,UUCAAGC,UCUCCAA,AAGUGCA,UCUUGAG,UACAAAG,UGCAAAG…	AGCUGCC,GGCUCAG,UCAAGUA,AGGAGCU,GUAAACA,ACCCGUA,ACAGUAC,AGGUAGU,GUCCAGA,UAAGACG,CUACAGU,CGUGUCU,AACAGUC,GCUACAU,CGUACCG,AGCCCUU,GGAGAGA,ACUGGCC,AAAGCUG,GAAUUGU,AAUCACU,AUGUGGG,AGGGUUG,CCCCCAG	AAAGUGC,AGCACCA,GCAGCAU,GGCAGUG,AUAAAGU,AAGUGCU,CAAAGCA,GAAACAU,AACAUUC	AGCUGCC,UCAAGUA,CGUGUCU,AACAGUC,AGGGUUG	136	9	24	5
ENSG00000067182	TNFRSF1A	AGCUGCC,GGCUCAG,AGCACCA,GUCCAGA,UGUGCUU,GCUGGUG,CCACAGG,GUAACAG,GGGCCCC,CCUGCUG,CAAGAGC,CAGGCUC,UUAUGCA,UCCAGAG,UCUUGAG,AUGCACC,ACUCAGG,AUGUGCC,GAGAAAU,GAGCUGC,GUAUGUU,AAAACUG,AAUUUUA,GCUAGCA,GUGCUUG,AAAAACC,UGAGGAC,CUCCAGC,UCCGCGC,UGACUGU,UGUAUGU,GAGCCCC,GAGCCCU,CUGCAGG,GCAGGAC,CUCAGGG,AGGACAC,GAGGCAG,CCGUGCA,CUCCUGC	AGCUGCC,ACUAGAU,UCACCAC,GUCCAGA,UUGGCAA,GAUUGUC,AUGGCUU,CUUUGGU,ACUGGCC	AGCACCA	AGCUGCC	40	1	9	1
ENSG00000066455	GOLGA5	AGGUAGU,UUUUUGC,GGAAGAC,CCCUGAG,GUAGUGU,GUAACAG,AAUCACU,UAUAAAG,UAGGUAU,ACAAUAU,UGCAUAU,UACAAAG,UGCAAAG,UUUGCAC,AAAGUAA,AGAUAAA,CUUGUGU,AAUUUUA,UGUCUGC,AUAUUAU,GUCACUC,UUUGCAA,AAUUAUU,UGUCUGG,CACUGUU,AGUGAUC,CCUUCUU,UGUUAAU	UGCAUUG,GUCCAGA,UAUUGCU,CGUACCG,AAAGCUG	CCCUGAG	UGCAUUG	28	1	5	1
ENSG00000008300	CELSR3	GUAAACA,CAAAUGC,UUUUUGC,GGCAGUG,ACAUUCA,AUGGCAC,UCCCUUU,AACAGUC,CAGCAGG,AAUCUCA,ACUGCAU,GAGUUGA,GGAAUGU,AAGGCAC,GCUGGUG,GAGAUGA,CAGGUGA,AGCCCUU,CUCCCAA,GGAGAGA,UCCCACA,GGGUCUU,GUAACAG,AAAGCUG,GGGCCCC,AGGGUUG,CCCCCAG,CUCAAAC,CUGGACU,CUCUGGG,GGGGUGC,CUGCCCC,CAAGAGC,CUGACUC,GUCUGCC,GAGGGGC,GGUUACC,GAGGCUG,CCUGUAC,GGGGCAG,AACAAAC,ACUCAGC,UUCAAGC,UACAAAG,CAAAGUG,UCUGGAG,GCUUCCU,UCACAGG,UAAGGCA,ACUCAGG…	GGCUCAG,AGGAGCU,AGCACCA,GUAAACA,ACCCGUA,GUCCAGA,CUACAGU,GGAAGAC,GGCAGUG,GAAAUGU,UCCCUUU,GAUUGUC,UGGUCCC,GCUGGUG,AACGGAA,GUGACUG,CUGGCUC,AUCCCUU,GAUAUGU,AUCACUA,GGUUUAC	GUAAACA,ACAUUCA,AUGGCAC,UCCCUUU,AACAGUC,GGAAUGU,AAGGCAC,GCUGGUG,AAAGCUG,CUCUGGG,GGUUACC,CCUGUAC,AACAAAC,UAAGGCA,CUCCCAC,CAGUCCA	GGCUCAG,AGCACCA,CUACAGU,GGCAGUG,GAAAUGU,UCCCUUU,GCUGGUG,GAUAUGU,GGUUUAC	135	16	21	9
ENSG00000068971	PPP2R5B	GGCAAGA,GGAGUGU,CCCUGAG,AAAGCUG,GGGCCCC,CCCCCAG,CUCUGGG,CCCCUGG,GAGGGGC,GGGGCAG,GUGGGGA,GCUUCCU,GAGCUGC,GAGUGUG,AAAGAGG,UGGCCAC,GACCAUG,CUGGGCA,GGGUUUA,AGUGUGC,AGUAGAC,GGUGGGC,AAGUCUU,UGCAGCU,GGAGGAG,ACUGUGU,UGCCCUG,GCGGGGC,GGCAGCG,CCAGGAG,AAUCUCU,GGGAGCU,GCCCUUA,AGGCAGG,AGCAUUC,CUGCAGC,CUCUUCC,GGCAGGG,CAGCUGG,GGAGUCC,GUGAAUG,CUGUUGA,AGGGAGG,AGGACAC,GCAGGGG,CCUGUGC	GAGGUAG,AGCACCA,UGCAUUG,GGAAGAC,AAUCUCA,AUAAAGU,AAAGAAU,GGGUCUU,GUAACAG,AAUCACU	GGGCCCC,CUCUGGG	NA	46	2	10	0
ENSG00000069399	BCL3	GUGCAAA,UCACAGU,GGAAGAC,UGUGCUU,CACAGUG,UGGUCCC,CCACAGG,AUGUGGG,GGGCCCC,AGGGUUG,GGUAGAC,CUCUGGG,CUUCACC,GGGGCAG,UCCAGAG,UACAAAG,UCACAGG,UAUUACC,GGUUGAC,AGAUGUG,UGAGAAU,GUGCCUG,GGGGUCC,GGGGGAA,GUGCUUG,CCCACCU,CAGUUAC,CACCAGC,GGCAGGG,GGGUGGU,GGCAUUG,UGGGGGA,GCAGGGG,CCGUGCA	ACUAGAU,GGCAAGA,GGAGACG,CCACAGG,CGUACCG	GUGCAAA,UCACAGU,CACAGUG	GGCAAGA,GGAGACG,CCACAGG	34	3	5	3
ENSG00000069943	PIGB	AGCAGCA,GCAGCAU,CCAGUGU,CAGUAGU,AUGUGGG,AUGUAAU,UCAUACA,GUUAAUG,UUCUAAU,AAUUUUA,CAGUAGA,UUCCUCG,AGUGAUC,GGCAUUG,AAAGGUA,ACCCAGA,UGUUAAU	GUGCAAA,UCAAGUA,CAAAUGC,CAGGUGA	CAGUAGU	GUGCAAA	17	1	4	1
ENSG00000067840	PDZD4	GUGCAAA,AGCUGCC,AGGAGCU,GGCAAGA,UUGGCAA,UGUGCGU,CAGCAGG,UGUGCUU,CCACAGG,GAGAUGA,GUGACUG,GGAGAGA,UCCCACA,GGGCCCC,CCCCCAG,UCACACA,GGGGUGC,CGAGGAG,CCCUGUC,CAAGAGC,GUCUGCC,GUCUUGC,GUGGGGA,GCCCUGU,AACAAAC,AGUGCUG,UCUCCAA,UCUAGAG,UCUUGAG,UACAAAG,GCUUCCU,AGCAGCG,UCACAGG,ACUGCAG,CUCCCAC,ACAGGUG,GAGCUGC,AGAUGUG,CUUGUGU,UGGCCAC,ACACGGG,GGGGUGG,GGGUGUU,GGGGUCC,AAAAAUC,GACUUCC,CAGUCUG,GGGGGAA,UGUCUGC,CUUGGGC…	ACUAGAU,GUAAACA,ACCCGUA,UCACCAC,CAGCAGG,GAUUGUC,GAGUUGA,GGAGUGU,GCUGGUG,CCACAGG,GUAGUGU,GUGACUG,AUCACUA,GGUUUAC,CCCCCAG	AGCUGCC,AGGAGCU,GGCAAGA,UUGGCAA,UGUGCUU,CCCUGUC,GUCUGCC,CUCCCAC	UCACCAC,GGAGUGU,GGUUUAC	87	8	15	3
ENSG00000068615	REEP1	GAGGUAG,AGCAGCA,AAGGUGC,GUGCAAA,AGCUUAU,UCACAUU,GGCUCAG,AUUGCAC,GUAAACA,UGCAUUG,UUGGCAC,GCAGCAU,UCACCAC,UAAGACG,UUUUUGC,UGUGUGG,ACAUUCA,UUGGCAA,AUGGCAC,GAAAUGU,UCCCUUU,CAGCAGG,ACUGCAU,GAUUGUC,GUCAGUU,AAGUCAC,AAUACUG,GGAGUGU,AAGGCAC,AGUGCAA,CCACAGG,AACACUG,GUAGUGU,GAGAUGA,UCCAGUU,AGCCCUU,GUGACUG,CUCCAUU,GGAGAGA,AAAGAAU,AUCCCUU,GGGUCUU,AAGUGCU,UAUCAGA,AUAAUAC,AGUGCCG,UCACACA,AAGUUGU,CUCUGGG,CAAAGCA…	GAGGUAG,AAGGUGC,GGCUCAG,AUUGCAC,UCAAGUA,ACUAGAU,GUAAACA,ACCCGUA,GCAGCAU,CAAAUGC,UGACCUA,CAGUGCA,CUACAGU,GGCAGUG,UUGGCAA,AUGGCAC,UCCCUUU,CCUUCAU,GCUACAU,GUCAGUU,AGUGCAA,UAUUGCU,GCUGGUG,AGUGGUU,CCACAGG,GAGAUGA,UCCAGUU,UGCAUAG,AACGGAA,CGGAUCC,GUGACUG,CUGGCUC,CUCCCAA,AAAGAAU,UCCCACA,GGGUCUU,GUAACAG,AUCACUA,AGGGUUG,AUCCUUG	GAGGUAG,GUGCAAA,UCACAUU,GGCUCAG,GUAAACA,UGCAUUG,UUGGCAC,UAAGACG,UUGGCAA,UCCCUUU,ACUGCAU,AAUACUG,AAGGCAC,AGUGCAA,AGCCCUU,UCACACA,CAAAGCA,GAGGCUG,UAAGACU,UAAGGCA,UAAUACA	AAGGUGC,GGCUCAG,GCAGCAU,CAGUGCA,UUGGCAA,GUCAGUU,AGUGCAA,CCACAGG,GAGAUGA,CUGGCUC	201	21	40	10
ENSG00000070404	FSTL3	AGCAGCA,AGCUGCC,UCACAGU,UGCAUUG,GGAGACG,GGCAGUG,CCUUCAU,CAGCAGG,GGAGUGU,AAGGCAC,CACAGUG,UGGUCCC,GCUGGUG,AGUGGUU,CCACAGG,GAGAACU,CUGGCUC,GGGUCUU,ACUGGCC,GGUUUAC,GGGCCCC,CCCCCAG,ACACACC,AAUGCCC,UCACACA,GGGGUGC,UAGACUG,UCAUGAU,GAGGCUG,CCUGUAC,GGGGCAG,GUGGGGA,GCCCUGU,ACGCACU,UCCUUGC,UCACAGG,UAAGGCA,CAGUCCA,GAGAAAU,GAGCUGC,AAGUGUG,ACACACU,GGCUGCG,GGGGUGG,GGGUGUU,CUGGGCA,GGGGGAA,UGAGUCU,UAAUAGU,ACCAGCA…	GAGGUAG,ACUAGAU,GGCAAGA,ACAGUAC,CAAAUGC,UCACCAC,CCAGUGU,CUACAGU,GGAGACG,ACCCUGU,GGCAGUG,UGUGCGU,UGUGCUU,GUCAGUU,AACGGAA,GUGACUG,CUGGCUC,GUAACAG,AUCACUA,CCCCCAG	AAGGCAC,UAGACUG,UAAGGCA	ACCCUGU	98	3	20	1
ENSG00000070886	EPHA8	AAGGUGC,UCACAUU,GGCUCAG,AUUGCAC,UGCAUUG,UUUUUGC,CAGUGCA,GGAGACG,GGAAGAC,ACCCUGU,UGUGCUU,GCUACAU,CCCUGAG,AGUGCAA,UGGUCCC,UAUUGCU,GCUGGUG,AACGGAA,UGAAGCU,GAGAACU,CUGGCUC,CCCCCAG,ACACACC,AUAAUAC,CCUGCUG,UAUAAUA,UCACACA,GGUAGAC,CUCUGGG,GGGGUGC,CUCACAC,CCCCUGG,CCAGCAU,CCCUGUC,CAAGAGC,GAGGGGC,AUGACAC,UCAUGAU,CAGGCUC,GAGGCUG,GGGGCAG,UGAAAGG,AACCUGG,GUGGGGA,GCCCUGU,GGACCUG,AGUGCUG,UCCAGAG,GCUUCCU,AGCAGCG…	UCACAUU,UCACAGU,UGCAUUG,ACAGUAC,GCAGCAU,UGACCUA,CAGUAGU,UAAGACG,UUUUUGC,CAGUGCA,GGAAGAC,ACAUUCA,UUGGCAA,UGUGCUU,GAUUGUC,GAGUUGA,GUCAGUU,GGAAUGU,CUUUGGU,CGUACCG,CUGGCUC,CUCCCAA,GGAGAGA,AAAGAAU,UCCCACA,ACUGGCC,AUCACUA	GGCUCAG,AUUGCAC,UGCAUUG,UUUUUGC,CAGUGCA,ACCCUGU,UGUGCUU,UAUUGCU,GCUGGUG,AUAAUAC,UAUAAUA,ACCCUGG,AUGUGCC	UCACAGU,UGACCUA,UAAGACG,ACAUUCA,UUGGCAA,GUCAGUU,CUUUGGU	128	13	27	7
ENSG00000071539	TRIP13	AGCUGCC,UCACAUU,AUUGCAC,UCACAGU,AGCACCA,GGCAAGA,UUGGCAC,GCAGCAU,UGACCUA,GUCCAGA,UUUUUGC,GGAGACG,UGUGUGG,UUGGCAA,AUGGCAC,GAAAUGU,AAUACUG,UAUUGCU,CCACAGG,UGAAGCU,CUCCAUU,CUGGCUC,GGAGAGA,UAAUGCU,GGGCCCC,AGGGUUG,UAUCAGA,CCCCCAG,GCAUCCC,CCAGCAU,GUCUGCC,GGUUGUC,ACUGUUU,CUUCACC,AUAUAAC,AGACGGG,ACUCCUC,CAGGCUC,GAGGCUG,GGGGCAG,AACCUGG,GUGGGGA,UUAUGCA,GAAACAU,AACAAAC,UCUCCAA,UCUAGAG,UCUUGAG,UACAAAG,UCUGGAG…	AGCAGCA,AGCUGCC,UCAAGUA,ACUAGAU,GGCAAGA,ACCCGUA,GCAGCAU,UGACCUA,AGGUAGU,UCACCAC,CCUUCAU,UGUGCUU,AAGGCAC,GCUGGUG,GAGAUGA,ACAGUAU,UCCAGUU,CGGAUCC,CUGGCUC,UCCCACA,GGGUCUU,ACUGGCC,AGGGUUG,AUCCUUG	NA	NA	127	0	24	0
ENSG00000071246	VASH1	AGCUGCC,UCACAUU,GGCUCAG,AGGAGCU,AGCACCA,GUAAACA,GCAGCAU,UGACCUA,UCACCAC,GUCCAGA,CCAGUGU,UUUUUGC,CAGUGCA,GGAGACG,ACCCUGU,GGCAGUG,ACAUUCA,UCCCUUU,CCUUCAU,CAGCAGG,GCUACAU,AAUACUG,AAGGCAC,CCCUGAG,GCUGGUG,CCACAGG,AACACUG,GAGAUGA,AGCCCUU,GUGACUG,CUCCAUU,GAGAACU,CUGGCUC,CUCCCAA,AGGUUAU,GGAGAGA,AAAGAAU,AUCCCUU,UCCCACA,ACUGGCC,AAAGCUG,GGGCCCC,UAUCAGA,CCCCCAG,CUCAAAC,UCACACA,CUGGACU,CUCUGGG,CAAAGCA,UGGCCCU…	AGCAGCA,AGCUGCC,GGCUCAG,UCAAGUA,UCACAGU,AGGAGCU,ACUAGAU,AGCACCA,GUAAACA,UGCAUUG,ACCCGUA,ACAGUAC,GCAGCAU,UCACCAC,CCAGUGU,CAGUAGU,UAAGACG,GGAAGAC,UUGGCAA,UCCCUUU,CCUUCAU,AAUCUCA,UGUGCUU,GAUUGUC,GCUACAU,GGAGUGU,AGUGCAA,UGGUCCC,AUGGCUU,GAGAUGA,ACAGUAU,UCCAGUU,UGCAUAG,CAGGUGA,AGCCCUU,GUGACUG,GAGAACU,CUCCCAA,GGAGAGA,AAAGAAU,UCCCACA,GUAACAG,AAUCACU,GGUUUAC,AGGGUUG,CCCCCAG	AGCUGCC,GGCUCAG,AGCACCA,GUAAACA,ACCCUGU,UCCCUUU,GCUACAU,AAUACUG,GAGAUGA,CUCUGGG,UGAAAGG,ACCCUGG,GGCUCUG	AGCUGCC,GGCUCAG,GUAAACA,UCACCAC,CAGUAGU,UAAGACG,UUGGCAA,GAGAUGA	213	13	46	8
ENSG00000186847	KRT14	CCAGUGU,UCCAGUU,UGAAGCU,AAGUGCU,UUAUGCA,AGUGCUU,UGAAGUG,ACACGGG,CUUGGGC,GUGCUUG,GGGAUCG,UGGGAUC,GCAACUU,CCAGGAG,UGCCAGC,CCAGUGC	AUGGCAC,CAGGUGA	NA	NA	16	0	2	0
ENSG00000171431	KRT20	AGCAGCA,AUUGCAC,GCAGCAU,UUUUUGC,CUACAGU,GGCAGUG,GAAAUGU,CAGCAGG,UGUGCUU,AUGGCUU,AGUGGUU,AAUCACU,GGUUUAC,GGUGGUC,ACAUUAC,UCAUGAU,CAUGGAU,GAGUAUU,AGUGCUG,AGUGCUU,AAAUUUC,UUUGCAC,ACUGCAG,UUCUAAU,UUCUUGU,UCAUUUG,GGUCUAG,UUCAAAU,UAAUAGU,GUGCUUG,UUGUGAC,CAAAACU,UGCAGCU,CUACAAA,UUUGCAA,GGAUUUC,CAGGAAC,CAGCAGA,UGCUCAC,GGAUUUU,GUGAGGU,ACUGGAU,AUGGAUU,GCAGGGG,UGUAAUA	UCAAGUA,CAAAUGC,UGACCUA,AAUACUG,CGGAUCC,GUGACUG	GGAUUUC	NA	45	1	6	0
ENSG00000072080	SPP2	AGCAGCA,UCACAUU,UGCAUUG,GGAGUGU,AAGGCAC,GAUCAGA,CAAAGCA,AACAAAC,UGCAAAG,UAAGGCA,UAUUACC,GAGUGUG,AAAAAUC,AGCAGCU,GGAGGCA,UGAAACA,CAAAACU,AAUUAUU,GUGAGGU,UCACAAG	GAGGUAG,GCAGCAU,CAAAUGC,GUCAGUU,GCUGGUG,GGACGGA,GGGUCUU	NA	NA	20	0	7	0
ENSG00000075388	FGF4	AAAGUGC,UGCAUUG,UUUUUGC,AAAGAAU,CCCCCAG,ACACACC,GAGGCUG,UGUCUUU,UCUCCAA,AAGUGCA,GAGUUGG,CUUACAG,GCACCAU,CACUGUU,GAGGCAG,CCCAGGG,GUUUUGA	AACAGUC,GCUACAU,GUCAGUU,CUGGCUC	AAAGUGC	AACAGUC	17	1	4	1
ENSG00000077009	NMRK2	GGCUCAG,CCCUGAG,UGAAGCU,CAGUCCA,CUUGGGC,CUGCAGC,CAGUCCU	UGCAUUG,GGCAGUG,UUGGCAA	NA	NA	7	0	3	0
ENSG00000073849	ST6GAL1	GUGCAAA,AGCUUAU,GGCUCAG,ACUAGAU,GUAAACA,UGCAUUG,UUGGCAC,GCAGCAU,GUCCAGA,CCAGUGU,CAGUAGU,UAAGACG,CAGUGCA,CUACAGU,UGUGUGG,GGCAGUG,UUGGCAA,CCUUCAU,CAGCAGG,GCUACAU,GUCAGUU,CCCUGAG,CCACAGG,AUAAAGU,CUGGCUC,CUCCCAA,GGAGAGA,AAAGAAU,GAUAUGU,GGGUCUU,UAAUGCU,AAGUGCU,GAAUUGU,GGGCCCC,CCCCCAG,AUCCUUG,AAUGCCC,ACAUAGA,CCUGCUG,UCACACA,AUGUAAU,UAUAAAG,CUCUGGG,UGGCCCU,GGGGUGC,CUCACAC,AACGGCU,UCCUAUA,GGUGGUC,CGAGGAG…	GUGCAAA,GGCUCAG,AUUGCAC,UCAAGUA,UCACAGU,ACUAGAU,UGCAUUG,ACCCGUA,CAGUAGU,UUUUUGC,CUACAGU,UGUGUGG,UUGGCAA,CGUGUCU,UGUGCGU,CAGCAGG,GCUACAU,GUCAGUU,AAUACUG,AAGGCAC,CCCUGAG,AGUGCAA,UGGUCCC,AGUGGUU,CCACAGG,AACGGAA,CAGGUGA,GUGACUG,CUGGCUC,AGGUUAU,GGAGAGA,AAAGAAU,ACUGGCC,GUAACAG,AAAGCUG,AUCACUA,GGUUUAC,AGGGUUG	AGCUUAU,CCAGUGU,CCCUGAG	AUUGCAC,UGCAUUG,CAGGUGA	183	3	38	3
ENSG00000075336	TIMM21	UCACAUU,AAUACUG,GUAACAG,AUAAUAC,UAUAAUA,UGGCCCU,ACAAUAU,UCAUGAU,UUAUGCA,UGUCUUU,AACAAAC,UCUGGAG,UUCUGCA,UUCUAAU,UUCUUGU,AAUUUUA,UGAGUCU,GCGGAGG,UCAACAG,CUGGAAA,AACAUUC,ACUGUAG,CUGCAGC,CCUUCUG,CUGCAGG,GGCCCUG,UCUGGAA,AAAGUAU,CCUUCUU,UCUCAAG	GCAGCAU,GUCCAGA,ACAUUCA,GCUGGUG,GAGAUGA,GGAGAGA,GAAUUGU	NA	NA	30	0	7	0
ENSG00000078898	BPIFB2	GAAAUGU,GAGAUGA,UAAUGCU,AAGUUGU,GGGGUGC,CAAGAGC,GGGGCAG,AGCAGCG,ACUCAGG,CAGUCCA,GAGAAAU,AGAUAAA,UAUGGUU,GGGGUGG,CAGUCUG,CUGCUCA,UGCAGCU,GGAGGAG,GCAGAAG,GAGAAGA,GCCUGGA,CUCAGGG,CUAUACA,AGGGAGG,CAGGCCA	GUAAACA,GGCAGUG,GAUUGUC,GAGUUGA,AAGGCAC,CGGAUCC,AUCACUA	UAAUGCU,CAAGAGC	GAUUGUC,AAGGCAC	25	2	7	2
ENSG00000079313	REXO1	AGCAGCA,GUGCAAA,AUUGCAC,GGAAGAC,CAGCAGG,UAUUGCU,CUCCAUU,GGACGGA,CUCAAAC,CUCUGGG,UGGCCCU,GGGGUGC,CCCCUGG,GAGGGGC,ACUGUUU,GGUUACC,AGACGGG,GGGGCAG,AACCUGG,GUGGGGA,AACAAAC,UCUAGAG,ACCCUGG,CGACCCA,GAGUGUG,GGGCGUA,GGCUGCG,GGGGUGG,CUGGGCA,GGGGUCC,AAAAAUC,GGGGGAA,CUGGGGG,UCCCUCU,GUGUGGC,GCCUGGG,CCCACGU,GGUGGGC,GCGGAGG,GGAAGCC,CCCACCU,GGUGCGG,GGCUCUG,CAGCAGA,GAGCCCC,CUCUUCC,CCGGAGC,GUGGCCC,GGCAGGG,CAGCUGG…	CAAAUGC,UGACCUA,AGGUAGU,GGAAGAC,GCUGGUG,CCACAGG,ACAGUAU,CGUACCG,GUGACUG,GGAGAGA,AAAGAAU,UCCCACA,GAUAUGU,GGGUCUU,AUCACUA	AUUGCAC,GGAAGAC,UAUUGCU,CUCAAAC,ACUGUUU	UGACCUA,ACAGUAU,CGUACCG	61	5	15	3
ENSG00000075975	MKRN2	AUUGCAC,GUAAACA,GGCAAGA,UGCAUUG,UGUGUGG,ACCCUGU,GAAAUGU,CCUUCAU,AAGUCAC,CCCUGAG,UGGUCCC,UAUUGCU,GCUGGUG,CCACAGG,CUUUGGU,CAGGUGA,GAGAACU,AGGUUAU,AAGUGCU,AAUGCCC,CCUGCUG,UUGUUCG,AAGUUGU,UAUAAAG,CAAAGCA,CAAGAGC,GAGGGGC,GGGGCAG,UGAAAGG,ACUCAGC,AGUGCUG,AGUGCUU,AAGUGCA,UCUUGAG,UACAAAG,AAUCCUU,AUCCUUU,ACCCUGG,AAAUUUC,AUGUGCC,GAGAAAU,ACAGGUG,AAAGUAA,AAAGUUU,GUAUGUU,UGUAUAA,AGAUAAA,UUCUUGU,UACAGUU,UUCCAUA…	GGCUCAG,ACUAGAU,UGCAUUG,ACAGUAC,UGACCUA,UAAGACG,GGAAGAC,UGUGCGU,GAUUGUC,GUCAGUU,AAGUCAC,CUUUGGU,CGGAUCC,GGAGAGA,AAAGCUG,AAUCACU,CCCCCAG	UAUUGCU,CUUUGGU,CAAGAGC,UACAGUU	GAUUGUC	93	4	17	1
ENSG00000076650	GPATCH1	ACCCUGU,GAAAUGU,CCUUCAU,CAGCAGG,CCCUGAG,CUGGCUC,CUCCCAA,AAUCACU,CUCACAC,CUGCCCC,GAGGGGC,GAGGCUG,UGACAUC,CAUGGAU,UUCAAGC,GCUUCCU,ACCCUGG,GAGAAAU,UUCUGCA,GAGCUGC,CUGGGCA,AAAAAUC,CAGUCUG,GCUGUCU,GCCUGGG,CAGUAAC,GGAGGAG,GGAUUUC,GGCUCUG,GGGAGCU,UAGUGAG,AAUUAUU,CUGCAGC,UCUCACC,GGAUUUU,GGCCCUG,GCCUGGA,AAACUGU,UGGUACC,CAGACAG,ACCCAGA,CCCAGGG,CUCCUGC	UGCAUUG,UAAGACG,UUUUUGC,GGAAGAC,UGGUCCC,CGGAUCC,GUGACUG,CUGGCUC,GGAGAGA	GAAAUGU	CGGAUCC	43	1	9	1
ENSG00000079999	KEAP1	AGCUGCC,UUUUUGC,CCCUGAG,AACACUG,GAGAUGA,AGCCCUU,UGGCCCU,GAGGGGC,GUCUUGC,GUGGGGA,UGUCUUU,CUUGGAG,AGUGCUG,UCCAGAG,UCCUUGC,UAUUACC,AGCCUGC,GUCAUUG,GCUGUCU,GUGACAG,GGAAGCC,ACCCGGC,UGGGUGA,UGGACUG,UGGGGGA,GGACUGC,GGGAACG,GAGGCAG,CCCAGGG,CAGGCCA,CUCCUGC,UGGGGAA	GUAAACA,UGCAUUG,UCACCAC,GGAAGAC,UGCAUAG,AGCCCUU,CCCCCAG	AACACUG	UGCAUAG	32	1	7	1
ENSG00000078589	P2RY10	UCACAUU,GUAAACA,UCACCAC,GAUUGUC,CCACAGG,AAAGAAU,UCACACA,ACAAUAU,GCUCGGU,GUCUUGC,AAUGUUG,CUUCACC,UGAAAGG,AAAUGGU,AAAUUUC,ACUGCAG,AUGCCUU,AAAGUAA,GGUUGAC,ACGCUCA,AAAGAGG,AAGAACC,AAUUUUA,ACAAGGU,GUGCUUG,AAAAACC,GUCACUC,GAGGAUA,ACUGUGU,UGACUGU,CACACCU,UCUCACC,CUCUUCC,AAAGUAC,AAAGUAU,GUGAAUG,AAAAGUA,CUGUUGA,AAAGAGC,CAUAUUG,AGGACAC,CCUGUGC	GGCUCAG,ACUAGAU,GCAGCAU,GCUACAU,GGAAUGU,UGAAGCU,AUCCUUG	NA	NA	42	0	7	0
ENSG00000079308	TNS1	AGCAGCA,AAAGUGC,GUGCAAA,AGCUUAU,AGCUGCC,GGCUCAG,AGGAGCU,ACUAGAU,GGCAAGA,UGCAUUG,UUGGCAC,ACAGUAC,AGGUAGU,UCACCAC,GUCCAGA,CCAGUGU,UUUUUGC,CUACAGU,GGAGACG,UGUGUGG,GGAAGAC,ACAUUCA,UUGGCAA,AUGGCAC,UCCCUUU,UGUGCGU,CAGCAGG,ACUGCAU,GUCAGUU,AAGUCAC,GGAGUGU,AAGGCAC,CCCUGAG,AGUGCAA,GCUGGUG,CCACAGG,AACACUG,AUAAAGU,GAGAUGA,ACAGUAU,CUUUGGU,CAGGUGA,CUCCAUU,CUGGCUC,CUCCCAA,GGAGAGA,AAAGAAU,GGGUCUU,ACUGGCC,AAAGCUG…	GAGGUAG,AAAGUGC,AUUGCAC,ACUAGAU,AGCACCA,GUAAACA,UGCAUUG,ACCCGUA,CAAAUGC,UCACCAC,CCAGUGU,UUUUUGC,CAGUGCA,UGUGUGG,GGAAGAC,GGCAGUG,ACAUUCA,UUGGCAA,CGUGUCU,UCCCUUU,AACAGUC,UGUGCUU,GAUUGUC,GCUACAU,GUCAGUU,AAGUCAC,AAUACUG,GGAAUGU,GGAGUGU,UGGUCCC,AGUGGUU,CCACAGG,GUAGUGU,UGCAUAG,AACGGAA,CAGGUGA,CGUACCG,AGCCCUU,GUGACUG,CUGGCUC,GGAGAGA,AAAGAAU,AUCCCUU,GGGUCUU,ACUGGCC,GUAACAG,AAAGCUG,GAAUUGU,AAUCACU,AUCACUA…	AAAGUGC,AGCUUAU,GGCAAGA,UUGGCAC,ACAUUCA,UUGGCAA,AACACUG,AUAAAGU,CUUUGGU,AAGUGCU,UCACACA,UAUAAAG,CAAAGCA,AUAUAAC,AGUGCUU,UGAAACA	AUUGCAC,CGUGUCU,UCCCUUU,AACAGUC,UGCAUAG,AAAGCUG	235	16	55	6
ENSG00000064300	NGFR	AGCAGCA,AGCUGCC,UCACAGU,AGGAGCU,GGCAAGA,UGACCUA,CCAGUGU,CUACAGU,GGAGACG,UGUGUGG,GGCAGUG,UGUGCGU,AACAGUC,CAGCAGG,GGAAUGU,CCCUGAG,CACAGUG,UGGUCCC,CCACAGG,GAGAUGA,CAGGUGA,AGCCCUU,CUGGCUC,AAAGAAU,UCCCACA,ACUGGCC,AAAGCUG,AUGUGGG,GGGCCCC,AGGGUUG,CCCCCAG,CCUGCUG,UCACACA,CUGGACU,CUCUGGG,UGGCCCU,GGGGUGC,GCAUCCC,CUGCCCC,UUGGUCC,CUGACUC,GAGGGGC,AUGACAC,GGUUGUC,AAUGUUG,GGGGCAG,CAUGGAU,GUGGGGA,GAAGGUC,UUCAAGC…	AGCAGCA,AGGAGCU,ACUAGAU,AGCACCA,GUAAACA,GGCAAGA,UGCAUUG,CAAAUGC,UCACCAC,CCAGUGU,GGAGACG,GGAAGAC,GAAAUGU,UGUGCUU,GCUACAU,AAUACUG,GGAGUGU,AUAAAGU,GUAGUGU,CAGGUGA,GUGACUG,CUCCCAA,AUCCCUU,GUAACAG,AUCACUA,CCCCCAG	UCACAGU,GGAAUGU,CACAGUG,AUGUGGG,GGGCCCC,CUCUGGG,GAGGGGC,GGCUCUG	GGCAAGA,GGAGACG,GGAAGAC,GAAAUGU	113	8	26	4
ENSG00000065320	NTN1	GAGGUAG,AGCAGCA,AAAGUGC,AGCUGCC,GGCUCAG,UCACAGU,AGGAGCU,GGCAAGA,UGCAUUG,UUGGCAC,GCAGCAU,CAAAUGC,CCAGUGU,CAGUGCA,GGAGACG,UGUGUGG,ACCCUGU,GGCAGUG,UUGGCAA,CGUGUCU,UCCCUUU,UGUGCGU,CAGCAGG,GAUUGUC,GGAAUGU,GGAGUGU,AAGGCAC,CCCUGAG,CACAGUG,GCUGGUG,CCACAGG,CAGGUGA,AGCCCUU,GGAGAGA,AUCCCUU,UCCCACA,GGGUCUU,AUGUGGG,GGGCCCC,AGGGUUG,CCCCCAG,ACACACC,AAUGCCC,ACAUAGA,AUAAUAC,CUCAAAC,AGUGCCG,UAUAAUA,CUCUGGG,UGGCCCU…	GAGGUAG,AAGGUGC,UCAAGUA,UCACAGU,ACUAGAU,GGCAAGA,UGCAUUG,ACCCGUA,CAAAUGC,UCACCAC,UAAGACG,GGAGACG,GGAAGAC,ACAUUCA,UUGGCAA,GAAAUGU,CCUUCAU,UGUGCGU,AACAGUC,UGUGCUU,GAUUGUC,GAGUUGA,GUCAGUU,GGAGUGU,CCCUGAG,GCUGGUG,AUAAAGU,GUAGUGU,AACGGAA,CAGGUGA,UGAAGCU,AGCCCUU,GUGACUG,AGGUUAU,GGAGAGA,AAAGAAU,UCCCACA,GUAACAG,AUCACUA,GGUUUAC,GGGCCCC,UAUCAGA,CCCCCAG,AUCCUUG	GAGGUAG,AAAGUGC,UCACAGU,UGCAUUG,CACAGUG,AUCCCUU,AUGUGGG,AUAAUAC,UAUAAUA,CUCUGGG,CCCCUGG,GAGGGGC,AUAUAAC,UAAUACA,GUCACUC	AAGGUGC,GGCAAGA,GGAGACG,GGAAGAC,ACAUUCA,AACAGUC,GUCAGUU,AAAGAAU	224	15	44	8
ENSG00000066583	ISOC1	AGCAGCA,AAAGUGC,UCACAUU,UGCAUUG,ACAGUAC,CAAAUGC,UCACCAC,UUUUUGC,UGUGUGG,AUGGCAC,UCCCUUU,CCUUCAU,AAUACUG,GCUGGUG,ACAGUAU,GGAGAGA,AUCCCUU,GAUAUGU,AUGUAAU,GAUCAGA,ACAAUAU,CUAGUAG,GAGGGGC,CUUCACC,AACAAAC,UGCAAAG,AAAUGGU,AAAUUUC,UUUGCAC,CAGCAAA,GGGUAAG,AAAGUAA,UCAUUUG,CUUGUGU,UACAGUU,AAUUUUA,ACGUCAU,CUUACAG,GGUCUAG,UUCAAAU,UGGAGAU,CUAGUAA,UAAUAGU,GUGUGGC,AGUAGAC,UAAUACA,UCAACAG,GGAAGCC,CAAAACU,UUUGCAA…	AAAGUGC,ACCCGUA,GCAGCAU,CAAAUGC,GGAAGAC,AACAGUC,AAUCUCA,GUCAGUU,GCUGGUG,GAGAUGA,GGACGGA,GAAUUGU,AUGUGGG,GGGCCCC	AGCAGCA	CAAAUGC	68	1	14	1
ENSG00000067445	TRO	GUAAACA,UGUGUGG,ACUGCAU,AUGACAC,UGCAAAG,UUUGCAC,ACUGCAG,GAUUGGU,CAGCAAA,UCAUUUG,UUCCAUA,UGGCCAC,AACUCUA,GUGUGGC,UUUGCAA,CAGGAAC,UGACUGU,CAGCUGG,AGGAUGU,UGGGGAA	GGCUCAG,CUCCCAA,CCCCCAG	GUAAACA	GGCUCAG	20	1	3	1
ENSG00000070444	MNT	GAGGUAG,AGCAGCA,AAGGUGC,UCACAUU,GGCUCAG,UCACAGU,ACUAGAU,GUAAACA,ACAGUAC,GCAGCAU,GUCCAGA,CAGUGCA,CUACAGU,GGAGACG,UGUGUGG,GGCAGUG,CGUGUCU,UCCCUUU,UGUGCGU,AACAGUC,CAGCAGG,GGAAUGU,CACAGUG,AGUGCAA,UGGUCCC,GCUGGUG,CCACAGG,ACAGUAU,CUUUGGU,GUGACUG,CUGGCUC,CUCCCAA,GGAGAGA,UCCCACA,ACUGGCC,AAAGCUG,AAGUGCU,GGUUUAC,AGGGUUG,CCCCCAG,CUGGACU,GGUAGAC,AUACAAG,CUCUGGG,CAAAGCA,UGGCCCU,GGGGUGC,UCCUAUA,CCCCUGG,CUGCCCC…	AAAGUGC,AAGGUGC,GGCUCAG,UCAAGUA,UCACAGU,AGGAGCU,ACUAGAU,AGCACCA,GGCAAGA,ACCCGUA,GCAGCAU,CAAAUGC,CCAGUGU,CAGUGCA,GGAGACG,UGUGUGG,GGAAGAC,UUGGCAA,GAAAUGU,UGUGCUU,GAUUGUC,GAGUUGA,AAUACUG,GGAAUGU,UGGUCCC,AUAAAGU,GUAGUGU,AGCCCUU,GUGACUG,CUGGCUC,AGGUUAU,GGAGAGA,AAAGAAU,AUCCCUU,GGGUCUU,GUAACAG,AAUCACU,AUCACUA,GGUUUAC,AUGUGGG	AGCAGCA,GGCUCAG,GUAAACA,CAGUGCA,CUACAGU,GGAAUGU,CACAGUG,AAGUGCU,AGUGCUU,AAUCUCU	GGCUCAG,UCACAGU,CAAAUGC,GGAGACG,UUGGCAA,GAAAUGU,AAUACUG	166	10	40	7
ENSG00000070718	AP3M2	GAGGUAG,GUGCAAA,AGCACCA,ACAGUAC,GCAGCAU,UGACCUA,GUCCAGA,GGAGACG,GGCAGUG,ACAUUCA,AUGGCAC,GAAAUGU,UCCCUUU,CCUUCAU,GGAGUGU,CCACAGG,ACAGUAU,UCCAGUU,CUCCAUU,GAGAACU,GGAGAGA,AUCCCUU,GGGUCUU,GUAACAG,AAGUGCU,ACACACC,CCUGCUG,UCAUAGA,UCACACA,GGUAGAC,CAAAGCA,UCCUAUA,UAGGUAU,ACAAUAU,CCAGCAU,UUCCUAG,AUGACAC,GGUUGUC,ACUGUUU,GGUUACC,AAUGUUG,CCUGUAC,UGUCUUU,GAGGUAU,GAAACAU,AGUGCUG,UCUCCAA,UCUAGAG,UCCAGAG,UACAAAG…	GAGGUAG,AGCAGCA,AAAGUGC,AAGGUGC,AGCUGCC,UCAAGUA,ACUAGAU,ACCCGUA,ACAGUAC,GUCCAGA,CUACAGU,GGCAGUG,AUGGCAC,UCCCUUU,UGUGCUU,AUGGCUU,CCACAGG,ACAGUAU,AACGGAA,CGGAUCC,CUCCCAA,AGGUUAU,GAUAUGU,GGGUCUU,GUAACAG,AUGUGGG,AGGGUUG	UGACCUA,AUGGCAC,CAAAGCA	AGCAGCA	125	3	27	1
ENSG00000068697	LAPTM4A	AAAGUGC,GGCAAGA,GCAGCAU,AUGGCAC,UCCCUUU,GAUUGUC,AAGUCAC,CCACAGG,AUAAAGU,AAAGAAU,UCCCACA,GUAACAG,AAAGCUG,GAAUUGU,AUGUGGG,AUACAAG,UAUAAAG,AUAUAAC,UGUCUUU,GAAACAU,AACAAAC,ACUCAGC,AAGUGCA,ACUCAGG,UUCUUGU,AAAGAGG,AACUACU,CAGUCUG,UCCCUUG,AAAAACC,GACAACU,CCCACCU,UGCAGCU,AGCAUUC,CUGCAGC,GAGCCCU,UCCUGAG,CUGCAGG,AAAGUAC,UCCCACC,CUCAGGG,AAAGAGC	UCAAGUA,ACUAGAU,AGCACCA,GUCCAGA,CGUGUCU,AACAGUC,GCUACAU,GCUGGUG,AAAGCUG,AGGGUUG	AAAGUGC,GAUUGUC	AACAGUC	42	2	10	1
ENSG00000069206	ADAM7	AGCAGCA,AUUGCAC,UCAAGUA,UUGGCAC,GCAGCAU,UUGGCAA,AUGGCAC,CCUUCAU,AACAGUC,UGUGCUU,CUUUGGU,GGAGAGA,AAAGAAU,UCCCACA,CCCCCAG,UCAUAGA,AAGUUGU,UAGACUG,GCAUCCC,CUGCCCC,GGUUGUC,UGAAAGG,GCCCUGU,CUUGGAG,GAAACAU,AACAAAC,GAGUAUU,AGUGCUG,AGUGCUU,UCUAGAG,AAAUGGU,AUCCUUU,AGCAGCG,GUCAACA,AAAUUUC,UUCUGCA,AAAGUAA,AAAGUUU,GAAAACA,AGAUGUG,UUCUUGU,UCAUUUG,AAAGAGG,UGUCUGC,AAGACAU,CUUGUAU,AGCAGCU,UGAAACA,CCCACCU,CAGUAAC…	UCAAGUA,UCAACGG,ACCCGUA,CAAAUGC,UGACCUA,ACCCUGU,GAGUUGA,GCUACAU,GCUGGUG,AGCCCUU,AGGGUUG	NA	NA	76	0	11	0
ENSG00000070669	ASNS	UCACAUU,GAGUUGA,GGUUUAC,UCACACA,ACAUUAC,GAGUUGG,AGCCUGC,UUAGGAU,CACACCU	GCAGCAU	NA	NA	9	0	1	0
ENSG00000072135	PTPN18	AGCAGCA,AAAGUGC,GGCUCAG,UCACAGU,GUCCAGA,CAGUGCA,CUACAGU,UGUGUGG,GGCAGUG,UCCCUUU,CCUUCAU,CAGCAGG,AAUCUCA,GCUACAU,GUCAGUU,AAGGCAC,CCCUGAG,CACAGUG,UGGUCCC,ACAGUAU,CAGGUGA,CGUACCG,UGAAGCU,GAGAACU,CUGGCUC,AUCCCUU,UCCCACA,GGGUCUU,UAUCAGA,GAUCGAC,CUCUGGG,GGGGUGC,CUCACAC,GGUGGUC,CCCCUGG,GCAUCCC,CCAGCAU,CUAGUAG,CUGACUC,GUCUGCC,GAGGGGC,ACUGUUU,AAUGUUG,CAGGCUC,GAGGCUG,GGGGCAG,CAUGGAU,UGUCUUU,GGACCUG,GAAGGUC…	UCACAGU,GGCAAGA,UGCAUUG,ACAGUAC,CAAAUGC,CAGUAGU,UUUUUGC,GGAGACG,GGAAGAC,GGCAGUG,UUGGCAA,AACAGUC,AAUACUG,CACAGUG,AGUGGUU,ACAGUAU,UCCAGUU,AACGGAA,AGCCCUU,GUGACUG,CUGGCUC,AAAGAAU,AUCCCUU,GGGUCUU,ACUGGCC,AAGUGCU,AUCACUA,GGUUUAC,AUGUGGG,AUCCUUG	CCCUGAG	UGCAUUG	146	1	30	1
ENSG00000069696	DRD4	CCCUGAG,UGGUCCC,UUGGUCC,AAAGCGC,GAAGGAA,CAGGCCA	UGCAUUG	NA	NA	6	0	1	0
ENSG00000070031	SCT	CAAAUGC,CCCCCAG,CUGCCCC,UGCAGCU	NA	NA	NA	4	0	0	0
ENSG00000072786	STK10	GAGGUAG,AGCUGCC,GGCUCAG,AUUGCAC,UCACAGU,AGCACCA,GCAGCAU,UUUUUGC,ACCCUGU,GGCAGUG,ACAUUCA,GAAAUGU,CAGCAGG,ACUGCAU,UGUGCUU,AAUACUG,GGAGUGU,UAUUGCU,CCACAGG,AUAAAGU,CAGGUGA,UGAAGCU,GAGAACU,CUGGCUC,AAAGAAU,AUCCCUU,UCCCACA,GGGUCUU,ACAUAGA,CUCAAAC,UCACACA,GGUAGAC,UAUAAAG,CUCUGGG,CAAAGCA,GGGGUGC,CUCACAC,GGUGGUC,ACAUUAC,CUGCCCC,CCCUGUC,GAGGGGC,AAUGUUG,ACUCCUC,CAGGCUC,GAGGCUG,GGGGCAG,AACCUGG,UGUCUUU,GCCCUGU…	GAGGUAG,AAGGUGC,AGCUGCC,UCAAGUA,ACUAGAU,GGCAAGA,ACAGUAC,UGACCUA,UCACCAC,UAAGACG,UUUUUGC,GGAAGAC,GGCAGUG,UUGGCAA,CGUGUCU,UCCCUUU,AAUCUCA,GCUACAU,CCCUGAG,AUGGCUU,AUAAAGU,GAGAUGA,AACGGAA,CGGAUCC,AGCCCUU,GUGACUG,GAGAACU,CUGGCUC,GGAGAGA,UCCCACA,ACUGGCC,AAAGCUG,AUCACUA,AGGGUUG	GGCUCAG,UCACAGU,ACAUUCA	GGCAAGA,UUGGCAA,UCCCUUU	160	3	34	3
ENSG00000073861	TBX21	ACUAGAU,AGCACCA,CCUUCAU,CCCUGAG,AACACUG,GAGAUGA,CAGGUGA,UCCCACA,AUGUGGG,CCCCCAG,ACACACC,CCUGCUG,UUGUUCG,ACAAUAU,ACUGUUU,GGGGCAG,UGAAAGG,UGUCUUU,UCUCCAA,UCUUGAG,UACAAAG,AAUCCUU,ACCCUGG,CUCCCAC,CAGUCCA,AGAUGUG,UUCUUGU,AACUACU,GGCGGGG,CCCACCU,UAGGGCC,UCCGUUU,CUCCAGC,ACUGUGU,CUGGAAA,GGGGAGC,ACUGUAG,GAGCCCC,CACACCU,GAGCCCU,CCUUCUG,CAGCUGG,CACUGUU,GGAGUCC,CCUUCUU,UCCCACC,CUCAGGG,GCAGGGG,CAGUCCU,CAGGCCA…	AGCUGCC,GUAAACA,UGCAUUG,UGUGUGG,GGCAGUG,AAGUCAC,ACAGUAU,UGCAUAG,GGUUUAC	AGCACCA	AGCUGCC	51	1	9	1
ENSG00000074071	MRPS34	UCCCUUU,CAGCAGG,AAGGCAC,GGGCCCC,UCAUAGA,GGGGCAG,GUGGGGA,ACAGGUG,GAGUUGG,GGGUGUU,UCCCUUG,GGGGGAA,UGGGUAC,UGGGUGA,UGGGGGA,CAUAGCC,GAGGCAG	GUGACUG	NA	NA	17	0	1	0
ENSG00000074410	CA12	AGCAGCA,AAGGUGC,AGCUUAU,UCACAGU,AGGAGCU,AGCACCA,GGCAAGA,ACAGUAC,GCAGCAU,UCACCAC,GUCCAGA,CCAGUGU,UUUUUGC,CUACAGU,GGCAGUG,AUGGCAC,CGUGUCU,GAAAUGU,UCCCUUU,CCUUCAU,UGUGCGU,CAGCAGG,AAUCUCA,ACUGCAU,GUCAGUU,AAUACUG,GGAAUGU,GGAGUGU,AAGGCAC,CCCUGAG,CACAGUG,UGGUCCC,AUGGCUU,CCACAGG,GAGAUGA,CGGAUCC,AGCCCUU,GUGACUG,CUCCAUU,CUGGCUC,CUCCCAA,GGACGGA,AAAGAAU,AUCCCUU,UCCCACA,GGGUCUU,ACUGGCC,GUAACAG,AAAGCUG,UAAUGCU…	GAGGUAG,AAAGUGC,AGCUGCC,AUUGCAC,UCAAGUA,AGGAGCU,ACUAGAU,AGCACCA,GUAAACA,GGCAAGA,UGCAUUG,CAAAUGC,GUCCAGA,CCAGUGU,UUUUUGC,GGAGACG,GGAAGAC,ACAUUCA,GAAAUGU,CCUUCAU,CAGCAGG,AAUCUCA,GAUUGUC,GCUACAU,AAGUCAC,AAUACUG,GGAGUGU,AAGGCAC,UGGUCCC,GCUGGUG,AGUGGUU,AACACUG,AUAAAGU,GUAGUGU,GAGAUGA,AACGGAA,CUUUGGU,CAGGUGA,CGGAUCC,AGCCCUU,GUGACUG,CUCCAUU,CUGGCUC,CUCCCAA,GGAGAGA,AUCCCUU,GAUAUGU,GGGUCUU,ACUGGCC,GUAACAG…	UCACAGU,CCAGUGU,GGAAUGU,CACAGUG,AAAGCUG,AAGUGCU,UAUAAUA,UCACACA,CAAAGCA,CUCACAC	AGCACCA,GGCAAGA,UUUUUGC,GGAGACG,ACAUUCA,GAAAUGU,CAGGUGA	270	10	54	7
ENSG00000137764	MAP2K5	GCAGCAU,CCAGUGU,AAUACUG,CUCCAUU,AAUGCCC,CCUGCUG,CAAAGCA,GGGGUGC,GGUUACC,GAGGCUG,ACCCUGG,CAGCAAA,GAAAACA,GGGGUGG,UGCUGAC,GGUGGGC,UAAUACA,GGAAGCC,GGGAGCU,GGCAGGG,UCUCAAG	UCAAGUA,UGUGCGU,GAGAUGA,CAGGUGA,CUGGCUC,GAUAUGU,AUCACUA	NA	NA	21	0	7	0
ENSG00000078237	TIGAR	AGCAGCA,AAAGUGC,GUGCAAA,GGCUCAG,AUUGCAC,UCACAGU,AGGAGCU,ACUAGAU,AGCACCA,GUAAACA,GGCAAGA,UGCAUUG,UUGGCAC,ACAGUAC,GCAGCAU,CAAAUGC,UGACCUA,UCACCAC,CCAGUGU,UAAGACG,UUUUUGC,CAGUGCA,GGAGACG,UGUGUGG,GGAAGAC,GGCAGUG,ACAUUCA,UUGGCAA,AUGGCAC,GAAAUGU,UCCCUUU,CCUUCAU,UGUGCUU,GAGUUGA,GCUACAU,AAUACUG,GGAAUGU,GGAGUGU,AAGGCAC,UGGUCCC,AUGGCUU,UAUUGCU,AGUGGUU,CCACAGG,GAGAUGA,ACAGUAU,UGCAUAG,CAGGUGA,UGAAGCU,GUGACUG…	GAGGUAG,AGCAGCA,AAAGUGC,AGCUGCC,GGCUCAG,UCAAGUA,UCACAGU,ACUAGAU,AGCACCA,GUAAACA,GGCAAGA,UUGGCAC,ACCCGUA,ACAGUAC,CAAAUGC,UGACCUA,AGGUAGU,GUCCAGA,CCAGUGU,CAGUAGU,CUACAGU,UGUGUGG,GGAAGAC,ACAUUCA,UUGGCAA,GAAAUGU,UCCCUUU,CCUUCAU,UGUGCGU,AACAGUC,AAUCUCA,UGUGCUU,GAGUUGA,GCUACAU,GUCAGUU,GGAGUGU,CCCUGAG,AGUGCAA,UGGUCCC,GCUGGUG,CCACAGG,GAGAUGA,ACAGUAU,UCCAGUU,CUUUGGU,CAGGUGA,CGUACCG,CGGAUCC,CUCCAUU,CUGGCUC…	UCCCUUU,ACAGUAU,AUCCCUU,AUAUAAC	AUGUGGG	303	4	60	1
ENSG00000078579	FGF20	AGCAGCA,AAGGUGC,GUAAACA,CAGUAGU,UUUUUGC,AUGGCAC,UCCCUUU,ACUGCAU,AAGUCAC,CCACAGG,AACACUG,AUAAAGU,AACGGAA,AAAGAAU,AAUGCCC,AUAAUAC,UAUAAUA,UCAUAGA,UAUAAAG,AUGACAC,GUCUUGC,UCAUGAU,GGUUGUC,AUAUAAC,UGAAAGG,AACCUGG,UCCAGAG,AAAUUUC,CUAGUCC,AAAGUAA,UGUAUAA,AAAGAGG,UAUGGUU,UUCCAUA,AAUUUUA,UUCAAAU,CAGUCUG,UCCCUUG,ACAAGGU,ACCAGCA,GUGUGGC,CUAGGCU,AACCUGU,UAAUACA,UUGGUUC,UCAACAG,CUACAAA,UAAUAUC,UGAACGG,GUCUACU…	GUGCAAA,UCACAUU,GGCUCAG,ACUAGAU,CAAAUGC,ACAUUCA,CGUGUCU,UGUGCGU,GCUACAU,UGCAUAG,CUCCCAA,UCCCACA,AAAGCUG,GAAUUGU	GUAAACA,UCCCUUU	GGCUCAG	68	2	14	1
ENSG00000003987	MTMR7	AAAGUGC,AGCUGCC,UCACAUU,AUUGCAC,UCACAGU,ACUAGAU,UGCAUUG,UUGGCAC,ACAGUAC,AGGUAGU,UUUUUGC,CAGUGCA,ACAUUCA,UUGGCAA,GAAAUGU,UCCCUUU,CCUUCAU,AACAGUC,CAGCAGG,AAUCUCA,CACAGUG,AUGGCUU,GCUGGUG,CCACAGG,GUAGUGU,GAGAUGA,ACAGUAU,AACGGAA,CUCCCAA,AGGUUAU,AAAGAAU,GAUAUGU,GUAACAG,AAAGCUG,AAUCACU,AUGUGGG,UAUCAGA,AAUGCCC,UAUAAUA,UCAUAGA,AUGUAAU,AUACAAG,AAGUUGU,GAUCAGA,UAUAAAG,CUCUGGG,CUCACAC,ACAUUAC,ACAAUAU,GAGGGGC…	AAAGUGC,UCACAUU,UCACAGU,ACUAGAU,AGCACCA,GUAAACA,GGCAAGA,GCAGCAU,UGACCUA,UCACCAC,GUCCAGA,UUUUUGC,GGAGACG,UGUGUGG,GGAAGAC,ACAUUCA,UCCCUUU,CCUUCAU,UGUGCGU,AACAGUC,GCUACAU,GUCAGUU,UGGUCCC,AUGGCUU,UAUUGCU,GCUGGUG,UCCAGUU,CUUUGGU,CGGAUCC,GUGACUG,CUCCCAA,AGGUUAU,GGACGGA,ACUGGCC,AAAGCUG,GGUUUAC,AUGUGGG,AGGGUUG,CCCCCAG,AUCCUUG	UCCCUUU,AAUGUUG,UUGAUAA	NA	166	3	40	0
ENSG00000080618	CPB2	AAGGCAC,GAGAUGA,GAUCAGA,UUGGUCC,GUCUGCC,GUCUUGC,AAGUAGC,UUCUAAU,AAAACUG,UUGAUAA,AAAAAUC,AAGACAU,CAAAACU,CAGUAAC,GCUGGAU,AAAAGUA	GUAAACA,GGACGGA	NA	NA	16	0	2	0
ENSG00000065883	CDK13	GUGCAAA,AGCUUAU,AGCUGCC,UCACAUU,AUUGCAC,UCAAGUA,UCACAGU,ACUAGAU,UGCAUUG,UUGGCAC,CAAAUGC,CAGUAGU,UAAGACG,UUUUUGC,CAGUGCA,UGUGUGG,ACAUUCA,UUGGCAA,AUGGCAC,GAAAUGU,UCCCUUU,AACAGUC,CAGCAGG,ACUGCAU,GAUUGUC,GAGUUGA,GUCAGUU,AAUACUG,GGAGUGU,AAGGCAC,CACAGUG,AGUGCAA,UGGUCCC,AUGGCUU,UAUUGCU,AACACUG,UCCAGUU,UGCAUAG,CUUUGGU,UGAAGCU,GUGACUG,CUCCAUU,CUCCCAA,AGGUUAU,UCCCACA,GUAACAG,AAAGCUG,UAAUGCU,AAGUGCU,AUCACUA…	GAGGUAG,GUGCAAA,AUUGCAC,UCACAGU,AGCACCA,GGCAAGA,UCAACGG,GCAGCAU,UGACCUA,UCACCAC,GUCCAGA,UUUUUGC,CAGUGCA,GGAGACG,UGUGUGG,GGAAGAC,ACAUUCA,AUGGCAC,UCCCUUU,CCUUCAU,GAUUGUC,GUCAGUU,AAGUCAC,AAGGCAC,AGUGCAA,UGGUCCC,GCUGGUG,AGUGGUU,CCACAGG,GAGAUGA,ACAGUAU,UGCAUAG,CUUUGGU,CGGAUCC,AGCCCUU,GUGACUG,AGGUUAU,AUCCCUU,GGGUCUU,ACUGGCC,GUAACAG,AAAGCUG,GAAUUGU,GGUUUAC,AGGGUUG	GUGCAAA,AGCUGCC,UCACAUU,UCAAGUA,UUGGCAC,CAGUGCA,GAAAUGU,UCCCUUU,GAUUGUC,AAUACUG,AAGGCAC,UGGUCCC,AACACUG,UGCAUAG,CUUUGGU,GUGACUG,CUCCCAA,AGGUUAU,AAAGCUG,AAGUUGU,UAUAAAG,CCCUGUC,CAAGAGC,UUGGUCC,AUAUAAC,UAAGACU,UAAGGCA,AUGUGCC,UUGUGAC,GUCACUC	UCACAGU,AGCACCA,UCAACGG,GCAGCAU,UCACCAC,GAUUGUC,AGUGCAA,UGGUCCC,CCACAGG,GAGAUGA,UGCAUAG,CUUUGGU,CGGAUCC,AAAGCUG	211	30	45	14
ENSG00000064201	TSPAN32	GAGUUGA,GCUGGUG,CCACAGG,CAGGUGA,GAAGGUC,GCUUCCU,AUGCACC,GUCAACA,AAAUUUC,CAGUCCA,GGAGGCA,UCAACAG,GCACCAU,UGCUCAC,CCGGAGC,GUGAAUG,GGGAACG,GAGGCAG,CAGUCCU	ACUAGAU,GGCAGUG,AUGGCUU,GAAUUGU	NA	NA	19	0	4	0
ENSG00000065308	TRAM2	GAGGUAG,AGCAGCA,AAAGUGC,AAGGUGC,AGCUGCC,GGCUCAG,AUUGCAC,AGGAGCU,AGCACCA,GUAAACA,GGCAAGA,UGCAUUG,UUGGCAC,CAAAUGC,UGACCUA,AGGUAGU,UCACCAC,GUCCAGA,UUUUUGC,CUACAGU,GGAGACG,GGAAGAC,UCCCUUU,CCUUCAU,AACAGUC,CAGCAGG,UGUGCUU,GAGUUGA,GCUACAU,GUCAGUU,GGAGUGU,AAGGCAC,CCCUGAG,AGUGCAA,UGGUCCC,AUGGCUU,UAUUGCU,GCUGGUG,CCACAGG,AACACUG,GAGAUGA,UCCAGUU,AACGGAA,CAGGUGA,UGAAGCU,AGCCCUU,CUCCAUU,GAGAACU,CUGGCUC,CUCCCAA…	GAGGUAG,AGCAGCA,AAGGUGC,AGCUGCC,UCACAUU,GGCUCAG,AGGAGCU,ACUAGAU,AGCACCA,GUAAACA,UGCAUUG,ACCCGUA,ACAGUAC,CAAAUGC,UGACCUA,UCACCAC,CCAGUGU,CAGUAGU,UUUUUGC,CAGUGCA,GGAAGAC,UUGGCAA,AUGGCAC,CCUUCAU,AACAGUC,AAUCUCA,UGUGCUU,GAUUGUC,GCUACAU,GUCAGUU,AAGUCAC,AAUACUG,GGAAUGU,GGAGUGU,UGGUCCC,AGUGGUU,UCCAGUU,UGCAUAG,CUUUGGU,CGUACCG,UGAAGCU,AGCCCUU,GUGACUG,GAGAACU,CUGGCUC,CUCCCAA,GGAGAGA,AUCCCUU,UCCCACA,GUAACAG…	AUUGCAC,AGCACCA,GUAAACA,UGCAUUG,UUGGCAC,UCCCUUU,CCUUCAU,GCUACAU,AAGGCAC,UGGUCCC,UAUUGCU,AACACUG,GAGAUGA,UUGGUCC,UAAGGCA,UCAACAG,GGCUCUG	AGCUGCC,GGCUCAG,GUAAACA,UGACCUA,CAGUAGU,GUCAGUU,UGCAUAG,GAAUUGU	261	17	55	8
ENSG00000065518	NDUFB4	UCACAGU,AAUACUG,CACAGUG,CAGCAAA,GUUAAUG,ACACGGG,GGCUGCG,AACUACU,GGGUGUU,GCUGUCU,UAAUAGU,GUCACUC,UCAUUCG,CAGCAGA,AGGCAGG,GUUCAUG,GUUAGGA,AUUCAUU,UGUUAAU	GGCAAGA,GGAGACG,GAGAUGA,AGGUUAU	NA	NA	19	0	4	0
ENSG00000068097	HEATR6	AGCAGCA,UCACAUU,UCACAGU,AGGAGCU,AGGUAGU,CAGUAGU,UUUUUGC,UGUGUGG,GGAAGAC,ACCCUGU,ACAUUCA,GAAAUGU,CCUUCAU,CAGCAGG,UGUGCUU,AAGUCAC,AAGGCAC,CACAGUG,AACACUG,CAGGUGA,AGGUUAU,AAAGAAU,AUCCCUU,UCCCACA,GAAUUGU,AAUCACU,GGGCCCC,AUCCUUG,AAUGCCC,CAAAGCA,GGUGGUC,CUGCCCC,ACAAUAU,CAAGAGC,CUGACUC,AAUGUUG,ACUCCUC,GGGGCAG,GUGGGGA,UGUCUUU,UCUCCAA,UACAAAG,AAAUGGU,GCUUCCU,AAUCCUU,UCCUUGC,ACCCUGG,UCACAGG,ACUCCAG,ACUGCAG…	GUGCAAA,GGCAAGA,GCAGCAU,CAAAUGC,UAAGACG,GGAGACG,UCCCUUU,UGUGCGU,GAUUGUC,GCUACAU,GGAGUGU,UGCAUAG,CGUACCG,CGGAUCC,GUGACUG,GAGAACU,GGAGAGA,AUCCCUU,AUCCUUG	AAGGCAC	NA	110	1	19	0
ENSG00000068912	ERLEC1	UCACAGU,ACUAGAU,GUAAACA,ACAGUAC,AACAGUC,UGUGCUU,GUCAGUU,CACAGUG,AGUGGUU,AACACUG,ACAGUAU,GAGAACU,CUGGACU,UAUAAAG,GUCUGCC,AUGACAC,UCAUGAU,AUAUAAC,UGAAAGG,UCUUGAG,CAAAGUG,ACAUCAC,AUCCUUU,AUGUGCC,AAAGUAA,GGUUGAC,AGAUAAA,UUCUUGU,UACAGUU,GAGAACC,AACUACU,AAAAAUC,AACUCUA,ACAAGGU,UGAGUCU,GUAUUCU,UGUCUGC,AAGACAU,AAAAACC,AUGUCUG,GACAACU,UGAGGAC,GGAUUUC,GAGUCUU,GUCUACU,UGGGACA,GGAUGAG,AAACUGU,AAAAGUA,CUGUUGA…	AAAGUGC,GGCUCAG,AGGAGCU,GGCAAGA,ACAGUAC,GGAGACG,UGUGUGG,AGUGGUU,UGCAUAG,CUUUGGU,CUCCCAA,AAAGCUG,AUGUGGG	AGUGGUU,GAGAACU,UGAAAGG	ACAGUAC	52	3	13	1
ENSG00000075568	TMEM131	UCAAGUA,GUCCAGA,GGAAGAC,ACAUUCA,AAUCUCA,GGGUCUU,AUACAAG,AAGUUGU,UGCAUAU,UCAUGAU,UCAUACA,AUCAUAC,GUGGGGA,GCCCUGU,AACAAAC,CAAAGUG,UGCAAAG,UUUGCAC,AUGUGCC,GAGAAAU,CAGCAAA,ACAGGUG,GAGCUGC,GAAAACA,AGAUAAA,UGAGAAU,UACAGUU,AGCCUGC,UUCAAAU,CUUGUAU,AAAAACC,CAGUAAC,UCAUUCG,UUUGCAA,UGCCCUG,ACUCAAA,AUACCUC,GGAUUUC,GGGAGCU,GGGGAGC,AAUUAUU,GUUCAUG,AAAGUAC,AAUUGCU,AUUCAUU,UCUCAAG,GUUUUGA,UGGGGAA	UCAACGG,UCCCUUU,GCUGGUG,AACGGAA,CUUUGGU,CGUACCG,AGGUUAU,CCCCCAG	ACAUUCA,AAUCUCA	UCCCUUU	48	2	8	1
ENSG00000007129	CEACAM21	GGCUCAG,CAGCAGG,CCACAGG,CAGGUGA,CUGGCUC,AUCCCUU,CUCUGGG,UGGCCCU,CCAGCAU,CAGGCUC,GGGGCAG,GCUUCCU,AUCCUUU,UGUGUCA,GUGUCAC,CAGUCUG,CUGGGGG,AGCAGCU,GGUGGGC,GGAAGCC,CAGCAGA,CUGUUGA,ACCCAGA,CCUGUGC,CCCAGGG	ACUAGAU,UUGGCAA,GUGACUG,ACUGGCC	NA	NA	25	0	4	0
ENSG00000072954	TMEM38A	AGCAGCA,AAAGUGC,GGCUCAG,AGGAGCU,CAAAUGC,UGACCUA,UCACCAC,GUCCAGA,UUUUUGC,GGAGACG,CGUGUCU,GAAAUGU,UGUGCGU,GGAGUGU,AUGGCUU,GAGAUGA,CUUUGGU,CAGGUGA,GUGACUG,CUGGCUC,CUCCCAA,AAAGAAU,GGGUCUU,ACUGGCC,AAAGCUG,AAGUGCU,GGUUUAC,GGGCCCC,AUAAUAC,UAUAAUA,UUGUUCG,GGUAGAC,CUCACAC,CUGCCCC,GAGCGCC,GUCUUGC,CAGGCUC,UCUUGAG,CAAAGUG,UGCAAAG,GCUUCCU,AUGCACC,UCACAGG,ACUCCAG,ACUGCAG,GAGCUGC,GUAUGUU,UGAAGUG,AAAGAGG,UUCCAUA…	GAGGUAG,AGCAGCA,AGCACCA,GUAAACA,CAAAUGC,CCAGUGU,UUUUUGC,ACAUUCA,UUGGCAA,AACAGUC,UGUGCUU,GCUACAU,AAGUCAC,GGAGUGU,UGGUCCC,AUGGCUU,GUAGUGU,AACGGAA,CGGAUCC,ACUGGCC,GUAACAG,UAAUGCU,CCCCCAG	AGCAGCA,CUUUGGU	CAAAUGC	100	2	23	1
ENSG00000075415	SLC25A3	ACAGUAC,CUACAGU,UGUGUGG,GUCAGUU,AAGUCAC,AACACUG,ACAGUAU,AAAGCUG,UUCCUAG,AUGACAC,AUAUAAC,GCUUCCU,UCACAGG,UUUGCAC,CAGUCCA,AAAGUUU,GAGUUGG,AAAACUG,AAAAAUC,GGGUUUA,UCAACAG,UCAUUCG,UUUGCAA,CAGGAAC,AAUUAUU,UUUCAAC,AAAAGUA,CAGUCCU	AAAGUGC,AGCACCA,GGCAGUG,AAUACUG,AGUGGUU,UGCAUAG,CUCCCAA,GAAUUGU,AAUCACU,AUGUGGG	CUACAGU,AACACUG,AUAUAAC,CAGUCCA,UCAACAG,CAGGAAC	GGCAGUG,AAUACUG,UGCAUAG,GAAUUGU	28	6	10	4
ENSG00000078098	FAP	UCACAGU,GUAAACA,CAAAUGC,UCCCUUU,AACACUG,CAGGUGA,CAAAGCA,ACAAUAU,CUGACUC,GAGGGGC,AUAUAAC,UCACAGG,ACAGGUG,UUCAAAU,GGGUUUA,ACUGUGU,AGCAUUC,CUCUUCC,AAACUGU,AGCAAAA,GAGUACC	GGCUCAG,GGCAAGA,GGAAGAC,UGCAUAG,AUCCCUU,AAUCACU	GUAAACA	GGCUCAG	21	1	6	1
ENSG00000064218	DMRT3	UCACAUU,UCAAGUA,UCACAGU,UGCAUUG,UUGGCAC,CCAGUGU,ACAUUCA,UUGGCAA,GCUACAU,AGUGCAA,UAUUGCU,UCCAGUU,AAGUGCU,ACAUUAC,UAGACUG,ACAAUAU,CCCUGUC,UGACAUC,AACCUGG,UCUAGAG,AAGUGCA,UACAAAG,UCACAGG,GAUUGGU,AUGAGCU,GAAAACA,UGAAGUG,AGAUGUG,UCAUUUG,CUUGUGU,AAAACUG,UGGCCAC,GUCUCUG,GGGUUUA,AACCUGU,AUAUUAU,CAAAACU,UUUGCAA,AACAUUC,UCCUGAG,GUGGCCC,GGAUUUU,GGCAUUG,AAACUGU,CUCAGGG,GAAGGAA,UCACAAG,CCAGUGC	GGCAAGA,UCAACGG,GCAGCAU,CAGUAGU,CAGUGCA,ACCCUGU,AUGGCAC,UCCCUUU,GUCAGUU,CAGGUGA,UCCCACA,AAUCACU	UCAAGUA,UCACAGU,UUGGCAC,UUGGCAA,GCUACAU,AGUGCAA,UAUUGCU	GGCAAGA,UCAACGG,CAGUAGU,CAGUGCA	48	7	12	4
ENSG00000079156	OSBPL6	AAAGUGC,GUGCAAA,AGCUUAU,UCACAUU,AGCACCA,UGCAUUG,GCAGCAU,CAAAUGC,UUUUUGC,GGAAGAC,ACAUUCA,UCCCUUU,CCUUCAU,CAGCAGG,GUCAGUU,AAUACUG,AAGGCAC,CCCUGAG,AGUGCAA,AUGGCUU,GCUGGUG,AGUGGUU,CCACAGG,AACACUG,AUAAAGU,GUAGUGU,GAGAUGA,UGCAUAG,CUUUGGU,UGAAGCU,CUCCAUU,AAAGAAU,UCCCACA,GAUAUGU,AAAGCUG,AAGUGCU,GAAUUGU,AAUCACU,GGUUUAC,UAUCAGA,CCUGCUG,UAUAAUA,CUGGACU,AUGUAAU,GAUCAGA,UAUAAAG,UAGGUAU,CCCCUGG,UGCAUAU,CUUCACC…	AGCUGCC,AUUGCAC,UCAAGUA,AGGAGCU,ACUAGAU,AGCACCA,GUAAACA,UGCAUUG,GCAGCAU,CAGUGCA,ACAUUCA,CGUGUCU,UCCCUUU,CCUUCAU,AACAGUC,GCUACAU,GUCAGUU,UAUUGCU,GCUGGUG,AGUGGUU,CCACAGG,GAGAUGA,UCCAGUU,UGCAUAG,CGUACCG,GUGACUG,GAGAACU,AGGUUAU,GGACGGA,AAAGAAU,UCCCACA,ACUGGCC,AAAGCUG,GGUUUAC,AGGGUUG,CCCCCAG	GUGCAAA,AGCACCA,GCAGCAU,AAGGCAC,AGUGCAA,AGUGGUU,AACACUG,AUAAAGU,UGCAUAG,GAUAUGU,UAUAAAG,GAAACAU,UAAGGCA,UCAUUCG	AGCUGCC,UCAAGUA,CAGUGCA,CGUGUCU,CCACAGG,UGCAUAG,AAAGCUG,AGGGUUG	176	14	36	8
ENSG00000134461	ANKRD16	UAUUGCU,CUUGGAG,GAAACAU,GAGCUGC,GUCAUUG,CUGCUCA,GGGAGCU,GAGCCCU,GAAGGAA	AGCCCUU,AGGGUUG	NA	NA	9	0	2	0
ENSG00000154252	GAL3ST2	AGGAGCU,GCUGGUG	GGAGUGU	NA	NA	2	0	1	0
ENSG00000065060	UHRF1BP1	GAGGUAG,AGCAGCA,AAAGUGC,AGCUGCC,UCACAUU,GGCUCAG,AUUGCAC,UCAAGUA,UCACAGU,ACUAGAU,AGCACCA,GUAAACA,GGCAAGA,UCAACGG,UUGGCAC,CAAAUGC,UCACCAC,CCAGUGU,UAAGACG,CUACAGU,ACAUUCA,AUGGCAC,GAAAUGU,UCCCUUU,CCUUCAU,AACAGUC,GAUUGUC,GAGUUGA,GUCAGUU,AAGUCAC,AAUACUG,GGAGUGU,AAGGCAC,CACAGUG,AGUGCAA,AUGGCUU,UAUUGCU,GCUGGUG,CCACAGG,AUAAAGU,UCCAGUU,UGCAUAG,CUUUGGU,CAGGUGA,UGAAGCU,AGCCCUU,CUCCAUU,GAGAACU,CUCCCAA,AGGUUAU…	GAGGUAG,AAGGUGC,AGCUGCC,GGCUCAG,AGGAGCU,ACUAGAU,AGCACCA,GGCAAGA,UCAACGG,ACCCGUA,ACAGUAC,GCAGCAU,CAAAUGC,UGACCUA,UCACCAC,CAGUGCA,GGAGACG,UGUGUGG,GGAAGAC,GGCAGUG,UUGGCAA,AUGGCAC,CGUGUCU,UCCCUUU,AACAGUC,CAGCAGG,ACUGCAU,GAUUGUC,GCUACAU,AAGUCAC,AAUACUG,AGUGCAA,UGGUCCC,GCUGGUG,AGUGGUU,GAGAUGA,ACAGUAU,UCCAGUU,CUUUGGU,CAGGUGA,CGGAUCC,CUCCAUU,CUCCCAA,GGAGAGA,AAAGAAU,UCCCACA,ACUGGCC,AAAGCUG,GGUUUAC,UAUCAGA…	UCACAGU,GUAAACA,AAUACUG,GCUGGUG,CUUUGGU,CUCUGGG	GGCUCAG,GGCAAGA,GAGAUGA	263	6	51	3
ENSG00000081087	OSTM1	AGCAGCA,AAAGUGC,AAGGUGC,GGCUCAG,UCAAGUA,UCACAGU,GUAAACA,ACAGUAC,GCAGCAU,CAAAUGC,AGGUAGU,UCACCAC,GUCCAGA,CCAGUGU,CAGUAGU,UAAGACG,UUUUUGC,ACAUUCA,UCCCUUU,AACAGUC,AAUCUCA,ACUGCAU,GAUUGUC,GAGUUGA,GCUACAU,AAGUCAC,AAUACUG,GGAAUGU,GGAGUGU,AAGGCAC,CACAGUG,UAUUGCU,GCUGGUG,AGUGGUU,CUUUGGU,CUCCAUU,CUGGCUC,CUCCCAA,AGGUUAU,AAAGAAU,GAUAUGU,GUAACAG,AAAGCUG,UAAUGCU,AAGUGCU,AUCACUA,AUCCUUG,ACACACC,AUAAUAC,UAUAAUA…	GAGGUAG,AAAGUGC,GUGCAAA,GGCUCAG,UCAAGUA,AGCACCA,GGCAAGA,UCAACGG,CAAAUGC,GUCCAGA,CAGUAGU,GGAGACG,ACAUUCA,UUGGCAA,GAAAUGU,UCCCUUU,AACAGUC,AAUCUCA,GAUUGUC,GCUACAU,AAGGCAC,AGUGCAA,UGGUCCC,GCUGGUG,GAGAUGA,CAGGUGA,CUCCCAA,AGGUUAU,GGACGGA,AAAGCUG,GAAUUGU,AGGGUUG,AUCCUUG	AAAGUGC,UCAAGUA,GUAAACA,CCAGUGU,GCUACAU,AAUACUG,UAUUGCU,AGUGGUU,AAGUGCU,AUAAUAC,UAUAAAG,AGUGCUU,UGCCCUG	GGCUCAG,UCAACGG,CAGUAGU,AACAGUC,GAGAUGA,CAGGUGA,AAAGCUG	174	13	33	7
ENSG00000081148	IMPG2	GAGGUAG,AAGGUGC,UCACAUU,GGCUCAG,AUUGCAC,AGGAGCU,GGCAAGA,UGCAUUG,UUGGCAC,GCAGCAU,CAAAUGC,AGGUAGU,UAAGACG,UUUUUGC,UGUGUGG,GGAAGAC,GGCAGUG,ACAUUCA,UUGGCAA,GAAAUGU,UCCCUUU,CCUUCAU,AAUCUCA,ACUGCAU,GCUACAU,GUCAGUU,AAGUCAC,AAUACUG,CCCUGAG,UAUUGCU,AGUGGUU,AACACUG,AUAAAGU,ACAGUAU,UGCAUAG,CUCCAUU,CUGGCUC,AGGUUAU,GGAGAGA,AAAGAAU,UCCCACA,GGGUCUU,AAAGCUG,AAGUGCU,GAAUUGU,GGUUUAC,GGGCCCC,CCCCCAG,AUCCUUG,ACACACC…	AAGGUGC,UCAAGUA,AGCACCA,UGCAUUG,ACCCGUA,GCAGCAU,UGACCUA,CAGUAGU,GGAAGAC,GGCAGUG,ACAUUCA,UUGGCAA,CGUGUCU,UCCCUUU,CCUUCAU,CAGCAGG,GCUACAU,GUCAGUU,GGAGUGU,CCCUGAG,AGUGCAA,GCUGGUG,AGUGGUU,GAGAUGA,UGCAUAG,AACGGAA,CGUACCG,CGGAUCC,GAGAACU,CUCCCAA,AGGUUAU,UCCCACA,AAAGCUG,GAAUUGU,AUGUGGG	GAGGUAG,ACAUUCA,UUGGCAA,AAAGAAU,AAGUGCU,GAAUUGU,UGAAAGG,UAAGACU	AAGGUGC,UCCCUUU,GCUACAU,AGUGCAA	232	8	35	4
ENSG00000072110	ACTN1	GUGCAAA,GUAAACA,UUUUUGC,UGUGCUU,GGAGUGU,UCCCACA,GGGCCCC,AUAAUAC,UAUAAUA,AAGUUGU,UCCUAUA,ACAAUAU,UUCCUAG,GAGGGGC,AUAUAAC,GAGGCUG,AUCAUAC,CAUGGAU,UCUCCAA,CAAAGUG,AUGCACC,UUUGCAC,UUGACAC,CUCCCAC,AUGUGCC,GAGAAAU,GGCACGG,GAGUGUG,AAAGAGG,UUCCAUA,GUGCCUG,AAUUUUA,AAGUGUG,UUCAAAU,GAGCUAA,AAAAAUC,UGGAGAU,GCUAGCA,UGUCUGC,UAAUAGU,GUGCUUG,AAGACAU,GGAGGCA,UAAUACA,GCGGAGG,UUGGUUC,GUCACUC,GCACCAU,CAGUAAC,UUUGUGC…	GAGGUAG,GGCUCAG,GGAAGAC,ACAUUCA,AUGGCUU,CCACAGG,CUUUGGU,CUGGCUC,GGGUCUU,GGUUUAC	GUGCAAA,GUAAACA,UUUUUGC,UGUGCUU,UAUAAUA,AUGCACC	GGCUCAG,ACAUUCA,AUGGCUU,CCACAGG	69	6	10	4
ENSG00000081791	KIAA0141	AGCUGCC,UCACAUU,UCAAGUA,UCACAGU,AGCACCA,GGCAAGA,UGCAUUG,UUGGCAC,ACAGUAC,GCAGCAU,UGACCUA,UCACCAC,CCAGUGU,CAGUAGU,UAAGACG,UUUUUGC,CAGUGCA,ACCCUGU,ACAUUCA,UUGGCAA,AUGGCAC,CGUGUCU,GAAAUGU,UCCCUUU,UGUGCGU,GAGUUGA,GCUACAU,AAUACUG,CCCUGAG,AGUGCAA,UGGUCCC,AUGGCUU,CCACAGG,AACACUG,AUAAAGU,GAGAUGA,CUUUGGU,GUGACUG,GAGAACU,CUGGCUC,CUCCCAA,GGACGGA,GGAGAGA,AUCCCUU,UCCCACA,GGGUCUU,ACUGGCC,GUAACAG,AAAGCUG,UAAUGCU…	AGCAGCA,AAAGUGC,GUGCAAA,AGCUGCC,UCAAGUA,UCACAGU,AGGAGCU,ACUAGAU,AGCACCA,GUAAACA,GGCAAGA,UGCAUUG,UCAACGG,ACCCGUA,ACAGUAC,GCAGCAU,UCACCAC,GUCCAGA,CCAGUGU,CAGUAGU,UAAGACG,UUUUUGC,CAGUGCA,ACCCUGU,ACAUUCA,CGUGUCU,UCCCUUU,UGUGCGU,CAGCAGG,AAUCUCA,GUCAGUU,GGAAUGU,AAGGCAC,AGUGCAA,UGGUCCC,GCUGGUG,GUAGUGU,GAGAUGA,UGCAUAG,AACGGAA,CUUUGGU,CAGGUGA,CGGAUCC,AGCCCUU,CUGGCUC,AGGUUAU,GGACGGA,GGAGAGA,AAAGAAU,AUCCCUU…	GGCAAGA,UGGUCCC,GAGAUGA,GGAGAGA,AAAGCUG,UCACACA,GAUCAGA,CAAAGCA,CCCCUGG,UUGGUCC,UGACAUC,GGCUCUG	AGCACCA,GUAAACA,ACCCGUA,GGACGGA,AAAGAAU	254	12	56	5
ENSG00000081800	SLC13A1	AGCAGCA,AAAGUGC,GUGCAAA,UCACAGU,UGCAUUG,GCAGCAU,CAAAUGC,CAGUAGU,UUUUUGC,GAAAUGU,CAGCAGG,AAUCUCA,GGAAUGU,AAGGCAC,CACAGUG,AGUGCAA,AUGGCUU,GUAACAG,ACACACC,ACAUAGA,AUAAUAC,CUCAAAC,UAUAAUA,AUGUAAU,AUACAAG,AAGUUGU,UAUAAAG,CUCUGGG,CAAAGCA,UGGCCCU,GCAUCCC,AUGACAC,UCAUGAU,AUAUAAC,AUCAUAC,AACCUGG,UGUCUUU,GAAGGUC,GAAACAU,AACAAAC,AGUGCUG,UUCAAGC,AGUGCUU,UCUAGAG,UCCAGAG,UCUUGAG,UACAAAG,UCACAGG,AAAUUUC,UUUGCAC…	GUGCAAA,UCAAGUA,GGCAAGA,CAAAUGC,GUCCAGA,CAGUGCA,GGAGACG,ACAUUCA,GAAAUGU,AACAGUC,GUCAGUU,CCCUGAG,GCUGGUG,CCACAGG,CGGAUCC,GUGACUG,CUCCCAA,AGGUUAU,UCCCACA,AAAGCUG,GGGCCCC,AGGGUUG	NA	NA	119	0	22	0
ENSG00000081818	PCDHB4	AAGGUGC,UUGGCAC,UUGGCAA,AACAGUC,AGUGCAA,AUAAAGU,GUAGUGU,UCCAGUU,AGGUUAU,AAAGAAU,AAGUGCU,AAUCACU,AUCACUA,UAUCAGA,AUACAAG,UAUAAAG,GGUGGUC,ACAUUAC,CAAGAGC,AUGACAC,ACUGUUU,GGUUACC,UGAAAGG,CAUGGAU,GAAGGUC,AAGUGCA,UACAAAG,UGCAAAG,AAAUUUC,UUGACAC,GAGAAAU,UAUUACC,AAAGUAA,AAAGUUU,AAGUAGC,GUUAAUG,UGAAGUG,AGAUAAA,UGAGAAU,AAUUUUA,UUCAAAU,AAAAAUC,ACAAGGU,AAAAACC,AGUAGAC,UUGUGAC,UAGGGCC,CAAAACU,GAGACCU,CCAGUAC…	CAGUGCA,AUGGCAC,CGUGUCU,CCUUCAU,AAUCUCA,GAUUGUC,GCUACAU,UAUUGCU,ACAGUAU,UCCAGUU,CUCCCAA,AGGUUAU,GAUAUGU,AAAGCUG,CCCCCAG	NA	NA	78	0	15	0
ENSG00000112852	PCDHB2	GUGCAAA,GGCUCAG,AUUGCAC,CAAAUGC,CCAGUGU,CAGUAGU,CAGUGCA,GGAGACG,ACCCUGU,ACUGCAU,AGUGCAA,UCCAGUU,UGCAUAG,GUGACUG,AGGUUAU,AAGUGCU,AGUGCCG,UAUAAUA,GAUCAGA,UAUAAAG,CAAAGCA,UAGACUG,CCAGCAU,CCCUGUC,GGUUACC,AUAUAAC,GAGGCUG,UCAUACA,UGAAAGG,GAGUAUU,AGUGCCU,AAGUGCA,UACAAAG,CAAAGUG,GUCAACA,UCACAGG,AAAUUUC,UUGACAC,AUGCCUU,CAGCAAA,AAAGUAA,UGAAGUG,AGCCAGU,UUCUAAU,AAUUUUA,AAGUGUG,CUUACAG,CUGGGCA,GGGGGAA,GUAUUCU…	GUGCAAA,UCACAGU,UGACCUA,UAAGACG,CAGUGCA,ACCCUGU,ACAUUCA,UUGGCAA,AUGGCAC,UGUGCUU,CCACAGG,CAGGUGA,CUGGCUC,GGACGGA,GAUAUGU,AAAGCUG,AUCCUUG	NA	NA	85	0	17	0
ENSG00000081870	HSPB11	AUAAAGU,AAUCCUU,AUCCUUU,AAAGUAA,AAAACUG,UUGAUAA,AAAAAUC,GACAACU,AAAGUAC,AAAGUAU,UGUUAAU	CGUGUCU	NA	NA	11	0	1	0
ENSG00000082458	DLG3	GGCUCAG,UCACAGU,AGCACCA,GCAGCAU,CAAAUGC,UGACCUA,UCACCAC,GUCCAGA,UUUUUGC,CUACAGU,GGAAGAC,GGCAGUG,UUGGCAA,AUGGCAC,UCCCUUU,CCUUCAU,CAGCAGG,UGUGCUU,GCUACAU,CACAGUG,AGUGCAA,GCUGGUG,CCACAGG,AACACUG,AUAAAGU,GAGAUGA,CUUUGGU,CAGGUGA,UGAAGCU,AGCCCUU,CUCCAUU,CUGGCUC,CUCCCAA,GGAGAGA,AUCCCUU,UCCCACA,AAGUGCU,AUCACUA,GGUUUAC,AUGUGGG,GGGCCCC,ACACACC,AAUGCCC,AUAAUAC,CCUGCUG,UAUAAUA,UUGUUCG,GGUAGAC,GAUCAGA,CUCUGGG…	AGCAGCA,AGCUGCC,UCAAGUA,ACUAGAU,GUAAACA,GGCAAGA,ACCCGUA,CAGUAGU,CAGUGCA,GGAGACG,GGAAGAC,GGCAGUG,ACAUUCA,UUGGCAA,CGUGUCU,CCUUCAU,UGUGCGU,GAUUGUC,AAGUCAC,AAUACUG,AGUGCAA,UGGUCCC,GCUGGUG,UGCAUAG,CGUACCG,GUGACUG,CUCCCAA,AGGUUAU,GGACGGA,AAAGAAU,ACUGGCC,GAAUUGU,AUCACUA,GGUUUAC,AGGGUUG,CCCCCAG	GCUGGUG,AACACUG,GAGAUGA,CUCCAUU,GGUUUAC,AAUGCCC,AUAAUAC,UAUAAUA,UUGUUCG,CUCUGGG,CCCUGUC,AUAUAAC,GAAGGUC,AGUGCUU,CAGUCCA	GUAAACA,GGCAGUG,ACAUUCA,UGUGCGU,AAGUCAC,UGCAUAG	181	15	36	6
ENSG00000082684	SEMA5B	AGCAGCA,GUGCAAA,AGCACCA,GGCAAGA,UGCAUUG,GCAGCAU,CAAAUGC,GUCCAGA,CCAGUGU,UUUUUGC,GGAGACG,UGUGUGG,GGAAGAC,GGCAGUG,AUGGCAC,UGUGCGU,GAUUGUC,AGUGCAA,UGGUCCC,CCACAGG,GUAGUGU,UCCAGUU,CAGGUGA,AGCCCUU,CUCCAUU,CUGGCUC,CUCCCAA,GGGUCUU,CCCCCAG,AAUGCCC,UUGUUCG,AAGUUGU,GGGGUGC,UUGGUCC,CCUGUAC,GGGGCAG,AACCUGG,GUGGGGA,UGUCUUU,GCCCUGU,GGACCUG,ACUCAGC,AGUGCUG,UCUCCAA,UCCAGAG,UCGUGCA,AAAUGGU,GAUUGUA,AAGUAGC,GAGUGUG…	AGCUGCC,UCAAGUA,ACUAGAU,CAAAUGC,CAGUGCA,CUACAGU,AUGGCAC,UGUGCGU,UGUGCUU,GUCAGUU,AAGUCAC,UGGUCCC,UAUUGCU,CCACAGG,GUAGUGU,AACGGAA,CAGGUGA,CGUACCG,UCCCACA,GGGUCUU,GUAACAG,AUCACUA,CCCCCAG	AGCAGCA,AGCACCA,GGCAGUG,GUAGUGU,GGCUCUG	AGCUGCC,CAAAUGC,UAUUGCU	87	5	23	3
ENSG00000082929	LINC01587	GAGGUAG,UUUUUGC,CUCCCAA,UCCCACA,ACUGGCC,CUGCCCC,CAAGAGC,GGUUACC,GUGGGGA,UGUCUUU,GAGGUAU,UCUCCAA,CUCCCAC,GGCACGG,ACGCUCA,UUCUAAU,AAAAAUC,ACCUGGA,GGGGGAA,GUAUUCU,CCCACGU,UGAGGAC,CUCCAGC,CCAGUAC,ACUGGCU,GGAUUUC,GGCUCUG,GGGAGCU,CUUCUCU,CUGCAGC,CUCUUCC,CUGCAGG,CAGCUGG,GGAUUUU,GGGUGGU,GUGAGGU,GCCUGGA,GGAUGAG,UCCCACC,UGGGGAA	AAGGUGC,CCAGUGU,GAUUGUC,GGAAUGU,UGGUCCC,GAUAUGU,GGUUUAC,CCCCCAG	NA	NA	40	0	8	0
ENSG00000083444	PLOD1	GUCCAGA,CCAGUGU,UGUGUGG,GGAAGAC,GGCAGUG,AUGGCUU,AGUGGUU,CCACAGG,UCCAGUU,UGAAGCU,AGCCCUU,CUCCCAA,GGAGAGA,CUGGACU,CUCUGGG,CAAAGCA,CAAGAGC,GGUUGUC,GAGGCUG,UGUCUUU,GGACCUG,CUUGGAG,UACAAAG,UCUGGAG,GUCAACA,GAUUGGU,ACUCAGG,CUCCCAC,GUGCCUG,CUGGGCA,UGGAGAU,GGGGGAA,GCUGUCU,UAAUAGU,UGAUCCA,UCCCUCU,GUGUGGC,GGAGGCA,GCCUGGG,UCAACAG,GGAAGCC,GUCACUC,CUGCUCA,CAAAACU,CUACAAA,CUCCAGC,GCAGAAG,GCAACUU,CCAGGAG,CAGGAAC…	AGGAGCU,ACUAGAU,ACCCGUA,AUGGCAC,GAUUGUC,UGGUCCC,CAGGUGA,CGUACCG,AGCCCUU,CUGGCUC,GAAUUGU,GGUUUAC,CCCCCAG	GGCAGUG,AGUGGUU	NA	70	2	13	0
ENSG00000083544	TDRD3	UGUGUGG,GAGUUGA,CUGGCUC,ACUGUUU,CUUCACC,GAAGGUC,GUCAACA,GAGUUGG,UUCCAUA,UUCAAAU,GGGUGUU,UCAACAG,GCAGAAG,ACUGGCU,UAAUAUC,UGACUGU,AAAGGUA,UCACAAG	ACAGUAU,GAAUUGU	NA	NA	18	0	2	0
ENSG00000083720	OXCT1	UCACAUU,ACAGUAC,GUCCAGA,UGUGUGG,AAUACUG,GGAAUGU,AAGGCAC,CCCUGAG,AUGGCUU,CCACAGG,AUAAAGU,ACAGUAU,AGCCCUU,UCCCACA,UAAUGCU,GGGCCCC,CCCCCAG,AUAAUAC,CCUGCUG,UAUAAUA,AUGUAAU,UAUAAAG,CAAAGCA,UCCUAUA,ACAUUAC,CCCUGUC,CAAGAGC,CUGACUC,AACCGUU,GAGGCUG,CAUGGAU,GAAACAU,AACAAAC,UCCAGAG,UACAAAG,UGCAAAG,ACAUCAC,AUGCCUU,GAGAAAU,AUCGUAC,AAAGUAA,AAGUAGC,UGUAUAA,UGAGAAU,CUUGUGU,AAAACUG,AUGCAUU,GACCAUG,GGCUGCG,UUCAAAU…	AAAGUGC,ACUAGAU,UGCAUUG,UUGGCAC,GCAGCAU,ACAUUCA,CGUGUCU,GAAAUGU,GAUUGUC,AAGGCAC,GCUGGUG,GAGAUGA,GAGAACU,CUGGCUC,AUCCCUU,AAAGCUG,AAGUGCU,AUGUGGG,AGGGUUG,CCCCCAG,AUCCUUG	NA	NA	86	0	21	0
ENSG00000083817	ZNF416	GGCUCAG,AGGAGCU,UGUGUGG,AUGGCAC,CCUUCAU,AACACUG,GGGCCCC,AGGGUUG,CUCUGGG,CCAGCAU,GAGGCUG,CUUGGAG,UGCAAAG,AUGCCUU,ACAGGUG,UAUUACC,GAAAACA,AGCCAGU,AACUGGU,AAAACUG,UUCCAUA,GGUCUAG,AAAAAUC,AACUCUA,AAGACAU,GGAGGCA,GCCUGGG,GCAGGUU,GGAAGCC,CUGCUCA,CAAAACU,CUCCAGC,ACUUGGA,CUGGAAA,CAGCAGA,CAGUUAC,AGGCAGG,CCUUCUG,UUCCUCG,CUGCAGG,GUGAGGU,GCCUGGA,CUCAGGG,GAAGGAA,UCACAAG,GAGGCAG,CUCCUGC	UUGGCAA,GGAGUGU,UGCAUAG,AGCCCUU,CUGGCUC,AUCCUUG	NA	NA	47	0	6	0
ENSG00000084444	KIAA1467	GAGGUAG,AGCUGCC,UCACAUU,GGCUCAG,UCAAGUA,GGCAAGA,UGCAUUG,UUGGCAC,UGACCUA,UCACCAC,GUCCAGA,CAGUAGU,CUACAGU,ACAUUCA,UUGGCAA,UCCCUUU,AACAGUC,CAGCAGG,GUCAGUU,AAGGCAC,CCCUGAG,AGUGGUU,CCACAGG,GAGAUGA,UCCAGUU,UGAAGCU,CUCCAUU,GAGAACU,CUGGCUC,AGGUUAU,GGAGAGA,AAAGAAU,AUCCCUU,UAAUGCU,ACACACC,AAUGCCC,CUCAAAC,UAUAAUA,UCAUAGA,CUGGACU,AUACAAG,AAGUUGU,UAUAAAG,UGGCCCU,ACAUUAC,GCAUCCC,CUGCCCC,ACAAUAU,CAAGAGC,UUCCUAG…	AGCAGCA,AAGGUGC,GUGCAAA,AGGAGCU,ACUAGAU,GUAAACA,UGCAUUG,UCAACGG,ACCCGUA,ACAGUAC,GCAGCAU,UCACCAC,CUACAGU,GGAAGAC,ACAUUCA,UUGGCAA,AUGGCAC,UCCCUUU,UGUGCGU,GAUUGUC,GCUACAU,GUCAGUU,AAUACUG,AAGGCAC,GCUGGUG,AGUGGUU,GUGACUG,GGAGAGA,AAAGCUG,AGGGUUG,AUCCUUG	GAGGUAG,UCACAUU,CCCUGAG,CUGGCUC,AGUGCUU,UAAGGCA	AAGGUGC,UGCAUUG,GCAGCAU	168	6	31	3
ENSG00000085719	CPNE3	UCACAUU,UCAAGUA,UCACAGU,ACUAGAU,GUAAACA,UUGGCAC,GCAGCAU,CAAAUGC,UUGGCAA,AUGGCAC,AACAGUC,AAUCUCA,ACUGCAU,GAUUGUC,AAGUCAC,AAGGCAC,CACAGUG,UGGUCCC,AUGGCUU,AUAAAGU,UGCAUAG,AACGGAA,CAGGUGA,GUGACUG,AGGUUAU,AAAGAAU,UAAUGCU,GAAUUGU,AAUCACU,CCUGCUG,AUGUAAU,AUACAAG,AAGUUGU,GAUCAGA,GGGGUGC,UCCUAUA,ACAAUAU,CCAGCAU,UUGGUCC,AUGACAC,GUCUUGC,AACCGUU,AAUGUUG,GGGGCAG,AUCAUAC,UGACAUC,GUGGGGA,AACAAAC,GAGUAUU,AGUGCUG…	UCACAUU,GGCUCAG,UCAAGUA,GGCAAGA,UCAACGG,UUGGCAC,GCAGCAU,GGAGACG,UGUGUGG,CGUGUCU,GCUACAU,AAGGCAC,GCUGGUG,CUUUGGU,CUCCCAA,GGACGGA,GGAGAGA,AUCACUA,AUCCUUG	GAUUGUC,AAGGCAC,UGGUCCC,UUGGUCC	NA	147	4	19	0
ENSG00000085721	RRN3	GAGGUAG,AAAGUGC,GUGCAAA,GGCUCAG,AUUGCAC,UCAAGUA,UCACAGU,AGGAGCU,GUAAACA,ACCCGUA,ACAGUAC,UCACCAC,GUCCAGA,UUUUUGC,CAGUGCA,CUACAGU,GGAGACG,UGUGUGG,GGAAGAC,GGCAGUG,AUGGCAC,UCCCUUU,AACAGUC,CAGCAGG,AAUCUCA,GAGUUGA,CCCUGAG,CACAGUG,AGUGCAA,UAUUGCU,GCUGGUG,AUAAAGU,ACAGUAU,UCCAGUU,CAGGUGA,CUCCAUU,AGGUUAU,AAAGAAU,UCCCACA,AAAGCUG,AAGUGCU,AAUCACU,AUCACUA,ACACACC,AAUGCCC,CUCAAAC,GGUAGAC,AUGUAAU,AUACAAG,AAGUUGU…	AAAGUGC,AAGGUGC,AGCUUAU,GGCUCAG,UCACAGU,AGCACCA,GGCAAGA,UGCAUUG,UCAACGG,UGACCUA,CAGUGCA,GGAGACG,ACCCUGU,UUGGCAA,AUGGCAC,CGUGUCU,UGUGCGU,AACAGUC,AAUCUCA,UGUGCUU,GAUUGUC,GCUACAU,AAUACUG,GGAGUGU,CCACAGG,CGUACCG,GUGACUG,AGGUUAU,AUCCCUU,UCCCACA,GAUAUGU,AAAGCUG,GAAUUGU,AUGUGGG,AGGGUUG,CCCCCAG	AUUGCAC,AUACAAG,UAUAAAG	UGACCUA,AAAGCUG	221	3	36	2
ENSG00000167580	AQP2	AGCAGCA,GUGCAAA,AGCUGCC,UCACAUU,GGCUCAG,AUUGCAC,UCAAGUA,AGGAGCU,AGCACCA,GGCAAGA,UUGGCAC,UGACCUA,UCACCAC,GUCCAGA,CCAGUGU,CAGUAGU,UUUUUGC,GGAGACG,GGAAGAC,ACCCUGU,ACAUUCA,UUGGCAA,GAAAUGU,UCCCUUU,CCUUCAU,CAGCAGG,AAUCUCA,AAGGCAC,CCCUGAG,CACAGUG,UAUUGCU,GAGAUGA,CUUUGGU,CAGGUGA,UGAAGCU,AGCCCUU,CUCCAUU,GAGAACU,CUGGCUC,GGAGAGA,UCCCACA,GGGUCUU,ACUGGCC,AAAGCUG,AAUCACU,GGGCCCC,CCCCCAG,ACACACC,ACAUAGA,CCUGCUG…	AGCAGCA,GUGCAAA,AGCUGCC,AGCACCA,GUAAACA,UGCAUUG,UCAACGG,ACCCGUA,ACAGUAC,GCAGCAU,CAAAUGC,UGACCUA,AGGUAGU,UCACCAC,CCAGUGU,UAAGACG,GGAGACG,GGCAGUG,UUGGCAA,UCCCUUU,UGUGCUU,GGAGUGU,CCCUGAG,CCACAGG,AACGGAA,CAGGUGA,CGUACCG,CGGAUCC,AGCCCUU,GUGACUG,CUGGCUC,GGACGGA,AAAGAAU,AUCCCUU,GGGUCUU,ACUGGCC,UAAUGCU,AUCACUA,AGGGUUG,CCCCCAG,AUCCUUG	AUUGCAC,AAUCUCA,UAUUGCU,CUCUGGG,AGUGCUU,UACAGUU,CCAGGAG,AAUCUCU	UGACCUA	201	8	41	1
ENSG00000086189	DIMT1	GAGGUAG,AGCUUAU,UCAAGUA,AGCACCA,UGCAUUG,ACAGUAC,UGACCUA,AGGUAGU,GUCCAGA,CAGUAGU,GGCAGUG,UGUGCGU,AACAGUC,CAGCAGG,AAUACUG,GGAAUGU,AUGGCUU,GAGAUGA,ACAGUAU,UCCAGUU,CUUUGGU,UGAAGCU,GUGACUG,GAGAACU,CUGGCUC,AAAGAAU,GUAACAG,AUAAUAC,CUCAAAC,UCAUAGA,AUACAAG,AAGUUGU,GAUCAGA,UAGGUAU,ACAAUAU,CCAGCAU,AUGACAC,AUAUAAC,UGACAUC,AACCUGG,ACUCAGC,UCUUGAG,UACAAAG,UCUGGAG,UGCAAAG,AAAUGGU,GCUUCCU,AAAUUUC,AUGCCUU,UAUUACC…	AGCAGCA,AAAGUGC,AAGGUGC,GUGCAAA,AGCUGCC,AUUGCAC,GUAAACA,UCAACGG,ACAGUAC,GUCCAGA,AUGGCAC,GAAAUGU,GCUACAU,GUCAGUU,GUAGUGU,GAGAUGA,GUGACUG,CUCCCAA,AGGUUAU,GGACGGA,UCCCACA,AUGUGGG,CCCCCAG,AUCCUUG	UGUGCGU,AAGUUGU,AUAUAAC,UGUGCGG	GUAGUGU	110	4	24	1
ENSG00000086232	EIF2AK1	GUGCAAA,AGCUGCC,UCACAUU,AUUGCAC,AGGAGCU,AGGUAGU,CCAGUGU,CAGUAGU,CAGUGCA,GGAAGAC,GGCAGUG,ACAUUCA,GAAAUGU,CCUUCAU,AACAGUC,CAGCAGG,GAGUUGA,GCUACAU,GGAAUGU,AUAAAGU,GAGAUGA,UCCAGUU,CUUUGGU,AGCCCUU,GUGACUG,CUGGCUC,GGAGAGA,AAAGAAU,UCCCACA,GAUAUGU,ACUGGCC,UAAUGCU,GAAUUGU,GGUUUAC,AUGUGGG,UAUCAGA,AUAAUAC,AGUGCCG,UAUAAUA,UUGUUCG,AUGUAAU,UAUAAAG,GGGGUGC,CUCACAC,GGUGGUC,UAGGUAU,ACAAUAU,CCAGCAU,CAAGAGC,GGUUACC…	GUGCAAA,UCACAGU,GUAAACA,ACCCGUA,GCAGCAU,UGACCUA,UCACCAC,CCAGUGU,CAGUAGU,UUUUUGC,GGCAGUG,ACAUUCA,AUGGCAC,CGUGUCU,GAAAUGU,UCCCUUU,GAUUGUC,GCUACAU,AAGUCAC,GGAGUGU,AAGGCAC,CCACAGG,UCCAGUU,CUUUGGU,CAGGUGA,CGUACCG,CGGAUCC,GUGACUG,CUGGCUC,UCCCACA,GAUAUGU,GUAACAG,AAAGCUG,GAAUUGU,AAUCACU,AUCACUA,CCCCCAG,AUCCUUG	AACCUGG	UCCCACA	170	1	38	1
ENSG00000086288	NME8	ACAUUCA,UGCAUAG,CUCAAAC,CAAAGCA,GGUUGUC,UUAUGCA,UCUUGAG,CAAAGUG,AAAUGGU,AAAGUUU,UGUAUAA,UCAUUUG,AUGCAUU,CUUCUCU,GUGCCAC,UUCCUCG,AUUCAUU,UCUCAAG,CAUAGCC,CCCAGGG,UGGGGAA	UCCCUUU,AGGUUAU,CCCCCAG	NA	NA	21	0	3	0
ENSG00000086289	EPDR1	AAAGUGC,AAGGUGC,UCACAUU,GGCUCAG,AUUGCAC,AGGAGCU,GUAAACA,UUGGCAC,ACCCGUA,ACAGUAC,GCAGCAU,CCAGUGU,UUUUUGC,CAGUGCA,ACAUUCA,UUGGCAA,AUGGCAC,AACAGUC,ACUGCAU,UGUGCUU,GUCAGUU,AAUACUG,UAUUGCU,ACAGUAU,UGCAUAG,AGGUUAU,AAAGAAU,AAUCACU,AUCACUA,AUAAUAC,UAUAAUA,UCACACA,AUACAAG,UCCUAUA,CCCUGUC,CUGACUC,UGCAUAU,CUUCACC,GAGGCUG,UGACAUC,UCUCCAA,CAAAGUG,UGCAAAG,AAAUGGU,ACAUCAC,ACCCUGG,GUCAACA,AAAUUUC,AUGUGCC,GAGAAAU…	AAAGUGC,AGCUUAU,GGCUCAG,UCAAGUA,UCACAGU,GCAGCAU,UGACCUA,ACAUUCA,UUGGCAA,UCCCUUU,AACAGUC,GCUACAU,GGAGUGU,AGUGGUU,GAGAUGA,CUUUGGU,CAGGUGA,CUGGCUC,AUCCCUU,GGGUCUU,GAAUUGU,AAUCACU,AUGUGGG	ACCCGUA,UGCAUAG	AGCUUAU	105	2	23	1
ENSG00000086504	MRPL28	AAGGUGC,GUGCAAA,CAGUGCA,AGUGCAA,AACACUG,AAAGCUG,CUCUGGG,UGGCCCU,UGCAAAG,CUGGGCA,GUGGCCC,GGCAGGG,GGCCCUG,GCAGGGG	UCACAGU,AGCACCA,CAGUGCA,CCACAGG,UGCAUAG,GGAGAGA	NA	NA	14	0	6	0
ENSG00000086506	HBQ1	CUCAAAC,GAAGGUC,ACACGGG,GCCUGGG,ACUCAAA,CCCGCGU	NA	NA	NA	6	0	0	0
ENSG00000086548	CEACAM6	AGCAGCA,GGCUCAG,UCAAGUA,AGGAGCU,AGCACCA,GGCAAGA,UUGGCAC,UUUUUGC,UUGGCAA,UCCCUUU,CCUUCAU,GAGUUGA,GUCAGUU,AGUGGUU,CAGGUGA,UGAAGCU,GAGAACU,CUGGCUC,AAAGAAU,AAAGCUG,UAUCAGA,AUCCUUG,ACACACC,AUGUAAU,AUACAAG,UAGACUG,CCCCUGG,ACAAUAU,CCAGCAU,CCCUGUC,AUGACAC,UCAUGAU,ACUCCUC,UGACAUC,AGUGCUG,AGUGCUU,ACGCACU,AUCCUUU,AAAUUUC,UUGACAC,ACAGGUG,GGGUAAG,AAAGUAA,GUUAAUG,GAGUUGG,GAGUGUG,UUCUUGU,CUUGUGU,AAAGAGG,GAGAACC…	AGCUGCC,AGCACCA,UCAACGG,ACAGUAC,CAAAUGC,ACCCUGU,UUGGCAA,AAUCUCA,GCUACAU,GGAGUGU,AGUGGUU,UCCAGUU,GAGAACU,CUCCCAA,AAAGAAU,GGGUCUU,GAAUUGU,AAUCACU	NA	NA	97	0	18	0
ENSG00000086589	RBM22	AGCUUAU,UCACAUU,UUGGCAC,ACAGUAC,UGACCUA,UUUUUGC,ACAUUCA,UCCCUUU,CAGCAGG,ACUGCAU,GUCAGUU,GCUGGUG,CCACAGG,AACACUG,ACAGUAU,UCCAGUU,GUGACUG,AAAGAAU,GUAACAG,AAGUGCU,AUGUGGG,CCCCCAG,AUACAAG,CAAGAGC,CUGACUC,CAGGCUC,CAUGGAU,UGUCUUU,AGUGCCU,UCUAGAG,AAGUGCA,AAAUGGU,AUCCUUU,AAAUUUC,ACUGCAG,UUGACAC,AUGCCUU,AUCGUAC,GGGUAAG,AAGUAGC,GUUAAUG,AGAUGUG,UCAUUUG,UACAGUU,AAAGAGG,UUCCAUA,GUCUCUG,ACACGGG,AAAUCCC,CUGGGCA…	AGCAGCA,AAAGUGC,AUUGCAC,ACUAGAU,GCAGCAU,GUCCAGA,AUGGCAC,UCCCUUU,GAUUGUC,GCUACAU,AGUGGUU,UGCAUAG,GUGACUG,AUCCCUU,ACUGGCC,GUAACAG,AAGUGCU,AUGUGGG,AUCCUUG	AGCUUAU,ACAUUCA,GUGACUG	AUUGCAC,UCCCUUU	91	3	19	2
ENSG00000086696	HSD17B2	UCACAGU,UCCCUUU,AUGACAC,UUCAAGC,UCACAGG,GAGAAAU,UCAUUUG,UCCCUUG	GGCAAGA,CUCCCAA	UCCCUUU	NA	8	1	2	0
ENSG00000086827	ZW10	AGCAGCA,GCAGCAU,UCACCAC,UAAGACG,ACCCUGU,CUCCCAA,UAAUGCU,GAAUUGU,CUGACUC,CCUGUAC,ACCCUGG,CUCCCAC,AAGACAU,AAGUCUU,GGAAGCC,UAGGGCC,CUGGAAA,CCAGGAG,GGCUCUG,AAUUAUU,UGCUCAC,UUCCUCG,GUGGCCC,UCUGGAA,CAGGCCA	UCAAGUA,CAAAUGC,UAAGACG,CUACAGU,AAGGCAC,UGGUCCC,AUCCCUU,GGUUUAC	NA	NA	25	0	8	0
ENSG00000132470	ITGB4	CCUUCAU,UGUGCUU,CUUUGGU,GGACGGA,AAGUGCU,GGGCCCC,CCCCCAG,GGGGUGC,GGUUACC,AAGUGCA,UACAAAG,GGCGGGG,GGUGGGC,UUGGUUC,GCAGAAG,CCAGGAG,AGCAAAA,CCCAGGG	GAUAUGU,AUCACUA	CUUUGGU,AAGUGCU,GGUUACC	GAUAUGU	18	3	2	1
ENSG00000087074	PPP1R15A	AGGAGCU,ACCCUGU,AUGGCAC,CGUGUCU,GAUAUGU,AAGUGCU,ACAUAGA,UAUAAAG,CUGCCCC,CCCUGUC,AUAUAAC,UUAUGCA,GGACCUG,AACAAAC,AGUGCUU,UCUCGAG,GGCGCCU,UGAAGUG,GUCUCUG,GGUCUAG,GGGGUGG,CGAGGAC,AAAAAUC,GCUGUCU,ACCAGCA,CUUGUAU,GGAGGCA,GCCUGGG,GCGGAGG,CUACAAA,GGAGGAG,GGUGCGG,GGUGGUU,CCAGGAG,UCCGCGC,AGGCAGG,AAUUAUU,AGCAUUC,CGUCGCC,CACCAGC,CUCUUCC,GGGUGGU,UAGGCCG,GGAUGAG,CUCAGGG,GGGCGUG,UGGGGGA,GAGGCAG,CCCAGGG,CAGGCCA	UAAGACG,GGAGUGU,CCCUGAG,GCUGGUG,AAAGCUG	NA	NA	50	0	5	0
ENSG00000087077	TRIP6	GUAAACA,CAGCAGG,GAGAACU,UCAUACA,UCUUGAG,GAUUGGU,ACAGGUG,UUCUUGU,GAGAACC,UGGAGAU,ACUUGGA,AGUGAUC,GAGAAGA,GGGAACG,GUUUUGA	GGCUCAG,ACAGUAC,GUGACUG	NA	NA	15	0	3	0
ENSG00000073670	ADAM11	AGCAGCA,AAGGUGC,GUGCAAA,AGCUGCC,AGGAGCU,ACUAGAU,GUAAACA,GCAGCAU,AGGUAGU,GGAGACG,UGUGUGG,GGAAGAC,GGCAGUG,ACAUUCA,AUGGCAC,UCCCUUU,CAGCAGG,GAGUUGA,GCUACAU,GGAAUGU,AAGGCAC,CCCUGAG,AGUGCAA,GCUGGUG,UGCAUAG,CUUUGGU,AGCCCUU,CUGGCUC,CUCCCAA,AAAGCUG,GGGCCCC,CCCCCAG,AUCCUUG,UCACACA,UGGCCCU,GGGGUGC,GGUGGUC,UAGGUAU,GCAUCCC,CUGCCCC,UUCCUAG,GAGGGGC,UGCAUAU,ACUCCUC,CAGGCUC,CCUGUAC,GGGGCAG,UGAAAGG,GUGGGGA,GCCCUGU…	GGCUCAG,UCAAGUA,AGCACCA,UGCAUUG,CAAAUGC,UCACCAC,CAGUAGU,CAGUGCA,CUACAGU,UGUGUGG,GGAAGAC,GAAAUGU,UCCCUUU,CCUUCAU,UGUGCUU,GAGUUGA,GGAGUGU,UGGUCCC,CCACAGG,AUAAAGU,CUUUGGU,CGUACCG,AGCCCUU,GUGACUG,GAGAACU,GGAGAGA,ACUGGCC,GUAACAG,AUCACUA,AGGGUUG,CCCCCAG,AUCCUUG	AGCUGCC,GUAAACA,GGAAGAC,GGCAGUG,ACAUUCA,GCUACAU,CCCUGAG,CUUUGGU,UCACACA,UGAAAGG,CCAGGAG	GGCUCAG,UGCAUUG,UCACCAC,CAGUAGU,UCCCUUU,CGUACCG	145	11	32	6
ENSG00000197208	SLC22A4	UCACCAC,GGAAGAC,GCUGGUG,CCACAGG,GGGUCUU,ACACACC,CUUCACC,UUCAAGC,UCUCCAA,UCCAGAG,UCUUGAG,AAAUGGU,GAUUGGU,CAGUCCA,GUUAAUG,GAGUGUG,UUCUUGU,UCAUUUG,UACAGUU,AAUUUUA,ACACACU,AACUACU,AAGACAU,UAAUACA,CUGGAAA,UGACUGU,UGUAUGU,AGGGUCU,ACUGUAG,UCUGGAA,UUUCAAC,CUCUAGC,UGGAUAA,GGGAACG,CAGUCCU,UGUUAAU	ACUAGAU,GGCAGUG,AACGGAA,CGUACCG,GGGUCUU	NA	NA	36	0	5	0
ENSG00000087237	CETP	GCUACAU,CUCCAUU,UAAUGCU,AAUGCCC,ACUCCUC,CUUGGAG,GAGUUGG,GUGCUUG,UUAGGAU,GGAGGAG,GGGAGCU,CCUUCUG,UGGAUAA,AGGGAGG	CAGUAGU,UGUGCGU,AAGGCAC,AGCCCUU	NA	NA	14	0	4	0
ENSG00000087250	MT3	UCACCAC,CAGCAGG,CCACAGG,CUUCACC,GUCAUUG,CAGCAGA,CACCAGC,GUUCAUG,GCAGGGG	ACUAGAU,GUGACUG	NA	NA	9	0	2	0
ENSG00000087510	TFAP2C	AGCAGCA,UCAAGUA,AGCACCA,UUUUUGC,UGUGUGG,ACCCUGU,CAGCAGG,ACUGCAU,GGAAUGU,UAUUGCU,AACACUG,CUCCAUU,CUCCCAA,AAAGAAU,GGGUCUU,AAAGCUG,AGGGUUG,CCCCCAG,ACACACC,CUCAAAC,UGGCCCU,CCAGCAU,UUCCUAG,ACUGUUU,UCAUACA,AUCAUAC,UGACAUC,GAAACAU,AACAAAC,UUCAAGC,AAGUGCA,UCGUGCA,ACGCACU,CAAAGUG,ACCCUGG,UUUGCAC,ACUGCAG,UUGACAC,CUCCCAC,GAGUGUG,AGCCAGU,AAAGAGG,AAAACUG,UGUGUCA,AAGUGUG,GUGUCAC,ACACGGG,ACACACU,UUCAAAU,GUCAUUG…	AGCUGCC,AGCACCA,UCAACGG,CAAAUGC,UAAGACG,GAAAUGU,CCUUCAU,GCUACAU,UGGUCCC,GCUGGUG,ACAGUAU,UGCAUAG,AACGGAA,GUGACUG,GGGUCUU,AAUCACU,GGUUUAC,AGGGUUG,CCCCCAG	UCAAGUA,AGCACCA,ACCCUGU,UAUUGCU,AACACUG,AAAGCUG	AGCUGCC,AGCACCA,UCAACGG,UAAGACG,UGCAUAG	88	6	19	5
ENSG00000131037	EPS8L1	GCAGCAU,GUCCAGA,GGAAGAC,CCUUCAU,CUCCCAA,GAUCGAC,UAGACUG,UUUGCGA,GAGGCUG,ACUGCAG,CUCCCAC,CAGUCCA,UCCGCUC,AGCCAGU,UGGCCAC,GACUUCC,GCUAGCA,GGGGGAA,CCCACGU,AAGUCUU,GUCACUC,GGGGAGC,CUGCAGC,CCGGAGC,GGAGUCC,CUCAGGG,UGGGGGA,GGACUGC,UGGGGAA	UCAAGUA,ACCCUGU,GGCAGUG,UGGUCCC,CGUACCG,CUGGCUC,GGUUUAC,CCCCCAG	GAGGCUG	CUGGCUC	29	1	8	1
ENSG00000088320	REM1	CUACAGU,GGAGACG,GGAAGAC,CAGCAGG,GGAGAGA,GGUUUAC,AGGGUUG,CCCCCAG,AACGGCU,UACAAAG,AUGCACC,ACUCCAG,GGCGCCU,AACUGGU,AAAACUG,UGGCCAC,AACUACU,CUGGGCA,GGGGGAA,CUGGGGG,CAAAACU,UUUGUGC,CCUUCUG,GUGAGGU,UGGGACA,CCUUCUU,GCCUGGA,UGGGGGA,AUGAUGC,CCCAGGG,CAGGCCA	ACCCGUA,UGUGCUU,AAUACUG,AUGGCUU,CGUACCG,GUGACUG	NA	NA	31	0	6	0
ENSG00000088356	PDRG1	AAAGUGC,GUGCAAA,AGCUUAU,AUUGCAC,ACUAGAU,AGCACCA,GGCAAGA,GUCCAGA,AUGGCAC,CAGCAGG,UGUGCUU,GGAAUGU,GGAGUGU,AGUGCAA,UGGUCCC,GCUGGUG,AGCCCUU,ACUGGCC,GGGCCCC,CCCCCAG,ACACACC,CCUGCUG,UCAUAGA,AUGUAAU,CAAAGCA,CUGCCCC,CCAGCAU,AUGACAC,UCAUACA,UGACAUC,GAAGGUC,CUUGGAG,AGUGCUG,UUCAAGC,AGUGCCU,AAGUGCA,UCUUGAG,UACAAAG,UCUGGAG,AAAUGGU,UCCUUGC,ACCCUGG,UCACAGG,UUGACAC,CUCCCAC,UUCUGCA,CAGCAAA,ACAGGUG,AUGAGCU,AAAGUUU…	GAGGUAG,AGCUGCC,AUUGCAC,UGACCUA,CCAGUGU,CAGUGCA,UGUGUGG,GAAAUGU,AACAGUC,CCACAGG,AGCCCUU,GUGACUG,CUCCCAA,AGGUUAU,GGUUUAC	GGAAUGU	GAAAUGU	107	1	15	1
ENSG00000188559	RALGAPA2	GAGGUAG,AGCAGCA,AAGGUGC,GUGCAAA,AGCUGCC,UCACAUU,GGCUCAG,UCACAGU,AGGAGCU,GUAAACA,ACCCGUA,CAAAUGC,UGACCUA,UCACCAC,CAGUAGU,UGUGUGG,GGAAGAC,ACCCUGU,ACAUUCA,GAAAUGU,CAGCAGG,UGUGCUU,GUCAGUU,CCCUGAG,CACAGUG,AGUGCAA,GCUGGUG,AACACUG,AUAAAGU,CUUUGGU,CAGGUGA,GAGAACU,CUGGCUC,CUCCCAA,GGAGAGA,UCCCACA,ACUGGCC,AAAGCUG,AAGUGCU,AUGUGGG,GGGCCCC,AGGGUUG,CCUGCUG,UAUAAUA,GGUAGAC,GAUCAGA,UAUAAAG,CUCUGGG,UGGCCCU,GGGGUGC…	AGCAGCA,AAGGUGC,GUGCAAA,AGCUUAU,GGCUCAG,AGCACCA,GGCAAGA,UGCAUUG,ACCCGUA,ACAGUAC,GCAGCAU,CAAAUGC,UCACCAC,CCAGUGU,UAAGACG,CAGUGCA,GGAGACG,GGCAGUG,ACAUUCA,UUGGCAA,CGUGUCU,UCCCUUU,GGAGUGU,UGGUCCC,GCUGGUG,AGUGGUU,CCACAGG,AUAAAGU,UGCAUAG,CGUACCG,CGGAUCC,AGCCCUU,GUGACUG,CUGGCUC,CUCCCAA,AGGUUAU,GGACGGA,GGAGAGA,GGGUCUU,ACUGGCC,AAAGCUG,GAAUUGU,AAUCACU,AUCACUA,GGUUUAC,AGGGUUG	UCACAGU,GGAAGAC,ACAUUCA,UGUGCUU,CACAGUG,AGUGCAA,AUGACAC,UGAAAGG,GAAACAU,AACAUUC	GGCAAGA,CAGUGCA,GGAGACG,UCCCUUU,CGUACCG,CUCCCAA,AGGGUUG	214	10	46	7
ENSG00000089048	ESF1	AGCAGCA,AAAGUGC,GUGCAAA,GGCUCAG,AUUGCAC,UCAAGUA,UCACAGU,ACUAGAU,GUAAACA,UGCAUUG,GCAGCAU,CAAAUGC,UGACCUA,UCACCAC,GUCCAGA,CAGUAGU,UAAGACG,UUUUUGC,CAGUGCA,CUACAGU,CGUGUCU,UCCCUUU,UGUGCUU,GCUACAU,GUCAGUU,GGAAUGU,GGAGUGU,CACAGUG,AUGGCUU,GCUGGUG,AGUGGUU,CCACAGG,AUAAAGU,GUAGUGU,GAGAUGA,CUUUGGU,CAGGUGA,GUGACUG,CUCCAUU,GAGAACU,CUCCCAA,GGAGAGA,AAAGAAU,AUCCCUU,GGGUCUU,AAAGCUG,UAAUGCU,AAGUGCU,GAAUUGU,AAUCACU…	GAGGUAG,AGCAGCA,GUGCAAA,GGCUCAG,UCAAGUA,UCACAGU,AGGAGCU,ACUAGAU,AGCACCA,GUAAACA,GGCAAGA,UCAACGG,ACCCGUA,ACAGUAC,CAAAUGC,UGACCUA,CAGUAGU,GGAGACG,UGUGUGG,ACAUUCA,UUGGCAA,CGUGUCU,GAAAUGU,AACAGUC,GCUACAU,GUCAGUU,AAGUCAC,AAUACUG,AAGGCAC,AGUGCAA,UGGUCCC,AUGGCUU,UAUUGCU,GCUGGUG,AGUGGUU,CCACAGG,AACGGAA,CUUUGGU,UGAAGCU,CUCCAUU,CUGGCUC,CUCCCAA,AGGUUAU,AAAGAAU,UCCCACA,AAAGCUG,GGUUUAC,AGGGUUG	AGCAGCA,GCAGCAU,GAAUUGU,UAUAAAG	UCAAGUA,CAAAUGC,AAAGCUG	215	4	48	3
ENSG00000089163	SIRT4	AGCAGCA,UCAAGUA,CAGUGCA,GUCAGUU,AUAAAGU,AAAGCUG,UAUAAAG,CCCUGUC,UCUGGAG,AGCAGCG,UCAUUUG,UGAGAAU,GUCAUUG,AGCAGCU,UCUGGAA,GAGAAGA,CUGUUGA,CUAUACA,GGGAACG	UCACAGU,AGCACCA,UCAACGG,CAAAUGC,CGUGUCU,GAGUUGA,AGUGGUU,AAAGCUG	AGCAGCA	CAAAUGC	19	1	8	1
ENSG00000089195	TRMT6	GUGCAAA,AGCUUAU,CAAAUGC,UUGGCAA,GCUACAU,AAGGCAC,UAUUGCU,AUAAAGU,AACGGAA,GAGAACU,AAAGAAU,UAAUGCU,GAAUUGU,AAUGCCC,ACAUAGA,UCACACA,UAUAAAG,CUCACAC,UAGACUG,UUCCUAG,AUGACAC,GGUUGUC,ACUCCUC,UCAUACA,GAGUAUU,ACUCAGC,AUGCACC,GUCAACA,AAAUUUC,UUUGCAC,ACUCAGG,UUGACAC,ACAGGUG,CUAGUCC,AAAGUUU,GUAUGUU,UGUAUAA,UCCGCUC,UGAAGUG,UGAGAAU,GAGAACC,UGUGUCA,GUGUCAC,GGUCUAG,ACACACU,UUCAAAU,GGGGGAA,CUUGGGC,AAGACAU,CUUGUAU…	UCACAUU,AUUGCAC,ACAGUAC,CAGUAGU,UUUUUGC,ACCCUGU,CGUGUCU,UGUGCGU,GCUACAU,AAGGCAC,CCCUGAG,AUGGCUU,CCACAGG,CUCCCAA,AAAGCUG	AAGGCAC,UAUUGCU,UCACACA,CUCACAC	UUUUUGC	69	4	15	1
ENSG00000249115	HAUS5	AGCUGCC,GGCUCAG,AUUGCAC,AGGAGCU,GUAAACA,GCAGCAU,CCAGUGU,UAAGACG,UUUUUGC,UGUGUGG,GGAAGAC,GGCAGUG,ACAUUCA,AUGGCAC,GAAAUGU,CAGCAGG,AAUCUCA,ACUGCAU,AGUGCAA,UGGUCCC,AUGGCUU,UAUUGCU,CAGGUGA,AGCCCUU,GUGACUG,CUGGCUC,GGAGAGA,UCCCACA,AAAGCUG,AAGUGCU,GAAUUGU,AAUCACU,AUCACUA,CCUGCUG,CUCAAAC,UUGUUCG,UCACACA,AUGUAAU,AUACAAG,UAUAAAG,CAAAGCA,UGGCCCU,GGGGUGC,GGUGGUC,ACAUUAC,UUGGUCC,CUGACUC,GAGGGGC,AUGACAC,AAUGUUG…	GGCUCAG,UCAAGUA,AGCACCA,ACCCGUA,UGACCUA,UCACCAC,CAGUGCA,GGAAGAC,UUGGCAA,UCCCUUU,AAGUCAC,GGAGUGU,AGUGCAA,CAGGUGA,CGUACCG,CGGAUCC,GUGACUG,CUCCAUU,CUGGCUC,CUCCCAA,GGAGAGA,AUCCCUU,UCCCACA,AAAGCUG,AUCACUA,CCCCCAG	AAGUGCU,UGAAAGG	NA	148	2	26	0
ENSG00000010256	UQCRC1	CAGCAGG,AAGUGCU,GGUGGUC,AGUGCUG,GGUGGGC,GGUGGUU,UAGAGGA,CAGCAGA,GGAUUUU,GGCCCUG	GUGACUG,GGAGAGA	NA	NA	10	0	2	0
ENSG00000089639	GMIP	GAGGUAG,AGCUGCC,GGCAGUG,CCCUGAG,CUCCCAA,CUGGACU,CUCUGGG,UGGCCCU,CCAGCAU,CCCUGUC,CUUCACC,AACCUGG,GUGGGGA,GGACCUG,GAAGGUC,GAGUAUU,CUCCCAC,GAGCUGC,AAGUAGC,UGGCCAC,GGGUGUU,CUGGGCA,GGGGGAA,GACCUGG,ACCAGCA,AACCUGU,GGAGGCA,GGCGGGG,GGUGGGC,CCCACCU,UAGAGGA,CCAGGAG,AGGCAGG,GAGCCCC,CACCAGC,GAGCCCU,CUCUUCC,GUGGCCC,GGAGUCC,GGCCCUG,UAGGCCG,UGGGACA,UGGGGGA,AGCAAAA,GAAGGAA,UCACAAG,AGGACAC,GAGGCAG,CCCAGGG	AAGGUGC,AGGAGCU,UGCAUUG,UCACCAC,UGGUCCC,GGAGAGA,UCCCACA,GGUUUAC	CCCUGAG	UGCAUUG	49	1	8	1
ENSG00000089692	LAG3	UGCUGAC,UGGACUG,GGACUGC	NA	NA	NA	3	0	0	0
ENSG00000089723	OTUB2	GAGGUAG,AGCAGCA,AAGGUGC,UCACAUU,GGCUCAG,UCAAGUA,AGCACCA,UUGGCAC,GCAGCAU,UGACCUA,GUCCAGA,CCAGUGU,UAAGACG,UUUUUGC,CUACAGU,GGAGACG,ACAUUCA,UUGGCAA,UCCCUUU,UGUGCGU,CAGCAGG,AAUCUCA,UGUGCUU,GCUACAU,AAGUCAC,GGAAUGU,CCCUGAG,CACAGUG,UGGUCCC,AUGGCUU,AGUGGUU,CCACAGG,UCCAGUU,CAGGUGA,AGCCCUU,GUGACUG,CUCCAUU,CUGGCUC,GGAGAGA,AUCCCUU,UCCCACA,ACUGGCC,UAAUGCU,GGGCCCC,AUCCUUG,AUAAUAC,CCUGCUG,CUCAAAC,UAUAAUA,UCAUAGA…	AGCAGCA,AAGGUGC,AGCUGCC,UCAAGUA,AGGAGCU,ACUAGAU,UGCAUUG,UCAACGG,ACCCGUA,GCAGCAU,CAAAUGC,CCAGUGU,CAGUAGU,CUACAGU,GGAGACG,GGAAGAC,GGCAGUG,ACAUUCA,UUGGCAA,AUGGCAC,GAAAUGU,UCCCUUU,CCUUCAU,UGUGCUU,GAUUGUC,GAGUUGA,AAUACUG,AAGGCAC,AGUGCAA,GUAGUGU,CAGGUGA,GUGACUG,CUGGCUC,AAAGAAU,GGGUCUU,AUCACUA,CCCCCAG	GAGGUAG,AGCACCA,UGUGCUU,AAGUCAC,CCCUGAG,CUGGCUC,UAAUGCU,CUGGACU,GUGACAG	AAGGUGC,AGCUGCC,AGGAGCU,UGCAUUG,AAGGCAC	184	9	37	5
ENSG00000090447	TFAP4	AGCAGCA,UUGGCAC,ACAGUAC,GGAAGAC,UUGGCAA,AAGGCAC,ACAGUAU,CUGGCUC,UCCCACA,AAGUGCU,GGGCCCC,CCCCCAG,AAUGCCC,AUAAUAC,AGUGCCG,UAUAAUA,CUCUGGG,GGGGUGC,CUGCCCC,CCCUGUC,UGACAUC,AACCUGG,AACAAAC,AGUGCCU,AGUGCUU,AAGUGCA,UACAAAG,GCUUCCU,AAAUUUC,CUCCCAC,CAGCAAA,GGCACGG,UACAGUU,AAAGAGG,AAUUUUA,GUCUCUG,GGCUGCG,GGGGUGG,CUGGGCA,AAAAAUC,ACCUGGA,GACCUGG,CUGGGGG,UGGCUGC,AACCUGU,GGAGGCA,AAAAACC,GAGACCU,CUCCAGC,UCAUUCG…	AAAGUGC,CAAAUGC,ACAUUCA,UGUGCGU,GCUGGUG,CGUACCG,UCCCACA,AUCACUA,GGUUUAC,AUGUGGG,CCCCCAG	ACAGUAC,AAGGCAC,ACAGUAU,AAGUGCU,UAUAAUA,AGUGCUU	AAAGUGC,ACAUUCA,AUGUGGG	59	6	11	3
ENSG00000090470	PDCD7	AGCAGCA,UGACCUA,UUUUUGC,CUACAGU,UUGGCAA,AUGGCAC,AAGUCAC,GGAGUGU,GUGACUG,CUCCAUU,CUGGCUC,CUCCCAA,AUCCUUG,ACACACC,AGUGCCG,UCACACA,CUGGACU,CAAGAGC,UUCCUAG,GUCUUGC,AUAUAAC,CAUGGAU,AACAAAC,UCUCCAA,CAAAGUG,UAAGACU,AUCCUUU,AGCAGCG,AAAUUUC,UUUGCAC,CUCCCAC,CAGCAAA,ACAGGUG,GAGUGUG,AGCCAGU,UUCUAAU,AAAACUG,UUCCAUA,AAUUUUA,AAAAAUC,GGGUUUA,GUAUUCU,AGCAGCU,UUAGGAU,AAAAACC,AGUAGAC,ACCCAUU,GUCACUC,GCACCAU,CAAAACU…	GAGGUAG,AGCAGCA,AGGAGCU,CAAAUGC,CCUUCAU,AAUCUCA,GAUUGUC,GAGUUGA,AAUACUG,AGUGCAA,UGGUCCC,GCUGGUG,CUCCAUU,GAGAACU,GGGUCUU,AAUCACU,GGUUUAC,CCCCCAG	AAGUCAC,GUGACUG,CAAGAGC,GUCACUC	GAUUGUC	74	4	18	1
ENSG00000090487	SPG21	GCAGCAU,ACAUUCA,AUGGCAC,CACAGUG,AACACUG,GAGAACU,GAUAUGU,ACACACC,AUACAAG,CAGUCCA,CAGCAAA,AAAGAGG,AAGAACC,GAGAACC,GACCAUG,AAGUGUG,UUCAAAU,UGGAGAU,AAAAACC,CAAAACU,ACUCAAA,UAAUAUC,AACAUUC,GAGUCUU,CAGUUAC,GCAGGAC,AAAGUAC,AAAAGUA,AGCAAAA,CUAUACA,GAAGGAA,CAGUCCU	UCAAGUA,ACAGUAC,GGAGACG,GGCAGUG,UCCCUUU,UGCAUAG	CACAGUG	GGAGACG	32	1	6	1
ENSG00000090539	CHRD	GAGGUAG,AGCUGCC,AGGUAGU,GAAAUGU,CAGCAGG,GGAGUGU,AAGGCAC,CCACAGG,UCCCACA,GGGGCAG,GAAGGUC,CUUGGAG,UCUCCAA,AGCCAGU,AGAUAAA,AAAUCCC,GGGGUGG,AAAAAUC,CUGCUCA,CAAAACU,ACUUGGA,CCAGGAG,AGGCAGG,GGCAGGG,GCAGGAC,UCCCACC,CUCAGGG,GAGGCAG,CAGGCCA	GAGGUAG,AAGGUGC,ACUAGAU,UCACCAC,CGGAUCC,AGCCCUU,GUGACUG	GAGGUAG,AGGUAGU,AAGGCAC	AAGGUGC	29	3	7	1
ENSG00000090581	GNPTG	GUGCAAA,GGCUCAG,AGGAGCU,GUAAACA,GGCAAGA,AGGUAGU,CUACAGU,GGAAGAC,GGCAGUG,UGUGCUU,AGUGCAA,UGGUCCC,AACACUG,GAGAUGA,CAGGUGA,GUGACUG,CUGGCUC,ACUGGCC,AAAGCUG,AAGUGCU,GGUUUAC,UAUCAGA,UAUAAUA,UCAUAGA,GGGGUGC,GGUGGUC,CCCCUGG,CUGCCCC,CUAGUAG,GUCUGCC,GCUCGGU,GGUUGUC,ACUGUUU,GAGGCUG,CAUGGAU,UUAUGCA,CUUGGAG,GAGUAUU,AAGUGCA,UCUGGAG,AUGCACC,AAAUUUC,ACUCAGG,ACAGGUG,CUAGUCC,AAAGUUU,GGCACGG,GGCGCCU,GUAUGUU,GAGUGUG…	GGCUCAG,AGCACCA,GUAAACA,CCAGUGU,CAGUGCA,ACAUUCA,UUGGCAA,AAUACUG,GGAGUGU,AUGGCUU,CCACAGG,ACAGUAU,UCCAGUU,UGCAUAG,CGUACCG,UGAAGCU,AGCCCUU,CUCCAUU,CUGGCUC,AAAGAAU,GGGUCUU,GUAACAG,AAUCACU,AUCACUA	GUGCAAA,AGGUAGU,UGUGCUU,AGUGCAA,AACACUG,AAGUGCU,GGUUUAC,UAUCAGA,UAUAAUA,AUGCACC	CAGUGCA,ACAUUCA,AUGGCUU,CCACAGG,UCCAGUU,UGCAUAG	114	10	24	6
ENSG00000090615	GOLGA3	AGCAGCA,AAAGUGC,AGCUUAU,AGCUGCC,UCACAUU,GGCUCAG,AUUGCAC,UCAAGUA,ACCCGUA,GCAGCAU,UGACCUA,CCAGUGU,ACCCUGU,GGCAGUG,CAGCAGG,AAUCUCA,GAGUUGA,GGAGUGU,AAGGCAC,UGGUCCC,UAUUGCU,GCUGGUG,AACACUG,GAGAUGA,CAGGUGA,CGGAUCC,GAGAACU,CUCCCAA,AUCCCUU,UCCCACA,AAAGCUG,UAAUGCU,AAGUGCU,GGGCCCC,UAUCAGA,ACACACC,ACAUAGA,AUAAUAC,CCUGCUG,CUCAAAC,AGUGCCG,UAUAAUA,UCACACA,CUGGACU,GAUCAGA,CAAAGCA,CUCACAC,CGAGGAG,CCCCUGG,CUGCCCC…	GAGGUAG,AGCAGCA,AGCUUAU,AUUGCAC,UCAAGUA,AGGAGCU,AGCACCA,GUAAACA,UCAACGG,ACAGUAC,GCAGCAU,CAAAUGC,UGACCUA,AGGUAGU,UCACCAC,UAAGACG,UUUUUGC,CUACAGU,ACAUUCA,UUGGCAA,AACAGUC,CAGCAGG,GAUUGUC,AAGGCAC,CCCUGAG,UGGUCCC,AUGGCUU,AACACUG,ACAGUAU,UCCAGUU,UGCAUAG,CAGGUGA,AGCCCUU,GUGACUG,CUCCAUU,GAGAACU,CUGGCUC,GGACGGA,GGAGAGA,AAAGAAU,AUCCCUU,UCCCACA,GGGUCUU,ACUGGCC,GUAACAG,GGUUUAC,CCCCCAG	AUUGCAC,UCAAGUA,ACCCUGU,UGGUCCC,UAUUGCU,AAAGCUG,UAAUGCU,ACUGUUU,CCUGUAC	AGCACCA,UCAACGG,UGACCUA,UAAGACG,CUACAGU,AAGGCAC,ACAGUAU	208	9	47	7
ENSG00000090776	EFNB1	AGCAGCA,AAAGUGC,AGGAGCU,GGCAAGA,GCAGCAU,GUCCAGA,UAAGACG,UUUUUGC,UGUGUGG,GGCAGUG,CAGCAGG,GAGUUGA,AAGGCAC,AGCCCUU,CUCCCAA,GGAGAGA,UCCCACA,ACUGGCC,CCUGCUG,AUACAAG,UAUAAAG,CUCUGGG,GGGGUGC,ACAUUAC,CUGCCCC,CAAGAGC,GAGGGGC,GGUUACC,CAGGCUC,GGGGCAG,GUGGGGA,AGUGCCU,AAGUGCA,AAGGCGC,UACAAAG,CAAAGUG,GCUUCCU,UAAGACU,AGCAGCG,ACCCUGG,CUCCCAC,GAGUUGG,GGGCGUA,UUCCAUA,GUGCCUG,GGCUGCG,GGGGUGG,CUGGGCA,GGGGUCC,ACCUGGA…	UCAAGUA,ACCCGUA,CAAAUGC,CCAGUGU,GGAAGAC,AACAGUC,GAUUGUC,GAGUUGA,GGAGUGU,AGUGCAA,UGGUCCC,GUGACUG,GAUAUGU,ACUGGCC,AAAGCUG,AUCACUA,GGUUUAC	AAAGUGC,UAAGACG,AAGGCAC,CAAGAGC,UAAGACU,CUCCCAC,CCAGGAG	AACAGUC,GAUUGUC,AGUGCAA,GGUUUAC	98	7	17	4
ENSG00000090932	DLL3	GGAGACG,CCCCCAG,CUCUGGG,GGGGUGC,CCCCUGG,CUGCCCC,CUGACUC,GAGGCUG,GGGGCAG,UCUAGAG,ACUCCAG,GAGAAAU,AAAGUAA,AAAGUUU,AAAACUG,UUCAAAU,GGGGUGG,CUGGGCA,AAAAAUC,CUGGGGG,CAAAACU,GGAGGAG,GGUGCGG,GGCAGGG,UUAGAGA,UUUCAAC,GAGAAGA,AGGAUGU,GAGUACC,CAGGCCA	UGUGCUU,CUGGCUC,AAAGAAU,AUCCCUU,AUCACUA	NA	NA	30	0	5	0
ENSG00000090971	NAT14	GAGGUAG,AGGAGCU,CAGUGCA,UGUGCGU,CAGGUGA,CUCCCAA,GGAGAGA,GGGCCCC,CUCAAAC,UCACACA,CUCUGGG,GGGGUGC,CCCCUGG,GAGGGGC,GCUCGGU,CAGGCUC,GAGGCUG,GGGGCAG,GCCCUGU,GAGGUAU,AACAAAC,UCUGGAG,ACAUCAC,CUCCCAC,AAACGGU,GGUUGAC,GGCACGG,GGCGCCU,AAGAACC,GGGGUGG,CUGGGCA,AACUCUA,UGGAGAU,UGCUGAC,GUAUUCU,CUGGGGG,AAAAACC,GCCUGGG,CUGCUCA,UGAGGAC,GGAGGAG,UGCCCUG,GGUGGUU,GGCAGCG,CGGCCUG,GGGUGGU,GAGAAGA,CGCCUCC,GAAGGAA,AGGGAGG…	AAGGUGC,UCACAGU,ACCCGUA,GGAAGAC,GGAGUGU,UGGUCCC,GCUGGUG,GUAGUGU,UGAAGCU,CUGGCUC,AAAGAAU,ACUGGCC,GUAACAG,AUCACUA,GGUUUAC	CAGUGCA	UCACAGU	54	1	15	1
ENSG00000091128	LAMB4	UCACAGU,UGCAUUG,GAAAUGU,GUCAGUU,AAGGCAC,AAAGAAU,GAAUUGU,CUAGUAG,CUGACUC,AAUGUUG,GUGGGGA,UACAAAG,ACAUCAC,UCACAGG,AAAUUUC,AAAGUUU,UGAAGUG,AAUUUUA,UGGAGAU,CUAGUAA,GUAUUCU,AAGACAU,AGUAGAC,UCAACAG,CUCCAGC,UGUAUGU,GAGCCCC,UUUCAAC,GGCAUUG,GUUAGGA,AAACUGU,GAAGGAA,AGGACAC,CCCAGGG,UGGGGAA	GGCAAGA,AAUCUCA,GCUACAU,GUCAGUU,AGUGGUU,CGGAUCC,AUCCCUU,GAAUUGU,CCCCCAG	NA	NA	35	0	9	0
ENSG00000091140	DLD	AGCAGCA,UCACAUU,GGCUCAG,ACUAGAU,GUAAACA,UGCAUUG,UUGGCAC,GCAGCAU,CAAAUGC,UAAGACG,CUACAGU,ACAUUCA,AUGGCAC,AACAGUC,UGUGCUU,GAGUUGA,GCUACAU,GGAAUGU,AAGGCAC,CCCUGAG,AGUGCAA,GUGACUG,CUGGCUC,CUCCCAA,AAAGAAU,GAUAUGU,GUAACAG,AAAGCUG,AUCACUA,UAUCAGA,ACACACC,AAUGCCC,CCUGCUG,AUGUAAU,GAUCAGA,UCCUAUA,CUGCCCC,ACAAUAU,UUCCUAG,GAGGGGC,UCAUGAU,ACUGUUU,CUUCACC,AUAUAAC,GGGGCAG,UGAAAGG,UGUCUUU,CUUGGAG,GAAACAU,GAGUAUU…	GGCUCAG,UCAAGUA,AGCACCA,UGCAUUG,GCAGCAU,CAAAUGC,GUCCAGA,CAGUAGU,CAGUGCA,UGUGUGG,GGAAGAC,GGCAGUG,UUGGCAA,GAAAUGU,UCCCUUU,UGUGCGU,GCUACAU,GUCAGUU,AAUACUG,AGUGCAA,UGGUCCC,ACAGUAU,UCCAGUU,AGCCCUU,GGACGGA,GGGUCUU,GAAUUGU,AGGGUUG,AUCCUUG	UCACAUU,GUAAACA,GAAACAU,UAAGACU,CAGUCCA,UGAAACA,UAAUACA	GGCUCAG,GCAGCAU,GGCAGUG,AGUGCAA,AGGGUUG	131	7	29	5
ENSG00000091262	ABCC6	AGCAGCA,GUCCAGA,GGCAGUG,GAAAUGU,CAGCAGG,AAUCUCA,ACUGCAU,UGUGCUU,UAUUGCU,CAGGUGA,GGGCCCC,CCCCCAG,ACACACC,CUCAAAC,CUCUGGG,GGUGGUC,CGAGGAG,CCAGCAU,UCAUGAU,GAGGCUG,GGGGCAG,UGACAUC,CUUGGAG,UCCAGAG,AAAUGGU,ACCCUGG,GUCAACA,UUUGCAC,ACUCCAG,ACUGCAG,CAGUCCA,ACAGGUG,GAGCUGC,GUUAAUG,AGCCAGU,AAAACUG,UGGCCAC,UGUGUCA,GUGUCAC,GGUCUAG,ACACACU,GGCUGCG,GGGUGUU,CUGGGCA,AAAAAUC,GGGGGAA,UGAGUCU,GUGCUUG,CUGGGGG,UGGCUGC…	CAAAUGC,GGCAGUG,CAGCAGG,AUAAAGU,CGGAUCC,AGCCCUU,GUGACUG,CUGGCUC,GGAGAGA	NA	NA	87	0	9	0
ENSG00000091317	CMTM6	GAGGUAG,AGCAGCA,AAAGUGC,AAGGUGC,GGCUCAG,ACAGUAC,UGACCUA,UUUUUGC,GGAAGAC,ACCCUGU,ACAUUCA,AACAGUC,GCUACAU,CCCUGAG,UGGUCCC,AUGGCUU,GCUGGUG,AGUGGUU,AACACUG,AUAAAGU,ACAGUAU,CUUUGGU,GUGACUG,CUCCAUU,GAGAACU,CUCCCAA,AAAGAAU,GAUAUGU,GUAACAG,AAUCACU,AUCACUA,GGUUUAC,CCUGCUG,CUCAAAC,UAUAAUA,AUGUAAU,UAUAAAG,CAAAGCA,UAGGUAU,ACAAUAU,CAAGAGC,UUGGUCC,AUGACAC,GUCUUGC,AACCGUU,ACUGUUU,ACUCCUC,AUCAUAC,UGACAUC,GCCCUGU…	AGCAGCA,AAAGUGC,AAGGUGC,UGCAUUG,UUGGCAC,ACAGUAC,CAAAUGC,GUCCAGA,CAGUAGU,UAAGACG,GGCAGUG,ACAUUCA,UUGGCAA,CGUGUCU,UCCCUUU,AACAGUC,GAUUGUC,GCUACAU,UGGUCCC,GCUGGUG,ACAGUAU,UGCAUAG,CGUACCG,CUCCCAA,AGGUUAU,AAAGCUG,GGUUUAC,AUGUGGG,AGGGUUG	GAGGUAG,UGGUCCC,CUUUGGU,CUCCCAA,UAUAAAG,UUGGUCC,UAAGGCA	AAGGUGC,UGGUCCC,AAAGCUG	144	7	29	3
ENSG00000091536	MYO15A	UGUGUGG,GGAAGAC,GGCAGUG,ACAUUCA,CAGCAGG,GAGUUGA,GGAAUGU,CCCUGAG,CACAGUG,GGGUCUU,AAGUGCU,GGGCCCC,CCUGCUG,CUCAAAC,UCAUAGA,CUCUGGG,GAGGGGC,AUGACAC,CAGGCUC,GGGGCAG,UGAAAGG,GUGGGGA,AGUGCUU,AAGUGCA,UCUGGAG,UUUGCAC,GAGAAAU,GAGUUGG,UUCUUGU,CUUGUGU,AACUGGU,UGUGUCA,GUGUCAC,CUUACAG,GGCUGCG,UUCAAAU,CUGGGCA,GUCAUUG,UCCCUUG,GGGGGAA,GCUGUCU,UGAGUCU,CUUGGGC,CUGGGGG,UGAUCCA,GUGUGGC,UGGCUGC,CUGCUCA,CAAAACU,UCAUUCG…	UGCAUUG,GGAGACG,GGAAGAC,GAAAUGU,UCCCUUU,AACGGAA,CGUACCG,GUGACUG,CUCCCAA,ACUGGCC,GUAACAG,CCCCCAG	NA	NA	73	0	12	0
ENSG00000091583	APOH	CAGUAGU,UGUGUGG,UCCUUGC,AAAUUUC,AAGUGUG,GUGUGGC,GUGACAG,UUUGUGC,CAGUAGA,GGAUGAG	GUGCAAA	NA	NA	10	0	1	0
ENSG00000091986	CCDC80	GAGGUAG,AGCAGCA,AAAGUGC,GUGCAAA,UCACAUU,GGCUCAG,AUUGCAC,UCAAGUA,UCACAGU,AGGAGCU,ACUAGAU,GUAAACA,UGCAUUG,UUGGCAC,ACAGUAC,GCAGCAU,CAAAUGC,UGACCUA,UCACCAC,CCAGUGU,CAGUAGU,UUUUUGC,CUACAGU,UGUGUGG,GGAAGAC,ACCCUGU,ACAUUCA,UUGGCAA,GAAAUGU,UCCCUUU,CCUUCAU,AACAGUC,CAGCAGG,AAUCUCA,ACUGCAU,GUCAGUU,AAGUCAC,AAUACUG,GGAAUGU,GGAGUGU,CCCUGAG,CACAGUG,AGUGCAA,UGGUCCC,UAUUGCU,GCUGGUG,AGUGGUU,CCACAGG,AACACUG,AUAAAGU…	GAGGUAG,AGCAGCA,AAAGUGC,AAGGUGC,GUGCAAA,GGCUCAG,UCAAGUA,AGGAGCU,ACUAGAU,AGCACCA,GUAAACA,GGCAAGA,UGCAUUG,UCAACGG,ACCCGUA,ACAGUAC,GCAGCAU,CAAAUGC,UGACCUA,UAAGACG,CAGUGCA,CUACAGU,GGAGACG,UGUGUGG,GGAAGAC,ACAUUCA,UUGGCAA,AUGGCAC,CGUGUCU,GAAAUGU,UCCCUUU,CCUUCAU,AACAGUC,AAUCUCA,GAUUGUC,GAGUUGA,GCUACAU,GUCAGUU,AAGUCAC,AAUACUG,GGAGUGU,AGUGCAA,UGGUCCC,AUGGCUU,UAUUGCU,GCUGGUG,AGUGGUU,CCACAGG,GAGAUGA,ACAGUAU…	GGAAGAC,AACACUG,UCCAGUU,AAAGAAU,AAAGCUG,UGAGGAC	AGCACCA,AUGGCAC,GCUACAU,UGCAUAG,CGUACCG	352	6	71	5
ENSG00000092067	CEBPE	UCACAGU,CAGUGCA,CAGCAGG,CACAGUG,AGUGCAA,CCCCCAG,GGUCUAG,GGGGUCC,CUAGGCU,AUGUCUG,GCAACUU,UAGGCCG,CUCAGGG	UCACAGU,GGCAAGA,CAGUGCA,GGAGACG,GUGACUG	AGUGCAA	CAGUGCA	13	1	5	1
ENSG00000092140	G2E3	AGCAGCA,AAGGUGC,GUGCAAA,AGCUUAU,UCACAUU,AUUGCAC,UCAAGUA,UGCAUUG,CAAAUGC,GUCCAGA,UUUUUGC,GGCAGUG,ACAUUCA,GAAAUGU,CCUUCAU,AACAGUC,GCUACAU,AAGUCAC,AAUACUG,GGAAUGU,AAGGCAC,AUGGCUU,GCUGGUG,CCACAGG,AUAAAGU,GAGAUGA,UGCAUAG,CUUUGGU,UGAAGCU,AGCCCUU,GUGACUG,CUCCCAA,GGAGAGA,AAAGAAU,UCCCACA,GAUAUGU,UAAUGCU,GAAUUGU,AAUCACU,AUCACUA,AUCCUUG,ACAUAGA,AUAAUAC,CUCAAAC,UAUAAUA,UUGUUCG,AUGUAAU,AUACAAG,GAUCAGA,UAUAAAG…	AUUGCAC,ACUAGAU,GUAAACA,UCAACGG,ACCCGUA,GCAGCAU,CAAAUGC,UGACCUA,CAGUAGU,ACAUUCA,CGUGUCU,GAAAUGU,UCCCUUU,AAUCUCA,GAUUGUC,GAGUUGA,GCUACAU,GUCAGUU,AAGUCAC,AAGGCAC,CCCUGAG,UGGUCCC,AUGGCUU,GCUGGUG,CCACAGG,GAGAUGA,ACAGUAU,CUUUGGU,CGGAUCC,CUCCCAA,AGGUUAU,GGACGGA,GGAGAGA,AAAGCUG,AAUCACU,GGUUUAC,UAUCAGA	AGCAGCA,GUGCAAA,UCAAGUA,GGAAUGU,AAAGAAU,UAAUGCU,AUAAUAC,UAUAAAG,AGCAGCG	UCAACGG,CAAAUGC,GAAAUGU,GAGUUGA,GCUACAU,AAGGCAC,CCACAGG,AAAGCUG	164	9	37	8
ENSG00000092295	TGM1	CAGUGCA,AGUGCAA,GUAGUGU,CCCCCAG,CUGGACU,CUGACUC,GGGGCAG,UCCUUGC,ACUCCAG,GAGCUGC,CUUGGGC,UCCCUCU,AGUGUGC,CCCACCU,GGGAGCU,GGGGAGC,UGCUCAC,GAGCCCU,CCCUCCG,CCAGUGC	UCACAGU,AGGAGCU,CAGUGCA,UAUUGCU,AUCCCUU	NA	NA	20	0	5	0
ENSG00000092607	TBX15	GGCUCAG,AUUGCAC,UCACAGU,UGCAUUG,UUGGCAC,CAAAUGC,AGGUAGU,GUCCAGA,UUGGCAA,CCUUCAU,UGUGCUU,GAGUUGA,GUCAGUU,CACAGUG,AGUGCAA,UAUUGCU,AGUGGUU,CCACAGG,GUAGUGU,UCCAGUU,CAGGUGA,CUCCAUU,CUGGCUC,CUCCCAA,UCCCACA,AAAGCUG,UAAUGCU,GAAUUGU,GGUUUAC,AUGUGGG,AUCCUUG,AAUGCCC,UCACACA,CUGGACU,AUACAAG,UAUAAAG,CUCUGGG,CAAAGCA,CUCACAC,GAGGGGC,GUCUUGC,CUUCACC,ACUCCUC,UCAUACA,AACCUGG,UGUCUUU,GCCCUGU,AACAAAC,UCUAGAG,UCCAGAG…	AGGAGCU,ACUAGAU,AGCACCA,GGCAAGA,UGACCUA,UUUUUGC,CAGUGCA,GGAGACG,GGAAGAC,UUGGCAA,AUGGCAC,UGUGCGU,GUCAGUU,AAGGCAC,UGGUCCC,UAUUGCU,GCUGGUG,AGUGGUU,GAGAACU,AGGUUAU,UCCCACA,GUAACAG,AAAGCUG,GGUUUAC	UGCAUUG,UUGGCAC,UGUGCUU,UAUUGCU,UCCAGUU,UAUAAAG,CUCACAC,AACAAAC,UUGAUAA,UCAUUCG	UUUUUGC,AUGGCAC,GUCAGUU,GCUGGUG,AAAGCUG	139	10	24	5
ENSG00000196465	MYL6B	CCAGUGU,GAAACAU,UGAAACA,GCGGGGC	AUAAAGU,CAGGUGA,AGGGUUG	UGAAACA	NA	4	1	3	0
ENSG00000092850	TEKT2	UCAUUUG,AUUCAUU,CCCUCCG	AGGUUAU	NA	NA	3	0	1	0
ENSG00000092929	UNC13D	UUGGCAC,UUUUUGC,UUGGCAA,UCCCUUU,CCCUGAG,UGGUCCC,CUUUGGU,AGCCCUU,CUGGCUC,CCCCCAG,GGUAGAC,CUCUGGG,CAAAGCA,CCCCUGG,CUAGUAG,GGGGCAG,AACCUGG,CAAAGUG,GCUUCCU,UUCUGCA,AAAGUUU,UGGCCAC,GUGCCUG,AAUUUUA,CUGGGCA,AAAAAUC,GCUGUCU,CUAGUAA,UCGCUGC,AGCAGCU,GGAGGCA,GCCUGGG,GGCGGGG,GGAAGCC,UGCAGCU,GGAUUUC,GGCAGCG,CCAGGAG,CAGCAGA,GUGCGCA,CAGUUAC,GGGGAGC,AGGCAGG,ACCCGGC,ACUGUAG,GAGCCCC,GUGCCAC,CACACCU,GAGCCCU,CGGCCUG…	UGCAUUG,AAAGAAU,UCCCACA,GUAACAG	NA	NA	64	0	4	0
ENSG00000093217	XYLB	CAGUAGU,GGAAGAC,GUCAGUU,UGGUCCC,AUGGCUU,UAUUGCU,AUAAAGU,GAGAUGA,CUUUGGU,CUCCAUU,GAGAACU,GGAGAGA,GGGUCUU,AAUCACU,AGGGUUG,CCCCCAG,UUGUUCG,GGUAGAC,AUACAAG,UAUAAAG,CUCUGGG,GGGGUGC,UUGGUCC,AUGACAC,UCAUGAU,ACUGUUU,ACUCCUC,GGGGCAG,UGAAAGG,GUGGGGA,UGUCUUU,GCCCUGU,GAGGUAU,GAAACAU,UUCAAGC,AGUGCCU,UCCAGAG,CAAAGUG,GCUUCCU,UUUGCAC,ACUCCAG,UUGACAC,AUGCCUU,GAGAAAU,UUCUGCA,CAGCAAA,AAAGUAA,UGAAGUG,UUCUAAU,AGAUGUG…	GUGCAAA,GUAAACA,ACCCGUA,ACAGUAC,CGUGUCU,AAGUCAC,AGUGGUU,ACAGUAU,AACGGAA,CGUACCG,CUCCCAA,AGGUUAU,GGAGAGA,AAAGCUG,AAUCACU,AUCACUA,AGGGUUG,CCCCCAG,AUCCUUG	ACUGUUU	ACAGUAU	128	1	19	1
ENSG00000094661	OR1I1	UUGUUCG,AUGACAC,UCAUACA,CACACCU,GUUCAUG,UGGGUGA,UGGGGAA	AAGUCAC,CUCCCAA,CCCCCAG	NA	NA	7	0	3	0
ENSG00000187758	ADH1A	CUUUGGU,AUGUAAU,GAGGCUG,ACAUCAC,UCAUUUG,UUCCAUA,AAUUUUA,UUGAUAA,UCAACAG,GGAUUUC,UAGAGGA,GGAUUUU,GAAGGAA	CUGGCUC,GAAUUGU	NA	NA	13	0	2	0
ENSG00000108244	KRT23	AAAGUGC,GUGCAAA,AGUGCAA,AAGUGCA,UCCUUGC,AAAGUUU,UGAGAAU,GGGGGAA,UGAGUCU,AUAUUAU,GCGGAGG,UGCAGCU,CUACAAA,GAGUCUU,GAGAAGA,AAAAGUA,AUGAUGA,UGGGGGA	CAGUGCA,AACAGUC,CCACAGG	NA	NA	18	0	3	0
ENSG00000094804	CDC6	AGCAGCA,AGCUGCC,UCACAUU,GGCUCAG,AUUGCAC,UCAAGUA,GGCAAGA,UGCAUUG,GCAGCAU,UGACCUA,CCAGUGU,CAGUAGU,UAAGACG,CUACAGU,ACCCUGU,ACAUUCA,CAGCAGG,GGAGUGU,CACAGUG,GUAGUGU,UGAAGCU,CUCCAUU,GAGAACU,CUGGCUC,CUCCCAA,GGAGAGA,AAAGAAU,UCCCACA,UAAUGCU,AAUCACU,GGUUUAC,ACACACC,AAUGCCC,ACAUAGA,CUCAAAC,UCACACA,GGUAGAC,AUGUAAU,AUACAAG,UGGCCCU,GGGGUGC,ACAUUAC,UAGGUAU,GCAUCCC,CCCUGUC,CUAGUAG,CUGACUC,GAGGGGC,AAUGUUG,GAGGCUG…	GAGGUAG,AGCAGCA,GUGCAAA,UCAAGUA,UCAACGG,ACCCGUA,ACAGUAC,GCAGCAU,CAAAUGC,UGACCUA,UCACCAC,UAAGACG,GGAGACG,GGAAGAC,UUGGCAA,UCCCUUU,UGUGCGU,AAUCUCA,GAGUUGA,GCUACAU,GUCAGUU,AAUACUG,AAGGCAC,CCCUGAG,AGUGCAA,UGGUCCC,UAUUGCU,GCUGGUG,CAGGUGA,GUGACUG,CUGGCUC,AGGUUAU,AUCCCUU,UCCCACA,GGGUCUU,AUCACUA,GGUUUAC,AGGGUUG	AGCAGCA,AGCUGCC,UCACAUU,UCAAGUA,GCAGCAU,UGACCUA,UAAGACG,ACCCUGU,CACAGUG,CUCAAAC,GUGGGGA,AACAAAC,UAAGACU,UAAGGCA,CUCCCAC,UGAAACA	AGCAGCA,UCAAGUA,UCAACGG,GCAGCAU,CAAAUGC,UCACCAC,UAAGACG,GGAGACG,AGUGCAA,GCUGGUG,GGUUUAC	144	16	38	11
ENSG00000094914	AAAS	GAAAACA	NA	NA	NA	1	0	0	0
ENSG00000094916	CBX5	GAGGUAG,AGCAGCA,AAAGUGC,AAGGUGC,GUGCAAA,AGCUUAU,UCACAUU,GGCUCAG,UCACAGU,AGGAGCU,ACUAGAU,AGCACCA,GGCAAGA,UUGGCAC,ACAGUAC,GCAGCAU,CAAAUGC,UCACCAC,CCAGUGU,UAAGACG,UUUUUGC,CAGUGCA,GGAGACG,ACCCUGU,ACAUUCA,UUGGCAA,GAAAUGU,UCCCUUU,CCUUCAU,CAGCAGG,AAUCUCA,ACUGCAU,UGUGCUU,GAGUUGA,GCUACAU,GUCAGUU,AAGUCAC,AAUACUG,CACAGUG,UGGUCCC,AUGGCUU,GCUGGUG,CCACAGG,AACACUG,AUAAAGU,GAGAUGA,ACAGUAU,UCCAGUU,UGCAUAG,CUUUGGU…	AAAGUGC,AAGGUGC,AGCUGCC,AUUGCAC,UCAAGUA,UCACAGU,AGGAGCU,ACUAGAU,AGCACCA,GUAAACA,GGCAAGA,ACCCGUA,ACAGUAC,GCAGCAU,CAAAUGC,GUCCAGA,CCAGUGU,CAGUAGU,UAAGACG,UUUUUGC,CUACAGU,GGAGACG,UGUGUGG,GGAAGAC,UUGGCAA,AUGGCAC,CGUGUCU,UCCCUUU,UGUGCGU,AACAGUC,AAUCUCA,UGUGCUU,GAUUGUC,GAGUUGA,GCUACAU,GGAGUGU,AAGGCAC,AGUGCAA,UGGUCCC,GCUGGUG,AGUGGUU,CCACAGG,GAGAUGA,ACAGUAU,UCCAGUU,UGCAUAG,CAGGUGA,CGGAUCC,AGCCCUU,GUGACUG…	GAGGUAG,AGCAGCA,AAGGUGC,UCACAUU,GGCUCAG,UCACAGU,AGGAGCU,AGCACCA,GGCAAGA,UUGGCAC,CCAGUGU,CAGUGCA,ACCCUGU,ACAUUCA,GAAAUGU,UGUGCUU,GUCAGUU,AAGUCAC,AAUACUG,CACAGUG,GCUGGUG,AACACUG,GAGAUGA,UGCAUAG,CUUUGGU,CUGGCUC,GGAGAGA,GUAACAG,CUGGACU,AUACAAG,CAAAGCA,CUCACAC,ACAUUAC,UUCCUAG,GAGGGGC,UGCAUAU,UGAAAGG,UGACAUC,AACAAAC,AGCAGCG,GUCAACA,UAAGGCA,UUGAUAA,UAAUACA,GUGACAG,UUGUGAC,UGAGGAC,CCAGGAG,AACAUUC,GGCUCUG…	AAGGUGC,AGCUGCC,UCACAGU,AGGAGCU,GUAAACA,GGCAAGA,ACCCGUA,GCAGCAU,CAAAUGC,GUCCAGA,UAAGACG,UUUUUGC,GGAGACG,GGAAGAC,UUGGCAA,UCCCUUU,GAGUUGA,GGAGUGU,GCUGGUG,AGUGGUU,GAGAUGA,UGCAUAG,CAGGUGA,CGGAUCC	371	51	67	24
ENSG00000076321	KLHL20	AAAGUGC,AAGGUGC,GUGCAAA,UCAAGUA,ACUAGAU,GUAAACA,UUUUUGC,CUACAGU,GGCAGUG,UCCCUUU,GAUUGUC,GAGUUGA,GGAGUGU,AGUGCAA,GCUGGUG,GUAGUGU,GAGAUGA,UGCAUAG,CAGGUGA,AGCCCUU,AGGUUAU,GGAGAGA,AUCCCUU,GGGUCUU,ACUGGCC,UAAUGCU,GAAUUGU,AUCCUUG,AAUGCCC,CCUGCUG,UUGUUCG,AUGUAAU,AUACAAG,CAAAGCA,UCCUAUA,GGUGGUC,ACAUUAC,UAGGUAU,CUGCCCC,UGCAUAU,GUCUUGC,AAUGUUG,AUAUAAC,CAGGCUC,GAGGCUG,UGAAAGG,GCCCUGU,CUUGGAG,AACAAAC,AGUGCUG…	GAGGUAG,GGCUCAG,GUAAACA,UCAACGG,ACCCGUA,CCAGUGU,CAGUGCA,UGUGUGG,UGUGCGU,AACAGUC,AAGUCAC,AAUACUG,AAGGCAC,UAUUGCU,GCUGGUG,CCACAGG,AACGGAA,AGCCCUU,CUGGCUC,AGGUUAU,ACUGGCC,AAUCACU,GGUUUAC,CCCCCAG	AAAGUGC,AAGGUGC,GUGCAAA,GUAAACA,AGUGCAA,AGCCCUU	GGCUCAG,CAGUGCA,AACAGUC,CCACAGG	134	6	24	4
ENSG00000095059	DHPS	GGGUCUU,GAGGGGC,UCUAGAG,GGGUAAG,AAAAGUA	GGAAGAC,AACGGAA	NA	NA	5	0	2	0
ENSG00000167964	RAB26	GUGCAAA,AGCUGCC,UGACCUA,GUCCAGA,CCAGUGU,GGAGACG,GGAAGAC,GGCAGUG,UGUGCGU,AGUGCAA,AUGGCUU,UAUUGCU,CCACAGG,GGACGGA,UCCCACA,AGGGUUG,GCUCGGU,GGGGCAG,UCCAGAG,GCUUCCU,GAAAACA,UGGCCAC,AGCCUGC,CUGGGCA,ACCUGGA,GACCUGG,AAGACAU,AGUGUGC,GGUGGGC,UCAACAG,GGAGGAG,GCAGAAG,UGUGCGG,CCAGGAG,CAGCAGA,CCUUCUG,UGCCAGC,GUGGCCC,UGGGACA,UUUCAAC,CCCGUCC,GCCUGGA,UCCCACC,CGUUGGC,UCACAAG,AGGACAC,CCCAGGG,CCGUGCA	AGCAGCA,ACUAGAU,UCACCAC,CAGUGCA,UGUGCUU,CCACAGG,GUAGUGU,CAGGUGA,CGUACCG,UGAAGCU,GAAUUGU	AUGGCUU,CCAGGAG	NA	48	2	11	0
ENSG00000095261	PSMD5	AAAGUGC,AUUGCAC,ACUAGAU,GUAAACA,GGCAAGA,UGCAUUG,CAAAUGC,UGACCUA,UCACCAC,ACCCUGU,GGCAGUG,GAAAUGU,UCCCUUU,AACAGUC,AAGGCAC,GCUGGUG,AACACUG,GAGAUGA,UCCAGUU,CAGGUGA,CUCCCAA,GGAGAGA,AAAGAAU,UAAUGCU,AAGUGCU,GGUUUAC,CCCCCAG,AUCCUUG,ACAUAGA,AUGUAAU,CAAAGCA,GGUGGUC,UAGGUAU,GCAUCCC,UUGGUCC,GUCUGCC,AUGACAC,UGCAUAU,GUCUUGC,GGUUGUC,CUUCACC,AUAUAAC,CAGGCUC,GAGGCUG,UGAAAGG,UUAUGCA,UGUCUUU,AACAAAC,GAGUAUU,AGUGCUG…	AGCAGCA,GGCUCAG,GUAAACA,ACCCGUA,UGACCUA,UAAGACG,UGUGUGG,AUGGCAC,AACAGUC,AAUCUCA,GCUACAU,GUCAGUU,AAGGCAC,CCCUGAG,UGGUCCC,GCUGGUG,UGCAUAG,CGGAUCC,CUGGCUC,CUCCCAA,AGGUUAU,ACUGGCC,CCCCCAG,AUCCUUG	AAGGCAC,AAAGAAU,AACAAAC,UAAGGCA,AUGCCUU	GCUACAU,GCUGGUG,AUCCUUG	124	5	24	3
ENSG00000095539	SEMA4G	GAGGUAG,AAAGUGC,GGCUCAG,AGGAGCU,CAAAUGC,UCACCAC,GUCCAGA,GGAGACG,GGAAGAC,GGCAGUG,ACAUUCA,GAAAUGU,UCCCUUU,AACAGUC,GAUUGUC,GGAGUGU,UGCAUAG,CAGGUGA,CUGGCUC,AGGUUAU,AAAGAAU,GGGUCUU,ACUGGCC,AUGUGGG,CCCCCAG,CCUGCUG,CUCUGGG,GGGGUGC,CUCACAC,CCCCUGG,CUGCCCC,CCAGCAU,UGCAUAU,GGUUGUC,CAGGCUC,GAGGCUG,GUGGGGA,GAGGUAU,GGACCUG,GAAACAU,GAGUAUU,UCUAGAG,UCUUGAG,AAAUGGU,AUGCACC,GAUUGUA,ACUGCAG,AUGUGCC,ACAGGUG,UGAGAAU…	GAGGUAG,AAGGUGC,CCAGUGU,UUUUUGC,UUGGCAA,UCCCUUU,AACAGUC,UGUGCUU,GCUACAU,GGAGUGU,AUGGCUU,AACGGAA,CUUUGGU,CGUACCG,CGGAUCC,CUGGCUC,AGGUUAU,AAAGAAU,ACUGGCC,AUCACUA,AGGGUUG,CCCCCAG	GAGGUAG,AAAGUGC,GGCUCAG,ACAUUCA,GAAAUGU,AACAGUC,GAUUGUC,UGCAUAG,CUGGCUC,CCCCUGG,UGCAUAU,GAGGCUG,GUGGGGA,AUGCACC,AUGUGCC,AGGACAC	AAGGUGC,UUGGCAA,UCCCUUU,AACAGUC,AUGGCUU,CUUUGGU,CGGAUCC,CUGGCUC,AAAGAAU	111	16	22	9
ENSG00000156711	MAPK13	AGCAGCA,AAAGUGC,AAGGUGC,AGCUUAU,AGCUGCC,GGCUCAG,AUUGCAC,UCAAGUA,UCACAGU,AGCACCA,GGCAAGA,UGCAUUG,ACAGUAC,GCAGCAU,CAAAUGC,UCACCAC,GUCCAGA,UUUUUGC,CUACAGU,ACCCUGU,GGCAGUG,AUGGCAC,GAAAUGU,UCCCUUU,CCUUCAU,CAGCAGG,ACUGCAU,UGUGCUU,GAGUUGA,AAUACUG,GGAAUGU,GGAGUGU,CACAGUG,AUGGCUU,CCACAGG,GUAGUGU,GAGAUGA,ACAGUAU,GUGACUG,CUCCAUU,CUGGCUC,CUCCCAA,GGAGAGA,AAAGAAU,AUCCCUU,UCCCACA,GAAUUGU,AAUCACU,AUCACUA,GGUUUAC…	GAGGUAG,AAAGUGC,AGCUGCC,AUUGCAC,UCAAGUA,ACUAGAU,GUAAACA,GGCAAGA,UCAACGG,ACCCGUA,CAAAUGC,UGACCUA,UCACCAC,UAAGACG,GGAGACG,GGAAGAC,UUGGCAA,GAAAUGU,CCUUCAU,AACAGUC,GAUUGUC,GAGUUGA,GCUACAU,GUCAGUU,AAGUCAC,AAUACUG,CCCUGAG,UGGUCCC,AUGGCUU,UAUUGCU,GCUGGUG,GAGAUGA,CUUUGGU,CGGAUCC,GUGACUG,CUGGCUC,CUCCCAA,AGGUUAU,GGACGGA,GGAGAGA,AAAGAAU,AUCCCUU,UCCCACA,GGGUCUU,AUCACUA,GGUUUAC,AUGUGGG,CCCCCAG	NA	NA	258	0	48	0
ENSG00000096092	TMEM14A	UAAGACG,UUUUUGC,GGAAGAC,ACAUUCA,AACAGUC,CAGCAGG,AAUACUG,AAAGAAU,CUCAAAC,AAGUUGU,ACAUUAC,CUGCCCC,UCAUGAU,AAUGUUG,AUAUAAC,UGUCUUU,GAGUAUU,AGUGCUG,AGUGCUU,UAAGACU,GAAAACA,UGAAGUG,UUCUAAU,UUCCAUA,UUCAAAU,GACUUCC,GUGCUUG,AGUGUGC,GUGACAG,CCAUUAC,GGCAGCG,UAGAGGA,CAGUUAC,AGCAUUC,GUUCAUG,UUUCAAC,GUUAGGA,CAUAUUG,AUUCAUU,AGGACAC	UCCCUUU,CCUUCAU,GCUACAU,AGUGCAA,GAGAUGA,CGUACCG,GUGACUG,AGGUUAU,GUAACAG	AAUACUG	GAGAUGA	40	1	9	1
ENSG00000204314	PRRT1	UCCCUUU,GGAGUGU,AAUCACU,UCACACA,CUGGACU,GAUCAGA,CUCACAC,CUGCCCC,GAGGGGC,GCUCGGU,GUGGGGA,UGUCUUU,GAGUAUU,UGCAAAG,ACUGCAG,GAGUGUG,AGCCUGC,ACACACU,CCGAGCC,ACCUGGA,UCCCUUG,GGGUUUA,GACCUGG,CUGGGGG,GGAGGCA,GCCUGGG,GGCGGGG,GCAGGUU,AAGUCUU,GGAGGAG,GCAGAAG,UAAUAUC,GCGGGGC,UAGAGGA,CAGGAAC,GGGGAGC,AGGCAGG,CCUUCUG,UCCUGAG,GGGUGGU,UUGAGGC,ACUGGAU,CGGUGCU,GAGAAGA,GCCUGGA,UGGACUG,UGGGGGA,AAAGAGC,AGCAAAA,GGACUGC…	GAGGUAG,AGGAGCU,UUUUUGC,GGAAGAC,AUAAAGU,UGAAGCU,GGACGGA,GGGUCUU,AAUCACU	UCACACA	NA	54	1	9	0
ENSG00000096654	ZNF184	ACUAGAU,UUGGCAA,CCUUCAU,AAAGCUG,GAAUUGU,UAUAAUA,AUACAAG,UAUAAAG,AACAAAC,UUCAAGC,UCUAGAG,AAUCCUU,AAAUUUC,ACUCCAG,CAGCAAA,AAAGUAA,GUUAAUG,UUCUAAU,AAAACUG,AUGCAUU,UUCCAUA,AAAUCCC,UAAUAGU,ACCCAUU,CAAAACU,UCAUUCG,UAAUAUC,CCAGGAG,CAGUUAC,CAGUAGA,AAAGUAC,AAAGUAU,UUGAGGC,AGCAAAA,UGUUAAU	AGCACCA,UGUGUGG,ACAUUCA,GCUGGUG,GAGAACU,AAAGCUG	NA	NA	35	0	6	0
ENSG00000096717	SIRT1	GUGCAAA,AGCUGCC,UCACAUU,AGCACCA,GUAAACA,UUGGCAC,CAAAUGC,CCAGUGU,GGCAGUG,ACAUUCA,UUGGCAA,UCCCUUU,AACAGUC,ACUGCAU,GCUACAU,AAUACUG,AAGGCAC,CACAGUG,AUGGCUU,GCUGGUG,CCACAGG,AACACUG,AUAAAGU,UGCAUAG,CUUUGGU,CUCCAUU,CUGGCUC,CUCCCAA,AAAGAAU,GUAACAG,UAAUGCU,AUAAUAC,CUCUGGG,CAAAGCA,CUCACAC,ACAUUAC,UAGGUAU,ACAAUAU,UUGGUCC,UGCAUAU,AAUGUUG,CUUCACC,UCAUACA,CCUGUAC,AUCAUAC,UGAAAGG,UGACAUC,UUAUGCA,GAAACAU,AACAAAC…	AGCUGCC,GGCUCAG,ACUAGAU,GCAGCAU,UCACCAC,GUCCAGA,CAGUAGU,UUUUUGC,CUACAGU,GGAGACG,GGCAGUG,CGUGUCU,UCCCUUU,GCUACAU,AAGGCAC,UGGUCCC,GCUGGUG,CCACAGG,GAGAUGA,UGCAUAG,CAGGUGA,AGGUUAU,AGGGUUG	AGCUGCC,AGCACCA,GUAAACA,CCAGUGU,ACAUUCA,UCCCUUU,AACAGUC,ACUGCAU,AAGGCAC,CACAGUG,AUGGCUU,GCUGGUG,CCACAGG,AACACUG,CUUUGGU,UAAUGCU,UUGGUCC,UGCAUAU,AUCAUAC,GAAACAU,UAAGGCA,AACAUUC	AGCUGCC,GGCUCAG,ACUAGAU,UCACCAC,GGAGACG,UCCCUUU,AAGGCAC,UGCAUAG,CAGGUGA,AGGGUUG	113	22	23	10
ENSG00000069702	TGFBR3	GAGGUAG,AGCAGCA,AAAGUGC,AAGGUGC,GUGCAAA,AGCUUAU,AGCUGCC,UCACAUU,GGCUCAG,UCACAGU,GUAAACA,GGCAAGA,UGCAUUG,ACAGUAC,GCAGCAU,AGGUAGU,CAGUAGU,UAAGACG,UUUUUGC,CUACAGU,GGAGACG,ACCCUGU,GGCAGUG,ACAUUCA,UUGGCAA,CAGCAGG,AAUCUCA,GAUUGUC,GCUACAU,GUCAGUU,AAGUCAC,AAUACUG,GGAAUGU,AAGGCAC,CCCUGAG,CACAGUG,UGGUCCC,GCUGGUG,CCACAGG,AACACUG,AUAAAGU,ACAGUAU,UGCAUAG,CUUUGGU,CAGGUGA,UGAAGCU,AGCCCUU,CUGGCUC,AAAGAAU,ACUGGCC…	AAAGUGC,AAGGUGC,GUGCAAA,GGCUCAG,AUUGCAC,UCAAGUA,AGGAGCU,ACUAGAU,GGCAAGA,UGCAUUG,GCAGCAU,CAAAUGC,UCACCAC,GUCCAGA,CCAGUGU,CAGUAGU,UAAGACG,UUUUUGC,GGAGACG,GGAAGAC,UUGGCAA,CGUGUCU,GAAAUGU,UCCCUUU,AACAGUC,UGUGCUU,GCUACAU,GUCAGUU,AAUACUG,CCCUGAG,AGUGCAA,AUGGCUU,GCUGGUG,AGUGGUU,CCACAGG,GAGAUGA,UGCAUAG,CUUUGGU,AGCCCUU,GUGACUG,AAAGAAU,ACUGGCC,GUAACAG,AAAGCUG,AUCACUA,AUGUGGG,AGGGUUG	GAGGUAG,AGCAGCA,UCACAUU,UCACAGU,ACAGUAC,GCAGCAU,AGGUAGU,ACAUUCA,GUCAGUU,GGAAUGU,CACAGUG,CCACAGG,ACUGGCC,ACAUAGA,CAAAGCA,GAGGGGC,AAUGUUG,AUGCACC,UAAGGCA	AAAGUGC,AAGGUGC,UCAAGUA,ACUAGAU,GGCAAGA,GCAGCAU,CAAAUGC,CCAGUGU,GGAGACG,GGAAGAC,GAAAUGU,UCCCUUU,CCCUGAG,AUGGCUU,AGUGGUU	192	19	47	15
ENSG00000099203	TMED1	GGCUCAG,UUGGCAC,ACAGUAC,UGUGUGG,UUGGCAA,CAGCAGG,AAGGCAC,CCCUGAG,GCUGGUG,ACAGUAU,CUGGCUC,GGACGGA,GGGCCCC,ACACACC,AAUGCCC,CCUGCUG,GGUGGUC,CUGCCCC,GAGGGGC,CAGGCUC,GGGGCAG,AACCUGG,GUGGGGA,CUUGGAG,AUGCACC,UCCUUGC,UAAGGCA,CUCCCAC,CUUGUGU,UACAGUU,GACCAUG,GGCUGCG,GUGUGGC,UGGCUGC,GCCUGGG,CCCACGU,GGAAGCC,UGAGGAC,CCCACCU,CUACAAA,CCAGGAG,GGGAGCU,CAGCAGA,CAGUUAC,CAGUAGA,GGGGAGC,CUUCUCU,GAGCCCC,GUGCCAC,UCUCACC…	AAAGUGC,UGCAUUG,GGAAGAC,UUGGCAA,UGUGCGU,AUGGCUU,AGCCCUU,GUGACUG,GGAGAGA,UCCCACA,ACUGGCC,GGUUUAC,AUGUGGG,CCCCCAG	AAGGCAC,CCCUGAG,UAAGGCA	UGCAUUG	67	3	14	1
ENSG00000099330	OCEL1	GGAGAGA,AAAGCUG,CCCCUGG,GCAUCCC,CUGCCCC,CCCUGUC,GAGGGGC,GGACCUG,UCUGGAG,GAGCUGC,UCCCUCU,UAAUACA,GGAGGAG,UUUGCAA,UAGAGGA,CCAGGAG,GGGAGCU,GGGGAGC,AGGGUCU,GGAGUCC,ACCCAGA	AGCACCA,ACCCGUA,GGAAGAC,AAAGAAU	NA	NA	21	0	4	0
ENSG00000099338	CATSPERG	AAGGUGC,AGCUGCC,UCAAGUA,AGCACCA,GUAAACA,GCAGCAU,AGGUAGU,UCACCAC,GUCCAGA,CCAGUGU,CAGUGCA,CGUGUCU,CAGCAGG,GGAAUGU,UAUUGCU,GCUGGUG,CCACAGG,AACACUG,GUAGUGU,UGCAUAG,CUUUGGU,UGAAGCU,AGCCCUU,CUCCAUU,GGGCCCC,AUCCUUG,AAUGCCC,CCUGCUG,UUGUUCG,GGUAGAC,UGGCCCU,GGUGGUC,CCCUGUC,CUGACUC,GAGGGGC,UGCAUAU,GGUUGUC,CUUCACC,ACUCCUC,CAGGCUC,GAGGCUG,GGGGCAG,UGAAAGG,CAUGGAU,GCCCUGU,ACUCAGC,UCUCCAA,UCGUGCA,CAAAGUG,GCUUCCU…	AGCUGCC,GGCUCAG,UCAAGUA,UCACAGU,ACUAGAU,UCAACGG,UCACCAC,GGAAGAC,GAAAUGU,UGUGCGU,AAUCUCA,AAGUCAC,UAUUGCU,UGCAUAG,CAGGUGA,GUGACUG,CUGGCUC,GGAGAGA,AUCCCUU,ACUGGCC,GUAACAG,CCCCCAG,AUCCUUG	AGCUGCC,AGUAGAC	UCACCAC,AAUCUCA	115	2	23	2
ENSG00000099341	PSMD8	GGAAGAC,ACCCUGU,AACAGUC,GUCAGUU,GGAAUGU,CCCUGAG,CACAGUG,CCACAGG,GGGCCCC,AAUGCCC,UCCUAUA,CUGCCCC,CCAGCAU,ACUGUUU,CUUCACC,GAGGCUG,GCCCUGU,AGUGCUG,UCUCCAA,ACCCUGG,CAGUCCA,GGGCGUA,AAGAACC,GUCUCUG,AAAAAUC,ACCUGGA,GGAGGCA,GAGACCU,UGCCCUG,GGGGAGC,AGCAUUC,CUGCAGG,CAGCUGG,GCCUGGA,UGGUACC,GGGCGUG,AGGACAC,CAGACAG,CAGUCCU,CAGGCCA,CUCCUGC	ACUAGAU,UGCAUUG,UAAGACG,GGAGACG,GGCAGUG,GAAAUGU,UGUGCGU,AGUGGUU,ACAGUAU,CGUACCG,CUGGCUC	NA	NA	41	0	11	0
ENSG00000099365	STX1B	UCACAUU,GGCUCAG,UCACAGU,GGCAAGA,UGCAUUG,AGGUAGU,GUCCAGA,UGUGUGG,GGCAGUG,AUGGCAC,CGUGUCU,CAGCAGG,UGUGCUU,GCUACAU,GGAGUGU,CCCUGAG,CACAGUG,UAUUGCU,CCACAGG,AACACUG,UGCAUAG,AGCCCUU,CUGGCUC,CUCCCAA,GGAGAGA,UCCCACA,GGGUCUU,ACUGGCC,AAUCACU,AUGUGGG,GGGCCCC,CCCCCAG,ACACACC,AAUGCCC,CCUGCUG,UCACACA,CUCUGGG,GGGGUGC,CUCACAC,CCCCUGG,CAAGAGC,GUCUGCC,GAGGGGC,UCAUGAU,GAGGCUG,GGGGCAG,UGAAAGG,GUGGGGA,GAAACAU,AACAAAC…	GAGGUAG,ACUAGAU,GGCAAGA,UGCAUUG,ACCCGUA,GCAGCAU,CCAGUGU,CAGUAGU,UUUUUGC,GGAGACG,GGAAGAC,GGCAGUG,UUGGCAA,UGUGCGU,GAUUGUC,GUCAGUU,GGAAUGU,UGGUCCC,GCUGGUG,AUAAAGU,UGCAUAG,AACGGAA,CUUUGGU,GUGACUG,CUGGCUC,AAAGAAU,GGGUCUU,AUCACUA,GGUUUAC,AGGGUUG	GGCAAGA,UGUGCUU,GCUACAU,UAUUGCU,UGCAUAG,GGGCCCC,CCUGCUG,CCAGGAG,GGCUCUG	CAGUAGU	169	9	30	1
ENSG00000099385	BCL7C	GGGUCUU,GGGCCCC,CCCCUGG,GGGGCAG,UACAAAG,AGGGUCU	AACGGAA,AAAGAAU	GGGUCUU	AACGGAA	6	1	2	1
ENSG00000099617	EFNA2	AAAGUGC,AGCUUAU,GGCUCAG,UCACAGU,AGCACCA,UUUUUGC,UCCCUUU,CCUUCAU,GAUUGUC,GAGUUGA,CCCUGAG,CACAGUG,UAUUGCU,AGUGGUU,UAUCAGA,CCCCCAG,ACAUAGA,AUAAUAC,UAUAAUA,UAUAAAG,CAAAGCA,GGGGUGC,CUGCCCC,ACAAUAU,UUGGUCC,GAGGGGC,AUAUAAC,AGACGGG,GGGGCAG,AACCUGG,UUAUGCA,GAAGGUC,GAAACAU,AAGUGCA,AGCAGCG,UUUGCAC,GAUUGUA,UUCUAAU,UGGCCAC,GGGGUGG,GGGGUCC,AAAAAUC,ACCUGGA,UGAUCCA,AAGACAU,UCCCUCU,AAAAACC,GGCGGGG,GGUGGGC,CGGGGAU…	AGCUGCC,AUUGCAC,GGCAAGA,UGCAUUG,AGGUAGU,GGAGACG,GGAAGAC,ACAUUCA,UUGGCAA,AACAGUC,GAGUUGA,CCCUGAG,AUAAAGU,UCCAGUU,CUCCAUU,UCCCACA,AAAGCUG,AUCACUA,AGGGUUG	AGCUUAU,UCACAGU,GAUUGUC,CACAGUG,UAUUGCU,UAUAAUA,UAUAAAG,AUAUAAC	AUUGCAC,GGCAAGA,GGAGACG,ACAUUCA,AAAGCUG	78	8	19	5
ENSG00000099624	ATP5D	AGGAGCU,CUGGCUC,GGGUCUU,AAAGCUG,GGGCCCC,CAAAGCA,CCCCUGG,GCAUCCC,CAGGCUC,GGGGCAG,UCCAGAG,UCUUGAG,AGCCUGC,CUGGGGG,GCCUGGG,GGCGGGG,UCAACAG,CCCACCU,GGAGGAG,GCAGAAG,GGCAGCG,CCAGGAG,GGCUCUG,AGGCAGG,CUGCAGC,GAGCCCC,CUGCAGG,GGCAGGG,GGGUGGU,UUUCAAC,GCAGGGG	AGCACCA,GGAGUGU,AACGGAA,AAAGAAU,ACUGGCC,GUAACAG,GAAUUGU	NA	NA	31	0	7	0
ENSG00000099715	PCDH11Y	UCACAUU,AUUGCAC,UUGGCAC,UAAGACG,UUUUUGC,CUACAGU,UGUGUGG,GGAAGAC,ACAUUCA,AAUCUCA,GCUACAU,AAGUCAC,AAUACUG,UAUUGCU,AGUGGUU,GAGAUGA,CUUUGGU,AAAGAAU,AUCCCUU,UCCCACA,GUAACAG,GAAUUGU,AAUCACU,AUCACUA,GGUUUAC,AUGUGGG,AUCCUUG,ACACACC,ACAUAGA,AUAAUAC,CCUGCUG,UAUAAUA,UUGUUCG,UCACACA,AUGUAAU,AUACAAG,AAGUUGU,UAUAAAG,CUCUGGG,CAAAGCA,CUCACAC,UCCUAUA,ACAUUAC,UAGGUAU,GCAUCCC,ACAAUAU,UCAUGAU,ACUGUUU,AAUGUUG,UCAUACA…	GUAAACA,GCAGCAU,UGACCUA,GUCCAGA,CAGUAGU,UUUUUGC,GGCAGUG,ACAUUCA,UCCCUUU,CCUUCAU,GCUACAU,AAGUCAC,AAUACUG,GGAAUGU,CCCUGAG,AUGGCUU,GCUGGUG,GAGAUGA,ACAGUAU,CUUUGGU,CGUACCG,UCCCACA,AAAGCUG,GAAUUGU,AGGGUUG	AUUGCAC,UUGGCAC,AUCCCUU,UCACACA,CAAAGCA,UACAGUU,UAAUACA,UCAUUCG	UGACCUA	182	8	25	1
ENSG00000099721	AMELY	AAAGUGC,UGUGUGG,UGUGCUU,GAUUGUC,CCCUGAG,GAUUGUA,CUUGUGU,UGUGUCA,GUGUCAC,AAAAAUC,GUGCUUG,GUCUACU,UGGUACC,AGCAAAA	UGCAUUG,AACAGUC	NA	NA	14	0	2	0
ENSG00000070388	FGF22	CCAGUGU,ACCCUGU,CCUUCAU,AUGGCUU,GCUGGUG,CCACAGG,CUGGCUC,CUCCCAA,GGGCCCC,CUCUGGG,CCCCUGG,CUGCCCC,CCAGCAU,AACCGUU,CAGGCUC,GAGGCUG,GCCCUGU,ACUCAGC,UCUGGAG,ACCCUGG,ACUCAGG,UCCGCUC,UGGCCAC,CUUACAG,CCGAGCC,GGGGGAA,GGAGGCA,GCCUGGG,CCCACGU,GGUGGGC,GCAGGUU,UGAGGAC,CCCACCU,UAGGGCC,GGCUCUG,GGGGAGC,AGGCAGG,GAGCCCC,CACCAGC,CGUGGCC,CUGCAGG,CACUGUU,GGCCCUG,GUGAGGU,UCUGGAA,GCCUGGA,UCCCACC,CGCCUCC,AGGACAC,CCCUCCG…	ACUAGAU,UUGGCAC,UAAGACG,UGGUCCC,CAGGUGA,CUGGCUC,GGAGAGA,AAAGAAU,ACUGGCC,CCCCCAG	NA	NA	54	0	10	0
ENSG00000099769	IGFALS	CCCUGAG,CCAGCAU,GGACCUG,AAGUGCA,AUGCCUU,CUGGGCA,ACAAGGU,CUGGGGG,UGAGGAC,CAGCUGG,AGGACAC,CAGGCCA	UGCAUUG,AUCCUUG	NA	NA	12	0	2	0
ENSG00000099795	NDUFB7	GAGGGGC,UGACUGU	GGAAGAC	NA	NA	2	0	1	0
ENSG00000099800	TIMM13	AGCAGCA,GGCUCAG,UGCAUUG,GUCCAGA,CAGCAGG,AAGUCAC,AAGGCAC,CCACAGG,CUGGCUC,CUCCCAA,GGACGGA,GGGCCCC,CUCAAAC,CUGGACU,CAAAGCA,GGGGUGC,CCCCUGG,GCAUCCC,GUCUGCC,GAGGGGC,GAGGCUG,GGGGCAG,GUGGGGA,ACUCAGC,UCCAGAG,AAAGAGG,GUGUCAC,GGGGUGG,CGAGGAC,GGGGUCC,CCGAGCC,GGGGGAA,UGUCUGC,CUUGGGC,CUGGGGG,GGAGGCA,GGCGGGG,AUGUCUG,GUGACAG,GUCACUC,ACUGGCU,GGCAGCG,CCAGGAG,CAGGAAC,GGCUCUG,ACCCGGC,CUUCUCU,AGGGUCU,GAGCCCC,GUGCCAC…	AGGAGCU,ACUAGAU,CAAAUGC,GGAAGAC,UUGGCAA,GUCAGUU,UGGUCCC,GUGACUG,CUCCAUU,CUGGCUC,AAAGAAU,GUAACAG,AUCACUA	CCCCUGG,GAGGCUG,CCAGGAG	CUGGCUC,AAAGAAU	65	3	13	2
ENSG00000099804	CDC34	GAGGUAG,GGCUCAG,AGGUAGU,GGAGACG,AUAAAGU,GUAGUGU,CUCCCAA,GGGCCCC,CUCUGGG,CAAAGCA,GGGGUGC,AGACGGG,GGGGCAG,GAGGUAU,GGACCUG,AACAAAC,AGCAGCG,ACCCUGG,CUCCCAC,ACAGGUG,AAAGUAA,GAAAACA,UUCAAAU,CCGAGCC,ACCUGGA,GGGGGAA,GACCUGG,ACCAGCA,CUGGGGG,CCCACGU,GGUGGGC,CCCACCU,GGUGCGG,CCAGGAG,CAGGAAC,UAGUGAG,GGGGAGC,AGGCAGG,CUUCUCU,GAGCCCC,GCAGGAC,GCUGGAU,AAAGUAC,GUGAGGU,AAAGUAU,AGUAGUU,CCCGUCC,UCCCACC,UGGGGGA,ACCCAGA…	AAGGUGC,AGGUAGU,UUGGCAA,CGUGUCU,UGUGCUU,GAGUUGA,UGGUCCC,UAUUGCU,GCUGGUG,AUCACUA,GGUUUAC	GAGGUAG,AGGUAGU,AUAAAGU,CAAAGCA,AACAAAC	AAGGUGC,CGUGUCU,GCUGGUG	51	5	11	3
ENSG00000099812	MISP	AAGGUGC,AGGAGCU,UUGGCAC,GGCAGUG,UUGGCAA,AACAGUC,CAGCAGG,AACGGAA,CAGGUGA,CUCCCAA,AAAGAAU,UCCCACA,AGGGUUG,CCCCCAG,CUGCCCC,UUCCUAG,GGGGCAG,GGACCUG,CUUGGAG,GAAACAU,ACUCCAG,CUCCCAC,AUGUGCC,AUGAGCU,GAGCUGC,GAGUGUG,UUCUAAU,UGUGUCA,GGGGUGG,GGGGUCC,GGGGGAA,GGGAUCG,UCCCUCU,GUGUGGC,AAAAACC,CCCACGU,GGUGGGC,ACCCAUU,AAGUCUU,GCACCAU,UGGGAUC,CUCCAGC,GGAGGAG,CAGCAGA,AGGCAGG,GUGCCAC,GGCAGGG,UGGGACA,UUGAGGC,ACUGGAU…	UCACAUU,GCUACAU,GGAGUGU,UGGUCCC,CUUUGGU,AGCCCUU,GUGACUG,GAGAACU,GGGUCUU,GGUUUAC,AGGGUUG	UUGGCAC,UUGGCAA	NA	56	2	11	0
ENSG00000099817	POLR2E	AGCAGCA,AGCUGCC,UCAAGUA,UCACAGU,UCACCAC,GUCCAGA,UUUUUGC,GGAAGAC,ACCCUGU,ACUGCAU,GCUGGUG,CCACAGG,CAGGUGA,GAGAACU,CUCCCAA,AGGUUAU,GGAGAGA,GGGUCUU,ACUGGCC,AAAGCUG,GGGCCCC,CCCCCAG,CCUGCUG,CUCUGGG,UGGCCCU,GGGGUGC,GGUGGUC,CGAGGAG,CUGCCCC,GAGCGCC,AUGACAC,CUUCACC,GAGGCUG,GUGGGGA,AGUGCUG,UCCAGAG,CAAAGUG,UCUCGAG,AUGCACC,ACCCUGG,UCACAGG,ACUCCAG,ACUGCAG,ACAGGUG,AAAGUUU,AAGUAGC,GAAAACA,ACGCUCA,AAAGAGG,UGGCCAC…	ACUAGAU,AGCACCA,GGCAAGA,UCAACGG,ACCCGUA,ACAGUAC,CAAAUGC,UCACCAC,CCAGUGU,UAAGACG,CAGCAGG,GGAAUGU,UGGUCCC,AUGGCUU,AACGGAA,CGUACCG,CUGGCUC,CUCCCAA,GGAGAGA,GUAACAG,UAAUGCU,AUCACUA,CCCCCAG	NA	NA	106	0	23	0
ENSG00000099860	GADD45B	UUUUUGC,UGUGCUU,GAUUGUC,AGUGCAA,AGUGGUU,CGGAUCC,CUCCAUU,CUCCCAA,CCUGCUG,CUGGACU,CUGCCCC,AACAAAC,UCUCCAA,AAGUGCA,CAAAGUG,GCUUCCU,UAUUACC,GUCUCUG,AAGUGUG,UUCAAAU,GGGGUCC,AAAAAUC,CAGUCUG,ACAAGGU,CUGGGGG,GCCUGGG,AGUAGAC,UCAACAG,CUGCUCA,GCAACUU,GGCAGCG,UGGGUAC,CUCUUCC,GUUCAUG,UGGGGGA,UCUCAAG,CCCUCCG,CUCCUGC,GUUUUGA,UGGGGAA	AGGAGCU,CAGUGCA,AAUCUCA,UGGUCCC,GCUGGUG,AACACUG,GUAACAG,GAAUUGU,CCCCCAG	AGUGCAA	CAGUGCA	40	1	9	1
ENSG00000099937	SERPIND1	GUGCAAA,CUACAGU,AUGGCAC,CAGCAGG,UGUGCUU,GCUACAU,GGAAUGU,AAGGCAC,CAGGUGA,GUAACAG,CUAGUAG,GAGGGGC,GUCUUGC,CAGGCUC,UGAAAGG,CAUGGAU,GUGGGGA,UCUUGAG,UCACAGG,GAUUGGU,GAGAAAU,AUGAGCU,UUCUAAU,UGAGAAU,UACAGUU,CUUACAG,ACACACU,GGGGUCC,GACUUCC,CUAGUAA,GUGCUUG,GGAGGCA,AUGUCUG,GUGACAG,CUGCUCA,GAGACCU,GCAGAAG,GGAUUUC,AACAUUC,CAGCAGA,CAGUUAC,GGGGAGC,CACACCU,CUCUUCC,CCGGAGC,GGAUUUU,AUGGAUU,CUCUAGC,GGCAUUG,AGGGAGG…	GUCCAGA,CAGUAGU,GGAAGAC,GAAAUGU,AAUACUG,CCACAGG,GUGACUG,ACUGGCC	NA	NA	53	0	8	0
ENSG00000099940	SNAP29	AAAGUGC,GUGCAAA,AGCUUAU,AGCUGCC,UCACAUU,GGCUCAG,UCAAGUA,UCACAGU,ACUAGAU,ACAGUAC,GCAGCAU,UGACCUA,UCACCAC,GUCCAGA,UAAGACG,UUUUUGC,CAGUGCA,CUACAGU,GGAGACG,UGUGUGG,GGAAGAC,ACCCUGU,GGCAGUG,AUGGCAC,GAAAUGU,UCCCUUU,CCUUCAU,AAUCUCA,UGUGCUU,GAGUUGA,GCUACAU,GUCAGUU,GGAAUGU,GGAGUGU,AAGGCAC,CCCUGAG,AGUGCAA,GCUGGUG,AACACUG,AUAAAGU,ACAGUAU,CAGGUGA,GUGACUG,CUCCAUU,CUGGCUC,CUCCCAA,GGAGAGA,AAAGAAU,UCCCACA,AAAGCUG…	GAGGUAG,AGCAGCA,AAAGUGC,AUUGCAC,UCAAGUA,UCACAGU,AGCACCA,GGCAAGA,UGCAUUG,UCAACGG,ACCCGUA,GCAGCAU,AGGUAGU,UCACCAC,CAGUAGU,UAAGACG,UUUUUGC,CAGUGCA,CUACAGU,UGUGUGG,GGAAGAC,GGCAGUG,UUGGCAA,CGUGUCU,GAAAUGU,UGUGCGU,AACAGUC,AAUCUCA,UGUGCUU,GCUACAU,AAUACUG,AGUGCAA,UGGUCCC,AGUGGUU,CCACAGG,ACAGUAU,UGCAUAG,CGUACCG,CGGAUCC,AGCCCUU,CUCCAUU,CUGGCUC,GGACGGA,AUCCCUU,GGGUCUU,AAAGCUG,GGUUUAC,AUGUGGG,UAUCAGA,CCCCCAG…	UCACAUU,GGCAGUG,GCUACAU,AAGGCAC,CCCUGAG,AUAAAGU,UAUAAAG,CCAGCAU	UGCAUUG,GCAGCAU,CAGUAGU,CGUGUCU,AAAGCUG	213	8	51	5
ENSG00000099949	LZTR1	GGCUCAG,UCACAGU,AGGAGCU,GGCAAGA,UGACCUA,CAGUAGU,UGUGUGG,CCUUCAU,GAGUUGA,AGUGCAA,GCUGGUG,CCACAGG,CUUUGGU,CAGGUGA,AGCCCUU,GUGACUG,CUGGCUC,GGGCCCC,AGGGUUG,ACACACC,CCUGCUG,AUGUAAU,CUCUGGG,CCCCUGG,CUGCCCC,CCCUGUC,CAAGAGC,UUCCUAG,CUUCACC,GAGGCUG,GGGGCAG,CAUGGAU,GCCCUGU,GGACCUG,ACUCAGC,AGUGCCU,ACAUCAC,AUGCACC,UCACAGG,ACUCAGG,CAGCAAA,ACAGGUG,GGCACGG,GAAAACA,UCCGCUC,UCAUUUG,CUUGUGU,GUGCCUG,AGCCUGC,ACACGGG…	AGCAGCA,GUGCAAA,ACUAGAU,GGCAAGA,CAGUGCA,UUGGCAA,GAUUGUC,GGAGUGU,AUGGCUU,CUGGCUC,AGGUUAU,AAAGAAU,GUAACAG	NA	NA	107	0	13	0
ENSG00000184436	THAP7	AUGGCAC,GGGUCUU,GUCUUGC,GAGGCUG,CUGGGCA,GGGAUCG,GUGUGGC,GGUGGGC,UGGGAUC,CUGCAGC,AGGGAGG	AACGGAA,CUGGCUC	NA	NA	11	0	2	0
ENSG00000099953	MMP11	GAGGUAG,GGCUCAG,CAGUGCA,GGAGACG,ACCCUGU,GAUUGUC,AAGUCAC,CCCUGAG,AUGGCUU,UCCAGUU,UGCAUAG,CAGGUGA,GGGUCUU,GGGCCCC,CCCCCAG,ACACACC,UGGCCCU,GGUGGUC,CCCCUGG,GGUUGUC,GAGGUAU,GGACCUG,AGUGCUG,UCUGGAG,ACCCUGG,ACUCCAG,CAGUCCA,GUAUGUU,GAAAACA,AGCCUGC,ACACACU,GGGGUCC,CAGUCUG,GCCUGGG,UGCAGCU,GAGGAUA,GGAGGAG,ACUGUGU,GGUGGUU,CCAGGAG,CAGGAAC,GCCCUUA,UGACUGU,UGCUCAC,CGGCCUG,UGCCAGC,GUGGCCC,CGUGGCC,GGCAGGG,GGCCCUG…	AAGGUGC,UCACAGU,UGCAUUG,UAAGACG,GGCAGUG,UUGGCAA,AUGGCAC,UGUGCUU,AACGGAA,GGAGAGA,AAAGAAU	GAGGUAG,CCCUGAG,AUGGCUU	AAGGUGC,UGCAUUG	60	3	11	2
ENSG00000240972	MIF	GGGGUGC,AACCGUU,GGGGUGG,GGUGGGC,CAGACAG,AAACCGU	UUGGCAC,AUCACUA	AACCGUU	UUGGCAC	6	1	2	1
ENSG00000099974	DDTL	GAGGUAG,AGGAGCU,GGCAAGA,CUACAGU,UGUGUGG,ACCCUGU,UUGGCAA,UCCCUUU,AAUCUCA,CACAGUG,GAGAUGA,CUCCAUU,CUCCCAA,AGGUUAU,UCCCACA,GGGUCUU,ACACACC,ACAUAGA,CCUGCUG,AUGUAAU,CUCUGGG,GGGGUGC,ACAUUAC,UAGGUAU,GAGGGGC,GUCUUGC,UCAUGAU,UCAUACA,GCCCUGU,GAGGUAU,CUUGGAG,ACUCAGC,UCUAGAG,UCCAGAG,UGCAAAG,GAUUGGU,ACUCAGG,CUCCCAC,GAGAAAU,ACAGGUG,AAAGUAA,GGCACGG,GAAAACA,GAGUGUG,AGAUGUG,AGAUAAA,UGAGAAU,AAAACUG,AAUUUUA,AGCCUGC…	AAGGUGC,GUAAACA,UAAGACG,GGAGACG,GGAAGAC,CCUUCAU,AAUACUG,GGAGUGU,CCCUGAG,UGGUCCC,AACGGAA,AGCCCUU,GGGUCUU,AUCACUA,GGUUUAC,CCCCCAG	AGGAGCU,GGCAAGA,UUGGCAA	GGAGUGU	108	3	16	1
ENSG00000099984	GSTT2	AGCAGCA,UCACAUU,AUUGCAC,AGGAGCU,GGCAAGA,AAUCUCA,AACACUG,UGAAGCU,GGAGAGA,GUAACAG,AUCCUUG,GUCUUGC,GGGGCAG,CAAAGUG,AAUCCUU,AGCAGCG,GAGUGUG,AGAUAAA,UGUCUGC,AGCAGCU,AAUCUCU,UGUCUGG,AGGACAC,CUCCUGC	ACCCGUA,GCAGCAU,CAAAUGC,UGACCUA,GUCCAGA,GAGUUGA,GGAGUGU,UGCAUAG,GGGUCUU	NA	NA	24	0	9	0
ENSG00000099985	OSM	GAGGUAG,AAAGUGC,AGCUGCC,GGCAGUG,CCUUCAU,CCACAGG,CUCCAUU,CUCCCAA,GGGUCUU,ACUGGCC,UAUAAAG,CUGCCCC,ACAAUAU,CUAGUAG,CUGACUC,GUCUGCC,CUUCACC,AGACGGG,CAGGCUC,GGGGCAG,GGACCUG,AAGUGCA,ACAUCAC,AGCAGCG,UUUGCAC,CUCCCAC,GAGAAAU,GAAAACA,AAAACUG,UGUGUCA,GUGUCAC,ACGUCAU,UUGAUAA,CGAGGAC,AAAAAUC,GACCUGG,CUGGGGG,GCCUGGG,CGGGGAU,GCACCAU,CCCACCU,GAGACCU,GGAGGAG,UAAUAUC,CCAGGAG,AACAUUC,GGGAGCU,GGGGAGC,AGGCAGG,UGUCUGG…	AAGGUGC,ACUAGAU,AGGUAGU,UCACCAC,CCAGUGU,AACAGUC,GAGUUGA,UGGUCCC,AACGGAA,GGAGAGA,AUCCCUU,ACUGGCC,AAAGCUG,GGUUUAC,GGGCCCC,CCCCCAG	AAAGUGC,AGCUGCC,UAUAAAG,AACAUUC	UCACCAC,AACAGUC,AAAGCUG	71	4	16	3
ENSG00000099992	TBC1D10A	GGCUCAG,GGAGACG,GUCAGUU,GGAAUGU,AAAGAAU,CCCCCAG,AUACAAG,UGGCCCU,CUCACAC,GCAUCCC,UCAUGAU,GCCCUGU,ACCCUGG,ACUCCAG,ACAAGGU,ACCAGCA,GGAGGCA,GGUGGGC,CUCCAGC,GGAGGAG,UGCCCUG,CCAGGAG,GGGGAGC,CACCAGC,GUGCCAC,CACACCU,GUUCAUG,GGCCCUG,AGGAUGU,CUAUACA,GAAGGAA	UUUUUGC,UUGGCAA,GAAAUGU,UGUGCUU,GCUACAU,AGUGGUU,GGAGAGA	NA	NA	31	0	7	0
ENSG00000099995	SF3A1	AGCAGCA,UCAAGUA,UCACAGU,AGGAGCU,AGGUAGU,CAGUAGU,GGAGACG,ACAUUCA,AUGGCAC,CAGCAGG,GCUACAU,GGAAUGU,AAGGCAC,CACAGUG,AGUGCAA,UGGUCCC,GUAGUGU,GAGAUGA,CAGGUGA,GUGACUG,CUCCAUU,CUCCCAA,AAAGAAU,UCCCACA,GGGUCUU,ACUGGCC,AAAGCUG,AUGUGGG,AUCCUUG,ACACACC,UCAUAGA,CUGGACU,GGUAGAC,UAUAAAG,CUCUGGG,UCCUAUA,CCCCUGG,ACAAUAU,CCCUGUC,CUGACUC,ACUGUUU,AUAUAAC,CAGGCUC,GAGGCUG,CCUGUAC,GGGGCAG,UGACAUC,GUGGGGA,CUUGGAG,ACUCAGC…	GUGCAAA,AGGAGCU,AGCACCA,GUAAACA,GGCAAGA,UCAACGG,CAAAUGC,CCAGUGU,CAGUAGU,CAGUGCA,CUACAGU,GGAGACG,GAAAUGU,UCCCUUU,AAUCUCA,UGUGCUU,GCUACAU,GGAGUGU,UGGUCCC,UAUUGCU,ACAGUAU,AACGGAA,AGCCCUU,GUGACUG,GAGAACU,CUGGCUC,AGGUUAU,AAAGAAU,AUCCCUU,ACUGGCC,GUAACAG,AAAGCUG,GGGCCCC,CCCCCAG	AGGAGCU,UCAUUCG	GGAGUGU	171	2	34	1
ENSG00000184979	USP18	GGCUCAG,AAUACUG,GCUGGUG,CCACAGG,GAGAUGA,AACGGAA,AUCCCUU,UCCCACA,CCCCCAG,AUAAUAC,CUCAAAC,UAUAAUA,AUACAAG,GAUCAGA,UAUAAAG,UGGCCCU,CUGACUC,GAGGGGC,GUCUUGC,UCAUGAU,GGUUACC,AAUGUUG,CAGGCUC,GGACCUG,GAAGGUC,UACAAAG,CAAAGUG,UGCAAAG,AGCAGCG,CUCCCAC,UGUAUAA,GAAAACA,AGCCAGU,UUGAUAA,UGCUGAC,UUGGUUC,UUUGUGC,ACUGUGU,UAAUAUC,CCAGGAG,CAGGAAC,AAUCUCU,CAGUUAC,UGACUGU,AAUUAUU,GAGAAGA,UCCCACC,GGGAACG,AUUCAUU,UCUCAAG	UCACAUU,ACUAGAU,GUAAACA,GGAAGAC,ACAUUCA,UUGGCAA,GAGUUGA,GAGAUGA,AGGUUAU,GGACGGA,AUCCCUU,GAUAUGU,ACUGGCC,AAAGCUG,GGUUUAC	UAUAAAG,UUGAUAA,AAUCUCU	AAAGCUG	50	3	15	1
ENSG00000100028	SNRPD3	AAAGUGC,AAGGUGC,AGCUUAU,GGCUCAG,AUUGCAC,UCAAGUA,GGCAAGA,CAAAUGC,AGGUAGU,UCACCAC,GUCCAGA,UUUUUGC,CUACAGU,ACCCUGU,AUGGCAC,CAGCAGG,AAUCUCA,GAUUGUC,GCUACAU,AAUACUG,GGAGUGU,UGGUCCC,AUGGCUU,GCUGGUG,CCACAGG,AACACUG,AUAAAGU,GAGAUGA,UCCAGUU,CUCCCAA,AAAGAAU,GAUAUGU,ACUGGCC,GUAACAG,AAAGCUG,AAGUGCU,GAAUUGU,AAUCACU,AUCACUA,GGGCCCC,AGGGUUG,CCCCCAG,ACACACC,ACAUAGA,CUCAAAC,UCACACA,CUGGACU,GAUCAGA,UAUAAAG,CAAAGCA…	GAGGUAG,AUUGCAC,AGGAGCU,ACUAGAU,AGCACCA,GUAAACA,UCAACGG,UGACCUA,AGGUAGU,GUCCAGA,CCAGUGU,CAGUAGU,UAAGACG,UUUUUGC,CUACAGU,GGCAGUG,UUGGCAA,AUGGCAC,CGUGUCU,AACAGUC,CAGCAGG,AAUCUCA,GCUACAU,AAUACUG,CCCUGAG,UGGUCCC,AUGGCUU,GCUGGUG,GAGAUGA,ACAGUAU,UGCAUAG,CUUUGGU,AGCCCUU,GUGACUG,CUCCAUU,CUGGCUC,CUCCCAA,GGACGGA,AAAGAAU,UCCCACA,ACUGGCC,AAAGCUG,AUCACUA,GGUUUAC,GGGCCCC,CCCCCAG	ACUGGCC,CAAAGCA	CCAGUGU	234	2	46	1
ENSG00000100030	MAPK1	GAGGUAG,AGCAGCA,AAAGUGC,GUGCAAA,AGCUUAU,AGCUGCC,UCACAUU,GGCUCAG,UCACAGU,AGGAGCU,AGCACCA,GGCAAGA,UUGGCAC,ACAGUAC,GCAGCAU,CAAAUGC,UGACCUA,AGGUAGU,UCACCAC,GUCCAGA,CCAGUGU,UUUUUGC,CAGUGCA,GGAGACG,UGUGUGG,GGAAGAC,GGCAGUG,ACAUUCA,UUGGCAA,AUGGCAC,CGUGUCU,GAAAUGU,UCCCUUU,UGUGCGU,AACAGUC,CAGCAGG,ACUGCAU,GCUACAU,AAGUCAC,GGAAUGU,AAGGCAC,CCCUGAG,CACAGUG,AGUGCAA,AUGGCUU,UAUUGCU,AGUGGUU,CCACAGG,AACACUG,AUAAAGU…	AGCAGCA,AAAGUGC,AAGGUGC,AGCUGCC,AUUGCAC,UCAAGUA,UCACAGU,AGGAGCU,ACUAGAU,AGCACCA,GUAAACA,GGCAAGA,UGCAUUG,GCAGCAU,CAAAUGC,AGGUAGU,UCACCAC,GUCCAGA,CCAGUGU,CAGUAGU,CAGUGCA,CUACAGU,GGAGACG,GGCAGUG,ACAUUCA,UUGGCAA,AUGGCAC,CGUGUCU,GAAAUGU,UCCCUUU,CCUUCAU,UGUGCGU,AACAGUC,CAGCAGG,AAUCUCA,UGUGCUU,GAUUGUC,GCUACAU,GGAAUGU,GGAGUGU,UGGUCCC,AUGGCUU,CCACAGG,GUAGUGU,ACAGUAU,UCCAGUU,UGCAUAG,AACGGAA,CAGGUGA,CGUACCG…	AAAGUGC,GUGCAAA,AGCUUAU,AGCUGCC,ACAGUAC,UGACCUA,AGGUAGU,UUUUUGC,ACAUUCA,UCCCUUU,AACAGUC,ACUGCAU,GGAAUGU,AAGGCAC,CACAGUG,AGUGCAA,AGUGGUU,AACACUG,GAGAUGA,ACAGUAU,CUCCAUU,AAAGAAU,GUAACAG,AAAGCUG,ACACACC,CCUGCUG,CUGGACU,CUCUGGG,CAAAGCA,CCAGCAU,UUCCUAG,ACUGUUU,AUAUAAC,UGAAAGG,AACCUGG,AGUGCUU,GUCACUC,CAGGAAC,AACAUUC	AGCAGCA,AAAGUGC,AUUGCAC,AGGAGCU,AGCACCA,GUAAACA,UCACCAC,GUCCAGA,CAGUGCA,GGAGACG,GAAAUGU,UCCCUUU,AACAGUC,GCUACAU,CCACAGG,ACAGUAU,UGCAUAG,UCCCACA,AUGUGGG	350	39	71	19
ENSG00000185339	TCN2	AGCAGCA,AAAGUGC,AGCUGCC,GGCUCAG,GCAGCAU,CAGUAGU,UUUUUGC,CCUUCAU,CAGCAGG,GGAGUGU,CCCUGAG,AGUGCAA,AGUGGUU,CCACAGG,GAGAUGA,GGAGAGA,AAGUGCU,GGGCCCC,CCCCCAG,AAUGCCC,CCUGCUG,GGGGUGC,CUGCCCC,CUUCACC,ACUCCUC,GAGGCUG,GGGGCAG,GCCCUGU,GAGUAUU,AGUGCUG,UUCAAGC,AAGUGCA,CAAAGUG,ACAUCAC,GAGCUGC,GAGUGUG,CUUGUGU,UGGCCAC,AAUUUUA,GACCAUG,GGCUGCG,GGGGUGG,GGGGUCC,GACUUCC,UGAUCCA,AGCAGCU,UGGCUGC,AGUGUGC,GGAGGCA,GGUGGGC…	GAGGUAG,GUGCAAA,UCAAGUA,ACUAGAU,GUAAACA,UGCAUUG,ACCCGUA,CAAAUGC,UCACCAC,CAGUGCA,UUGGCAA,UGUGCGU,AACAGUC,GUGACUG,CUGGCUC,GGGUCUU,GUAACAG,AUCACUA	NA	NA	84	0	18	0
ENSG00000100053	CRYBB3	GGGUCUU,CCCCCAG,ACCCUGG,GGGGGAA,GGCGGGG,UGCAGCU,UGCCCUG,GCCCUUA,UGGGGGA,CCCAGGG	AACGGAA	NA	NA	10	0	1	0
ENSG00000100075	SLC25A1	UUGGCAC,ACCCUGU,UUGGCAA,ACUGCAU,GGAAUGU,AAGGCAC,CACAGUG,CCACAGG,GGAGAGA,UCACACA,GGUGGUC,CCCCUGG,CCCUGUC,GAGGCUG,CAUGGAU,GAAACAU,UAAGGCA,ACUGCAG,UUGACAC,GUGCCUG,GUGUCAC,ACACGGG,CGAGGAC,GGAGGCA,GCCUGGG,GGCGGGG,UGAAACA,GGUGGGC,CCGGUUC,GGAUUUC,GGUGGUU,GCGGGGC,CUGCAGC,GUGCCAC,UCCUGAG,GGCAGGG,GCAGGAC,GGAUUUU,GGGUGGU,UGGGACA,AUGGAUU,GCCUGGA,AAAGGUA,AGGACAC,GGCCCGG,GAGGCAG,GCAGGGG,CAGGCCA	ACUAGAU,ACCCGUA,UAAGACG,GGAGACG,GAAAUGU,AUAAAGU,CUGGCUC,AAAGAAU,AGGGUUG	UUGGCAC,ACCCUGU,AAGGCAC,CCCCUGG	UAAGACG,AAAGAAU	48	4	9	2
ENSG00000100078	PLA2G3	GAGGUAG,UCACAGU,GGCAAGA,UUUUUGC,CAGUGCA,ACCCUGU,CAGCAGG,GAUUGUC,AGUGCAA,GCUGGUG,CAGGUGA,UCCCACA,AAGUGCU,ACAUAGA,GAUCAGA,ACAUUAC,CCCCUGG,CCAGCAU,GGUUACC,GAGGCUG,UCAUACA,UGACAUC,GAGGUAU,UCUCCAA,AAGUGCA,GCUUCCU,ACAUCAC,AAUCCUU,UCACAGG,UUUGCAC,GAUUGUA,ACAGGUG,AUGAGCU,GGCACGG,GUAUGUU,AGAUGUG,AAAGAGG,UGUGUCA,GUGUCAC,CAGUCUG,GGGGGAA,GCCUGGG,GCAGGUU,UUGGUUC,ACCCAUU,GUGACAG,CCCACCU,UAGGGCC,GGAGGAG,UUUGCAA…	AAGGUGC,UCACAGU,GGCAAGA,UAAGACG,CAGUGCA,CCCUGAG,GUGACUG,GAGAACU,CUGGCUC,GGACGGA,AAAGAAU,GAUAUGU	GAGGUAG,CCAGCAU	AAGGUGC	69	2	12	1
ENSG00000241360	PDXP	CAGCAGG,UGUGCUU,UGGUCCC,CCACAGG,AACACUG,GGAGAGA,AUCACUA,AGGGUUG,CUCAAAC,CUGGACU,UUGGUCC,GAGGGGC,CAGGCUC,GGGGCAG,UGAAAGG,AACCUGG,GUGGGGA,UGUCUUU,GGACCUG,ACUCAGC,UUCAAGC,UCUGGAG,GAUUGGU,ACUCAGG,CUCCCAC,CAGCAAA,GGUUGAC,GGCACGG,GAAAACA,AACUGGU,UGGCCAC,GUCUCUG,GGGGUGG,GGGGUCC,ACCUGGA,GUGCUUG,CUGGGGG,UUAGGAU,CCCACGU,GGCGGGG,GGUGGGC,GUGACAG,AAGUCUU,GAGGAUA,GAGACCU,GCAGAAG,CCAGGAG,CAGCAGA,GGGGAGC,GUGGCCC…	AGGAGCU,ACUAGAU,ACCCGUA,GGAAGAC,UGCAUAG,GUGACUG,UCCCACA,ACUGGCC,GGUUUAC	AACACUG	UGCAUAG	63	1	9	1
ENSG00000128203	ASPHD2	GAGGUAG,UCACAGU,GUAAACA,UUGGCAC,CAAAUGC,CCAGUGU,CAGUGCA,GGCAGUG,UUGGCAA,GAAAUGU,AACACUG,ACAGUAU,UCCAGUU,CUUUGGU,CAGGUGA,AUCCCUU,ACUGGCC,AUAAUAC,CUCAAAC,UCACACA,AUACAAG,UAUAAAG,CUCUGGG,CAAAGCA,ACAUUAC,CUGCCCC,ACAAUAU,CCAGCAU,GAGCGCC,UUGGUCC,GUCUGCC,CUUCACC,ACUCCUC,AACCUGG,GUGGGGA,GAGGUAU,GGACCUG,UCUCCAA,AGUGCCU,UCUAGAG,AUCCUUU,AUGCACC,UCACAGG,UUUGCAC,ACUCCAG,GAUUGGU,CAGCAAA,AAAGUUU,AAGUAGC,GUAUGUU…	AAGGUGC,GGCUCAG,UCACAGU,GGCAAGA,CCAGUGU,AUGGCAC,AUGGCUU,UGCAUAG,CAGGUGA,CGGAUCC,UCCCACA,GUAACAG,AAAGCUG,UAAUGCU,AUGUGGG	GGCAGUG,UCCAGUU,AUACAAG,CAAAGCA,AUGCACC	AUGGCAC,AUGGCUU	111	5	15	2
ENSG00000100097	LGALS1	AGCUGCC,ACCCGUA,GGAAGAC,ACACACC,UCACACA,CUCACAC,GAGGCUG,GGGGCAG,AUGUGCC,ACGUCAU,ACACACU,GGGGGAA,CUGGGGG,GUGCCAC,UGUCUGG,GGCAGGG,GCCUGGA,UGGGGGA,GAAGGAA,GAGGCAG	AGCUUAU,UCACCAC,UUUUUGC,CUUUGGU,CGUACCG,CUGGCUC,GGGCCCC	AGCUGCC	UCACCAC	20	1	7	1
ENSG00000100104	SRRD	AGCAGCA,AGCUGCC,GGCUCAG,AGGAGCU,ACUAGAU,UUGGCAC,GCAGCAU,GUCCAGA,CCAGUGU,CUACAGU,GGAGACG,UGUGUGG,GGCAGUG,UUGGCAA,GAAAUGU,UCCCUUU,CCUUCAU,GUCAGUU,AAGUCAC,AAGGCAC,CCCUGAG,CACAGUG,AACACUG,GUAGUGU,ACAGUAU,UCCAGUU,CUUUGGU,GAGAACU,AGGUUAU,AUCCCUU,ACUGGCC,GUAACAG,AAAGCUG,AAGUGCU,AUGUGGG,GGGCCCC,AUCCUUG,AAUGCCC,GAUCGAC,CCUGCUG,CUCAAAC,UCAUAGA,AAGUUGU,CUCUGGG,GGUGGUC,UAGACUG,CCCUGUC,CAAGAGC,CUGACUC,GAGGGGC…	UCAAGUA,AGCACCA,UGCAUUG,ACAGUAC,CAAAUGC,UCACCAC,GUCCAGA,CCAGUGU,CUACAGU,GGAGACG,UGUGUGG,GGAAGAC,ACCCUGU,UUGGCAA,AUGGCAC,UGUGCGU,UGUGCUU,GAUUGUC,GAGUUGA,AAUACUG,GGAGUGU,UAUUGCU,AGUGGUU,ACAGUAU,UGCAUAG,CAGGUGA,CGGAUCC,CUGGCUC,CUCCCAA,AGGUUAU,GGAGAGA,AUCCCUU,UCCCACA,GAUAUGU,GUAACAG,AUGUGGG	AGCUGCC,GGCUCAG,UCCAGUU,GAGAACU,GUAACAG,AAGUGCU,GAGGGGC,GAGGCUG,CAGUAAC	ACAGUAC,UCACCAC,GUCCAGA,GGAAGAC,UUGGCAA,AUGGCAC,CUGGCUC	179	9	36	7
ENSG00000100105	PATZ1	AAGGUGC,AGGAGCU,GGCAAGA,GCAGCAU,CAAAUGC,UCCCUUU,GGAGUGU,AAGGCAC,GCUGGUG,AUAAAGU,CUCCCAA,AAAGCUG,GAAUUGU,AAUGCCC,UAUAAAG,CUCUGGG,GGGGUGC,UGAAAGG,GUGGGGA,UCCAGAG,UCUGGAG,UCCUUGC,GUCAACA,CUCCCAC,GGUUGAC,AGCCAGU,AAUUUUA,GGGGUGG,CUGGGCA,GCUAGCA,UCCCUUG,GGGGGAA,GGAGGCA,GCGGAGG,UUGGUUC,GGAGGAG,ACUUGGA,CAGGAAC,GGCUCUG,GUCUACU,CUUCUCU,GUGCCAC,UCCUGAG,GUGGCCC,CUCAGGG,UGGGGGA,AGGGAGG,GCAGGGG,CCCAGGG,CAGGCCA…	GAGGUAG,UCAAGUA,AGCACCA,CGUGUCU,UGUGCGU,GGAGUGU,UGGUCCC,AAAGCUG,AUCACUA,GGUUUAC,CCCCCAG	NA	NA	51	0	11	0
ENSG00000100122	CRYBB1	AAGUCAC,AAGGCAC,AGGGUUG,GGGGCAG,GAGAAAU,AAUUUUA,GGGGGAA,GCCUGGG,CAGUAAC,CCAGGAG,AAUUAUU,GCCUGGA,UGGGGGA,UGUAAUA	NA	NA	NA	14	0	0	0
ENSG00000100124	ANKRD54	AGCUGCC,UUUUUGC,GGAAGAC,GGCAGUG,CGUGUCU,UCCCUUU,UGGUCCC,GCUGGUG,CCACAGG,UCCAGUU,GAGAACU,CUGGCUC,GGACGGA,GGAGAGA,ACUGGCC,AAGUGCU,AGGGUUG,AUAAUAC,CCUGCUG,UAUAAUA,CUGGACU,AUACAAG,UAUAAAG,CCCCUGG,CUGCCCC,CCCUGUC,GAGGCUG,GGGGCAG,UGAAAGG,AGUGCUG,AAGUGCA,UGCAAAG,ACUCCAG,ACUGCAG,UUGACAC,CAGUCCA,CAGCAAA,GAGCUGC,UGAAGUG,AGCCAGU,UUCUUGU,AUGCAUU,UGGCCAC,AAUUUUA,CUGGGCA,GGGGUCC,UCCCUUG,ACAAGGU,UGCUGAC,UAAUAGU…	AGGAGCU,ACUAGAU,ACCCGUA,ACAGUAC,UCACCAC,CCAGUGU,GGCAGUG,ACAUUCA,AUGGCAC,CGUACCG,CUGGCUC,AAAGAAU,AAAGCUG	GCUGGUG,AAGUGCU	NA	74	2	13	0
ENSG00000100139	MICALL1	AGCUUAU,UCAAGUA,AGGAGCU,GGCAAGA,ACAGUAC,CCAGUGU,GGAGACG,GGAAGAC,GGCAGUG,ACAUUCA,CAGCAGG,CCCUGAG,CCACAGG,GAGAUGA,UCCAGUU,CUUUGGU,CAGGUGA,CUCCCAA,GGAGAGA,AAGUGCU,ACACACC,CUCAAAC,CUCUGGG,UGGCCCU,CGAGGAG,GCAUCCC,CUGCCCC,CCAGCAU,CCCUGUC,CAAGAGC,GAGGGGC,AUGACAC,GGUUGUC,ACUCCUC,CAGGCUC,GAGGCUG,GGGGCAG,CUUGGAG,AGUGCUU,AAGUGCA,UACAAAG,ACCCUGG,GUCAACA,ACUGCAG,CUCCCAC,ACAGGUG,GAGCUGC,GGCGCCU,GAGUUGG,AGCCAGU…	AAAGUGC,AUUGCAC,ACUAGAU,GUAAACA,UGCAUUG,UCAACGG,ACCCGUA,GGAAGAC,AUGGCAC,UCCCUUU,CAGCAGG,UGUGCUU,GAUUGUC,GGAGUGU,UGGUCCC,CAGGUGA,CGUACCG,AGCCCUU,GUGACUG,CUGGCUC,CUCCCAA,GGAGAGA,ACUGGCC,GAAUUGU,GGUUUAC	AGCUUAU,CUUUGGU,UGGCCCU,AGUGCUU,UAAUACA,GGAUUUC	AUUGCAC	106	6	25	1
ENSG00000100196	KDELR3	AAGGUGC,GUGCAAA,UCAACGG,GGCAGUG,ACAUUCA,CCUUCAU,UGUGCUU,GAUUGUC,UAUUGCU,AGGUUAU,GGGUCUU,UCACACA,AUACAAG,AAGUUGU,GAUCAGA,UUGGUCC,CUAGUAG,GUCUUGC,ACUCCUC,UGAAAGG,AACCUGG,GAAGGUC,CUUGGAG,UUCAAGC,UCCAGAG,AAGGCGC,AAAUGGU,AAAUUUC,UAAGGCA,GAUUGUA,GGUUGAC,GAAAACA,UUCUUGU,AACUGGU,AAAACUG,ACCUGGA,UGGAGAU,ACAAGGU,GGGGGAA,UGAGUCU,UGCUGAC,GUGCUUG,UGAUCCA,AAGACAU,UAAUACA,GCAGGUU,UUGGUUC,GCACCAU,CUGCUCA,CAAAACU…	UCCCUUU,ACUGCAU,CCACAGG,AACGGAA,AGCCCUU,GGACGGA,UCCCACA	UAUUGCU,UGAAAGG	NA	70	2	7	0
ENSG00000100206	DMC1	AAAGUGC,GGCUCAG,CAAAUGC,UUUUUGC,GGAGACG,UGUGUGG,AAGUCAC,GGAGUGU,CCCUGAG,AUAAAGU,CUCCAUU,CUCCCAA,AUCCCUU,AAGUGCU,AUGUGGG,ACACACC,AUGUAAU,UAUAAAG,UCCUAUA,UAGACUG,UAGGUAU,ACUCCUC,AUCAUAC,UGAAAGG,AGUGCUG,UUCAAGC,UCUCCAA,UCCAGAG,CAAAGUG,AAAUGGU,UUCUGCA,ACAGGUG,AAAGUAA,AAAGUUU,GAAAACA,UUCUAAU,AGAUGUG,AGAUAAA,CUUGUGU,UUCCAUA,UGGCCAC,AAUUUUA,UUGAUAA,ACACACU,AAAUCCC,UGGAGAU,UGCUGAC,UGAUCCA,CUAGGCU,AAAAACC…	GAGGUAG,UGCAUUG,ACCCUGU,UUGGCAA,CGUGUCU,AACAGUC,AAUCUCA,UGUGCUU,UGGUCCC,AAAGCUG	AACAUUC	NA	67	1	10	0
ENSG00000100211	CBY1	GUGCAAA,AGCACCA,GGCAAGA,CAGUGCA,UGUGUGG,GGCAGUG,CAGCAGG,AGUGCAA,GCUGGUG,CUCCAUU,CUCCCAA,GGAGAGA,GGGUCUU,UUUGCGA,ACUCAGC,UCUCCAA,AGUGCCU,ACUCCAG,CUCCCAC,AAGUAGC,CUUGUGU,GUGCCUG,AAAAAUC,GCUGUCU,GUGCUUG,GUGUGGC,CUCCAGC,CUGGAAA,UGUGCGG,CCAGGAG,CAGCAGA,CUCUUCC,GUGAGGU,UCUGGAA,UGGGACA,AGUAGUU,GAGAAGA,AAAAGUA,CCAGUGC	AGCUGCC,UCACAGU,ACCCGUA,CAGUGCA,UGGUCCC,CCACAGG,AACGGAA,GUGACUG,GGUUUAC	NA	NA	39	0	9	0
ENSG00000100216	TOMM22	AGCAGCA,UCACAUU,AGGAGCU,ACAGUAC,CCAGUGU,GGAGACG,UGUGUGG,GAAAUGU,AACAGUC,CAGCAGG,CACAGUG,AUGGCUU,GCUGGUG,GUAGUGU,UCCAGUU,UGAAGCU,GUGACUG,CUCCAUU,CUGGCUC,AAAGAAU,GGUUUAC,AUGUGGG,GGGCCCC,UAUCAGA,ACAUAGA,CCUGCUG,CUCAAAC,UAUAAUA,UCAUAGA,CUGGACU,UAUAAAG,CUGCCCC,CUGACUC,GAGGGGC,AUGACAC,UCAUACA,GGGGCAG,UGAAAGG,GUGGGGA,UUCAAGC,CAAAGUG,AAUCCUU,AUCCUUU,ACUCCAG,GAUUGUA,ACUCAGG,CUCCCAC,AUGUGCC,GAGAAAU,ACAGGUG…	AAAGUGC,AGGAGCU,GCAGCAU,CAAAUGC,GGAGACG,GGAAGAC,ACAUUCA,AUGGCAC,UGUGCUU,GCUACAU,GGAGUGU,CCCUGAG,UAUUGCU,UCCAGUU,CUUUGGU,CAGGUGA,CGGAUCC,GUGACUG,CUCCCAA,AUCCCUU,AAAGCUG,GGUUUAC	AUGACAC,AUGUGCC	CUUUGGU,CUCCCAA	112	2	22	2
ENSG00000100218	RSPH14	AAAGAGG,AAAGAGC	NA	NA	NA	2	0	0	0
ENSG00000100219	XBP1	UGCAUUG,CUACAGU,GGCAGUG,UUGGCAA,CCUUCAU,CAGCAGG,AUGGCUU,CCACAGG,ACAGUAU,UCCAGUU,CUCCCAA,AAAGAAU,AAAGCUG,GGUUUAC,ACAUAGA,GAGGGGC,UCUUGAG,AAAUGGU,GCUUCCU,UAAGACU,AAAUUUC,GAGAAAU,ACAGGUG,UGAAGUG,AGAUAAA,AAAACUG,AAGAACC,CUUACAG,ACCUGGA,GGGGGAA,UAAUAGU,CUGGGGG,AAGACAU,GGAGGCA,AUGUCUG,GUCACUC,CCAGUAC,UAGAGGA,GGCUCUG,CAGCAGA,GUCUACU,AGGCAGG,CUUCUCU,GAGCCCC,UUCCUCG,CAGCUGG,CACUGUU,GCUGGAU,AAAGUAC,CUCUAGC…	ACUAGAU,AGCACCA,GGAAGAC,AUGGCAC,GCUACAU,GUCAGUU,AAUACUG,CCCUGAG,AGUGCAA,UGGUCCC,GUGACUG,AUGUGGG,CCCCCAG	UGCAUUG,UUGGCAA	GUCAGUU	62	2	13	1
ENSG00000100221	JOSD1	GAGGUAG,AGCAGCA,AAAGUGC,GGCUCAG,AUUGCAC,UCAAGUA,ACUAGAU,AGCACCA,GUAAACA,GGCAAGA,GCAGCAU,UUUUUGC,CUACAGU,GGAGACG,UUGGCAA,GAAAUGU,CCUUCAU,AACAGUC,CAGCAGG,GGAAUGU,GGAGUGU,AUGGCUU,GCUGGUG,AACACUG,GAGAUGA,UGCAUAG,CUUUGGU,CUGGCUC,GGAGAGA,ACUGGCC,AAGUGCU,GAAUUGU,AGGGUUG,CCUGCUG,CUCAAAC,UCAUAGA,UAUAAAG,CUCUGGG,GGUGGUC,CUGCCCC,CCCUGUC,UGCAUAU,ACUGUUU,CUUCACC,AUAUAAC,UCAUACA,CAUGGAU,AACCUGG,UUAUGCA,AACAAAC…	GAGGUAG,AAGGUGC,AGCUGCC,GGCUCAG,UCAAGUA,GUAAACA,UCAACGG,ACCCGUA,CAAAUGC,UGACCUA,CCAGUGU,UGUGUGG,GGCAGUG,UUGGCAA,GAAAUGU,AACAGUC,UGUGCUU,AAUACUG,GCUGGUG,ACAGUAU,UGCAUAG,CGGAUCC,GUGACUG,UCCCACA,GUAACAG,AAAGCUG,CCCCCAG	GAGGUAG,AGCAGCA,AAAGUGC,AUUGCAC,AGCACCA,GUAAACA,GCAGCAU,GAAAUGU,GGAAUGU,AUGGCUU,GCUGGUG,UGCAUAG,GGAGAGA,AAGUGCU,AGGGUUG,CCCUGUC,UGCAUAU,AACAAAC,CAGUCCA,UUGUGAC	AAGGUGC,AGCUGCC,GGCUCAG,UCAAGUA,ACCCGUA,CAAAUGC,UGACCUA,GGCAGUG,GAAAUGU,AACAGUC,GCUGGUG,CGGAUCC	142	20	27	12
ENSG00000100226	GTPBP1	AGCAGCA,AAGGUGC,AGCUUAU,AGCUGCC,UCACAUU,GGCUCAG,AGCACCA,GGCAAGA,UUGGCAC,AGGUAGU,CAGUGCA,ACCCUGU,GGCAGUG,UUGGCAA,UCCCUUU,CAGCAGG,GAUUGUC,GCUACAU,GGAAUGU,GGAGUGU,CCCUGAG,AUGGCUU,GCUGGUG,CCACAGG,GAGAUGA,UCCAGUU,CUUUGGU,CUGGCUC,GGAGAGA,GGGUCUU,AAAGCUG,AAUCACU,GGGCCCC,AGGGUUG,AAUGCCC,AUAAUAC,CCUGCUG,CUCAAAC,UAUAAUA,UUGUUCG,GAUCAGA,UAUAAAG,CUCUGGG,UCCUAUA,UAGACUG,CCCCUGG,GCAUCCC,CUGCCCC,CCCUGUC,GUCUGCC…	GAGGUAG,AGCUGCC,AUUGCAC,UCACAGU,ACUAGAU,AGCACCA,GUAAACA,UGCAUUG,ACCCGUA,GCAGCAU,CAAAUGC,UCACCAC,CAGUAGU,UAAGACG,CUACAGU,GGAAGAC,ACCCUGU,GGCAGUG,ACAUUCA,UUGGCAA,AUGGCAC,GAAAUGU,UGUGCGU,GAGUUGA,AAGUCAC,GCUGGUG,AACGGAA,GUGACUG,CUGGCUC,GGACGGA,GGAGAGA,AAAGAAU,UCCCACA,GUAACAG,AAAGCUG,GAAUUGU,CCCCCAG	AGCAGCA,AGCUUAU,GGCUCAG,UUGGCAC,UUGGCAA,GAUUGUC,GCUGGUG,CUUUGGU,GGAGAGA,AUAAUAC,UAUAAUA,UAUAAAG,CCCCUGG,GUCUGCC,AACAAAC,CAGUCCA	AUUGCAC,ACCCGUA,CAAAUGC,GGCAGUG,ACAUUCA,UUGGCAA,GCUGGUG,AAAGAAU,AAAGCUG	155	16	37	9
ENSG00000100246	DNAL4	AGCAGCA,AGCUGCC,GGCUCAG,GGAGACG,ACCCUGU,GGCAGUG,GUCAGUU,CCCUGAG,UGGUCCC,GAGAUGA,CUGGCUC,CUCCCAA,GGAGAGA,AAAGAAU,UCCCACA,ACACACC,ACAUAGA,UCACACA,CGAGGAG,CCCCUGG,CUGCCCC,CCCUGUC,UUGGUCC,GAGGGGC,GCUCGGU,AUAUAAC,UGAAAGG,GGACCUG,AGCAGCG,ACCCUGG,CUCCCAC,AACUGGU,GGGCGUA,ACACACU,CGAGGAC,GGGGUCC,UGGAGAU,UCCCUUG,GGGGGAA,CUUGGGC,CUGGGGG,AAGACAU,AGCAGCU,AAAAACC,GCCUGGG,CCCACGU,CCCACCU,UGUGCGG,CAGGAAC,GGCUCUG…	GUAAACA,UGCAUUG,ACCCGUA,CAAAUGC,UCACCAC,UAAGACG,GGAAGAC,UUGGCAA,CAGCAGG,UGUGCUU,GAGUUGA,GCUACAU,CCCUGAG,UGGUCCC,AGUGGUU,UGAAGCU,GGAGAGA,AAAGAAU,GGUUUAC	GGCUCAG,CCCUGAG	UGCAUUG,UUGGCAA	68	2	19	2
ENSG00000100249	C22orf31	AAGGUGC,GUGCAAA,AAGUUGU,UGCAAAG,CUCUAGC	CCACAGG	GUGCAAA	CCACAGG	5	1	1	1
ENSG00000100263	RHBDD3	AGGAGCU,AGCACCA,GCAGCAU,AGCCCUU,UGGCCCU,AACAAAC,UCCAGAG,AACUGGU,CUGGGGG,GCCCUUA,GUGGCCC,GGCCCUG,CCUGUGC,CUCCUGC	AGCUGCC,UCAAGUA,GGAGUGU,GCUGGUG,GGAGAGA	NA	NA	14	0	5	0
ENSG00000243811	APOBEC3D	AGCUUAU,GGCUCAG,AUUGCAC,ACUAGAU,GCAGCAU,UUUUUGC,UGUGCGU,GGAAUGU,CCCUGAG,GCUGGUG,CUGGCUC,CUCCCAA,GGAGAGA,GGGUCUU,AAUCACU,CUCAAAC,UGGCCCU,GAGGGGC,GGUUGUC,ACUCAGC,ACUCCAG,ACUCAGG,CUCCCAC,ACAGGUG,CUAGUCC,GAGCUGC,AAGUAGC,GAGUGUG,GGGCGUA,GACCAUG,CUGGGCA,CCGAGCC,AAAAAUC,GGGGGAA,CUGGGGG,GUGUGGC,GCCUGGG,UUGGUUC,CCCACCU,CUACAAA,CUCCAGC,GGAGGAG,UGUGCGG,CCAGGAG,GGGGAGC,AGGCAGG,UGCUCAC,AGGGUCU,CACCAGC,GUGGCCC…	AUUGCAC,UCAAGUA,UGCAUUG,ACCCGUA,UGACCUA,UGUGUGG,GGAAGAC,UUGGCAA,GAAAUGU,UGGUCCC,GUAGUGU,AACGGAA,AGGUUAU,GGAGAGA,GGGUCUU,GGUUUAC	NA	NA	65	0	16	0
ENSG00000100281	HMGXB4	GAGGUAG,AGCAGCA,UCACAUU,UUGGCAC,ACAGUAC,UUUUUGC,ACCCUGU,ACAUUCA,AACAGUC,CAGCAGG,AAUCUCA,GGAAUGU,AAGGCAC,GCUGGUG,CCACAGG,AACACUG,AUAAAGU,GUAGUGU,ACAGUAU,UGAAGCU,AGCCCUU,AAAGAAU,GGGUCUU,AAGUGCU,AAUCACU,CCCCCAG,CUCAAAC,UCACACA,AUACAAG,UAUAAAG,CUCUGGG,UCCUAUA,ACAUUAC,CUGCCCC,ACAAUAU,UUCCUAG,CUUCACC,AUAUAAC,UGAAAGG,GUGGGGA,GCCCUGU,GAGGUAU,GAAGGUC,AACAAAC,AGUGCUG,AGUGCUU,UCUAGAG,UCUGGAG,AAAUGGU,ACCCUGG…	AAAGUGC,AAGGUGC,ACUAGAU,GCAGCAU,CAAAUGC,UAAGACG,CGUGUCU,GAAAUGU,UCCCUUU,GCUACAU,UAUUGCU,GCUGGUG,UGCAUAG,AACGGAA,GUGACUG,AGGUUAU,AAAGCUG,AAUCACU,GGUUUAC,AUGUGGG	AGCAGCA,AACAGUC,AAGGCAC,GCUGGUG,AUACAAG,UAAGGCA	CAAAUGC	120	6	20	1
ENSG00000100290	BIK	AGCAGCA,GGCAGUG,CAGCAGG,UCCAGUU,CCUGCUG,UCACACA,CCAGCAU,GGGGCAG,GAGUAUU,GAGAAAU,GAAAACA,AAAACUG,GGGGUGG,CUGGGCA,GGGUUUA,ACCAGCA,AAAAACC,CCAGUAC,CUGGAAA,GGCUCUG,CAGCAGA,CAGUAGA,CUCUUCC,GGCAGGG,GCUGGAU,GUGAAUG,GCAGGGG,CAGGCCA,CUCCUGC	CAAAUGC,AUGGCAC,GUGACUG,AAUCACU	NA	NA	29	0	4	0
ENSG00000100292	HMOX1	AGCUGCC,GGCUCAG,CAGUGCA,ACUGCAU,UGUGCUU,AAUACUG,CACAGUG,AUCCCUU,UAUCAGA,AGUGCCG,UCACACA,UGGCCCU,AAUGUUG,CAGGCUC,GAGGCUG,UUCAAGC,UCCAGAG,GUCAACA,ACUGCAG,ACUCAGG,AAAAAUC,GUGCUUG,AAGACAU,UCCCUCU,GGAGGCA,AAAAACC,GCCUGGG,UGAAACA,GGAAGCC,GAGGAUA,CAGGAAC,GGCUCUG,GGGAGCU,CUGCAGG,GUUCAUG,GGCAGGG,GCAGGAC,GGCCCUG,UAGGCCG,UUGAGGC,CUCUAGC,GCCUGGA,CUCAGGG,CGUUGGC,CAGACAG,CCCUCCG,UGGGGAA	UCACAGU,UCACCAC,GGAGACG,UUGGCAA,GAGAUGA,UCCAGUU,CUGGCUC,GGAGAGA,ACUGGCC,CCCCCAG	CAGGAAC	NA	47	1	10	0
ENSG00000184117	NIPSNAP1	GAGGUAG,GUGCAAA,GGCUCAG,UCAAGUA,UUGGCAC,GUCCAGA,UUUUUGC,GGCAGUG,UUGGCAA,CGUGUCU,UCCCUUU,CAGCAGG,GAGAUGA,UGCAUAG,CUCCAUU,CUGGCUC,GGAGAGA,AUCCCUU,UCCCACA,AUCACUA,AGGGUUG,CCCCCAG,ACACACC,CUCUGGG,UGGCCCU,CUGCCCC,CCAGCAU,CUAGUAG,UCAUGAU,GAGGUAU,UCUCCAA,UCCAGAG,AAUCCUU,CAGCAAA,UGUAUAA,AGAUAAA,AACUGGU,UUCCAUA,AAUUUUA,GGUCUAG,AACUACU,CUGGGCA,GGGGGAA,CUAGUAA,GUAUUCU,UGUCUGC,CUUGUAU,GGAGGCA,GCCUGGG,UGAAACA…	AAGGUGC,GUAAACA,UCAACGG,ACCCGUA,UUGGCAA,CCACAGG,GUGACUG,GGAGAGA	GGCUCAG,GAGAUGA	GUAAACA,UUGGCAA	82	2	8	2
ENSG00000100297	MCM5	UCAAGUA,CUACAGU,ACCCUGU,ACAUUCA,UUGGCAA,CGUGUCU,GAAAUGU,CAGCAGG,AAGUCAC,AAGGCAC,UCCAGUU,AACGGAA,CAGGUGA,GUGACUG,CCCCCAG,ACACACC,AGUGCCG,UCACACA,CUCUGGG,CUCACAC,CCAGCAU,CUAGUAG,GUCUGCC,GAGGGGC,GGGGCAG,GUGGGGA,ACUCAGC,UCUCCAA,AGUGCCU,CAAAGUG,AAGCGCU,AAUCCUU,ACCCUGG,UAAGGCA,ACUCAGG,UUGACAC,CAGCAAA,ACAGGUG,AUGAGCU,UUCUAAU,UUCUUGU,UUCCAUA,UGGCCAC,GUGCCUG,AAUUUUA,AGCCUGC,GUGUCAC,CUUACAG,ACACACU,GUCAUUG…	UCACAUU,UCAACGG,UAAGACG,UUUUUGC,GGAAGAC,AUGGCAC,UCCCUUU,AAUACUG,CGGAUCC,GUGACUG,GUAACAG,CCCCCAG	NA	NA	88	0	12	0
ENSG00000100302	RASD2	GUGCAAA,AGCUGCC,GGCUCAG,AGGAGCU,GUAAACA,ACAGUAC,CUACAGU,UGUGUGG,ACCCUGU,GGCAGUG,CGUGUCU,GAAAUGU,CAGCAGG,AAGGCAC,CCCUGAG,CACAGUG,GAGAUGA,ACAGUAU,CUUUGGU,CGGAUCC,CUGGCUC,CUCCCAA,GGAGAGA,UCCCACA,ACUGGCC,GUAACAG,AAAGCUG,AUCACUA,GGUUUAC,AGGGUUG,ACACACC,AAUGCCC,CAAAGCA,GGGGUGC,GGUGGUC,ACAAUAU,CCAGCAU,CAAGAGC,UUCCUAG,AUGACAC,CAGGCUC,GAGGCUG,GGGGCAG,GUGGGGA,AACAAAC,UCUUGAG,ACCCUGG,ACUCAGG,CUCCCAC,GAGCUGC…	AAAGUGC,GGCUCAG,AGCACCA,GUAAACA,UGCAUUG,ACCCGUA,UCACCAC,GUCCAGA,CCAGUGU,UAAGACG,GGAGACG,UUGGCAA,UGUGCGU,GAUUGUC,AAUACUG,GGAGUGU,UGGUCCC,GCUGGUG,CCACAGG,AACACUG,AUAAAGU,CGGAUCC,GUGACUG,CUGGCUC,CUCCCAA,ACUGGCC,AUCACUA,GGUUUAC,AUGUGGG,CCCCCAG	GGCUCAG,ACAGUAC,AAGGCAC,CACAGUG,ACAGUAU,CUUUGGU,CUGGCUC,UUCCUAG,AACAAAC,UACAGUU	AAAGUGC,GGAGACG,UUGGCAA,GCUGGUG,AUGUGGG	131	10	30	5
ENSG00000100304	TTLL12	AGCAGCA,AAAGUGC,GUGCAAA,AGCUGCC,GGCUCAG,AUUGCAC,UCAAGUA,AGGAGCU,AGCACCA,GUAAACA,GCAGCAU,UUUUUGC,CAGUGCA,GGAGACG,UGUGUGG,GGAAGAC,CAGCAGG,ACUGCAU,GAGUUGA,GCUACAU,GGAAUGU,GGAGUGU,CACAGUG,AGUGCAA,AUGGCUU,UAUUGCU,GCUGGUG,CCACAGG,AUAAAGU,CAGGUGA,AGCCCUU,CUCCAUU,GAGAACU,CUGGCUC,CUCCCAA,GGAGAGA,UCCCACA,GUAACAG,AUGUGGG,GGGCCCC,CCCCCAG,AUCCUUG,CCUGCUG,UCACACA,CUGGACU,GGUAGAC,UAUAAAG,GGGGUGC,CUCACAC,GGUGGUC…	GAGGUAG,AGCUGCC,GGCUCAG,UCAAGUA,UCACAGU,AGGAGCU,ACUAGAU,UCAACGG,ACCCGUA,ACAGUAC,CAAAUGC,UGACCUA,UCACCAC,GUCCAGA,CAGUAGU,UUUUUGC,CAGUGCA,GGAGACG,GGAAGAC,GGCAGUG,UUGGCAA,CGUGUCU,GAAAUGU,AACAGUC,CAGCAGG,AAUCUCA,UGUGCUU,GAGUUGA,GGAGUGU,UGGUCCC,AUGGCUU,GCUGGUG,CCACAGG,CGUACCG,GUGACUG,CUGGCUC,AAAGAAU,AUCCCUU,UCCCACA,GGGUCUU,ACUGGCC,GUAACAG,AAAGCUG,GAAUUGU,AAUCACU,AUCACUA,GGUUUAC	GCUGGUG	NA	206	1	47	0
ENSG00000100307	CBX7	AAAGUGC,AAGGUGC,GUGCAAA,AGCUGCC,GGCUCAG,AGGAGCU,GCAGCAU,CAAAUGC,GUCCAGA,CAGUAGU,UUUUUGC,GGAAGAC,ACCCUGU,ACAUUCA,UUGGCAA,CAGCAGG,UGUGCUU,GAGUUGA,GUCAGUU,AAGUCAC,CCCUGAG,CCACAGG,CUUUGGU,CAGGUGA,GUGACUG,CUCCAUU,GAGAACU,CUGGCUC,CUCCCAA,AAAGAAU,ACUGGCC,GAAUUGU,GGGCCCC,CCCCCAG,CCUGCUG,CUCAAAC,UCAUAGA,UCACACA,CUCUGGG,CAAAGCA,GGGGUGC,AACGGCU,GGUGGUC,CGAGGAG,CCCCUGG,CUGCCCC,UUGGUCC,CUGACUC,GUCUGCC,GAGGGGC…	GUGCAAA,UCAAGUA,ACUAGAU,UGCAUUG,ACAGUAC,UCACCAC,CCAGUGU,UAAGACG,GGAAGAC,UUGGCAA,UCCCUUU,AACAGUC,CAGCAGG,AAUCUCA,GCUACAU,GGAGUGU,UGGUCCC,AGUGGUU,CCACAGG,AUAAAGU,CGUACCG,UGAAGCU,GUGACUG,AGGUUAU,AAAGAAU,AUCCCUU,GAAUUGU,AUCACUA,GGUUUAC,AGGGUUG,CCCCCAG,AUCCUUG	GUGCAAA,UUUUUGC,ACAUUCA,UUGGCAA,UGUGCUU,AAGUCAC,CCCUGAG,CUUUGGU,ACUGGCC,GAAUUGU,CCCCUGG,UGCCCUG	UGCAUUG,CCAGUGU,UCCCUUU,CCACAGG,AAAGAAU	176	12	32	5
ENSG00000100312	ACR	GAUAUGU,GGGUCUU,AUGCAUU,CUCAGGG,CUGUUGA	AACGGAA	NA	NA	5	0	1	0
ENSG00000100314	CABP7	GAGGUAG,GUGCAAA,AGCUGCC,GGCUCAG,AGGAGCU,UUGGCAC,AGGUAGU,UCACCAC,CCAGUGU,CAGUGCA,CUACAGU,UGUGUGG,GGAAGAC,AUGGCAC,GAAAUGU,CAGCAGG,AAGGCAC,CCCUGAG,CACAGUG,AGUGCAA,CCACAGG,AUAAAGU,GUAGUGU,ACAGUAU,UCCAGUU,CAGGUGA,CUGGCUC,CUCCCAA,AGGUUAU,AAAGAAU,UCCCACA,GGGUCUU,CCCCCAG,CCUGCUG,CUCAAAC,UCACACA,CUGGACU,UAUAAAG,UGGCCCU,GGGGUGC,ACAUUAC,CCCCUGG,CUGCCCC,CCCUGUC,GUCUGCC,UUCCUAG,UGCAUAU,CAGGCUC,GAGGCUG,GGGGCAG…	AAGGUGC,UCACAGU,AGGAGCU,ACUAGAU,UGCAUUG,UCACCAC,CAGUGCA,GGAGACG,GGCAGUG,UUGGCAA,AUGGCAC,CGUGUCU,GAGUUGA,GCUACAU,AAUACUG,GGAAUGU,GGAGUGU,UGGUCCC,UAUUGCU,CCACAGG,AACGGAA,CAGGUGA,CGUACCG,CGGAUCC,GUGACUG,CUGGCUC,GGAGAGA,AAAGAAU,ACUGGCC,AAAGCUG,AUCACUA,AUGUGGG	AGCUGCC,AGGAGCU,CCAGUGU,CAGUGCA,CCACAGG,UCCAGUU,CUGGCUC,UAUAAAG,ACAUUAC,UGCAUAU,CCAGGAG	UCACAGU,ACUAGAU,UCACCAC,AUGGCAC,GGAGUGU,CAGGUGA,AAAGCUG	144	11	32	7
ENSG00000100324	TAB1	AAGGUGC,AGCUGCC,GGCUCAG,UCACAGU,AGGAGCU,AGCACCA,CAGUGCA,GGAGACG,UGUGUGG,GGAAGAC,ACCCUGU,GGCAGUG,CCUUCAU,CAGCAGG,GAUUGUC,GUCAGUU,GGAGUGU,CCCUGAG,AUGGCUU,CCACAGG,AGCCCUU,GUGACUG,CUGGCUC,GGACGGA,GGAGAGA,UCCCACA,ACUGGCC,UAAUGCU,AUGUGGG,CCCCCAG,ACACACC,AAUGCCC,CCUGCUG,CUCAAAC,UUGUUCG,UCACACA,CUCUGGG,UGGCCCU,GGGGUGC,CUCACAC,ACAUUAC,CCCCUGG,GCAUCCC,CUGCCCC,CCCUGUC,CUGACUC,GUCUGCC,GAGGGGC,GCUCGGU,AUGACAC…	GAGGUAG,AGCUGCC,UCACAGU,ACUAGAU,GGCAAGA,UGCAUUG,ACCCGUA,AGGUAGU,UCACCAC,CCAGUGU,UAAGACG,UUUUUGC,GGAAGAC,UUGGCAA,UGUGCGU,UGUGCUU,AAGUCAC,GGAGUGU,AAGGCAC,AGUGGUU,CGUACCG,UGAAGCU,AGCCCUU,GUGACUG,CUCCAUU,CUGGCUC,CUCCCAA,GGAGAGA,AAAGAAU,AUCCCUU,ACUGGCC,AAUCACU,AUCACUA,AGGGUUG,UAUCAGA,CCCCCAG,AUCCUUG	GUGACUG,GAGGCUG,UUGUGAC	CUGGCUC	180	3	37	1
ENSG00000100344	PNPLA3	GAGGUAG,AAAGUGC,AGCUGCC,UCACAUU,GGCUCAG,AUUGCAC,UCAAGUA,AGGAGCU,ACUAGAU,AGCACCA,GGCAAGA,UGCAUUG,CAAAUGC,UCACCAC,GUCCAGA,CCAGUGU,CAGUAGU,UUUUUGC,GGAGACG,UGUGUGG,GGAAGAC,ACCCUGU,GGCAGUG,ACAUUCA,GAAAUGU,UCCCUUU,CCUUCAU,AACAGUC,AAUCUCA,ACUGCAU,UGUGCUU,GCUACAU,AAUACUG,GGAAUGU,AAGGCAC,AGUGCAA,UGGUCCC,AUGGCUU,GCUGGUG,AGUGGUU,GAGAUGA,UCCAGUU,CAGGUGA,UGAAGCU,AGCCCUU,CUCCAUU,CUGGCUC,CUCCCAA,AGGUUAU,GGAGAGA…	AAGGUGC,GUGCAAA,AGCUGCC,GUAAACA,UCAACGG,ACCCGUA,GCAGCAU,UGACCUA,UCACCAC,CAGUAGU,UAAGACG,UUUUUGC,CAGUGCA,CUACAGU,UGUGUGG,GGAAGAC,ACAUUCA,UUGGCAA,AUGGCAC,GAAAUGU,UCCCUUU,UGUGCGU,AACAGUC,AAUCUCA,UGUGCUU,GAUUGUC,GCUACAU,GUCAGUU,GGAGUGU,UGGUCCC,AUGGCUU,GAGAUGA,ACAGUAU,CUUUGGU,CAGGUGA,CGUACCG,CGGAUCC,AGCCCUU,GAGAACU,CUGGCUC,GGACGGA,GGAGAGA,UCCCACA,ACUGGCC,AAAGCUG,GAAUUGU,AUCACUA,CCCCCAG,AUCCUUG	NA	NA	250	0	49	0
ENSG00000100345	MYH9	AGCAGCA,AAAGUGC,AGCUGCC,GGCUCAG,AUUGCAC,UCACAGU,AGCACCA,GUAAACA,GGCAAGA,UCAACGG,UUGGCAC,GCAGCAU,CAAAUGC,UCACCAC,GUCCAGA,CCAGUGU,UUUUUGC,ACCCUGU,GGCAGUG,UUGGCAA,ACUGCAU,UGUGCUU,GCUACAU,GGAAUGU,AAGGCAC,AGUGCAA,UGGUCCC,GCUGGUG,AGUGGUU,GUAGUGU,CUUUGGU,CAGGUGA,AGCCCUU,CUGGCUC,CUCCCAA,AAGUGCU,AAUCACU,AUCACUA,GGGCCCC,AGGGUUG,UAUCAGA,ACACACC,AAUGCCC,ACAUAGA,CCUGCUG,UCAUAGA,UCACACA,CUGGACU,AUACAAG,CAAAGCA…	AGCUGCC,GGCUCAG,UCAAGUA,AGGAGCU,GGCAAGA,CAAAUGC,UGACCUA,UCACCAC,CAGUAGU,UAAGACG,CAGUGCA,UUGGCAA,GAAAUGU,UGUGCGU,AACAGUC,AAUCUCA,ACUGCAU,GAGUUGA,CCCUGAG,UGGUCCC,UAUUGCU,AUAAAGU,UCCAGUU,CAGGUGA,UGAAGCU,CUGGCUC,GGAGAGA,AAAGAAU,UCCCACA,ACUGGCC,AUCACUA,AUCCUUG	AUUGCAC,GCAGCAU,CCAGUGU,GGCAGUG,AAGGCAC,UGGUCCC,AGUGGUU,GUAGUGU,CUUUGGU,CUGGCUC,UAUCAGA,UCAUAGA,UUGGUCC,UCAUGAU,AUAUAAC,UAAGGCA,AUGCCUU,GUGACAG,UUGUGAC	UCAAGUA,UGACCUA,UAUUGCU,UCCAGUU,CAGGUGA,AUCCUUG	173	19	32	6
ENSG00000100348	TXN2	AGCAGCA,UCACAGU,AGCACCA,GGAAGAC,GAAAUGU,CAGCAGG,CACAGUG,GAGAACU,GGGCCCC,CCCCUGG,CUGACUC,CUUCACC,CAGGCUC,UGAAAGG,UACAAAG,UCACAGG,ACUCAGG,GAGAAAU,UUCUGCA,GGCUGCG,GGGGUGG,CUGGGCA,GGGGUCC,GACUUCC,UGUCUGC,CUGGGGG,GUGUGGC,AGCAGCU,UGGCUGC,GGAGGCA,GCCUGGG,CCCACGU,CUGCUCA,UGAGGAC,CUACAAA,CUCCAGC,GGAGGAG,CUGGAAA,GGAUUUC,CCAGGAG,CAGCAGA,AGGGUCU,UGUCUGG,CCGGAGC,CAGCUGG,GCAGGAC,GCCUGGA,UGGGUGA,CUCAGGG,AGGGAGG…	AGCUGCC,GGCAAGA,ACAGUAC,CAAAUGC,GGAGACG,CGUACCG,CGGAUCC,GUGACUG,AAAGAAU,AUCCCUU,ACUGGCC	AGCAGCA,UCACAGU	GGCAAGA,CAAAUGC	53	2	11	2
ENSG00000100353	EIF3D	ACUCCAG,CUCCAGC	NA	NA	NA	2	0	0	0
ENSG00000239900	ADSL	AAAGUGC,UCACAUU,GGCUCAG,UCAAGUA,AGCACCA,GUAAACA,UCAACGG,CCAGUGU,UUUUUGC,CUACAGU,GGAAGAC,AUGGCAC,GAAAUGU,AACAGUC,AAUCUCA,ACUGCAU,UGUGCUU,GAUUGUC,AAGUCAC,AAGGCAC,AGUGGUU,AACACUG,GAGAUGA,UCCAGUU,UGCAUAG,CUUUGGU,CAGGUGA,CUCCCAA,AGGUUAU,AUCCCUU,AAGUGCU,GAAUUGU,AAUCACU,AUCCUUG,AAUGCCC,CCUGCUG,AGUGCCG,CUGGACU,AUGUAAU,AUACAAG,CUCACAC,UCCUAUA,ACAUUAC,CGAGGAG,CAAGAGC,AUGACAC,UGCAUAU,GAGGCUG,GGGGCAG,UGAAAGG…	AGCUGCC,GGCUCAG,AGGAGCU,GUAAACA,UCAACGG,GCAGCAU,UUUUUGC,UUGGCAA,AUGGCAC,UGUGCGU,AACAGUC,CAGCAGG,AAUCUCA,ACUGCAU,GAUUGUC,AAUACUG,UGGUCCC,AUGGCUU,UGCAUAG,CAGGUGA,CGUACCG,CGGAUCC,GAGAACU,CUGGCUC,CUCCCAA,GGAGAGA,GGGUCUU,GGUUUAC,AUCCUUG	NA	NA	165	0	29	0
ENSG00000100373	UPK3A	CCCUGAG,GGGGCAG,GCCCUGU,GCCUGGG,GACAACU,GUGACAG,CUGCAGG,GCAGGGG	UGCAUUG	NA	NA	8	0	1	0
ENSG00000100376	FAM118A	GAGGUAG,AAAGUGC,UCACAUU,GGCUCAG,UCAAGUA,UCACAGU,ACUAGAU,GUAAACA,GGCAAGA,UUGGCAC,GCAGCAU,UCACCAC,GGAAGAC,ACCCUGU,ACAUUCA,UUGGCAA,GAAAUGU,AACAGUC,CAGCAGG,AAUCUCA,ACUGCAU,GUCAGUU,GGAGUGU,CCCUGAG,CACAGUG,UGGUCCC,AUGGCUU,AACACUG,UGCAUAG,CUUUGGU,CGUACCG,AGCCCUU,CUCCAUU,CUGGCUC,CUCCCAA,AAAGAAU,AUCCCUU,UCCCACA,AAAGCUG,AAGUGCU,AAUCACU,AUGUGGG,GGGCCCC,AGGGUUG,UAUCAGA,CUCAAAC,UAUAAUA,CUGGACU,AUGUAAU,UAUAAAG…	GAGGUAG,AAGGUGC,GGCUCAG,UCAAGUA,AGGAGCU,AGCACCA,GGCAAGA,UGCAUUG,UCAACGG,GCAGCAU,UAAGACG,UUUUUGC,GGAGACG,UGUGUGG,ACCCUGU,GGCAGUG,ACAUUCA,UUGGCAA,UCCCUUU,AACAGUC,AAUCUCA,GAUUGUC,GCUACAU,CACAGUG,UGGUCCC,AUGGCUU,AGUGGUU,ACAGUAU,UCCAGUU,UGCAUAG,CUUUGGU,CGUACCG,CGGAUCC,GUGACUG,CUGGCUC,AGGUUAU,AUCCCUU,UCCCACA,GAUAUGU,ACUGGCC,GUAACAG,AAAGCUG,AAGUGCU,GAAUUGU,AUCACUA	GAGGUAG,UCAAGUA,GGCAAGA,UUGGCAC,UUGGCAA,CCCUGAG,UGGUCCC,CUUUGGU,GGUUACC	AAGGUGC,UGCAUUG,UCAACGG,GAUAUGU	189	9	45	4
ENSG00000100380	ST13	AAAGUGC,AAGGUGC,UCACAUU,UCAAGUA,AGCACCA,GGCAAGA,UUGGCAC,ACAGUAC,GCAGCAU,CAAAUGC,UCACCAC,UUUUUGC,CUACAGU,AUGGCAC,GAAAUGU,UCCCUUU,CCUUCAU,AACAGUC,AAUCUCA,ACUGCAU,GAGUUGA,GCUACAU,AAUACUG,AAGGCAC,CACAGUG,UGGUCCC,UAUUGCU,AACACUG,AUAAAGU,ACAGUAU,CAGGUGA,UGAAGCU,AGCCCUU,GAGAACU,CUCCCAA,AGGUUAU,AAAGAAU,AUCCCUU,ACUGGCC,GUAACAG,AAAGCUG,AAGUGCU,GGUUUAC,UAUCAGA,ACACACC,UAUAAUA,UCAUAGA,UCACACA,GGUAGAC,AUGUAAU…	AAAGUGC,AGCUGCC,UCAAGUA,AGCACCA,UCAACGG,ACAGUAC,GCAGCAU,AGGUAGU,GUCCAGA,CCAGUGU,CAGUAGU,GGAGACG,ACCCUGU,ACAUUCA,CGUGUCU,AACAGUC,AAUCUCA,GCUACAU,AAUACUG,UGGUCCC,GCUGGUG,GAGAUGA,UCCAGUU,UGCAUAG,CGGAUCC,AAAGAAU,AUCCCUU,UCCCACA,GGGUCUU,AUGUGGG,AGGGUUG	GCAGCAU,GAAAUGU,UGGUCCC,UAUUGCU,AAAGAAU,CAAAGCA,UUCCUAG,GAAGGUC,AGUGCUU,UGAAACA	UCAAGUA,GCUACAU,CGGAUCC	194	10	31	3
ENSG00000100385	IL2RB	AGCAGCA,GUGCAAA,AGCUGCC,GGCUCAG,UGCAUUG,UCAACGG,GCAGCAU,CCAGUGU,UAAGACG,GGCAGUG,ACAUUCA,AUGGCAC,CAGCAGG,GAGUUGA,GGAAUGU,CCCUGAG,GCUGGUG,AUAAAGU,CAGGUGA,CUGGCUC,CUCCCAA,GGACGGA,GGAGAGA,AAAGAAU,GGGUCUU,GUAACAG,AAGUGCU,AAUCACU,GGUUUAC,GGGCCCC,ACACACC,CCUGCUG,UAUAAAG,GGGGUGC,UAGGUAU,CUGCCCC,CCAGCAU,GAGGGGC,AAUGUUG,CAGGCUC,GAGGCUG,GGGGCAG,GUGGGGA,GCCCUGU,GGACCUG,GAAACAU,AACAAAC,UUCAAGC,UCUCCAA,AGUGCUU…	UCAAGUA,UGCAUUG,ACCCGUA,CAAAUGC,UCACCAC,GUCCAGA,GGAAGAC,UUGGCAA,CGUGUCU,GAAAUGU,UCCCUUU,ACUGCAU,GCUACAU,GUCAGUU,GGAAUGU,AGUGCAA,UGGUCCC,GCUGGUG,CCACAGG,AUAAAGU,AACGGAA,CAGGUGA,GUGACUG,CUCCAUU,CUGGCUC,GGAGAGA,GGGUCUU,ACUGGCC,GUAACAG,AAAGCUG,GAAUUGU,AAUCACU,AUCACUA,AGGGUUG,CCCCCAG	AGCAGCA,GGCUCAG,UGCCCUG	CAAAUGC,UUGGCAA	148	3	35	2
ENSG00000100387	RBX1	UCACAUU,CAGCAGG,AUGGCUU,GUAACAG,UUGUUCG,CUGGACU,CAAAGCA,UAGGUAU,ACAAUAU,AACAAAC,UCCAGAG,UUGACAC,CAGCAAA,UCCCUCU,GGACUGC,CCGUGCA,UGUAAUA	AGGAGCU,GCAGCAU,GUCCAGA,AAGUCAC,GCUGGUG,GUGACUG	AUGGCUU,GUAACAG,CAAAGCA,AACAAAC	GUCCAGA,GCUGGUG	17	4	6	2
ENSG00000100395	L3MBTL2	AAAGUGC,AGCUGCC,UCACAGU,AGGUAGU,AUGGCAC,CGUGUCU,CCUUCAU,CAGCAGG,CACAGUG,CCACAGG,CAGGUGA,CUGGCUC,CUCCCAA,AAAGAAU,AUCCUUG,GAUCGAC,CCUGCUG,UCACACA,GGUAGAC,AUACAAG,CUCUGGG,CUCACAC,GGUGGUC,UAGGUAU,CUGCCCC,GUCUUGC,UCAUGAU,CAGGCUC,GAGGCUG,UGUCUUU,CUUGGAG,AACAAAC,UCUCCAA,UCUAGAG,AAGUGCA,UCUUGAG,UACAAAG,ACGCACU,CAAAGUG,UCACAGG,ACUCAGG,CAGUCCA,GAGCUGC,AGAUGUG,UCAUUUG,AACUACU,GGGGUGG,GGGGUCC,CAGUCUG,GGGUUUA…	ACUAGAU,GGCAAGA,UCACCAC,UUUUUGC,GGAGACG,GGCAGUG,AACAGUC,GCUACAU,UGGUCCC,GCUGGUG,AUAAAGU,AGCCCUU,GUGACUG,CUGGCUC,GGAGAGA,ACUGGCC,GUAACAG,AAUCACU,CCCCCAG	NA	NA	91	0	19	0
ENSG00000100399	CHADL	UAAGACG,AAAGAAU,CCUGCUG,GGGGUCC,GGGUUUA,GGAGGAG,AGGCAGG,GCAGGAC,GCUGGAU,CUCAGGG,CAGACAG	GCUACAU,AAUCACU	NA	NA	11	0	2	0
ENSG00000100410	PHF5A	AGCAGCA,AAAGUGC,GUGCAAA,AGCUGCC,GGCUCAG,UCACAGU,AGGAGCU,GGCAAGA,GCAGCAU,CAAAUGC,CCAGUGU,UUUUUGC,CAGUGCA,UGUGUGG,AUGGCAC,CGUGUCU,UCCCUUU,GUCAGUU,AAUACUG,GGAGUGU,CACAGUG,AGUGCAA,GCUGGUG,GAGAUGA,UCCAGUU,CUCCCAA,AGGUUAU,UCCCACA,AAGUGCU,AAUCACU,AGGGUUG,ACACACC,AUAAUAC,CCUGCUG,CUCAAAC,UAUAAUA,UCAUAGA,CUCUGGG,CAAAGCA,CUCACAC,CCCCUGG,GCAUCCC,CUGCCCC,CAAGAGC,UUCCUAG,GUCUUGC,GAGGCUG,UGAAAGG,AACAAAC,AGUGCUG…	GAGGUAG,UCAAGUA,UCACAGU,GUAAACA,GGCAAGA,CAAAUGC,UCACCAC,UUUUUGC,CAGUGCA,GGAGACG,ACAUUCA,UUGGCAA,AUGGCAC,AACAGUC,GAUUGUC,GGAGUGU,UGGUCCC,GCUGGUG,AGUGGUU,CCACAGG,GAGAUGA,CAGGUGA,CUCCAUU,CUGGCUC,AGGUUAU,AAAGAAU,GUAACAG,AAUCACU,CCCCCAG,AUCCUUG	GCAGCAU,GCUGGUG	UCAAGUA	160	2	30	1
ENSG00000100412	ACO2	GGAAGAC,AUGGCAC,GAAAUGU,CCUUCAU,CGGAUCC,GGACGGA,GAUCAGA,AGACGGG,CUUGGAG,AAUCCUU,UCCUUGC,GAGCUGC,UUCUUGU,UACAGUU,AAGAACC,GGCGGGG,AUGUCUG,GGAAGCC,GUCACUC,ACUCAAA,GCGGGGC,GAGUCUU,GGGGAGC,AGGCAGG,CACACCU,UGUCUGG,CUCUAGC	AGGUAGU,AACACUG,AUAAAGU,CGUACCG,CGGAUCC,AGCCCUU,GGACGGA	GAAAUGU	CGGAUCC	27	1	7	1
ENSG00000100417	PMM1	AGCAGCA,AGGAGCU,GCAGCAU,CAGCAGG,AAGUCAC,AAUACUG,CGUACCG,GGGCCCC,AUACAAG,CUCUGGG,GAGGGGC,GGUUGUC,AGCCAGU,CUGGGCA,AGCAGCU,GCCUGGG,GGUGGGC,UAAUACA,GUGACAG,UGCAGCU,GCAGAAG,ACUGUGU,ACUGGCU,AGGCAGG,GUGCCAC,GUGGCCC,GGCAGGG,GGCCCUG,GGGUGGU,UAGGCCG,CGCCUCC,GGGAACG,CCAGUGC,CCCAGGG,UGGGGAA	UCAAGUA,CAAAUGC,GGAAGAC,GGAGUGU,CACAGUG,GAGAUGA,GUGACUG,GGAGAGA,CCCCCAG	AGCAGCA	CAAAUGC	35	1	9	1
ENSG00000100422	CERK	AAAGUGC,AGCUUAU,AGCUGCC,GGCUCAG,AUUGCAC,UGCAUUG,GCAGCAU,UCACCAC,CCAGUGU,UUUUUGC,CUACAGU,GGAAGAC,CGUGUCU,GAAAUGU,UCCCUUU,AACAGUC,CAGCAGG,GAUUGUC,GGAAUGU,GGAGUGU,CACAGUG,UAUUGCU,AUAAAGU,ACAGUAU,UGCAUAG,CUUUGGU,GAGAACU,CUGGCUC,CUCCCAA,GGAGAGA,AAAGCUG,AAGUGCU,AAUCACU,AUCACUA,ACACACC,AAUGCCC,CUCAAAC,UCACACA,CUGGACU,GGUAGAC,AAGUUGU,UAUAAAG,GGGGUGC,GCAUCCC,CUGCCCC,CUAGUAG,GUCUGCC,GAGGGGC,UGCAUAU,AACCGUU…	GAGGUAG,AUUGCAC,UCAAGUA,AGGAGCU,AGCACCA,UUGGCAC,ACCCGUA,ACAGUAC,UGACCUA,UCACCAC,CUACAGU,GGAGACG,GGAAGAC,UUGGCAA,CGUGUCU,GAAAUGU,UGUGCGU,AACAGUC,AAUCUCA,GAGUUGA,GUCAGUU,AAUACUG,UGGUCCC,GCUGGUG,ACAGUAU,CAGGUGA,CGUACCG,CGGAUCC,GUGACUG,AGGUUAU,GGAGAGA,AAAGCUG,AAUCACU,AUCACUA,AUGUGGG,AGGGUUG,CCCCCAG,AUCCUUG	AGCUGCC,AUUGCAC,UGCAUUG,GAUUGUC,UAUUGCU,CUCAAAC,UGAAACA	UGACCUA,UCACCAC,GUCAGUU	168	7	38	3
ENSG00000100426	ZBED4	UCACAUU,AGGAGCU,GUAAACA,ACAGUAC,CAAAUGC,UCACCAC,CCAGUGU,CAGUGCA,CUACAGU,GGAGACG,GAAAUGU,CAGCAGG,GCUACAU,GGAAUGU,AAGGCAC,CCCUGAG,AUGGCUU,ACAGUAU,GUGACUG,GGAGAGA,GGGUCUU,ACUGGCC,GGUUUAC,CUCAAAC,AGUGCCG,UCAUAGA,GAUCAGA,UAUAAAG,CCCUGUC,CUAGUAG,GUCUGCC,AUAUAAC,GAGGCUG,GGGGCAG,AUCAUAC,UGAAAGG,GCCCUGU,GAAACAU,AACAAAC,GAGUAUU,ACUCAGC,AGUGCCU,UCCAGAG,UACAAAG,ACGCACU,UCUGGAG,UGCAAAG,AAAUGGU,UAAGGCA,ACUCAGG…	AAAGUGC,GGCUCAG,UCACAGU,UGCAUUG,ACCCGUA,GCAGCAU,CCAGUGU,CAGUAGU,GAAAUGU,UGUGCUU,AAUACUG,GGAGUGU,GCUGGUG,AACGGAA,CAGGUGA,CGGAUCC,GUGACUG,CUGGCUC,GGACGGA,GGAGAGA,AAAGCUG,GAAUUGU,AUGUGGG,AGGGUUG	GUAAACA,ACAGUAC,CCAGUGU,CAGUGCA,AAGGCAC,AUGGCUU,ACAGUAU,UAUAAAG,CCCUGUC,UAAGGCA	AAAGUGC,GGCUCAG,UCACAGU,CAGGUGA,AAAGCUG,AUGUGGG	113	10	24	6
ENSG00000100429	HDAC10	AACGGCU,GAGGGGC,UUCUGCA,GGGGUGG,GGGGUCC,GUCAUUG,GGGGGAA,GGCGGGG,CGGGGAU,GCGGGGC,GGGGAGC,GGGUGGU,GUGAGGU,CGUUUGC,GCAGGGG,CCGUGCA	GGAAGAC,AUAAAGU	NA	NA	16	0	2	0
ENSG00000129465	RIPK3	GUCAGUU,CUUGGAG,GGGGUGG,AACUCUA,GGGGGAA,CUGGGGG,GGAGGCA,AGCAUUC,CUCUUCC,UGGGGGA,GAAGGAA,CAGGCCA	AGUGGUU,AGCCCUU	NA	NA	12	0	2	0
ENSG00000080824	HSP90AA1	UUGGCAC,AGGUAGU,CAGUGCA,CUACAGU,GGAAGAC,UUGGCAA,AAGUCAC,CUUUGGU,GUGACUG,GGAGAGA,AAAGAAU,GGGUCUU,GAAUUGU,UAUCAGA,AUCCUUG,CCUGCUG,AGUGCCG,UCACACA,UAGGUAU,ACAAUAU,UUGGUCC,GUCUGCC,CAUGGAU,GCCCUGU,CUUGGAG,AACAAAC,AGUGCCU,UCUAGAG,GUCAACA,AAAGUAA,GAAAACA,UUCUAAU,UACAGUU,UUCCAUA,GUGCCUG,GACCAUG,CUUACAG,GGUCUAG,GCUAGCA,UGUCUGC,AAGACAU,AGCAGCU,AGUAGAC,AUAUUAU,CAAAACU,GCAGAAG,ACUCAAA,UAAUAUC,UAGAGGA,GUCUACU…	UCACAGU,ACCCGUA,AAUCUCA,GCUACAU,AAUACUG,GCUGGUG,UCCAGUU,AACGGAA,CGUACCG,AGCCCUU	CUUUGGU,UAUCAGA,AACAAAC	GCUGGUG,UCCAGUU	61	3	10	2
ENSG00000087303	NID2	GAGGUAG,AGCACCA,GUAAACA,UGCAUUG,ACAGUAC,CAGUAGU,UUUUUGC,CCUUCAU,UGUGCUU,GAUUGUC,UGGUCCC,ACAGUAU,CUUUGGU,GAUCAGA,UAUAAAG,UUGGUCC,GAGGUAU,CUUGGAG,UCUCCAA,UUUGCAC,GAUUGUA,UUCUGCA,UUCUUGU,UCAUUUG,UGGCCAC,AAUUUUA,UUGAUAA,AAAAAUC,AACUCUA,GUGCUUG,UUAGGAU,AAGUCUU,CUACAAA,UUUGCAA,CAGGAAC,GAGUCUU,UGCUCAC,AGGGUCU,UGGGUAC,GUUCAUG,CACUGUU,UUAGAGA,GAAGGAA,UCACAAG	AAAGUGC,AAGGUGC,GUGCAAA,AGCUGCC,GGCUCAG,GUCAGUU,AGCCCUU,GGACGGA,AAAGCUG,AUGUGGG	GAGGUAG,ACAGUAC,CAGUAGU,ACAGUAU,CUUUGGU	AAAGUGC,AAGGUGC,GUGCAAA,AUGUGGG	44	5	10	4
ENSG00000023608	SNAPC1	GGCUCAG,AUUGCAC,ACAGUAC,UUUUUGC,GGCAGUG,AAUACUG,GGAGUGU,UAUUGCU,ACAGUAU,UGAAGCU,CUCCAUU,CUCCCAA,AAAGAAU,AUCCCUU,ACUGGCC,AUAAUAC,UCACACA,AUGUAAU,AUACAAG,CUCACAC,ACAUUAC,ACAAUAU,UCAUGAU,AGACGGG,GAGGCUG,UUAUGCA,GAAACAU,UCUAGAG,UAAGGCA,ACUCCAG,UAUUACC,GGCACGG,GUUAAUG,GAAAACA,UUCUAAU,UGAGAAU,AAUUUUA,AAAUCCC,AAAAAUC,AAAAACC,UGAAACA,AUGUCUG,UAAUACA,CCCACCU,GAGGAUA,CCAGUAC,GCAGAAG,ACUGUGU,ACUCAAA,ACUGGCU…	GAGGUAG,AAAGUGC,UGACCUA,AGGUAGU,CCAGUGU,UUUUUGC,UUGGCAA,CCUUCAU,GCUACAU,UGGUCCC,GAGAUGA,CUCCAUU,CUGGCUC,AGGUUAU,GUAACAG,AUGUGGG,AGGGUUG	AUUGCAC,AAUACUG,UAAUACA	UGACCUA,GAGAUGA	81	3	17	2
ENSG00000092201	SUPT16H	AGCAGCA,GGCUCAG,AUUGCAC,GGCAAGA,UGCAUUG,UUGGCAC,CAAAUGC,GGCAGUG,AAGUCAC,AAGGCAC,UGGUCCC,GCUGGUG,CUGGCUC,AAAGCUG,AUCACUA,GGUUUAC,AGUGCCG,ACAAUAU,UUGGUCC,GUCUUGC,AAUGUUG,GAGGCUG,GAAGGUC,CUUGGAG,GAAACAU,AACAAAC,GAGUAUU,UCCAGAG,UACAAAG,UGCAAAG,AAAUUUC,ACUGCAG,GAUUGGU,GAGAAAU,ACAGGUG,GGCACGG,GAAAACA,AGAUGUG,AGAUAAA,UACAGUU,UAUGGUU,AAAACUG,AAGAACC,GAGAACC,UUCAAAU,CCGAGCC,UCCCUUG,GUAUUCU,CUAGGCU,UGGCUGC…	AGCACCA,CAAAUGC,UGACCUA,UUGGCAA,GUCAGUU,GCUGGUG,AGCCCUU,CUGGCUC,AGGUUAU,GAAUUGU,AGGGUUG	AGCAGCA,GGCAAGA,AAGUCAC,UGGUCCC,AAAGCUG,UUGGUCC,AACAAAC,UACAGUU,UCAACAG	AGCACCA,CAAAUGC,GCUGGUG,GAAUUGU	78	9	11	4
ENSG00000100442	FKBP3	GAGGUAG,GUAAACA,GUCCAGA,UCCAGUU,AAAGCUG,AUCCUUG,CUCAAAC,ACAAUAU,GAGGUAU,AUCCUUU,AAAUUUC,UUCUAAU,AAUUUUA,UAAUAUC,CUCUUCC,AAAGUAU,UGGGGGA	AAGGUGC,GGCUCAG,AGCACCA,AUGGCAC	GUAAACA,UCCAGUU	GGCUCAG,AUGGCAC	17	2	4	2
ENSG00000100448	CTSG	AACACUG,UAAGGCA,GGCUCUG,AGUACUG	UGCAUAG	GGCUCUG	NA	4	1	1	0
ENSG00000100450	GZMH	UAUUACC,UACAGUU,CAUAUUG,CAGUCCU,CAGGCCA,UGGGGAA	CCCCCAG	NA	NA	6	0	1	0
ENSG00000100479	POLE2	UAUCAGA,AAAGUUU,AAAACUG,AAUUUUA,UAAUAUC,UGUAAUA	UCCAGUU	NA	NA	6	0	1	0
ENSG00000100485	SOS2	AGCAGCA,GUGCAAA,AGCUUAU,UUGGCAC,CCAGUGU,CAGUAGU,UAAGACG,UUUUUGC,CAGUGCA,UUGGCAA,UCCCUUU,CAGCAGG,GCUACAU,AAGUCAC,AAGGCAC,AGUGCAA,GCUGGUG,UCCAGUU,AGGUUAU,AUCCCUU,ACUGGCC,AAAGCUG,AUCACUA,GGUUUAC,AUACAAG,GAUCAGA,CAAAGCA,GGGGUGC,UCCUAUA,ACAAUAU,ACUGUUU,UGUCUUU,UACAAAG,UAAGACU,AAAUUUC,UUUGCAC,GAUUGUA,UUGACAC,CAGCAAA,UAUUACC,AAAGUAA,AAGUAGC,AGAUGUG,UCAUUUG,UACAGUU,AAAGAGG,AAAACUG,UUCCAUA,AAGAACC,ACGUCAU…	GUGCAAA,AUUGCAC,UCACAGU,AGCACCA,CAAAUGC,CCAGUGU,CAGUAGU,CAGUGCA,AUGGCAC,AGUGCAA,CCACAGG,ACAGUAU,CAGGUGA,GUGACUG,AGGUUAU,GGACGGA,GUAACAG,AUCACUA,GGGCCCC	AGCAGCA,GUGCAAA,CCAGUGU,UAAGACG,CAGUGCA,AAGGCAC,AGUGCAA,UCCAGUU,AGGUUAU,ACUGGCC,CAAAGCA,UAAGACU	UCACAGU,CAAAUGC,CCAGUGU,CAGUGCA,AUGGCAC,AGUGCAA,CCACAGG,CAGGUGA	86	12	19	8
ENSG00000100522	GNPNAT1	AAAGUGC,UCAAGUA,UCACAGU,UUGGCAC,GCAGCAU,UCACCAC,UUUUUGC,CAGUGCA,UGUGUGG,GGCAGUG,UUGGCAA,AUGGCAC,UGUGCUU,GAUUGUC,GGAAUGU,GGAGUGU,AGUGCAA,AUGGCUU,UAUUGCU,CCACAGG,AACACUG,GAGAUGA,CUUUGGU,UGAAGCU,CUCCAUU,CUGGCUC,CUCCCAA,UAAUGCU,AAGUGCU,AAUCACU,AUGUGGG,CCCCCAG,ACACACC,ACAUAGA,AUAAUAC,CCUGCUG,CUCAAAC,AGUGCCG,UAUAAUA,CUGGACU,AUGUAAU,AUACAAG,UCCUAUA,ACAUUAC,UAGGUAU,CUGCCCC,ACAAUAU,UUGGUCC,CUAGUAG,UUCCUAG…	GAGGUAG,UCAAGUA,UCACAGU,AGGAGCU,ACUAGAU,GUAAACA,GGCAAGA,UCAACGG,CAGUGCA,GGCAGUG,ACAUUCA,GAAAUGU,CCUUCAU,AACAGUC,AAUCUCA,AAGGCAC,CCCUGAG,UGGUCCC,AUGGCUU,GCUGGUG,ACAGUAU,UGCAUAG,GAGAACU,CUGGCUC,CUCCCAA,AGGUUAU,ACUGGCC,GAAUUGU,AGGGUUG	UCAAGUA,GCAGCAU,GGAAUGU,CUUUGGU,UAUAAUA,GAAACAU,CAGUCCA,UGAAACA	UCAAGUA,UCAACGG,GGCAGUG,ACAUUCA,GAAAUGU,AGGGUUG	176	8	29	6
ENSG00000100532	CGRRF1	UCACAUU,AUUGCAC,UCACAGU,GGCAAGA,CCAGUGU,AACAGUC,CAGCAGG,GAGUUGA,GGAAUGU,AAGGCAC,CCCUGAG,CACAGUG,AUAAAGU,UCCAGUU,CUGGCUC,AAAGAAU,GGGUCUU,AAAGCUG,AAUCACU,GGUUUAC,AGGGUUG,CCCCCAG,ACAUAGA,AUAAUAC,UAUAAUA,AUGUAAU,UAUAAAG,CUCACAC,UCCUAUA,GGUGGUC,CAAGAGC,GUCUUGC,AUAUAAC,GAGGCUG,CAUGGAU,UUAUGCA,GAAGGUC,CUUGGAG,GAAACAU,GAGUAUU,UUCAAGC,UACAAAG,UCUGGAG,UGCAAAG,AAAUGGU,GCUUCCU,ACAUCAC,GUCAACA,AAAUUUC,UAAGGCA…	AGCACCA,GGCAAGA,UGCAUUG,GCAGCAU,UGACCUA,UUUUUGC,GGAGACG,ACAUUCA,AUGGCAC,CGUGUCU,GAAAUGU,AAUCUCA,GAUUGUC,GCUACAU,CCCUGAG,AUAAAGU,AACGGAA,CAGGUGA,AGCCCUU,GUGACUG,CUGGCUC,AGGUUAU,AAAGCUG,AAUCACU,GGUUUAC,AGGGUUG	UAUAAAG,UAAGGCA,UAAUACA	AAAGCUG	130	3	26	1
ENSG00000100557	C14orf105	AAAGUGC,GGCUCAG,UCAAGUA,UCACAGU,AGGAGCU,UGCAUUG,UUGGCAC,GCAGCAU,UGACCUA,UUUUUGC,GGAAGAC,UUGGCAA,GCUACAU,GUCAGUU,AAGUCAC,GGAGUGU,AAGGCAC,CACAGUG,CCACAGG,CUGGCUC,CUCCCAA,GGGUCUU,AAAGCUG,UAAUGCU,AAGUGCU,GGUUUAC,CCUGCUG,AUGUAAU,CAAAGCA,CUGCCCC,CAGGCUC,GAGGCUG,CCUGUAC,UGACAUC,CAUGGAU,UUAUGCA,CUUGGAG,GAAACAU,ACUCAGC,AGUGCUG,UUCAAGC,UCUAGAG,UCUUGAG,UACAAAG,CAAAGUG,UCUGGAG,UGCAAAG,UAAGACU,ACAUCAC,UAAGGCA…	GAGGUAG,AGCAGCA,UCAAGUA,ACUAGAU,AGCACCA,GGCAAGA,UCAACGG,CAGUAGU,CUACAGU,GGAGACG,UUGGCAA,AACAGUC,AAUCUCA,GUCAGUU,GGAGUGU,AAGGCAC,AGUGCAA,UGGUCCC,AGUGGUU,AACGGAA,CGUACCG,AGCCCUU,CUGGCUC,ACUGGCC,AAUCACU,AGGGUUG	NA	NA	125	0	26	0
ENSG00000100558	PLEK2	GCAGCAU,CCAGUGU,AUGGCAC,AACACUG,CUUUGGU,GUAACAG,CAAAGCA,UCUCCAA,UACAAAG,UGUGUCA,GUGUCAC,UGCUGAC,UGUCUGC,UCAACAG,UUGUGAC,AAGUCUU,CAAAACU,CUCCAGC,GGCAGCG,CCAGGAG,CAGGAAC,AGCAUUC,UGUCUGG,GAAGGAA,AGGGAGG,UGUAAUA,UGGGGAA	UCAAGUA,GUCCAGA,UGCAUAG,CAGGUGA,GUAACAG,GAAUUGU,CCCCCAG	NA	NA	27	0	7	0
ENSG00000100564	PIGH	AAAGUGC,AGCACCA,GUAAACA,GGAAGAC,UUGGCAA,AACAGUC,UGUGCUU,GUCAGUU,AAGUCAC,AAGGCAC,AUGGCUU,GCUGGUG,CCACAGG,UCCAGUU,CUUUGGU,CUCCCAA,GUAACAG,AAGUGCU,CCCCCAG,AUAAUAC,CCUGCUG,UAUAAUA,UCACACA,ACAUUAC,UUCCUAG,CCUGUAC,UGACAUC,GCCCUGU,AGUGCUG,UAAGGCA,UUUGCAC,UUGACAC,CUCCCAC,UUCUGCA,CAGCAAA,AAAGUAA,AAGUAGC,GGUUGAC,GAAAACA,AAAACUG,UGUGUCA,GUGUCAC,ACACGGG,GGGGUCC,ACAAGGU,UGCUGAC,CUUGGGC,GUGCUUG,AAGACAU,AGCAGCU…	AGCUGCC,GGCUCAG,ACUAGAU,GUCCAGA,CUACAGU,ACAUUCA,AUGGCAC,AACAGUC,UGGUCCC,AGUGGUU,CGUACCG,GGUUUAC,CCCCCAG	AAAGUGC,GGAAGAC,UGUGCUU,AUGGCUU,AAGUGCU	AACAGUC,CGUACCG	84	5	13	2
ENSG00000100577	GSTZ1	UAAGACG,AACAGUC,CAGCAGG,AAGGCAC,ACAGUAU,CUUUGGU,CUCCCAA,ACAUAGA,UCACACA,UGGCCCU,CUGCCCC,GAGGGGC,GCCCUGU,UAAGACU,AAAUUUC,ACUCCAG,CUCCCAC,GAGAAAU,AGAUAAA,GCCUGGG,GUGACAG,CUGCUCA,CAGCAGA,GUGCCAC,GUGGCCC,GGAGUCC,GGCCCUG,GGAUGAG,CCUGUGC	GGAAGAC,CCCUGAG,AGUGCAA,UGGUCCC,GUGACUG,GGAGAGA,GGUUUAC,AUGUGGG	NA	NA	29	0	8	0
ENSG00000100580	TMED8	AGCAGCA,AAAGUGC,AAGGUGC,AGCUUAU,UCACAUU,GGCUCAG,ACAGUAC,GCAGCAU,CAAAUGC,UGACCUA,CCAGUGU,CAGUAGU,UAAGACG,UUUUUGC,GGAGACG,GGAAGAC,GGCAGUG,ACAUUCA,UUGGCAA,AUGGCAC,GAAAUGU,UCCCUUU,CCUUCAU,AACAGUC,CAGCAGG,AAUCUCA,ACUGCAU,UGUGCUU,GGAGUGU,AAGGCAC,CCCUGAG,AUGGCUU,GCUGGUG,CCACAGG,AACACUG,AUAAAGU,GAGAUGA,ACAGUAU,UGCAUAG,CUUUGGU,UGAAGCU,AGCCCUU,CUGGCUC,CUCCCAA,AGGUUAU,GGAGAGA,AAAGAAU,UCCCACA,GGGUCUU,GUAACAG…	GAGGUAG,AGCAGCA,AAAGUGC,GUGCAAA,AUUGCAC,UCAAGUA,AGGAGCU,ACUAGAU,AGCACCA,GUAAACA,UGCAUUG,ACCCGUA,GCAGCAU,CAAAUGC,GUCCAGA,GGAAGAC,ACAUUCA,UUGGCAA,CGUGUCU,UCCCUUU,AACAGUC,CAGCAGG,UGUGCUU,GAUUGUC,GCUACAU,CCCUGAG,AGUGCAA,UGGUCCC,GCUGGUG,AUAAAGU,ACAGUAU,UCCAGUU,UGCAUAG,AACGGAA,CUUUGGU,CAGGUGA,CGUACCG,CGGAUCC,AGCCCUU,GUGACUG,CUCCAUU,CUGGCUC,CUCCCAA,AGGUUAU,GGAGAGA,AUCCCUU,GGGUCUU,GUAACAG,GAAUUGU,AAUCACU…	AGCAGCA,AAAGUGC,GGCUCAG,CCAGUGU,GGCAGUG,AUGGCAC,GAAAUGU,AAUCUCA,UGUGCUU,AAGGCAC,CCACAGG,UGCAUAG,AAAGAAU,GUAACAG,CAAAGCA,AUGACAC,ACUGUUU,UAAGGCA,CAGUAAC	ACUAGAU,CAAAUGC,GUCCAGA,UUGGCAA,AACAGUC,GCUACAU,ACAGUAU,CAGGUGA,CGGAUCC,CUCCCAA	296	19	53	10
ENSG00000100583	SAMD15	AAGGUGC,AUUGCAC,UCAAGUA,AAAGAAU,CUCAAAC,GAGGCUG,UUCAAGC,ACUCCAG,AUGCCUU,GAGCUGC,CUGGGCA,ACAAGGU,GACCUGG,UCCCUCU,GGAGGCA,GCCUGGG,CUCCAGC,GGUGCGG,AUACCUC,ACCCGGC,GUGCCAC,CUCUUCC,CUCUAGC,UGGUACC,GGCGACA,ACCCAGA	UCAACGG,UGACCUA,GCUACAU,CUGGCUC,AUCCUUG	NA	NA	26	0	5	0
ENSG00000100591	AHSA1	AGCAGCA,GUCCAGA,CAGCAGG,GGAGAGA,AUGUGGG,GGGCCCC,CUGGACU,CCAGCAU,GAGGGGC,AGCAGCG,GAGAAAU,GAAAACA,UGAAGUG,AGCAGCU,UGCCCUG,CAGCAGA,CAGCUGG,GGAGUCC,UGGACUG,GGACUGC,AGGGAGG,CCUGUGC	AGGAGCU,ACCCGUA,CAAAUGC,GGAAGAC,GAGUUGA,GUGACUG	NA	NA	22	0	6	0
ENSG00000100596	SPTLC2	GAGGUAG,AAAGUGC,AAGGUGC,GUGCAAA,AGCUUAU,AGCUGCC,UCACAUU,GGCUCAG,UCAAGUA,UCACAGU,AGGAGCU,ACUAGAU,AGCACCA,GUAAACA,UGCAUUG,UGACCUA,UCACCAC,CCAGUGU,CAGUAGU,UUUUUGC,CAGUGCA,GGAGACG,UGUGUGG,GGAAGAC,GGCAGUG,GAAAUGU,UCCCUUU,AACAGUC,CAGCAGG,GAGUUGA,GUCAGUU,AAGUCAC,AAUACUG,GGAGUGU,AAGGCAC,CCCUGAG,CACAGUG,AGUGCAA,UGGUCCC,UAUUGCU,AGUGGUU,CCACAGG,AUAAAGU,GAGAUGA,ACAGUAU,UCCAGUU,UGCAUAG,CUUUGGU,CAGGUGA,AGCCCUU…	GAGGUAG,AGCAGCA,AAGGUGC,GUGCAAA,AGCUGCC,GGCUCAG,AUUGCAC,UCACAGU,AGGAGCU,ACUAGAU,AGCACCA,GUAAACA,GGCAAGA,UGCAUUG,UCAACGG,ACAGUAC,GCAGCAU,AGGUAGU,UCACCAC,GUCCAGA,CAGUGCA,CUACAGU,GGAGACG,UGUGUGG,ACAUUCA,UUGGCAA,AUGGCAC,CGUGUCU,AACAGUC,CAGCAGG,AAUCUCA,UGUGCUU,GCUACAU,GUCAGUU,AAGUCAC,GGAAUGU,GGAGUGU,CCCUGAG,UGGUCCC,GCUGGUG,AGUGGUU,CCACAGG,GAGAUGA,ACAGUAU,UCCAGUU,AACGGAA,CUUUGGU,CAGGUGA,CGUACCG,CGGAUCC…	AGCUGCC,GGCUCAG,UCACAGU,GUAAACA,GUCAGUU,AAGGCAC,CACAGUG,UAUUGCU,UCCAGUU,CUUUGGU,CUGGCUC,AAAGAAU,AAAGCUG,UAUAAAG,UUGGUCC,ACUGUUU,UAAGGCA,UACAGUU,UUGUGAC,CAGUAAC	GGCUCAG,AGCACCA,GGCAAGA,UCACCAC,GGAGACG,UUGGCAA,AUGGCAC,GCUACAU,AGUGGUU,ACAGUAU,AAAGCUG	293	20	62	11
ENSG00000100599	RIN3	AGCUGCC,AGGAGCU,UCCCUUU,GGAAUGU,CCCUGAG,GAGAUGA,CUCUGGG,GGGGUGC,GAGCGCC,UUCCUAG,GAGGGGC,CAGGCUC,CCUGUAC,CAUGGAU,GUGGGGA,GCCCUGU,UGCAAAG,GAGCUGC,GGCACGG,GGCGCCU,GUCUCUG,ACGUCAU,GGCUGCG,UUCAAAU,GGGGUGG,GGGUGUU,GAGCUAA,CUGGGCA,UCCCUUG,GGGGGAA,GUGCUUG,CUGGGGG,UCCCUCU,AGCAGCU,UGGCUGC,GGAGGCA,GCCUGGG,GGCGGGG,UUUGCAA,UGCCCUG,GCGGGGC,CAGGAAC,GGCUCUG,GGGAGCU,GUGCGCA,GGGGAGC,CUGCAGC,CGGCCUG,UCCUGAG,GUGGCCC…	GUAAACA,UGCAUUG,UCACCAC,CUACAGU,GGAAGAC,GAAAUGU,GGAGUGU,AUAAAGU,GGAGAGA,ACUGGCC,UAAUGCU,AUCACUA,GGGCCCC,CCCCCAG	UCCCUUU,CCCUGAG	UGCAUUG	65	2	14	1
ENSG00000100601	ALKBH1	GAGGUAG,AAAGUGC,AGCUUAU,AGCUGCC,UCACAUU,GGCUCAG,AUUGCAC,UCACAGU,GUAAACA,GGCAAGA,UGCAUUG,UUGGCAC,ACAGUAC,UCACCAC,GUCCAGA,CCAGUGU,CAGUAGU,UUUUUGC,CUACAGU,GGAGACG,GGAAGAC,ACCCUGU,UUGGCAA,AUGGCAC,GAAAUGU,UCCCUUU,AACAGUC,UGUGCUU,GCUACAU,AAGUCAC,GGAAUGU,GGAGUGU,AGUGCAA,CCACAGG,AUAAAGU,GAGAUGA,ACAGUAU,UCCAGUU,CAGGUGA,AGCCCUU,GUGACUG,CUCCCAA,AGGUUAU,GGAGAGA,AAAGAAU,AUCCCUU,UAAUGCU,AAGUGCU,GGUUUAC,AGGGUUG…	GAGGUAG,AAAGUGC,AAGGUGC,GUGCAAA,GGCUCAG,AUUGCAC,ACUAGAU,GUAAACA,GGCAAGA,ACCCGUA,GCAGCAU,UGACCUA,UCACCAC,CAGUAGU,UAAGACG,UUUUUGC,CAGUGCA,ACCCUGU,ACAUUCA,UUGGCAA,AUGGCAC,CGUGUCU,GAAAUGU,UGUGCGU,AACAGUC,AAUCUCA,UGUGCUU,GCUACAU,GUCAGUU,AAUACUG,AAGGCAC,CCCUGAG,UGGUCCC,GCUGGUG,CUUUGGU,CAGGUGA,CGUACCG,CGGAUCC,CUCCAUU,CUGGCUC,AGGUUAU,AUCCCUU,UCCCACA,AAAGCUG,AAUCACU,AUGUGGG,AUCCUUG	GAGGUAG,GUAAACA,GGCAAGA,UGCAUUG,UCCAGUU,GUGACUG,CCCUGUC	AAGGUGC,GGCUCAG,AUGGCAC,GUCAGUU	198	7	47	4
ENSG00000100604	CHGA	AGCAGCA,AGCUGCC,AUUGCAC,GCAGCAU,UCACCAC,UAUUGCU,CCACAGG,AUAAAGU,AAAGCUG,AAGUUGU,GAGGCUG,UCAUACA,GUGGGGA,GCCCUGU,GGACCUG,UCUAGAG,AAGGCGC,UGCAAAG,AAAGUUU,AGAUAAA,UACAGUU,CUUGGGC,GGAGGCA,GCCUGGG,GGAGGAG,UGCCCUG,CAGCAGA,AGGAUGU,AAAGAGC,GAAGGAA	UCAAGUA,ACUAGAU,AGCACCA,CAAAUGC,UGACCUA,UCACCAC,CGUGUCU,CUGGCUC	AUUGCAC,UAUUGCU,AAAGCUG	AGCACCA,UGACCUA	30	3	8	2
ENSG00000100612	DHRS7	AGCAGCA,UGCAUUG,GCAGCAU,UCACCAC,CCAGUGU,UUUUUGC,UGUGUGG,ACAUUCA,UCCCUUU,GCUGGUG,ACAGUAU,GUGACUG,AGGUUAU,CCUGCUG,UAUAAAG,CAAAGCA,CAAGAGC,CUUCACC,UGAAAGG,CUUGGAG,AGCAGCG,GUCAACA,UUUGCAC,AUGUGCC,ACAGGUG,AAAGUAA,UUCUAAU,UAUGGUU,UUCCAUA,UUCAAAU,UCCCUUG,AAGACAU,AGCAGCU,UAAUACA,GGAAGCC,UGAGGAC,UCAUUCG,GGAGGAG,UUUGCAA,CAGUAGA,CACCAGC,CCUUCUG,GUGGCCC,AAAGUAC,GUGAGGU,AAAGUAU,AAAAGUA,AGGAUGU,CUGUUGA,CUAUACA…	UCAAGUA,CAAAUGC,UCCCUUU,GAUUGUC,GAGUUGA,GUCAGUU,CUUUGGU,CAGGUGA,AGCCCUU,AAAGCUG,AUGUGGG	NA	NA	53	0	11	0
ENSG00000100625	SIX4	AGCAGCA,GUGCAAA,UCACAUU,GGCUCAG,ACUAGAU,GUAAACA,UGCAUUG,ACAGUAC,GCAGCAU,CAAAUGC,UGACCUA,UCACCAC,GUCCAGA,UUUUUGC,CAGUGCA,UGUGUGG,ACCCUGU,ACAUUCA,AUGGCAC,GAAAUGU,AACAGUC,CAGCAGG,AAUCUCA,UGUGCUU,AAGGCAC,CACAGUG,AGUGCAA,AUGGCUU,AACACUG,AUAAAGU,GAGAUGA,ACAGUAU,UCCAGUU,UGCAUAG,CUUUGGU,CUCCAUU,GAGAACU,CUGGCUC,AAAGAAU,UCCCACA,ACUGGCC,GUAACAG,GGUUUAC,GGGCCCC,AGGGUUG,ACACACC,AAUGCCC,ACAUAGA,AUAAUAC,CCUGCUG…	AGCAGCA,AAAGUGC,GGCUCAG,UCAAGUA,UCACAGU,GUAAACA,ACAGUAC,GCAGCAU,CAAAUGC,GUCCAGA,CCAGUGU,UAAGACG,CAGUGCA,CUACAGU,GGAGACG,UGUGUGG,ACCCUGU,ACAUUCA,UUGGCAA,AUGGCAC,CGUGUCU,UCCCUUU,CCUUCAU,UGUGCGU,AAUCUCA,GCUACAU,GUCAGUU,AAGUCAC,CCCUGAG,AUGGCUU,GCUGGUG,CCACAGG,UGCAUAG,CGGAUCC,GUGACUG,CUGGCUC,GGAGAGA,AAAGCUG,GAAUUGU,AAUCACU,AUGUGGG,AGGGUUG,AUCCUUG	UCACAUU,GUAAACA,ACAGUAC,GCAGCAU,CAGUGCA,ACAUUCA,GAAAUGU,AACAGUC,AAGGCAC,AGUGCAA,AUAAAGU,GAGAUGA,ACAGUAU,CUUUGGU,AAUGCCC,UAUAAAG,UUCCUAG,UAAGGCA,CAGUAAC	AAAGUGC,GGCUCAG,UCAAGUA,UCACAGU,GUAAACA,GCAGCAU,CAGUGCA,CGUGUCU,UCCCUUU,UGUGCGU,CGGAUCC,AAAGCUG,AUGUGGG	196	19	43	13
ENSG00000100652	SLC10A1	GAGGUAG,GGCAAGA,UUGGCAC,CAGUAGU,UUUUUGC,CUACAGU,ACCCUGU,GGCAGUG,UUGGCAA,GGAAUGU,UGCAUAG,AGGUUAU,GAAUUGU,UAUCAGA,UCAUAGA,GGUAGAC,AAGUUGU,UAGGUAU,CCCUGUC,UGCAUAU,GAGGCUG,GAGGUAU,UCCUUGC,AAAUUUC,UUUGCAC,ACUCAGG,AAAGUUU,AAGUAGC,GGCGCCU,GUAUGUU,GUUAAUG,AGAUGUG,UCAUUUG,CUUGUGU,UACAGUU,AUGCAUU,AAUUUUA,CUUGGGC,UUGUGAC,AAGUCUU,CAAAACU,ACUGUGU,UUUGCAA,ACUUGGA,ACUGGCU,CUGGAAA,CAGGAAC,AACAUUC,UAGUGAG,UGUAUGU…	AAGGUGC,GUGCAAA,UAAGACG,GAAAUGU,AAUACUG,UCCAGUU,CUGGCUC,CCCCCAG	NA	NA	71	0	8	0
ENSG00000100664	EIF5	AAAGUGC,AGCUUAU,UCACAUU,GGCUCAG,AUUGCAC,UCAAGUA,UCACAGU,GUAAACA,GGCAAGA,UGCAUUG,UUGGCAC,ACAGUAC,GCAGCAU,CAAAUGC,CCAGUGU,UAAGACG,UUUUUGC,CAGUGCA,GGAGACG,UGUGUGG,GGAAGAC,UUGGCAA,GAAAUGU,AACAGUC,ACUGCAU,GAUUGUC,GCUACAU,AAGUCAC,AAUACUG,GGAAUGU,CCCUGAG,CACAGUG,AGUGCAA,AUGGCUU,UAUUGCU,GCUGGUG,AACACUG,AUAAAGU,GAGAUGA,ACAGUAU,UCCAGUU,CUUUGGU,CAGGUGA,CUGGCUC,CUCCCAA,AAAGAAU,UCCCACA,AAAGCUG,AAGUGCU,GAAUUGU…	AAAGUGC,GGCUCAG,AUUGCAC,UCAAGUA,UCACAGU,AGCACCA,GUAAACA,GGCAAGA,UGCAUUG,UCAACGG,GCAGCAU,UGACCUA,CAGUAGU,CAGUGCA,GGAGACG,ACAUUCA,UUGGCAA,AUGGCAC,CGUGUCU,GAAAUGU,AACAGUC,UGUGCUU,GCUACAU,GUCAGUU,CCCUGAG,AGUGCAA,UGGUCCC,GCUGGUG,GAGAUGA,ACAGUAU,UCCAGUU,UGCAUAG,CAGGUGA,CGUACCG,CGGAUCC,CUGGCUC,AUCCCUU,UCCCACA,GAUAUGU,ACUGGCC,AAAGCUG,GAAUUGU,GGUUUAC,AUGUGGG,AGGGUUG,AUCCUUG	GGCUCAG,UCAAGUA,UCACAGU,GGCAAGA,UUGGCAC,GCAGCAU,UAAGACG,UUGGCAA,AAGUCAC,CACAGUG,AACACUG,ACAGUAU,CUUUGGU,CUGGCUC,AAAGAAU,AAGUGCU,GAAACAU,UAAGACU,GUGACAG,GGCUCUG,AGGACAC	UCAAGUA,GGCAAGA,UCAACGG,GGAGACG,UUGGCAA,GCUACAU,AGUGCAA,UGCAUAG,AUGUGGG,AGGGUUG	234	21	46	10
ENSG00000100711	ZFYVE21	AAAGUGC,AUUGCAC,ACUAGAU,GUAAACA,UGCAUUG,CAGUAGU,GGAAGAC,GAAAUGU,GAGUUGA,AAGGCAC,AUAAAGU,GUAGUGU,UGAAGCU,CUCCCAA,AAGUGCU,AUACAAG,CCCUGUC,CUAGUAG,CAGGCUC,GAAACAU,AGUGCUG,UCUCCAA,AAAUGGU,UAAGGCA,ACUCCAG,ACUGCAG,CUCCCAC,CAGUCCA,GUAUGUU,GAGUUGG,AGAUAAA,AACUGGU,AAAAAUC,CAGUCUG,ACAAGGU,CUAGUAA,CCCACGU,UGAAACA,AGUAGAC,AUAUUAU,CCCACCU,ACUGGCU,UAGAGGA,GGCUCUG,UAGUGAG,AAAGUAC,UCCCACC,AAACUGU,AAAAGUA,AAUUGCU…	GUGCAAA,GGCUCAG,UGACCUA,UGUGUGG,GGCAGUG,CGUGUCU,AACAGUC,AAUCUCA,GUCAGUU,UGGUCCC,UAUUGCU,CGUACCG,CGGAUCC,ACUGGCC,GGUUUAC,AGGGUUG	AUUGCAC,AUAAAGU,AUACAAG,UAAGGCA	UGACCUA,CGUGUCU	52	4	16	2
ENSG00000100714	MTHFD1	GAGGUAG,AGCAGCA,GUGCAAA,AGCUUAU,GGCUCAG,AUUGCAC,AGGAGCU,AGCACCA,GUAAACA,GCAGCAU,CCAGUGU,UAAGACG,CAGUGCA,GGAGACG,GGAGUGU,AAGGCAC,GAGAUGA,CAGGUGA,CGUACCG,GAGAACU,CUGGCUC,CUCCCAA,GGGUCUU,ACUGGCC,UAAUGCU,AAGUGCU,AUCACUA,UAUCAGA,ACAUAGA,GGUAGAC,GAUCAGA,CUCUGGG,CUCACAC,GGUGGUC,CCCCUGG,GUCUGCC,GUCUUGC,CAGGCUC,GAGGCUG,GCCCUGU,GAGGUAU,GGACCUG,ACUCAGC,AGUGCUG,AGUGCUU,UCCAGAG,UCUUGAG,CAAAGUG,UCUGGAG,UAAGACU…	GAGGUAG,AAGGUGC,AGCUGCC,GGCUCAG,AUUGCAC,UCAAGUA,UCACAGU,GUAAACA,ACAGUAC,CAAAUGC,UGACCUA,CCAGUGU,UUUUUGC,UUGGCAA,UGUGCUU,GAGUUGA,GGAGUGU,AAGGCAC,CCCUGAG,CACAGUG,AGUGCAA,UGGUCCC,CCACAGG,UCCAGUU,AACGGAA,CUUUGGU,CAGGUGA,GAGAACU,CUGGCUC,GGACGGA,GGAGAGA,AAAGAAU,GGGUCUU,ACUGGCC,GUAACAG,GAAUUGU,GGUUUAC,CCCCCAG	AGCUUAU	AUUGCAC	139	1	38	1
ENSG00000100739	BDKRB1	AAAGAAU,UUGAUAA,AGCAUUC	GCUACAU	NA	NA	3	0	1	0
ENSG00000100749	VRK1	AAAGUGC,UCACAUU,UGCAUUG,CUACAGU,GAAAUGU,CAGCAGG,GAGUUGA,UGGUCCC,AACACUG,UGCAUAG,AAGUGCU,GAAUUGU,AAUCACU,GGUUUAC,CUCAAAC,UCAUAGA,AUGUAAU,UAUAAAG,CUGCCCC,UUGGUCC,UCAUACA,CCUGUAC,CAUGGAU,AACCUGG,UGUCUUU,GAGUAUU,AGUGCUU,UACAAAG,GCUUCCU,ACAUCAC,UCACAGG,AAAUUUC,UAAGGCA,UUUGCAC,ACUCCAG,GAGAAAU,AAAGUUU,AAGUAGC,UGUAUAA,GAAAACA,UGAAGUG,AGCCAGU,UUCUAAU,AGAUGUG,UUCUUGU,AAUUUUA,CUUACAG,ACACACU,UUCAAAU,GACUUCC…	GCAGCAU,CUACAGU,AACAGUC,AAUCUCA,GUCAGUU,AAUACUG,UGCAUAG,CGGAUCC,GUGACUG,UCCCACA,AAAGCUG	AACACUG	UGCAUAG	85	1	11	1
ENSG00000100842	EFS	AAGGUGC,UCACAGU,AGCACCA,UUGGCAC,GUCCAGA,CCAGUGU,CAGUGCA,ACAUUCA,UUGGCAA,AUGGCAC,AACAGUC,CAGCAGG,AGUGCAA,AUGGCUU,GUAGUGU,GAGAUGA,GAGAACU,CUCCCAA,AGGUUAU,GGAGAGA,AAAGCUG,AUGUGGG,CCCCCAG,CUGGACU,CAAAGCA,UAGGUAU,CUGCCCC,ACAAUAU,GUCUUGC,GUGGGGA,AACAAAC,AGUGCUG,UCUAGAG,UCCAGAG,AUCCUUU,UCACAGG,UUCUGCA,CUAGUCC,AGCCAGU,GAGAACC,GUGCCUG,GGCUGCG,GGGUUUA,CUAGGCU,UGGCUGC,AGUGUGC,GGAGGCA,GCCUGGG,AUGUCUG,GCAGGUU…	AGCUGCC,UCACAGU,AGGAGCU,AGCACCA,GUAAACA,GGCAAGA,ACCCGUA,ACAGUAC,CAGUGCA,UCCCUUU,UGGUCCC,UAUUGCU,GCUGGUG,CAGGUGA,GUGACUG,AAUCACU	GAGAUGA,AAAGCUG,CAAAGCA	AGCACCA,GUAAACA	72	3	16	2
ENSG00000100889	PCK2	AAGGUGC,AUGGCAC,GAAGGUC,UUCUGCA,AGAUAAA,UAAUAUC,UGCUCAC,AAUUGCU,CAUAUUG	NA	NA	NA	9	0	0	0
ENSG00000100906	NFKBIA	GGCUCAG,UCAACGG,AGGUAGU,UAAGACG,UUUUUGC,CAGUGCA,GGCAGUG,GAUUGUC,GUCAGUU,GGAAUGU,CCACAGG,AACACUG,CAGGUGA,AAAGAAU,UCCCACA,GUAACAG,GGGCCCC,ACAUAGA,CUGGACU,AUGUAAU,AUACAAG,GAUCAGA,CUCUGGG,CUCACAC,UCCUAUA,ACAUUAC,UUCCUAG,AUGACAC,GAGGCUG,CCUGUAC,UGUCUUU,AACAAAC,UUCAAGC,UCUCCAA,UGCAAAG,GCUUCCU,ACAUCAC,UCACAGG,AAAUUUC,GAUUGGU,CUCCCAC,GAGAAAU,UAUUACC,UCAUUUG,AAAACUG,AUGCAUU,UGGCCAC,GUGCCUG,AAUUUUA,UUGAUAA…	UCACAGU,AGGAGCU,ACUAGAU,GUCCAGA,UUUUUGC,CUACAGU,UUGGCAA,GAAAUGU,ACUGCAU,GCUACAU,CCCUGAG,GCUGGUG,AGUGGUU,UGCAUAG,CUGGCUC,CUCCCAA,GGACGGA,GGUUUAC	CUGGACU,AUACAAG,CUCCCAC	AGGAGCU,GGUUUAC	74	3	18	2
ENSG00000100916	BRMS1L	GAGGUAG,AAAGUGC,AGCUUAU,UCACAUU,GGCUCAG,AUUGCAC,UCAAGUA,UCACAGU,AGGAGCU,UUGGCAC,ACAGUAC,UGACCUA,UCACCAC,UAAGACG,UUUUUGC,ACAUUCA,UUGGCAA,AUGGCAC,AACAGUC,CAGCAGG,ACUGCAU,GUCAGUU,AAUACUG,GGAGUGU,CACAGUG,AUGGCUU,CCACAGG,AACACUG,AUAAAGU,UGCAUAG,AACGGAA,CUUUGGU,CUCCCAA,AGGUUAU,GGAGAGA,AUCCCUU,GUAACAG,AAAGCUG,AAGUGCU,GAAUUGU,AAUCACU,AUCACUA,GGUUUAC,ACACACC,UCAUAGA,GGUAGAC,AUGUAAU,AUACAAG,UAUAAAG,UGGCCCU…	GAGGUAG,AGCAGCA,AAAGUGC,AAGGUGC,UCACAUU,AUUGCAC,ACUAGAU,AGCACCA,GGCAAGA,UCAACGG,ACCCGUA,GCAGCAU,UGACCUA,AGGUAGU,GUCCAGA,GGAGACG,UUGGCAA,CGUGUCU,UCCCUUU,CCUUCAU,AACAGUC,CAGCAGG,AAUCUCA,GGAGUGU,AGUGCAA,UGGUCCC,AUGGCUU,GCUGGUG,AGUGGUU,GAGAUGA,ACAGUAU,UGCAUAG,GUGACUG,CUCCAUU,CUGGCUC,AGGUUAU,GGGUCUU,AAAGCUG,AAUCACU,AGGGUUG	AAAGUGC,AUUGCAC,UUGGCAC,UUGGCAA,AUGGCAC,ACUGCAU,GUCAGUU,AAUACUG,AACACUG,UGCAUAG,AACGGAA,GUAACAG,AAGUGCU,UAUAAAG,CCCUGUC,UGCAUAU,UCAUGAU,ACUGUUU,GAAACAU,AACAAAC,UGCCCUG	UCACAUU,UGACCUA,GUCCAGA,AACAGUC,GCUGGUG,AGUGGUU,GAGAUGA,ACAGUAU,UGCAUAG,AAAGCUG,AGGGUUG	189	21	40	11
ENSG00000100941	PNN	GUGCAAA,UCACAUU,GUAAACA,GCAGCAU,UAAGACG,CUACAGU,UGUGUGG,CCUUCAU,AACAGUC,AAGGCAC,GAGAACU,AAAGAAU,AAAGCUG,AAGUGCU,AAUCACU,ACACACC,UCACACA,AUACAAG,UAUAAAG,CAAAGCA,ACAAUAU,CUGACUC,ACUGUUU,CUUCACC,UCAUACA,AUCAUAC,UGAAAGG,UUAUGCA,AACAAAC,AAGUGCA,UCUUGAG,UACAAAG,CAAAGUG,UGCAAAG,UAAGACU,AAUCCUU,AUCCUUU,GUCAACA,UAAGGCA,UUUGCAC,ACUCCAG,GAGAAAU,GUAUGUU,UGUAUAA,GUUAAUG,GAAAACA,UUCUAAU,UCAUUUG,CUUGUGU,AACUGGU…	GGCUCAG,UCAAGUA,AGCACCA,ACAGUAC,GCAGCAU,GCUACAU,AAUACUG,AGUGCAA,GCUGGUG,CCACAGG,ACAGUAU,AUCCCUU,AAAGCUG	GUAAACA,GCAGCAU,CCUUCAU,AACAGUC,AAGGCAC,AUACAAG,UAAGGCA,UUGAUAA,UAAUACA	GGCUCAG,UCAAGUA	91	9	13	2
ENSG00000019186	CYP24A1	UCACAUU,AUUGCAC,UCAAGUA,UCACAGU,GUAAACA,ACAGUAC,CAGUAGU,CUACAGU,GGAAGAC,ACCCUGU,AUGGCAC,GAAAUGU,UCCCUUU,ACUGCAU,UGUGCUU,GAUUGUC,GAGUUGA,GUCAGUU,AAGUCAC,CCCUGAG,UAUUGCU,AUAAAGU,ACAGUAU,CAGGUGA,GUGACUG,GAUAUGU,AAUCACU,AUCACUA,AAUGCCC,AUAAUAC,CUCAAAC,UAUAAUA,AAGUUGU,UAUAAAG,ACAUUAC,ACAAUAU,UUCCUAG,AAUGUUG,AUAUAAC,CAGGCUC,CAUGGAU,GCCCUGU,GAAGGUC,GAAACAU,AACAAAC,AAAUGGU,AUGCACC,UCACAGG,UUUGCAC,ACUGCAG…	AAAGUGC,GUGCAAA,GGCUCAG,GGCAAGA,UGCAUUG,UCAACGG,GCAGCAU,UGACCUA,UAAGACG,GGCAGUG,ACAUUCA,CGUGUCU,UGUGCGU,AAUACUG,AUGGCUU,GCUGGUG,AGUGGUU,CGUACCG,CGGAUCC,AGGUUAU,ACUGGCC,AAAGCUG,AUGUGGG,AGGGUUG,AUCCUUG	GUAAACA,GAAAUGU,AAGUCAC,CCCUGAG,ACAGUAU	GGCUCAG,UGCAUUG,CGGAUCC,AUGUGGG	100	5	25	4
ENSG00000132670	PTPRA	CAGUGCA,UGUGCUU,GGAAUGU,GAGAACU,GGAGAGA,AAAGCUG,UCACACA,CAAAGCA,GGUGGUC,GUGGGGA,AACAAAC,UACAAAG,ACAUCAC,AAAUUUC,UAUUACC,UUCUAAU,AGAUGUG,UACAGUU,GAGAACC,ACCUGGA,GGGGGAA,GUGCUUG,AGUGUGC,GGUGGGC,AUAUUAU,UGAGGAC,CAAAACU,GAGGAUA,UUUGUGC,GGAUUUC,GGUGGUU,AACAUUC,UUCCUCG,GGAUUUU,AUGGAUU,UGGGGGA,CUCGGCG,AGGGAGG	UCACAGU,AGCACCA,ACCCGUA,ACAGUAC,GAAAUGU,GCUGGUG,CUCCAUU	CAGUGCA,UGUGCUU,GGAAUGU,GAGAACU,GGAGAGA,AACAAAC,GGAUUUC	UCACAGU,ACCCGUA,ACAGUAC,GAAAUGU,GCUGGUG	38	7	7	5
ENSG00000100983	GSS	ACCCUGU,AAGGCAC,CCCUGAG,AAAGCUG,CCUGCUG,GAGGGGC,GGGGCAG,CAUGGAU,GGACCUG,GAAGGUC,ACCCUGG,UAAGGCA,CAGUCCA,CAGCAAA,UUCCAUA,GAGCUAA,GGGGGAA,CUGGGGG,AGCAGCU,UUAGGAU,AAAAACC,GAGGAUA,GUUCAUG,GGCAGGG,UGGGGGA,UCUCAAG,CAGUCCU	AGCACCA,UGCAUUG,UAAGACG,GGAAGAC,GGCAGUG	AAGGCAC,UAAGGCA	NA	27	2	5	0
ENSG00000100994	PYGB	AAGGUGC,GUGCAAA,AGGAGCU,CAAAUGC,CCAGUGU,UGUGUGG,ACCCUGU,CAGCAGG,GCUACAU,CACAGUG,UGGUCCC,CCACAGG,AACACUG,GUAGUGU,UGAAGCU,CUGGCUC,ACUGGCC,AAUGCCC,ACAUAGA,CCUGCUG,CUCAAAC,CUCUGGG,UGGCCCU,CUCACAC,GGUGGUC,CCCCUGG,CUGCCCC,CCAGCAU,CCCUGUC,CUGACUC,GAGGGGC,GAGGCUG,GGGGCAG,GAAACAU,ACUCAGC,AGUGCUG,AGUGCUU,UCCAGAG,UACAAAG,CAAAGUG,UGCAAAG,GCUUCCU,AUGCACC,ACCCUGG,GUCAACA,ACUCCAG,ACUCAGG,CUCCCAC,CAGCAAA,GAAAACA…	ACUAGAU,CCAGUGU,CAGUAGU,UAAGACG,UUUUUGC,GGAGACG,GGAAGAC,UGUGCGU,GGAGUGU,CCCUGAG,AUGGCUU,UAUUGCU,CCACAGG,UGCAUAG,CAGGUGA,GUGACUG,CUCCAUU,CUGGCUC,GGAGAGA,AAAGAAU,AUCCCUU,GUAACAG,GGUUUAC,AGGGUUG,CCCCCAG	CUCACAC	UUUUUGC	102	1	25	1
ENSG00000101000	PROCR	UCACAGU,AGGAGCU,ACAUUCA,UCCCUUU,GAUUGUC,CACAGUG,CUUUGGU,CAGGUGA,CUCCAUU,CUGGCUC,AUGUGGG,UAUCAGA,ACACACC,CAAAGCA,CUGCCCC,AAUGUUG,UGUCUUU,GCUUCCU,UCACAGG,GAUUGUA,CAGCAAA,GAGCUGC,AGAUGUG,AGAUAAA,AACGCCU,ACCUGGA,UCCCUUG,AUAUUAU,UUGGUUC,GUCACUC,GGAGGAG,ACUUGGA,UAAUAUC,GGAUUUC,CCAUUAC,UGAACGG,AACAUUC,GGGGAGC,CACACCU,CCUUCUG,UGCCAGC,GGAUUUU,GAGAAGA,GGAUGAG,AGCAAAA,UGGGGAA	GGCAAGA,GGAGACG,UCCCUUU,CCUUCAU,GGAGUGU,UCCAGUU,CCCCCAG	NA	NA	46	0	7	0
ENSG00000101057	MYBL2	UCACAGU,AGCACCA,GUAAACA,GCUGGUG,GAGAUGA,CCCCCAG,UGGCCCU,CCCCUGG,CUGCCCC,CCCUGUC,GAGGGGC,GCCCUGU,AUGCACC,UCACAGG,UGAGAAU,UGGCCAC,AAUUUUA,ACCUGGA,GACCUGG,ACCAGCA,CUGGGGG,GCACCAU,GCAGAAG,CCAGGAG,GGGGAGC,AGGGUCU,GUGGCCC,CUGCAGG,CAGCUGG,GCAGGAC,GGCCCUG,UGGGGAA	AGCUGCC,GGCUCAG,GUAAACA,GGCAAGA,GGAAGAC,AUGGCUU,GGAGAGA,AAAGAAU,CCCCCAG	AGCACCA,GUAAACA,GAGAUGA,GAGGGGC	AGCUGCC,GGCUCAG,GUAAACA,GGAAGAC	32	4	9	4
ENSG00000101074	R3HDML	AAGGUGC,UUUUUGC,AAUACUG,UGGUCCC,GAGAACU,CUCCCAA,AAAGAAU,AUCCUUG,UCUCCAA,AUCCUUU,ACUCCAG,AUGCCUU,CUCCCAC,UUCUAAU,GAGAACC,GGAGGCA,GCCUGGG,UUGGUUC,UCAACAG,CCCACCU,GCAACUU,CCAGGAG,AAUUAUU,CAGCUGG,GCAGGAC,UUGAGGC,GCCUGGA,UCCCACC,GAAGGAA,GCAGGGG,CAGGCCA	ACAGUAC,GCUACAU,UGGUCCC,GAGAUGA,GAAUUGU,GGUUUAC,AUCCUUG	NA	NA	31	0	7	0
ENSG00000101115	SALL4	GAGGUAG,AGCAGCA,AAAGUGC,UCACAUU,UCACAGU,GUAAACA,UGCAUUG,UUGGCAC,ACCCGUA,ACAGUAC,GCAGCAU,GUCCAGA,UUUUUGC,ACAUUCA,UUGGCAA,CCUUCAU,AACAGUC,CAGCAGG,GAUUGUC,AAGUCAC,AAGGCAC,CACAGUG,AUGGCUU,GAGAUGA,ACAGUAU,UCCAGUU,UGCAUAG,CUUUGGU,CAGGUGA,UGAAGCU,CUCCCAA,UCCCACA,GUAACAG,AAAGCUG,AAUCACU,AGGGUUG,ACAUAGA,CUCAAAC,UAUAAUA,UCACACA,CAAAGCA,ACAAUAU,CAAGAGC,GUCUGCC,UGCAUAU,UCAUGAU,GAGGCUG,UCAUACA,GGGGCAG,AUCAUAC…	AAAGUGC,AAGGUGC,AGCUUAU,GGCUCAG,UCAAGUA,AGCACCA,GUAAACA,GGCAAGA,GCAGCAU,CAAAUGC,GUCCAGA,GGAGACG,ACAUUCA,AUGGCAC,UCCCUUU,AACAGUC,GAUUGUC,GUCAGUU,CCCUGAG,UGGUCCC,GCUGGUG,AGCCCUU,GUGACUG,GAGAACU,CUGGCUC,GAAUUGU,GGUUUAC,AUGUGGG,CCCCCAG	GAGGUAG,AGCAGCA,UCACAGU,GUAAACA,UUGGCAC,GCAGCAU,UUUUUGC,ACAUUCA,UUGGCAA,CCUUCAU,GAUUGUC,AAGGCAC,CACAGUG,CUUUGGU,GUAACAG,AAAGCUG,CAAAGCA,AACAAAC	AAGGUGC,GGCUCAG,UCAAGUA,AGCACCA,GGCAAGA,CAAAUGC,GUCCAGA,GGAGACG,UCCCUUU,GCUGGUG	124	18	29	10
ENSG00000101138	CSTF1	GGCUCAG,AUUGCAC,AGCACCA,CAAAUGC,UGACCUA,UAAGACG,UUUUUGC,UGUGUGG,ACCCUGU,CCUUCAU,CAGCAGG,ACUGCAU,GGAGUGU,AUGGCUU,AACACUG,AUAAAGU,CUUUGGU,GAGAACU,CUGGCUC,AAAGAAU,ACUGGCC,GUAACAG,UAAUGCU,UAUCAGA,AUCCUUG,AAUGCCC,AUAAUAC,CUCAAAC,UAUAAUA,UUGUUCG,UCACACA,GGUAGAC,AUACAAG,UAUAAAG,CAAAGCA,UCCUAUA,GGUGGUC,CAAGAGC,CUGACUC,ACUGUUU,AAUGUUG,AUAUAAC,ACUCCUC,CAGGCUC,GAGGCUG,CCUGUAC,UGAAAGG,AACCUGG,GAAACAU,AACAAAC…	GAGGUAG,AGCAGCA,AGCUGCC,ACAGUAC,UGACCUA,GUCCAGA,CCAGUGU,UAAGACG,CUACAGU,ACAUUCA,UUGGCAA,CGUGUCU,UGUGCGU,GAUUGUC,GCUACAU,AAGUCAC,AAGGCAC,AGUGCAA,GCUGGUG,ACAGUAU,UCCAGUU,UGCAUAG,CUUUGGU,GUGACUG,CUGGCUC,AGGUUAU,AUCCCUU,UCCCACA,ACUGGCC,GUAACAG,AAAGCUG,AGGGUUG	UAUCAGA	UCCAGUU	140	1	32	1
ENSG00000101160	CTSZ	AAAGUGC,GUGCAAA,UCACCAC,UGUGUGG,ACUGCAU,AAGUCAC,AAGGCAC,UAUUGCU,CCCCCAG,CUCACAC,CUUCACC,UGUCUUU,UCGUGCA,UAAGGCA,AUGCCUU,UUCUGCA,GGCACGG,AGCCAGU,AAGAACC,CAGUCUG,CUUGGGC,UGAAACA,AUAUUAU,GUGACAG,AAGUCUU,UUUGUGC,CAGGAAC,CACCAGC,GUGCCAC,UGCCAGC,GUGAGGU,UUUCAAC,AAACUGU,CUCAGGG,AUUCAUU,UCACAAG,CCCUCCG,CCAGUGC,GAGGCAG,CCUGUGC,UGUAAUA	UUUUUGC,AACAGUC,CCACAGG,AGGUUAU,AUCCUUG	AAGGCAC	NA	41	1	5	0
ENSG00000101162	TUBB1	UCACAUU,AGCACCA,GGCAAGA,UGCAUUG,ACAGUAC,UGACCUA,AGGUAGU,CCAGUGU,CAGUAGU,UUUUUGC,CAGUGCA,GGAAGAC,GGCAGUG,AUGGCAC,AACAGUC,ACUGCAU,AAGUCAC,GGAGUGU,UGGUCCC,UAUUGCU,AUAAAGU,GUAGUGU,GAGAUGA,ACAGUAU,UCCAGUU,AGCCCUU,GAGAACU,CUGGCUC,GGAGAGA,GUAACAG,AAAGCUG,AUCCUUG,AAUGCCC,CUCAAAC,UAUAAUA,GAUCAGA,ACAAUAU,CCCUGUC,CAAGAGC,UUGGUCC,UGCAUAU,AAUGUUG,AUAUAAC,GAGGCUG,CAUGGAU,UUAUGCA,UGUCUUU,GAAACAU,AGUGCUG,AGUGCUU…	GAGGUAG,AGCAGCA,AAAGUGC,GUGCAAA,AGCUGCC,UCACAGU,AGCACCA,GUAAACA,ACCCGUA,ACAGUAC,GCAGCAU,GUCCAGA,GGCAGUG,ACAUUCA,AUGGCAC,CGUGUCU,CCUUCAU,UGUGCGU,AAUCUCA,GAUUGUC,GUCAGUU,GGAAUGU,AUGGCUU,UAUUGCU,CAGGUGA,CGUACCG,CUGGCUC,GGACGGA,AAUCACU,AUGUGGG,AGGGUUG	UUGGUCC,AGGACAC	NA	125	2	31	0
ENSG00000101187	SLCO4A1	UCACAGU,CAGCAGG,ACUGCAU,CCACAGG,UCCAGUU,CUCCCAA,UCCCACA,UCAUAGA,CUCUGGG,AUAUAAC,CAGGCUC,UUAUGCA,AACAAAC,AUGCACC,UCACAGG,ACUGCAG,CUCCCAC,AUGUGCC,AAGUAGC,GUAUGUU,AAAACUG,UUCCAUA,AAGAACC,AAUUUUA,CUGGGGG,GCAGGUU,GCGGAGG,GUGACAG,UGAGGAC,CCCACCU,ACUGUGU,CAGGAAC,CAGCAGA,GGGGAGC,UGUAUGU,CGUGGCC,CUGCAGG,CACUGUU,UCCCACC,AAACUGU,UGGAUAA,AGGACAC,CCCUCCG,GCAGGGG	ACUAGAU,GGCAAGA,AUGGCAC,UGGUCCC,AUGGCUU,GCUGGUG,CUUUGGU,GUGACUG,ACUGGCC,GGUUUAC	NA	NA	44	0	10	0
ENSG00000101197	BIRC7	GUCCAGA,CAGUGCA,CAGCAGG,CCCCCAG,GGUGGUC,GAGGGGC,GGGGCAG,AGUGCUG,UCUCCAA,ACCCUGG,CAGUCCA,UACAGUU,CGGGGAU,CCCACCU,CAGCAGA,CUGCAGC,UGGGUAC,CACCAGC,CCUUCUG,CUGCAGG,GGCAGGG,GCUGGAU,CCUUCUU	UCACAGU,GGAAGAC,GGCAGUG,GUGACUG	NA	NA	23	0	4	0
ENSG00000185019	UBOX5	GAGGUAG,AAAGUGC,GGCUCAG,AUUGCAC,UCACAGU,GGCAAGA,UUGGCAC,UGACCUA,CCAGUGU,UUUUUGC,CAGUGCA,UGUGUGG,ACCCUGU,UUGGCAA,UCCCUUU,CAGCAGG,AAUCUCA,ACUGCAU,GCUACAU,GGAAUGU,GGAGUGU,CCCUGAG,CACAGUG,AUGGCUU,GCUGGUG,CCACAGG,UCCAGUU,GUGACUG,CUGGCUC,CUCCCAA,GGACGGA,GGAGAGA,AUCCCUU,GGGUCUU,ACUGGCC,AAAGCUG,AAGUGCU,AGGGUUG,ACACACC,CCUGCUG,CUGGACU,AAGUUGU,CAAAGCA,UGGCCCU,GGGGUGC,CCCUGUC,GAGCGCC,AAUGUUG,GAGGCUG,CCUGUAC…	GAGGUAG,AGCAGCA,AAGGUGC,UCACAGU,AGGAGCU,ACUAGAU,AGCACCA,GGCAAGA,UGCAUUG,ACCCGUA,UGACCUA,CCAGUGU,CAGUAGU,UAAGACG,CUACAGU,GGAGACG,UUGGCAA,AUGGCAC,GAAAUGU,AACAGUC,AAUCUCA,UGGUCCC,AACGGAA,CUUUGGU,CAGGUGA,GUGACUG,CUCCAUU,CUGGCUC,GGAGAGA,UCCCACA,GGGUCUU,UAAUGCU,AUCACUA,GGUUUAC	AUGGCUU,CUGGCUC,UAAGGCA	NA	154	3	34	0
ENSG00000101213	PTK6	AAAGUGC,GUGCAAA,AGCUGCC,GGCUCAG,AUUGCAC,AGCACCA,GUAAACA,GGCAAGA,ACCCGUA,GCAGCAU,UUUUUGC,ACCCUGU,GGCAGUG,ACAUUCA,UUGGCAA,CGUGUCU,GAAAUGU,CAGCAGG,GUCAGUU,GGAGUGU,AAGGCAC,GAGAUGA,CAGGUGA,UGAAGCU,GUGACUG,CUCCCAA,GGACGGA,GGAGAGA,AAAGAAU,UAAUGCU,AAGUGCU,AAUCACU,UAUCAGA,CCCCCAG,CUCAAAC,UCACACA,AUGUAAU,CUCACAC,GGUGGUC,UAGACUG,CCCCUGG,CUGCCCC,CCAGCAU,CCCUGUC,GAGGGGC,AGACGGG,CAGGCUC,GAGGCUG,CCUGUAC,AUCAUAC…	GAGGUAG,AGCUUAU,AGCUGCC,GGCUCAG,UCAAGUA,GUAAACA,ACCCGUA,UGACCUA,AGGUAGU,UCACCAC,UAAGACG,UUUUUGC,CUACAGU,GGAAGAC,ACCCUGU,UUGGCAA,UCCCUUU,AACAGUC,AAUCUCA,GCUACAU,AAGGCAC,UGGUCCC,AGUGGUU,CCACAGG,UCCAGUU,CGGAUCC,GUGACUG,CUCCAUU,CUGGCUC,AGGUUAU,AAAGAAU,ACUGGCC,GGUUUAC	NA	NA	167	0	33	0
ENSG00000125508	SRMS	CGUGUCU,UGUGCGU,GUCUGCC,GAGGGGC,ACGCUCA,CUGGGCA,GGGGUCC,GCCUGGG,GUGCGCA,GCCUGGA,UGGGGGA,AGGGAGG,CCCUCCG,CCUGUGC,CCCAGGG	GGAAGAC,GGAAUGU,GUAGUGU	NA	NA	15	0	3	0
ENSG00000101220	C20orf27	GCAGCAU,CUCCCAA,AGGGUUG,GGGGUGC,CCCUGUC,GAGGGGC,GGGGCAG,GUGGGGA,ACCCUGG,UAAGGCA,CUCCCAC,GGGGUGG,GGGGGAA,GGGUUUA,UCCCUCU,AAAAACC,GGCGGGG,GGUGGGC,ACCCAUU,GGAAGCC,GGCAGCG,GGGGAGC,UUCCGGC,GGCAGGG,GGAGUCC,UGGGGGA,GGACUGC,AGGGAGG,CAGACAG,CCCUCCG,GGCCCGG,GAGGCAG	UCAAGUA,GGAAGAC,UGGUCCC,GAGAACU,GUAACAG,AAUCACU,AUCACUA,GGUUUAC	GAGGGGC	GGAAGAC	32	1	8	1
ENSG00000101255	TRIB3	GGCUCAG,AGCACCA,GUAAACA,UUGGCAC,UGACCUA,CCAGUGU,UGUGUGG,UUGGCAA,UCCCUUU,AACAGUC,ACUGCAU,GAUUGUC,GAGUUGA,AAGGCAC,CCACAGG,CUCUGGG,CAAAGCA,CCAGCAU,CAAGAGC,UGAAAGG,CAUGGAU,GGACCUG,GAAGGUC,CUUGGAG,UCCAGAG,UCUUGAG,UACAAAG,CAAAGUG,UCUGGAG,AAUCCUU,GAGCUGC,GGUUGAC,GAGUUGG,AGAUGUG,UGGCCAC,GUGCCUG,AAAUCCC,GACCUGG,ACCAGCA,GUGUGGC,GGAGGCA,UUGUGAC,CCCACCU,AUACCUC,CUGGAAA,GGCAGCG,CAGGAAC,AAUCUCU,AGGCAGG,UGCUCAC…	AGCAGCA,AGCUGCC,GGCUCAG,ACUAGAU,UUGGCAA,GAUUGUC,CAGGUGA,AGCCCUU,GUAACAG	UUGGCAC,UUGGCAA,AAGGCAC	NA	65	3	9	0
ENSG00000172264	MACROD2	AAAGUGC,GUGCAAA,AGCUUAU,AGCUGCC,UCACAUU,AUUGCAC,AGGAGCU,AGCACCA,UGCAUUG,GCAGCAU,CAAAUGC,GUCCAGA,GGAAGAC,AUGGCAC,GAAAUGU,AAGGCAC,AGUGCAA,GCUGGUG,AGUGGUU,CCACAGG,AUAAAGU,UCCAGUU,AACGGAA,CAGGUGA,AGCCCUU,CUCCAUU,CUGGCUC,AUCCCUU,UCCCACA,GAUAUGU,ACUGGCC,GUAACAG,GAAUUGU,UAUCAGA,CCCCCAG,AAUGCCC,CUCAAAC,UCAUAGA,AUGUAAU,AAGUUGU,UAUAAAG,CAAAGCA,AACGGCU,CUGCCCC,ACAAUAU,CCAGCAU,GAGGGGC,UGCAUAU,GUCUUGC,GAGGCUG…	AGCUGCC,UCACAUU,AUUGCAC,UCAAGUA,ACUAGAU,GCAGCAU,UGACCUA,UCACCAC,GUCCAGA,CCAGUGU,CAGUGCA,CUACAGU,GGAAGAC,GGCAGUG,AUGGCAC,CGUGUCU,UGUGCGU,AACAGUC,GUCAGUU,GGAGUGU,AUGGCUU,GCUGGUG,CCACAGG,UCCAGUU,CUUUGGU,CGUACCG,CGGAUCC,AGCCCUU,CUGGCUC,AGGUUAU,GGGUCUU,GUAACAG,AAAGCUG,AAUCACU,AUCCUUG	AGCUGCC,UGCAUUG,AUGGCAC,GAAAUGU,AAGGCAC,CUCAAAC,UCAUAGA,UAUAAAG,CAAAGCA,CCAGCAU,AACAAAC,UAAGGCA	UCACCAC,GUCAGUU,GCUGGUG,CGGAUCC,AAAGCUG	177	12	35	5
ENSG00000101282	RSPO4	AAAGUGC,AGCUGCC,GUCCAGA,GGAGACG,GGAAGAC,GGCAGUG,UCCCUUU,AAUCUCA,AAGUCAC,GGAAUGU,GGAGUGU,UGGUCCC,GCUGGUG,GGAGAGA,GGGUCUU,AAAGCUG,GGGCCCC,CCCCCAG,CCUGCUG,AGUGCCG,GGUAGAC,AUGUAAU,AAGUUGU,CUCUGGG,GGUGGUC,UAGACUG,CCCCUGG,GAGGGGC,ACUCCUC,CAGGCUC,GGGGCAG,GUGGGGA,CUUGGAG,GAAACAU,UCCAGAG,AAGCGCU,UGCAAAG,GCUUCCU,ACCCUGG,GAGAAAU,GAGCUGC,AAAGUUU,GAGUGUG,AGAUAAA,GAGAACC,GACCAUG,AAGUGUG,AGCCUGC,GGCUGCG,AAAUCCC…	GAGGUAG,AGCACCA,ACCCGUA,UCACCAC,GGAAGAC,ACCCUGU,GAAAUGU,AACAGUC,UGUGCUU,AACGGAA,CGUACCG,AGCCCUU,AAAGAAU,GGGUCUU,ACUGGCC,AGGGUUG,CCCCCAG	GGCAGUG,UCCCUUU,GCUGGUG,GGGUCUU,UGAAACA	AACGGAA	112	5	17	1
ENSG00000101311	FERMT1	AGCAGCA,AAGGUGC,UCACAUU,GGCUCAG,UCAAGUA,AGGAGCU,CAAAUGC,UGACCUA,GUCCAGA,UUUUUGC,GGAGACG,UGUGUGG,GGAAGAC,ACAUUCA,GAAAUGU,UCCCUUU,CAGCAGG,GCUACAU,GGAAUGU,CCCUGAG,UAUUGCU,GAGAUGA,CUUUGGU,CGUACCG,CUCCAUU,GAGAACU,CUGGCUC,AAAGAAU,GGGUCUU,ACUGGCC,AUCACUA,AUGUGGG,AUCCUUG,ACAUAGA,CUCAAAC,UAUAAUA,CUCUGGG,GGGGUGC,GGUGGUC,CCCCUGG,GCAUCCC,CUGCCCC,GUCUGCC,GAGGGGC,AUGACAC,GGUUGUC,CUUCACC,ACUCCUC,CAGGCUC,UCAUACA…	AGCAGCA,GUAAACA,UGCAUUG,UCAACGG,ACAGUAC,GCAGCAU,CAAAUGC,CCAGUGU,CAGUAGU,GGAAGAC,ACAUUCA,UUGGCAA,GAAAUGU,UCCCUUU,UGUGCUU,GCUACAU,GGAAUGU,GGAGUGU,CCCUGAG,CACAGUG,GCUGGUG,AACGGAA,CUUUGGU,CGUACCG,CGGAUCC,GUGACUG,GAGAACU,CUCCCAA,AAAGAAU,ACUGGCC,GUAACAG,AAUCACU,AUCACUA,GGUUUAC	GGCUCAG	UUGGCAA	154	1	34	1
ENSG00000101342	TLDC2	GAGGUAG,AUUGCAC,UCAAGUA,AGGAGCU,UUGGCAC,ACAGUAC,CCAGUGU,CAGUGCA,GGCAGUG,UUGGCAA,GAAAUGU,UCCCUUU,CAGCAGG,UGUGCUU,GUCAGUU,UAUUGCU,GUAGUGU,CUUUGGU,CUCCCAA,GGAGAGA,UCAUAGA,AUGUAAU,GCAUCCC,CUGCCCC,CCAGCAU,UCAUGAU,ACUGUUU,GAAGGUC,UCUCCAA,UACAAAG,UCGUGCA,UAAGACU,CUCCCAC,CAGUCCA,GAGAAAU,UUCUGCA,AAAGUUU,GAAAACA,UUCUAAU,UCAUUUG,AACUGGU,UAUGGUU,ACGUCAU,GAGCUAA,GUCAUUG,GACUUCC,GUAUUCU,GACCUGG,UAAUAGU,ACCAGCA…	AAAGUGC,AAGGUGC,UCACAGU,UCAACGG,ACCCGUA,UGACCUA,GGCAGUG,GGAGUGU,AGUGCAA,UGGUCCC,UAUUGCU,AGUGGUU,ACAGUAU,CAGGUGA,CGGAUCC,GUGACUG,AGGUUAU,GAAUUGU,GGUUUAC,GGGCCCC	UCAACAG	GAAUUGU	94	1	20	1
ENSG00000101400	SNTA1	AAGGUGC,CAGCAGG,AAGGCAC,AUGGCUU,CUUUGGU,GGAGAGA,GGGCCCC,AGGGUUG,CUCUGGG,UGGCCCU,CGAGGAG,GAGGGGC,GGGGCAG,CAUGGAU,AACAAAC,UCUCCAA,UCACAGG,ACUCCAG,CUAGUCC,GGGGUGG,CGAGGAC,GGGGUCC,UGCUGAC,CUUGGGC,CUGGGGG,UCCCUCU,UGGCUGC,GGAGGCA,AAAAACC,CUCCAGC,GGAGGAG,CUUCUCU,UGCUCAC,CUGCAGG,GGCAGGG,CAGCUGG,UGGGACA,AAAGGUA,CUCAGGG,GGACUGC,GGCCCGG,CCUGCGC,GCAGGGG,CCCAGGG,CAGGCCA	ACCCGUA,GGAAGAC,CAGCAGG,GCUGGUG,GUGACUG	AAGGCAC,AUGGCUU	NA	45	2	5	0
ENSG00000101405	OXT	UCACCAC,GGGGUGC,GGGGUGG,GGGUGUU,GGGGGAA,CUGGGGG,AAAAACC,UAGAGGA,UGGGGGA	AUCACUA	NA	NA	9	0	1	0
ENSG00000101421	CHMP4B	AGCAGCA,GUGCAAA,GUAAACA,GUCCAGA,CAGUGCA,CAGCAGG,AAUCUCA,GCUACAU,GGAGUGU,AGUGCAA,AUGGCUU,CAGGUGA,CUCCCAA,UCCCACA,GGGCCCC,UAUAAAG,CUGCCCC,CAAGAGC,AAUGUUG,UCUGGAG,UGCAAAG,AUGCACC,ACUCCAG,CUCCCAC,UUCUGCA,CGACCCA,ACAGGUG,UAUUACC,UGUAUAA,AGAUGUG,UACAGUU,AAAACUG,AUGCAUU,UUCCAUA,GACCAUG,UUCAAAU,CUGGGCA,CAGUCUG,ACAAGGU,UAAUAGU,UCGCUGC,UCAACAG,GCACCAU,UGAGGAC,CCCACCU,GAGGAUA,GGAGGAG,CCAGUAC,UUUGCAA,GGAUUUC…	GAGGUAG,GGCUCAG,UCACAGU,CAAAUGC,CAGUAGU,CAGUGCA,GAUUGUC,UGGUCCC,AUGGCUU,CCACAGG,GUGACUG,AAAGCUG,GAAUUGU,GGUUUAC	GUGCAAA,CAGUGCA,AGUGCAA,AUGGCUU	UCACAGU,CAGUGCA,CCACAGG	63	4	14	3
ENSG00000129988	LBP	AGCAGCA,GGCUCAG,AGCACCA,GGCAAGA,GUCCAGA,UUUUUGC,GGAGACG,GGCAGUG,GAAAUGU,GCUACAU,CCCUGAG,UGGUCCC,CAGGUGA,AAGUGCU,GAUCAGA,GGUGGUC,GAGGCUG,CUUGGAG,AGUGCCU,AAGUGCA,AUGCACC,AGCAGCG,GAGAAAU,AUGAGCU,AGAUGUG,GUGCCUG,UGGAGAU,UCCCUUG,AGCAGCU,UGGCUGC,GGAGGCA,UGAGGAC,CAGUAAC,UCAUUCG,GGAGGAG,ACUUGGA,CUGGAAA,AAUCUCU,GAGCCCC,CACCAGC,CACACCU,GAGCCCU,UUCCUCG,UGCCAGC,CCGGAGC,CAGCUGG,GGGUGGU,UUAGAGA,UUGAGGC,GGAUGAG…	AGCUGCC,UGCAUUG,CAAAUGC,CAGUAGU,UUGGCAA,UGUGCUU,GAGUUGA,AUGGCUU,CGGAUCC,AGCCCUU,CUGGCUC,GGACGGA	UGAGGAC	NA	55	1	12	0
ENSG00000101438	SLC32A1	AUUGCAC,CAAAUGC,UCACCAC,GCUGGUG,CUCCCAA,GGAGAGA,AAAGCUG,GGGCCCC,AGGGUUG,CCCCCAG,CCCUGUC,GAGGGGC,CAAAGUG,AAGCGCU,AUGCACC,GAGCUGC,GAAAACA,GAGAACC,GUCUCUG,GGGUGUU,CCGAGCC,GGCGGGG,UGAAACA,GGUGGGC,GCAGAAG,ACUUGGA,CUGGAAA,GGAUUUC,CAGUAGA,AAUUAUU,UUCCGGC,CACACCU,CUCUUCC,UCCUGAG,CUGCAGG,GGCAGGG,GCUGGAU,GGAUUUU,UUAGAGA,AUGGAUU,CGCCUCC,GAAGGAA,CCCUCCG,GCAGGGG	AGCACCA,ACCCGUA,UGACCUA,GGAAGAC,UGGUCCC,AUGGCUU	AUUGCAC	UGACCUA	44	1	6	1
ENSG00000101441	CST4	UUGGCAC,CUACAGU,GUGACUG,CCUGCUG,GGUGGUC,GAGCGCC,ACUGUUU,CAGUCCA,GUCUCUG,GGGGUGG,GGUGGUU,GGGAGCU,GGGGAGC,CUUCUCU,CUGCAGC,GCAGGAC,GGGUGGU,AAUUGCU,GAAGGAA,AGGGAGG,CUCCUGC	GGCAGUG,AAUACUG,ACAGUAU,UAAUGCU	NA	NA	21	0	4	0
ENSG00000101444	AHCY	AGCAGCA,AAAGUGC,GUGCAAA,GGCUCAG,UCAAGUA,AGCACCA,GUAAACA,UGCAUUG,GCAGCAU,GGAAGAC,ACCCUGU,AACAGUC,CAGCAGG,ACUGCAU,GCUACAU,GUCAGUU,AAUACUG,CACAGUG,AGUGCAA,AUGGCUU,GCUGGUG,CCACAGG,AUAAAGU,ACAGUAU,CAGGUGA,UGAAGCU,AGCCCUU,GUGACUG,CUCCAUU,CUGGCUC,UCCCACA,GGUUUAC,AGGGUUG,ACACACC,CCUGCUG,CUCAAAC,UCACACA,GAUCAGA,UAUAAAG,CUCUGGG,UAGGUAU,CCCUGUC,UUGGUCC,GAGGGGC,AAUGUUG,CUUCACC,ACUCCUC,CAGGCUC,GAGGCUG,GGGGCAG…	AGCUGCC,GGCUCAG,UCAAGUA,ACUAGAU,UCAACGG,CAAAUGC,CAGUAGU,UAAGACG,CAGUGCA,GGAGACG,GGAAGAC,GGCAGUG,UUGGCAA,CGUGUCU,AACAGUC,GUCAGUU,AGUGGUU,CCACAGG,AUAAAGU,GAGAUGA,CUUUGGU,CGUACCG,GUGACUG,GAGAACU,CUGGCUC,AGGUUAU,GGACGGA,UCCCACA,GGGUCUU,ACUGGCC,GUAACAG,AAAGCUG,AUGUGGG,AGGGUUG	ACAGUAU,AGGGUUG,UCACACA,GUGACAG,UUGUGAC,GUCACUC,AACAUUC	AUGUGGG	183	7	34	1
ENSG00000101446	SPINT3	AGGAGCU,CAAAUGC,GAGAUGA,AUGUGGG,UCACACA,UGGCCCU,GUGGGGA,AUGCCUU,UAGAGGA,GGCCCUG	GUAAACA,GGAGUGU,GGAGAGA,AUCCUUG	NA	NA	10	0	4	0
ENSG00000101447	FAM83D	AAAGUGC,GUGCAAA,ACAGUAC,AGGUAGU,UCACCAC,UUUUUGC,CAGUGCA,GGAAGAC,UCCCUUU,ACUGCAU,GCUACAU,GUCAGUU,AAGUCAC,AAUACUG,GGAGUGU,AGUGCAA,GCUGGUG,AGUGGUU,CCACAGG,AACACUG,GUAGUGU,ACAGUAU,UGCAUAG,CUUUGGU,CAGGUGA,CUCCAUU,CUCCCAA,AAAGAAU,GUAACAG,UAAUGCU,AAGUGCU,ACAUAGA,CUCAAAC,UAUAAUA,CUGGACU,GGUAGAC,AUACAAG,AAGUUGU,CUCUGGG,CAAAGCA,UGGCCCU,CUCACAC,GGUGGUC,CCCCUGG,GAGGGGC,UCAUGAU,AGACGGG,CAGGCUC,GAGGCUG,CCUGUAC…	GAGGUAG,AAAGUGC,UCACAGU,AGGAGCU,ACUAGAU,AGGUAGU,GUCCAGA,CAGUAGU,UUUUUGC,CAGUGCA,CUACAGU,GGAAGAC,ACAUUCA,CCUUCAU,AACAGUC,AAUCUCA,GCUACAU,AAGGCAC,CCCUGAG,UGGUCCC,AUGGCUU,UAUUGCU,GCUGGUG,AGUGGUU,CCACAGG,GAGAUGA,UGCAUAG,CGUACCG,CUCCAUU,CUGGCUC,AAAGAAU,UCCCACA,ACUGGCC,AUGUGGG	GUGCAAA,GUCAGUU,CCACAGG,UAAUGCU	ACUAGAU,AAGGCAC,AGUGGUU,CCACAGG	139	4	34	4
ENSG00000101473	ACOT8	CCAGUGU,UGAAGCU,UCUUGAG,ACUCCAG,CAGUCUG,CAGGAAC,GUGAGGU,CUCAGGG,CCAGUGC	CAGGUGA	NA	NA	9	0	1	0
ENSG00000091164	TXNL1	AGCAGCA,UCACAUU,UCAAGUA,AGGAGCU,ACUAGAU,GUAAACA,GGCAAGA,CAAAUGC,AGGUAGU,CAGUAGU,UUUUUGC,GGAGACG,ACAUUCA,UUGGCAA,UCCCUUU,AAUCUCA,ACUGCAU,AAUACUG,GGAGUGU,CCCUGAG,AACACUG,GAGAUGA,ACAGUAU,UGCAUAG,GUGACUG,GAGAACU,CUCCCAA,AGGUUAU,GGAGAGA,AAAGAAU,AAAGCUG,AUGUGGG,UAUCAGA,AUCCUUG,ACACACC,AAUGCCC,CUCAAAC,AGUGCCG,UAUAAUA,CUGGACU,GGUAGAC,AUGUAAU,AUACAAG,GAUCAGA,UAUAAAG,CUCUGGG,CAAAGCA,UCCUAUA,ACAUUAC,UAGGUAU…	GAGGUAG,GUGCAAA,GGCUCAG,AGGAGCU,AGCACCA,GUAAACA,UGCAUUG,UCAACGG,ACCCGUA,ACAGUAC,GCAGCAU,CAAAUGC,UGUGUGG,GGAAGAC,ACAUUCA,UCCCUUU,UGUGCGU,UGUGCUU,GAGUUGA,GCUACAU,GGAGUGU,AGUGCAA,UGGUCCC,AUGGCUU,GAGAUGA,ACAGUAU,UCCAGUU,UGCAUAG,CUUUGGU,AGCCCUU,GAGAACU,CUCCCAA,GGACGGA,AUCCCUU,AAAGCUG,GAAUUGU,AAUCACU,GGUUUAC,AUGUGGG,AGGGUUG,UAUCAGA,CCCCCAG	UCAAGUA,AGGAGCU,UUUUUGC,UUGGCAA,GAGAUGA,UAUAAUA,GGUAGAC,CUCUGGG,CAAAGCA,AUGACAC,CCAGGAG	GUAAACA,UCAACGG,ACAUUCA,GGAGUGU,CUCCCAA	196	11	42	5
ENSG00000101608	MYL12A	AAAGUGC,GAAAUGU,AAUCUCA,CCACAGG,AUAAAGU,UCCAGUU,AGGUUAU,AAAGCUG,UAUAAAG,AUCAUAC,CAAAGUG,AAAUGGU,AAAGUUU,UGAGAAU,AAAAAUC,CAGUCUG,GGGGGAA,UAAUAGU,UGGCUGC,AAUCUCU,AAUUAUU,UGGGGGA	ACUAGAU,AGCACCA,AUGGCAC,CGUGUCU,AACAGUC,CGGAUCC,AAAGCUG	AUAAAGU,UCCAGUU,AAAGCUG	AGCACCA,AUGGCAC,CGUGUCU	22	3	7	3
ENSG00000101695	RNF125	AGCAGCA,AAAGUGC,GUGCAAA,GGCUCAG,AUUGCAC,UCAAGUA,UCACAGU,ACUAGAU,UUGGCAC,ACAGUAC,GCAGCAU,CAAAUGC,UGACCUA,UCACCAC,CCAGUGU,UUUUUGC,GGAGACG,ACCCUGU,ACAUUCA,UCCCUUU,AACAGUC,AAUCUCA,GAGUUGA,GGAGUGU,AAGGCAC,CACAGUG,AGUGCAA,UGGUCCC,AUGGCUU,GCUGGUG,AUAAAGU,GAGAUGA,ACAGUAU,AGCCCUU,GUGACUG,CUCCAUU,GAGAACU,CUCCCAA,AAAGAAU,GAUAUGU,GGGUCUU,GUAACAG,AAAGCUG,AAGUGCU,AAUCACU,AGGGUUG,ACACACC,AUAAUAC,CUCAAAC,UAUAAUA…	GAGGUAG,AGCAGCA,AAAGUGC,UCAAGUA,AGGAGCU,AGCACCA,GUAAACA,GGCAAGA,UCAACGG,ACAGUAC,CAAAUGC,UGACCUA,GUCCAGA,UAAGACG,UUUUUGC,CAGUGCA,CUACAGU,GGAGACG,UGUGUGG,ACAUUCA,UUGGCAA,CGUGUCU,UCCCUUU,AACAGUC,AAUCUCA,UGUGCUU,GAUUGUC,GAGUUGA,GCUACAU,AAGUCAC,UGGUCCC,GCUGGUG,CCACAGG,AACGGAA,CUUUGGU,CAGGUGA,CUGGCUC,GGAGAGA,AUCCCUU,GGGUCUU,ACUGGCC,GUAACAG,AAAGCUG,GAAUUGU,AUCACUA,AUGUGGG,AGGGUUG	AGCAGCA,ACAGUAC,GCAGCAU,ACAUUCA,AAGGCAC,AUAAAGU,ACAGUAU,AGCCCUU,AAAGAAU,AUACAAG,UAUAAAG,CCUGUAC,UACAGUU,GUGACAG,AACAUUC,AAUCUCU,AGGACAC	AAAGUGC,UCAAGUA,CAAAUGC,CUACAGU,CGUGUCU,UCCCUUU,GCUACAU,AAAGCUG,AUGUGGG	248	17	47	9
ENSG00000077713	SLC25A43	AGCAGCA,AAAGUGC,GUGCAAA,UCACAGU,UGCAUUG,CAAAUGC,CAGUAGU,UUUUUGC,CAGUGCA,ACCCUGU,GAUUGUC,GCUACAU,GUCAGUU,GGAAUGU,AAGGCAC,AGUGCAA,UGGUCCC,GAGAUGA,UGCAUAG,CUUUGGU,CAGGUGA,AGGUUAU,UAAUGCU,AUCACUA,AAUGCCC,ACAUAGA,UAUAAAG,CUCUGGG,CAAAGCA,CUCACAC,GGUGGUC,CCCUGUC,GUCUUGC,UCAUGAU,AUAUAAC,GAGGCUG,GGGGCAG,UGUCUUU,GAAGGUC,GAAACAU,GAGUAUU,ACUCAGC,UCUUGAG,UCUGGAG,UGCAAAG,AAUCCUU,AUCCUUU,UCACAGG,AAAUUUC,UAAGGCA…	GUGCAAA,UCACAGU,GUAAACA,GGCAAGA,CAAAUGC,CAGUAGU,UAAGACG,UUUUUGC,CAGUGCA,GAAAUGU,UGUGCGU,AACAGUC,GUCAGUU,AAGGCAC,CCCUGAG,AGUGGUU,CCACAGG,CUGGCUC,GGGUCUU,AAAGCUG,AGGGUUG	NA	NA	106	0	21	0
ENSG00000123569	H2BFWT	GUCCAGA,AAGUCAC,GAGAUGA,CUUUGGU,CUCUGGG,UCAUGAU,UCCAGAG,AAAGCGC,CAAAGUG,UUGACAC,GAGAAAU,GUAUGUU,GAAAACA,UUCUAAU,UUCUUGU,AAUUUUA,GUCUCUG,UUCAAAU,ACAAGGU,UUGGUUC,CUGGAAA,UGUAUGU,AGGGUCU,CUCUUCC,UCUGGAA,UUUCAAC	GUAAACA	NA	NA	26	0	1	0
ENSG00000101825	MXRA5	GUAAACA,UGCAUUG,ACAGUAC,GCAGCAU,CAAAUGC,UGACCUA,GGAAGAC,CGUGUCU,GAAAUGU,UCCCUUU,AACAGUC,CAGCAGG,ACUGCAU,GUCAGUU,AUGGCUU,ACAGUAU,UGCAUAG,GUGACUG,GGAGAGA,AUGUAAU,AUACAAG,CCCCUGG,CUGACUC,GUCUGCC,UGCAUAU,AUAUAAC,UGAAAGG,CAUGGAU,AACCUGG,UACAAAG,UGCAAAG,AAAUGGU,GCUUCCU,AAUCCUU,ACUGCAG,GAGAAAU,CAGCAAA,CUAGUCC,AAAGUUU,GUAUGUU,UGAAGUG,AAAACUG,UUCCAUA,AAUUUUA,AAAUCCC,CUGGGCA,AAAAAUC,AACUCUA,UGGAGAU,UCCCUUG…	AGCAGCA,AAAGUGC,GGCUCAG,UCAAGUA,ACCCGUA,GUCAGUU,AGUGGUU,CGUACCG,CGGAUCC,GUGACUG,AGGUUAU,AAAGAAU,AUCCCUU,UCCCACA,GAAUUGU,AUGUGGG,CCCCCAG	GUAAACA	GGCUCAG	88	1	17	1
ENSG00000101846	STS	GAGGUAG,GUGCAAA,UCACAUU,AUUGCAC,UCAAGUA,AGGAGCU,ACUAGAU,GUAAACA,UGCAUUG,GCAGCAU,UGACCUA,UCACCAC,CAGUAGU,UUUUUGC,CUACAGU,UGUGUGG,GGAAGAC,GGCAGUG,ACAUUCA,GAAAUGU,CCUUCAU,AAUACUG,GGAAUGU,CCCUGAG,CACAGUG,UAUUGCU,GCUGGUG,CCACAGG,AACACUG,AUAAAGU,GUAGUGU,GAGAUGA,UCCAGUU,UGCAUAG,CAGGUGA,CGGAUCC,GGAGAGA,AAAGAAU,UCCCACA,GAUAUGU,AAAGCUG,UAAUGCU,GAAUUGU,AAUCACU,GGUUUAC,AGGGUUG,UAUCAGA,AAUGCCC,ACAUAGA,AUAAUAC…	AGCAGCA,AAGGUGC,GUGCAAA,GGCUCAG,UCAAGUA,AGGAGCU,ACUAGAU,AGCACCA,GUAAACA,UGCAUUG,UCAACGG,ACCCGUA,GCAGCAU,UGACCUA,GGAGACG,UGUGUGG,GGAAGAC,ACCCUGU,GGCAGUG,ACAUUCA,AUGGCAC,CGUGUCU,GAAAUGU,UCCCUUU,UGUGCGU,GCUACAU,GUCAGUU,AAGUCAC,AAUACUG,GGAGUGU,AAGGCAC,CCCUGAG,AGUGCAA,UAUUGCU,GCUGGUG,CCACAGG,AACACUG,GAGAUGA,ACAGUAU,UCCAGUU,UGCAUAG,CGUACCG,CGGAUCC,AGCCCUU,CUGGCUC,AGGUUAU,GGACGGA,GGGUCUU,GUAACAG,AAAGCUG…	UGCAUUG,CCUUCAU	GUCAGUU	230	2	55	1
ENSG00000101856	PGRMC1	GAGGUAG,CAAAUGC,UCACCAC,GUCCAGA,UUUUUGC,CAGUGCA,GGAAGAC,AAUCUCA,AAGUCAC,AACACUG,ACAGUAU,CUUUGGU,AAGUGCU,AAUCACU,AUCACUA,CAAAGCA,UCCUAUA,ACUGUUU,UCAUACA,CCUGUAC,UGUCUUU,GAGGUAU,UACAAAG,UCUGGAG,UGCAAAG,AAUCCUU,AUCCUUU,UCCUUGC,UUUGCAC,ACUGCAG,CAGUCCA,GAGAAAU,GGGUAAG,GUAUGUU,GUUAAUG,GAGUGUG,UUCUAAU,AGAUAAA,UCAUUUG,UGAGAAU,AUGCAUU,AAUUUUA,GUCUCUG,GUGUCAC,AACUACU,UUCAAAU,UGAUCCA,AAAAACC,GUGACAG,UUGUGAC…	AAGGUGC,UCACAGU,CUACAGU,GGCAGUG,ACAGUAU,UGCAUAG,CGUACCG,GGGUCUU,AUGUGGG	GAGGUAG,AACACUG,CAAAGCA,UUGUGAC	AAGGUGC,UGCAUAG	82	4	9	2
ENSG00000101883	RHOXF1	GUCAGUU,AAGUGCU,UCUCCAA,AAGUGCA,UGAGAAU,AGCCUGC,UUGAUAA,AAAAACC	AGUGGUU	NA	NA	8	0	1	0
ENSG00000101890	GUCY2F	UCUUGAG,UGAAGUG,UUCUUGU,UUCAAAU,GAGAAGA	NA	NA	NA	5	0	0	0
ENSG00000101892	ATP1B4	AGCAGCA,AGCUUAU,AGCUGCC,UCACAUU,GGCUCAG,UCACAGU,ACUAGAU,AGCACCA,GGCAAGA,GCAGCAU,UGACCUA,CAGUGCA,ACCCUGU,UCCCUUU,AAUCUCA,GUCAGUU,AAGUCAC,GGAAUGU,CCCUGAG,CACAGUG,GCUGGUG,AGUGGUU,CCACAGG,AACACUG,AUAAAGU,UCCAGUU,CAGGUGA,UGAAGCU,AGCCCUU,CUGGCUC,AGGUUAU,AAAGAAU,UCCCACA,AAUCACU,UAUCAGA,ACACACC,CUCAAAC,UAUAAUA,UUGUUCG,AUGUAAU,GAUCAGA,UCCUAUA,GGUGGUC,UAGGUAU,CCCCUGG,ACAAUAU,CCCUGUC,GUCUUGC,UCAUGAU,GGUUGUC…	AGCAGCA,AGCUGCC,AUUGCAC,UCAAGUA,UCACAGU,ACUAGAU,GGCAAGA,UGCAUUG,GCAGCAU,CAAAUGC,UCACCAC,UAAGACG,GGAGACG,UGUGUGG,ACAUUCA,UUGGCAA,AUGGCAC,CGUGUCU,GAAAUGU,CCUUCAU,GCUACAU,AAGUCAC,AGUGCAA,AGUGGUU,UCCAGUU,UGCAUAG,CUGGCUC,AGGUUAU,GGACGGA,AAAGAAU,AAGUGCU,GGUUUAC,AGGGUUG	AGCAGCA,AGCACCA,GGAAUGU,UCCAGUU,CCCCUGG	AGCUGCC,CAAAUGC,AUGGCAC,GAAAUGU,AAAGAAU	183	5	33	5
ENSG00000101916	TLR8	AGCUUAU,AGCUGCC,UCACAGU,CAAAUGC,UUUUUGC,AUGGCAC,GAAAUGU,UGUGCGU,CCCUGAG,CACAGUG,AUGGCUU,GCUGGUG,CCACAGG,GUGACUG,GGAGAGA,UCCCACA,GAAUUGU,AUCACUA,GGUUUAC,ACAUAGA,CUGGACU,CUCUGGG,GGUGGUC,ACAAUAU,UUGGUCC,AUAUAAC,CAUGGAU,GGACCUG,GAAACAU,AACAAAC,GAGUAUU,UACAAAG,CAAAGUG,AAAUGGU,CAGCAAA,GAAAACA,GAGUGUG,AGAUGUG,AGAUAAA,UCAUUUG,AAAACUG,UGGCCAC,GACCAUG,GUCUCUG,GUCAUUG,GACUUCC,GCUAGCA,GGGGGAA,GACCUGG,UGAUCCA…	AUUGCAC,AGGAGCU,ACUAGAU,GGCAAGA,UGCAUUG,ACCCGUA,UCACCAC,GGAGACG,CCCUGAG,GCUGGUG,GUAGUGU,CGGAUCC,AGGUUAU,GGGUCUU,AGGGUUG,UAUCAGA	CUGGACU	AGGAGCU	79	1	16	1
ENSG00000101940	WDR13	AGCAGCA,AGCUGCC,CAGCAGG,GGGGUGC,CUGCCCC,CCCUGUC,GAGGGGC,GAGGCUG,GCCCUGU,GAGCUGC,GGGGUGG,AGCAGCU,GGAGGAG,UGCCCUG,GGGAGCU,CAGCAGA,GGCCCUG,GGGUGGU	CAAAUGC,UCACCAC,GGAAGAC,GUGACUG,CUGGCUC,GGAGAGA,AUCACUA	NA	NA	18	0	7	0
ENSG00000101958	GLRA2	AAAGUGC,AGCUUAU,AGCUGCC,UCACAGU,GGCAAGA,ACAGUAC,GCAGCAU,CAAAUGC,UGUGUGG,GUCAGUU,AAGUCAC,AAUACUG,CACAGUG,UGGUCCC,AACACUG,AUAAAGU,AGCCCUU,CUCCAUU,AAAGAAU,ACACACC,UAUAAAG,CAAAGCA,UUGGUCC,CUAGUAG,CUGACUC,GGUUGUC,AAUGUUG,AUAUAAC,UGACAUC,UGUCUUU,GAAGGUC,CUUGGAG,GAAACAU,UUCAAGC,CAAAGUG,UUCUGCA,CGACCCA,ACAGGUG,AAAGUAA,AAAGUUU,AAGUAGC,UGAAGUG,AGCCAGU,AAGAACC,AAUUUUA,UUCAAAU,GAGCUAA,GUCAUUG,GACCUGG,AAAAACC…	AAAGUGC,AUUGCAC,UCAAGUA,GGCAAGA,UCACCAC,GGAGACG,CGUGUCU,AACAGUC,GCUACAU,AGUGGUU,GAGAUGA,UGCAUAG,AGCCCUU,AUCCCUU,AAAGCUG,AGGGUUG	UCACAGU,ACAGUAC,GCAGCAU,CACAGUG,UGGUCCC,UUGGUCC	AAAGUGC,UCAAGUA,GGCAAGA,GGAGACG	77	6	16	4
ENSG00000101981	F9	UCACAGU,GAAAUGU,GUCAGUU,GGAAUGU,AUGGCUU,UAUUGCU,AGUGGUU,AACACUG,GUAGUGU,CUCCAUU,GGAGAGA,GAUAUGU,ACUGGCC,GGGCCCC,CCCCCAG,ACACACC,CCUGCUG,UCAUAGA,AUACAAG,CUCUGGG,CCCCUGG,ACAAUAU,UUCCUAG,UCAUGAU,AUAUAAC,ACUCCUC,CCUGUAC,GCCCUGU,GAAACAU,AACAAAC,UCUCCAA,CAAAGUG,UGCAAAG,GCUUCCU,GAUUGGU,AUGCCUU,GAGAAAU,CAGCAAA,UGUAUAA,GUUAAUG,GAGUGUG,UUCUAAU,AAAGAGG,AAAACUG,GAGAACC,AAUUUUA,GACCAUG,AGCCUGC,ACGUCAU,UUGAUAA…	GGCAAGA,ACCCGUA,CCAGUGU,CUACAGU,GAAAUGU,CCUUCAU,AAUCUCA,UAUUGCU,GCUGGUG,AGUGGUU,UGCAUAG,CGGAUCC,GGAGAGA,AAAGAAU,GGGUCUU,AAUCACU,GGGCCCC,AGGGUUG,CCCCCAG,AUCCUUG	GGAGAGA	ACCCGUA	99	1	20	1
ENSG00000102078	SLC25A14	GUAAACA,AACACUG,GAGAACU,GUAACAG,ACAUAGA,UCAUAGA,AACGGCU,ACAUUAC,ACCCUGG,AUGCCUU,GAGAACC,ACACGGG,CUGGGGG,CGGGGAU,CUGCUCA,GCCCUUA,CCUUCUG,GGCAGGG,CACUGUU,UUUCAAC,CUCUAGC	GGCUCAG,ACAGUAC,GUCCAGA,CCCUGAG,UGCAUAG,AUCCUUG	AUGCCUU	AUCCUUG	21	1	6	1
ENSG00000102109	PCSK1N	CUGGACU,AAGUUGU,GUGGGGA,GGGUAAG,GAGCUGC,GGCGGGG,GGGGAGC,CAGUCCU,CCCAGGG	AGGAGCU	NA	NA	9	0	1	0
ENSG00000102128	RAB40AL	AGCAGCA,GCAGCAU,UCACACA,GAGAAAU,GAAAACA,UCCCUCU,CUCUUCC	UCAAGUA,CAAAUGC	AGCAGCA,GCAGCAU	UCAAGUA,CAAAUGC	7	2	2	2
ENSG00000102195	GPR50	AAAGUGC,AGCUUAU,UCACAUU,AGCACCA,ACAGUAC,CAAAUGC,UCACCAC,UGUGUGG,UCCCUUU,GUCAGUU,AAGGCAC,ACAGUAU,UCCAGUU,AACGGAA,CUCCCAA,AAAGCUG,GAAUUGU,AUCACUA,ACACACC,AUAAUAC,UAUAAUA,CUCUGGG,ACAUUAC,ACAAUAU,CUGACUC,UCAUACA,UGAAAGG,GAAGGUC,AACAAAC,UUCAAGC,UCUUGAG,UACAAAG,CAAAGUG,UCCUUGC,AAAUUUC,UAAGGCA,GAUUGGU,CUCCCAC,CAGCAAA,UAUUACC,UUCUUGU,UCAUUUG,AAAGAGG,AAAACUG,UGGCCAC,UGUGUCA,AAGUGUG,GUGUCAC,ACACACU,AAAUCCC…	AAAGUGC,AGCUGCC,UCACAUU,AUUGCAC,AGCACCA,GCAGCAU,ACAUUCA,AUGGCAC,AACAGUC,UGGUCCC,GCUGGUG,AGUGGUU,AUCCCUU,GGUUUAC,AUGUGGG	AGCACCA,UCCCUUU,AAGGCAC,AUAAUAC,UAUAAUA,UAAGGCA,UAAUACA	AGCUGCC,ACAUUCA	94	7	15	2
ENSG00000102218	RP2	AAAGUGC,AGCUUAU,AGCUGCC,UCACAUU,AUUGCAC,UCAAGUA,ACUAGAU,UGCAUUG,CAAAUGC,CAGUGCA,CUACAGU,ACAUUCA,GAAAUGU,UCCCUUU,AAUCUCA,GAGUUGA,AAGUCAC,AAUACUG,GGAAUGU,GCUGGUG,AGUGGUU,AUAAAGU,GUAGUGU,UGCAUAG,CUUUGGU,GGACGGA,AAAGAAU,GAUAUGU,AAAGCUG,UAAUGCU,UAUCAGA,AAUGCCC,GAUCGAC,AUAAUAC,CUCAAAC,UAUAAUA,UUGUUCG,AUGUAAU,GAUCAGA,UAUAAAG,CUCACAC,ACAUUAC,CCCCUGG,GAGCGCC,CAAGAGC,UGCAUAU,AUAUAAC,GAGGCUG,AUCAUAC,UGAAAGG…	AUUGCAC,UCACAGU,AGCACCA,UCAACGG,GCAGCAU,UGACCUA,UCACCAC,UUUUUGC,UGUGUGG,ACAUUCA,CGUGUCU,GAAAUGU,UCCCUUU,UGUGCGU,AACAGUC,AAUCUCA,GAUUGUC,GCUACAU,GUCAGUU,AAGUCAC,AAUACUG,AAGGCAC,UAUUGCU,GCUGGUG,GAGAUGA,UCCAGUU,CGGAUCC,CUGGCUC,GGACGGA,AAAGAAU,AAAGCUG,UAAUGCU	AGCUUAU,UCAAGUA,AAUCUCA,CUUUGGU,UAUAAAG,UGCAUAU,AACAUUC	AUUGCAC,UCAACGG,AAAGCUG	139	7	32	3
ENSG00000102241	HTATSF1	UGCAUUG,ACCCUGU,AACACUG,UCCAGUU,GUAACAG,UAGGUAU,AUGACAC,UGCAUAU,GAAACAU,AACAAAC,AUGCACC,ACCCUGG,UUCUGCA,ACAGGUG,AUGCAUU,AAAAAUC,CUAGUAA,UGAAACA,AUAUUAU,GGAGGAG,GUUCAUG	GUCCAGA,UAAGACG,AUGGCAC,GUCAGUU,AUGGCUU,GCUGGUG,UGCAUAG,CUCCCAA,AGGGUUG	UCCAGUU	AUGGCAC	21	1	9	1
ENSG00000102265	TIMP1	GUCUGCC,AACUCUA,UGUCUGC,GGGUGGU,GGGAACG	NA	NA	NA	5	0	0	0
ENSG00000102313	ITIH6	GGCUCAG,UCACAGU,GUAAACA,CCAGUGU,UUUUUGC,UGUGCUU,AAGUCAC,AAUACUG,CCCUGAG,CACAGUG,UAUUGCU,GCUGGUG,ACAGUAU,CUUUGGU,CUGGCUC,CUCCCAA,GGAGAGA,GGGUCUU,AAAGCUG,AGGGUUG,ACAUAGA,CUCACAC,CCCUGUC,CUGACUC,GGUUGUC,ACUGUUU,CAUGGAU,UGUCUUU,GCCCUGU,AACAAAC,GAGUAUU,UACAAAG,UCUGGAG,GCUUCCU,AUCCUUU,UCCUUGC,CUCCCAC,UGUAUAA,GUUAAUG,AGAUGUG,UUCCAUA,GACCAUG,GUCUCUG,AACUACU,GGGGUGG,UGGAGAU,UGAGUCU,GUGCUUG,GGGAUCG,UCCCUCU…	GGCUCAG,AGCACCA,GGCAAGA,UGCAUUG,ACCCGUA,UUUUUGC,GGAGACG,UUGGCAA,CCCUGAG,UGGUCCC,GCUGGUG,GAGAUGA,ACAGUAU,AACGGAA,CAGGUGA,AGGUUAU,AUCCCUU,GGUUUAC,AUGUGGG	CUUUGGU,CUCCCAA	UGGUCCC	85	2	19	1
ENSG00000102393	GLA	AAAGUGC,UCACAUU,UUGGCAC,ACAGUAC,UCACCAC,UUGGCAA,AACAGUC,AAUCUCA,GAUUGUC,GCUACAU,GGAGUGU,AGUGCAA,GAGAUGA,CAGGUGA,CUCCCAA,GGAGAGA,AAAGAAU,GUAACAG,AAGUGCU,CCCCCAG,GCAUCCC,GUCUUGC,AUAUAAC,CAGGCUC,ACUCAGC,AGUGCUG,AAGUGCA,UACAAAG,CAAAGUG,UCUGGAG,GAUUGUA,ACUCAGG,UUGACAC,ACAGGUG,AAAGUAA,GUGCCUG,AAUUUUA,GUCUCUG,UUGAUAA,CUUACAG,AACUACU,GGGGUGG,GGGUGUU,ACCUGGA,CAGUCUG,GGGUUUA,UGUCUGC,UAAUAGU,CUAGGCU,GCCUGGG…	GAGGUAG,AAAGUGC,GUAAACA,ACCCGUA,GCAGCAU,GUCCAGA,CAGUAGU,CAGUGCA,AACAGUC,AAUCUCA,GCUACAU,UGGUCCC,ACUGGCC,AAUCACU	NA	NA	78	0	14	0
ENSG00000075673	ATP12A	AAAGUGC,GUGCAAA,GAAAUGU,GAGUUGA,AGUGCAA,AUAAAGU,GAGAUGA,AAAGAAU,UAUAAAG,UCCUAUA,GUCUGCC,AUAUAAC,AAGUGCA,AAAUUUC,ACUGCAG,UUCUGCA,CAGCAAA,AAACGGU,GAGUUGG,AAAGAGG,AAGUGUG,GGGGUGG,UGGAGAU,UGUCUGC,AGUGUGC,AUGUCUG,CCAUUAC,UGUCUGG,UUCCUCG,CUGCAGG,AAAGAGC,GCAGGGG	GUAAACA,CAGUGCA,CGUGUCU,CCUUCAU,AACAGUC,GCUACAU,CCACAGG,CGGAUCC,AAAGCUG	UAUAAAG	AAAGCUG	32	1	9	1
ENSG00000102471	NDFIP2	GUGCAAA,AGCUUAU,UCACAUU,AUUGCAC,UCAAGUA,UCACAGU,ACUAGAU,UGACCUA,AGGUAGU,UUUUUGC,CUACAGU,GGAAGAC,GGCAGUG,ACAUUCA,AUGGCAC,GCUACAU,GGAAUGU,AAGGCAC,CCCUGAG,AGUGCAA,AUGGCUU,UAUUGCU,AACACUG,AUAAAGU,UCCAGUU,UGCAUAG,GUGACUG,CUGGCUC,AGGUUAU,AAAGAAU,UCCCACA,GAUAUGU,GUAACAG,GGUUUAC,ACACACC,AUAAUAC,UAUAAUA,UCAUAGA,UCACACA,CUGGACU,AUGUAAU,AUACAAG,AAGUUGU,UAUAAAG,UCCUAUA,CCCCUGG,GCAUCCC,ACAAUAU,CCAGCAU,UUCCUAG…	AGCAGCA,AUUGCAC,AGGAGCU,GGCAAGA,UGCAUUG,UCAACGG,GCAGCAU,UGACCUA,GUCCAGA,CAGUAGU,CAGUGCA,UGUGUGG,ACAUUCA,AUGGCAC,CGUGUCU,GAAAUGU,UCCCUUU,CCUUCAU,GCUACAU,AAUACUG,GCUGGUG,CCACAGG,ACAGUAU,UGCAUAG,CUUUGGU,CGUACCG,AGGUUAU,AAAGAAU,AAAGCUG	GUGCAAA,UCACAUU,UCAAGUA,GGAAGAC,GGAAUGU,AAGGCAC,AUGGCUU,AACACUG,UCCAGUU,GUGACUG,AAAGAAU,AAGUUGU,UAUAAAG,AUAUAAC,UAAGGCA,UAAUACA	UCAACGG,GCAGCAU,AUGGCAC,GAAAUGU,GCUACAU,CCACAGG,UGCAUAG,CGUACCG,AAAGCUG	165	16	29	9
ENSG00000102683	SGCG	UGCAUUG,CCAGUGU,UCCCUUU,CACAGUG,UAUUGCU,CCACAGG,AUAAAGU,UAUAAAG,CUCACAC,ACAUUAC,UCAUACA,GGGGCAG,GUCAACA,AAAGUUU,GAAAACA,UUCUUGU,CUUGUGU,UUCCAUA,AAUUUUA,UGUGUCA,AACUACU,GGGUGUU,CAGUCUG,UCCCUUG,CUGGGGG,UCAACAG,GGAAGCC,CAAAACU,UGCAGCU,GAGGAUA,UUUGUGC,CUGGAAA,GUGAGGU,UCUGGAA,AAACUGU,AGGAUGU,AGUACUG,AGGGAGG,CCAGUGC,GAGGCAG	ACUAGAU,UUUUUGC,GGAGACG,CGUGUCU,GUCAGUU,CAGGUGA,AAAGCUG,GAAUUGU	UAUUGCU	NA	40	1	8	0
ENSG00000102837	OLFM4	GAGGUAG,AAGGUGC,AGCUGCC,AUUGCAC,UCACAGU,AGGAGCU,ACUAGAU,CUACAGU,GGAAGAC,ACUGCAU,GCUACAU,CACAGUG,UGGUCCC,UAUUGCU,AGUGGUU,AUAAAGU,CUCCAUU,GAGAACU,AAAGAAU,UAAUGCU,GGUAGAC,AAGUUGU,CAAAGCA,UCCUAUA,CGAGGAG,UUGGUCC,GAGGGGC,AUAUAAC,CCUGUAC,CAUGGAU,GAGGUAU,AACAAAC,ACUCAGC,UACAAAG,UGCAAAG,ACAUCAC,AUGCACC,AAAUUUC,UAAGGCA,ACUGCAG,GAGCUGC,AAAGUAA,UUCUAAU,AGAUAAA,UCAUUUG,AAAACUG,UUCCAUA,AAUUUUA,CUUACAG,ACACACU…	AAGGUGC,GGCAAGA,ACAGUAC,UGACCUA,UCACCAC,CAGUAGU,CUACAGU,GGAGACG,UGUGUGG,GGAAGAC,CGUGUCU,CAGCAGG,GCUACAU,AAUACUG,GGAGUGU,AAGGCAC,AUGGCUU,GCUGGUG,CGUACCG,GAAUUGU	NA	NA	82	0	20	0
ENSG00000065057	NTHL1	UCACAGU,ACACACC,GCUUCCU,UCACAGG,UGGCCAC,UCAACAG,UCCUGAG	GGCAAGA,GAAUUGU	NA	NA	7	0	2	0
ENSG00000006194	ZNF263	UCACAUU,AGGAGCU,CAAAUGC,UGACCUA,AAUCUCA,GGAAUGU,CCCUGAG,AUGGCUU,UAUUGCU,CUUUGGU,CAGGUGA,GGGCCCC,UAUCAGA,UCACACA,CUGGACU,UGGCCCU,CUCACAC,UUGGUCC,CAGGCUC,GGGGCAG,CAUGGAU,UUAUGCA,UCUCCAA,UCCAGAG,UCUGGAG,ACAUCAC,AUCCUUU,ACCCUGG,ACUCCAG,ACAGGUG,UCAUUUG,CUGGGCA,GGGGGAA,GACCUGG,UGUCUGC,ACCAGCA,CUUGGGC,UCAACAG,GGAAGCC,UGCCCUG,ACUUGGA,GCAACUU,CCAUUAC,CAGGAAC,AAUCUCU,GCCCUUA,GAGCCCC,UCUCACC,UGUCUGG,GAGCCCU…	AGCAGCA,AGGAGCU,UGCAUUG,GCAGCAU,UUUUUGC,GAAAUGU,CCUUCAU,GGAGUGU,UCCAGUU,ACUGGCC,GAAUUGU	NA	NA	66	0	11	0
ENSG00000087245	MMP2	AAAGUGC,AGCACCA,CCAGUGU,CAGUAGU,GGCAGUG,GGAGUGU,AAGGCAC,CCCUGAG,GAGAUGA,CUCCAUU,CUGGCUC,GGAGAGA,GAUAUGU,GGGUCUU,AUCACUA,AUGUGGG,AGGGUUG,CUCUGGG,CAAAGCA,UGGCCCU,CCAGCAU,CCCUGUC,GAGGGGC,ACUGUUU,UCAUACA,GGGGCAG,UGAAAGG,UGACAUC,UGUCUUU,GCCCUGU,UCUCCAA,AGUGCCU,AAGUGCA,UCUUGAG,UACAAAG,CAAAGUG,UCUGGAG,UAAGGCA,AAGUAGC,GGUUGAC,GGCACGG,GGCGCCU,UCCGCUC,UGAAGUG,UUCUAAU,UGAGAAU,AAAGAGG,AAAACUG,UGGCCAC,AAGUGUG…	GAGGUAG,GUGCAAA,AGCUGCC,GUAAACA,UGCAUUG,ACCCGUA,GGAAGAC,AACAGUC,ACAGUAU,AACGGAA,CAGGUGA,AGGUUAU,GGAGAGA,GUAACAG,CCCCCAG	AAAGUGC,AGCACCA,CAAAGCA,UAAGGCA	AGCUGCC,AACAGUC	95	4	15	2
ENSG00000125149	C16orf70	AAAGUGC,GUGCAAA,UCAAGUA,AGGAGCU,UUGGCAC,UGACCUA,CAGUGCA,GGAAGAC,ACAUUCA,UUGGCAA,GAAAUGU,AACAGUC,CAGCAGG,UGUGCUU,CACAGUG,AGUGCAA,CCACAGG,GUAGUGU,CUUUGGU,AGCCCUU,GAGAACU,GGAGAGA,ACUGGCC,AAAGCUG,AUGUGGG,AGGGUUG,CCCCCAG,ACACACC,CCUGCUG,CUCAAAC,GGUAGAC,CCCCUGG,CUGCCCC,GAGCGCC,CUGACUC,GAGGGGC,GAGGCUG,GGGGCAG,UGAAAGG,AACCUGG,GUGGGGA,UGUCUUU,GAAACAU,ACUCAGC,UACAAAG,ACAUCAC,UCCUUGC,ACCCUGG,CAGUCCA,ACAGGUG…	AGCAGCA,UCACAGU,ACUAGAU,AGCACCA,UCAACGG,ACCCGUA,ACAGUAC,CCAGUGU,CAGUGCA,GGAGACG,GGAAGAC,GGCAGUG,UCCCUUU,CCUUCAU,AACAGUC,GGAGUGU,UAUUGCU,CCACAGG,CGUACCG,CGGAUCC,GUGACUG,CUGGCUC,AAAGAAU,AUCCCUU,UCCCACA,UAAUGCU,AGGGUUG	AAAGUGC,GUGCAAA,UCAAGUA,UUGGCAC,CAGUGCA,GGAAGAC,UUGGCAA,UGUGCUU,CACAGUG,AGUGCAA,GUAGUGU,CUUUGGU,ACACACC,GAGGCUG	UCACAGU,UCAACGG,CAGUGCA,GGAGACG,AACAGUC,UAUUGCU,CCACAGG,CGUACCG,CUGGCUC	107	14	27	9
ENSG00000102879	CORO1A	CCUGCUG,GGGUGUU,GCUGGAU,GUGAAUG	NA	NA	NA	4	0	0	0
ENSG00000102891	MT4	GGGGUGG,GGUGGGC	NA	NA	NA	2	0	0	0
ENSG00000102898	NUTF2	AGCUGCC,AUUGCAC,AGGAGCU,ACUAGAU,UGCAUUG,ACCCGUA,GCAGCAU,UGACCUA,CAGUAGU,GGAAGAC,GGCAGUG,CCUUCAU,CAGCAGG,GCUACAU,GUCAGUU,AAGUCAC,GGAGUGU,UAUUGCU,CCACAGG,CUUUGGU,GAGAACU,CUGGCUC,GGAGAGA,UCCCACA,AUGUGGG,UAUCAGA,AUCCUUG,CCUGCUG,CUCAAAC,CAAAGCA,GAGGGGC,GGUUACC,GAGGCUG,GGGGCAG,GUGGGGA,GCCCUGU,GAGGUAU,GAAACAU,ACUCAGC,AGUGCUG,UACAAAG,UCUGGAG,UAAGACU,AUCCUUU,AGCAGCG,UCACAGG,UUUGCAC,ACUCCAG,CUCCCAC,GGGUAAG…	GAGGUAG,AGCAGCA,GUGCAAA,AGCUUAU,UCAAGUA,ACUAGAU,ACCCGUA,ACAGUAC,UGACCUA,UCACCAC,CAGUAGU,UGUGUGG,GGAAGAC,GAGUUGA,GUCAGUU,GGAGUGU,AGUGCAA,AGUGGUU,UCCAGUU,CGUACCG,GUGACUG,CUGGCUC,GGAGAGA,GAUAUGU,GUAACAG,GAAUUGU,AAUCACU,GGUUUAC,AGGGUUG	AUUGCAC,ACUAGAU,UGCAUUG,CAGUAGU,CCUUCAU,GUCAGUU,UAUUGCU,CUUUGGU,GAAACAU,AGCAGCG,CUCCCAC,UGAAACA	GUGCAAA,UGACCUA,UGUGUGG,GAGUUGA,GUCAGUU,AGUGGUU,GGUUUAC,AGGGUUG	117	12	29	8
ENSG00000102924	CBLN1	AAGGUGC,UCACAUU,UCAAGUA,UUGGCAC,UCACCAC,CAGUAGU,UUUUUGC,UUGGCAA,ACUGCAU,GGAAUGU,UGGUCCC,GCUGGUG,AUAAAGU,GUAGUGU,UCCCACA,AAAGCUG,UAUCAGA,CCCCCAG,ACAUAGA,CUCAAAC,UCACACA,AUACAAG,AAGUUGU,GUCUGCC,AGUGCUG,UUCAAGC,UCUUGAG,UACAAAG,UGCAAAG,ACUGCAG,AAAGUUU,GUAUGUU,UGUAUAA,AGCCAGU,UUCUUGU,UCAUUUG,UACAGUU,UAUGGUU,AAAACUG,AUGCAUU,GAGCUAA,AAAAAUC,GGGGGAA,GGAAGCC,CAAAACU,GAGGAUA,GCAGAAG,UUUGCAA,GCAACUU,GUGCGCA…	GUGCAAA,AGCACCA,UCAACGG,GCAGCAU,CGUGUCU,GAAAUGU,CCCUGAG,UAUUGCU,UCCAGUU,CCCCCAG	UCACAUU,ACAUAGA	GCAGCAU,CCCUGAG	74	2	10	2
ENSG00000102931	ARL2BP	UCACAUU,AUUGCAC,UCACAGU,ACAGUAC,UGACCUA,UAAGACG,UUUUUGC,GGCAGUG,ACAUUCA,AUGGCAC,CAGCAGG,AAUCUCA,GCUACAU,AAUACUG,GGAGUGU,CACAGUG,GCUGGUG,GAGAUGA,AGGUUAU,GGAGAGA,AAAGAAU,AAAGCUG,UAAUGCU,GGUUUAC,GGGCCCC,CCCCCAG,ACACACC,AUAAUAC,CCUGCUG,CUCAAAC,UAUAAUA,UCAUAGA,AUACAAG,CAAAGCA,GGUGGUC,ACAUUAC,CUGACUC,GAGGCUG,UGACAUC,CAUGGAU,GUGGGGA,AACAAAC,GAGUAUU,AGUGCCU,UCUAGAG,AAGUGCA,UCCAGAG,UACAAAG,UAAGACU,ACAUCAC…	GAGGUAG,AGCAGCA,AAAGUGC,AGCACCA,GUAAACA,GGCAAGA,ACCCGUA,GCAGCAU,UGACCUA,CAGUAGU,GGAGACG,ACAUUCA,UCCCUUU,GCUACAU,AAGGCAC,AGUGCAA,GCUGGUG,GAGAUGA,GUGACUG,CUGGCUC,AGGUUAU,AUCCCUU,CCCCCAG	AAUACUG,AUAAUAC,UAUAAUA,GAGGCUG,GAGUAUU	ACAUUCA,GAGAUGA,CUGGCUC	102	5	23	3
ENSG00000102934	PLLP	AAGGUGC,AGCUUAU,GGCAAGA,CAAAUGC,UCACCAC,GGAAGAC,ACCCUGU,GAAAUGU,AACAGUC,CAGCAGG,AGUGCAA,GCUGGUG,AGUGGUU,AAUCACU,GGGCCCC,CCCUGUC,CUGACUC,CAGGCUC,GAGGCUG,AACCUGG,CUUGGAG,GAGUAUU,AGUGCUG,AGUGCUU,UCUGGAG,GCUUCCU,ACUCCAG,AUGUGCC,CAGUCCA,GAGAAAU,CAGCAAA,ACAGGUG,AAACGGU,GGUUGAC,UGAGAAU,AACUGGU,AAAACUG,GUGCCUG,GACCAUG,CUGGGCA,ACCUGGA,GCUGUCU,ACCAGCA,CUGGGGG,UCCCUCU,AACCUGU,GGAGGCA,GCCUGGG,UGAAACA,GGUGGGC…	AUUGCAC,UAAGACG,CAGUGCA,GGCAGUG,CUUUGGU,CGUACCG,CGGAUCC,AGCCCUU,GUGACUG,CUGGCUC,AUCCCUU,UCCCACA,ACUGGCC	AGUGCAA,GCUGGUG,GGGCCCC,AGUGCUU	CAGUGCA	72	4	13	1
ENSG00000102962	CCL22	GAGGUAG,AAGGUGC,AGCUUAU,UCACAUU,GGCUCAG,AUUGCAC,UCACAGU,GGCAAGA,UUGGCAC,AGGUAGU,GGAGACG,ACCCUGU,GGCAGUG,ACAUUCA,UUGGCAA,GAAAUGU,CCUUCAU,AAUCUCA,GAUUGUC,GGAAUGU,CACAGUG,UGGUCCC,GCUGGUG,CCACAGG,GUAGUGU,GUGACUG,GGAGAGA,AAAGAAU,GAUAUGU,GUAACAG,AAUCACU,GGGCCCC,AGGGUUG,ACACACC,AUAAUAC,CUCAAAC,AGUGCCG,UAUAAUA,UCACACA,AUGUAAU,GGGGUGC,CUCACAC,CCAGCAU,CAAGAGC,UUGGUCC,CUGACUC,GUCUGCC,GAGGGGC,AUGACAC,UCAUGAU…	AAGGUGC,AUUGCAC,ACUAGAU,GGCAAGA,ACCCGUA,GCAGCAU,UGACCUA,GUCCAGA,UAAGACG,UUUUUGC,GGAGACG,GGAAGAC,ACAUUCA,UUGGCAA,GAAAUGU,UCCCUUU,UGUGCUU,GAUUGUC,GCUACAU,UAUUGCU,CGGAUCC,AGCCCUU,CUGGCUC,CUCCCAA,GGAGAGA,AUCCCUU,ACUGGCC,AAUCACU,AUCACUA,AUCCUUG	AGCUUAU,UCACAUU,AUAAUAC,UAUAAUA,GUGACAG	AUUGCAC,GCAGCAU,ACAUUCA	159	5	30	3
ENSG00000102967	DHODH	AAAGUGC,AGCUUAU,AGCUGCC,GGCUCAG,AGGAGCU,GUAAACA,GGCAAGA,UUGGCAC,CAAAUGC,UCACCAC,GUCCAGA,UAAGACG,UUUUUGC,CAGUGCA,GGAGACG,UGUGUGG,ACCCUGU,ACAUUCA,UUGGCAA,AUGGCAC,UCCCUUU,CCUUCAU,AACAGUC,AAUCUCA,GUCAGUU,GGAAUGU,GGAGUGU,AAGGCAC,CACAGUG,UGGUCCC,AUGGCUU,AACACUG,AUAAAGU,CUUUGGU,CAGGUGA,UGAAGCU,AGCCCUU,CUGGCUC,CUCCCAA,AAAGAAU,GAUAUGU,AAGUGCU,GAAUUGU,AGGGUUG,UAUCAGA,AUCCUUG,CUCAAAC,GGUAGAC,AUACAAG,CAAAGCA…	GAGGUAG,GGCUCAG,AUUGCAC,UCACAGU,UCACCAC,UAAGACG,UUUUUGC,GGAGACG,GGCAGUG,UUGGCAA,CGUGUCU,GAAAUGU,UCCCUUU,AACAGUC,UGUGCUU,GAUUGUC,GCUACAU,GGAGUGU,UGGUCCC,AUGGCUU,AGUGGUU,UCCAGUU,UGCAUAG,CUUUGGU,CUGGCUC,AAAGAAU,GGGUCUU,ACUGGCC,AUCACUA,GGUUUAC,AGGGUUG	AUGGCUU,AAAGAAU	GCUACAU	189	2	31	1
ENSG00000102970	CCL17	AGGUAGU,UCCAGUU,GGGCCCC,CCCCUGG,CUGGGCA,GGGAUCG,GAGGAUA,UGGGAUC,UUUGUGC,GGCUCUG,CACUGUU,CUCAGGG,CAGACAG,CCCAGGG	AUGGCAC,AAAGAAU	NA	NA	14	0	2	0
ENSG00000102977	ACD	CCCUGAG,GAGUGUG,ACUCAAA,CUCCUGC	UGCAUUG,GGGUCUU	NA	NA	4	0	2	0
ENSG00000102978	POLR2C	ACUAGAU,GGCAAGA,UUUUUGC,GGAGACG,AUGGCAC,CCUUCAU,CAGCAGG,ACUGCAU,UGUGCUU,UAUUGCU,UGAAGCU,GGAGAGA,UAAUGCU,AUGUGGG,AUCCUUG,CUCAAAC,CUGGACU,GAUCAGA,CUCUGGG,UCCUAUA,GCAUCCC,CCAGCAU,GAGGGGC,UCAUGAU,ACUCCUC,GGGGCAG,GUGGGGA,AGUGCUG,UCUCCAA,UCUGGAG,AAGCGCU,GCUUCCU,AUCCUUU,ACUCCAG,GAGAAAU,ACAGGUG,GUAUGUU,GUUAAUG,AAAGAGG,GUCAUUG,GCUAGCA,UGCUGAC,GGGUUUA,CUGGGGG,GGGAUCG,UGAUCCA,AGUAGAC,GGUGGGC,GACAACU,UUGGUUC…	AGGAGCU,ACCCGUA,UGUGUGG,GGAAGAC,AAUCUCA,UGUGCUU,AAGGCAC,GUGACUG,GGACGGA,AAUCACU	UGUGCUU,UAUUGCU	NA	77	2	10	0
ENSG00000102996	MMP15	AGCAGCA,AAGGUGC,AGCUGCC,GGCUCAG,UCAAGUA,UCACAGU,AGGAGCU,ACAGUAC,GCAGCAU,CCAGUGU,UUUUUGC,CAGUGCA,GGCAGUG,UCCCUUU,CAGCAGG,CCCUGAG,CACAGUG,UGGUCCC,AGUGGUU,CCACAGG,ACAGUAU,CUUUGGU,CUGGCUC,UCCCACA,ACUGGCC,AUGUGGG,GGGCCCC,CUGGACU,CUCUGGG,GGGGUGC,CCCCUGG,CUGCCCC,CCCUGUC,UUGGUCC,GAGGGGC,AGACGGG,CAGGCUC,GAGGCUG,GGGGCAG,GUGGGGA,GCCCUGU,AACAAAC,UCUCCAA,AGUGCCU,UCCAGAG,UCUGGAG,AAAUGGU,GCUUCCU,AAUCCUU,ACCCUGG…	AAAGUGC,UCAAGUA,UCACAGU,AGGAGCU,ACUAGAU,GGCAAGA,UGCAUUG,UCAACGG,CAAAUGC,AGGUAGU,UCACCAC,CCAGUGU,GGAGACG,GGAAGAC,UUGGCAA,GGAGUGU,GCUGGUG,AUAAAGU,CAGGUGA,GUGACUG,GAGAACU,CUGGCUC,GGAGAGA,AAAGAAU,ACUGGCC,GUAACAG,AUCACUA,AUGUGGG,CCCCCAG	ACAGUAC,CAGUGCA,UGGUCCC,ACAGUAU,CUUUGGU,CUGGCUC,CCCUGUC,UUGGUCC,GGCUCUG	AAAGUGC,UCACAGU,AUGUGGG	126	9	29	3
ENSG00000103005	USB1	AGCAGCA,UCACAGU,UGCAUUG,GCAGCAU,CAGUGCA,CUACAGU,ACCCUGU,GGCAGUG,CAGCAGG,CACAGUG,GCUGGUG,CUCCAUU,CUGGCUC,GGAGAGA,ACUGGCC,GUAACAG,AAAGCUG,CCUGCUG,CUCUGGG,UGGCCCU,GCAUCCC,ACUGUUU,CCUGUAC,GAAACAU,ACCCUGG,ACUCAGG,AAAGUAA,UGAAGUG,GAGUGUG,AAAACUG,GAGAACC,AAAUCCC,UGGAGAU,UGCUGAC,CUGGGGG,GGAGGCA,UUAGGAU,UGAAACA,GGUGGGC,GCAGGUU,GUGACAG,GGAAGCC,CUGCUCA,GGAGGAG,ACUGGCU,UAGAGGA,AGGCAGG,UGACUGU,CUGCAGC,CACCAGC…	UCAAGUA,UCACAGU,AGCACCA,GGCAAGA,ACCCGUA,CAAAUGC,GUCCAGA,CCAGUGU,UAAGACG,CUACAGU,GGAGACG,GUCAGUU,AAUACUG,ACAGUAU,GUGACUG,GGAGAGA,GGGUCUU,AGGGUUG,CCCCCAG	ACCCUGU,GAAACAU,UGAAACA	UAAGACG,AGGGUUG	69	3	19	2
ENSG00000103024	NME3	AGCUGCC,GUCCAGA,ACCCUGU,CAGCAGG,GGAGUGU,GGAGAGA,GGGCCCC,AUGUAAU,UAUAAAG,GGGGUGC,CAGGCUC,GAGGCUG,CCUGUAC,GUGGGGA,AAGCGCU,ACAGGUG,GGCACGG,GUAUGUU,GAGUGUG,GGGGUGG,CGAGGAC,CUGGGCA,UGGAGAU,AGCAGCU,CUGCUCA,CCCACCU,GGAGGAG,GCAACGA,CAGCAGA,UGUAUGU,GGCCCUG,CCCGUCC,CAGACAG,CCUGCGC,UGUAAUA	GAGGUAG,ACCCGUA,UCACCAC,UAAGACG,CUACAGU,GUGACUG,CUGGCUC,GGAGAGA,GGGUCUU,ACUGGCC,AAAGCUG,AUCACUA	NA	NA	35	0	12	0
ENSG00000103035	PSMD7	AGCAGCA,AGCACCA,GUAAACA,GUCCAGA,CCCUGAG,CUCCAUU,AAAGCUG,ACAAUAU,UCAUACA,AUCAUAC,GAAGGUC,UUCAAGC,UACAAAG,AGCAGCG,GAGCUGC,UUCUAAU,AGAUAAA,UCAUUUG,AUGCAUU,AAGAACC,AAAAAUC,GACUUCC,AACUCUA,CAGUCUG,AGCAGCU,GGAGGCA,UCAACAG,GAGGAUA,GAGUCUU,CUUCUCU,AGGGUCU,CUCUUCC,GCUGGAU,UUAGAGA,CUCUAGC,GAGGCAG,GAGUACC	AGCUGCC,GGCUCAG,AGCACCA,UGCAUUG,CAAAUGC,GAGUUGA,GAAUUGU	AGCAGCA,GUAAACA	GGCUCAG,CAAAUGC	37	2	7	2
ENSG00000103056	SMPD3	AAGGUGC,UCACAGU,AGCACCA,GCAGCAU,CCAGUGU,UGUGUGG,ACCCUGU,GGCAGUG,AUGGCAC,AACAGUC,CAGCAGG,AAUCUCA,UGUGCUU,GAUUGUC,AAGGCAC,CACAGUG,UGGUCCC,AUGGCUU,GCUGGUG,CCACAGG,ACAGUAU,CUUUGGU,CAGGUGA,CGGAUCC,CUGGCUC,AAAGAAU,AAGUGCU,GGGCCCC,AGGGUUG,UAUCAGA,CCCCCAG,CCUGCUG,CUGGACU,GGUAGAC,AUGUAAU,GGGGUGC,CGAGGAG,CUGCCCC,ACAAUAU,CCAGCAU,CCCUGUC,UUGGUCC,CUGACUC,GUCUGCC,GAGGGGC,AAUGUUG,ACUCCUC,CAGGCUC,CCUGUAC,GGGGCAG…	AGCUGCC,UCAAGUA,AGGAGCU,ACUAGAU,GGCAAGA,UAAGACG,CUACAGU,GGAGACG,GGAAGAC,CAGCAGG,GAGUUGA,GCUACAU,AACACUG,AUAAAGU,UCCAGUU,CAGGUGA,AGCCCUU,GUGACUG,GGAGAGA,AUCCCUU,ACUGGCC,GUAACAG,AUCACUA,GGUUUAC,AUGUGGG,AGGGUUG,CCCCCAG	UCACAGU,AGCACCA,AUGGCAC,AAUCUCA,UGUGCUU,GAUUGUC,AAGGCAC,CACAGUG,UGGUCCC,ACAGUAU,CUUUGGU,AAAGAAU,ACCCUGG,UUGAUAA	AGCUGCC,GGCAAGA,GGAGACG,GCUACAU,AUGUGGG	174	14	27	5
ENSG00000103064	SLC7A6	AGCAGCA,AAAGUGC,AGCUUAU,AGCUGCC,UCACAUU,GGCUCAG,AUUGCAC,UCAAGUA,UCACAGU,AGCACCA,GUAAACA,UGCAUUG,UUGGCAC,ACAGUAC,UGACCUA,GUCCAGA,CCAGUGU,CUACAGU,GGAAGAC,ACCCUGU,GGCAGUG,ACAUUCA,UUGGCAA,GAAAUGU,UCCCUUU,CCUUCAU,UGUGCUU,GAUUGUC,GGAAUGU,AAGGCAC,CCCUGAG,CACAGUG,GCUGGUG,CCACAGG,AACACUG,GAGAUGA,ACAGUAU,UGCAUAG,CAGGUGA,UGAAGCU,GUGACUG,CUGGCUC,CUCCCAA,AGGUUAU,GGAGAGA,AAAGAAU,GAUAUGU,GGGUCUU,ACUGGCC,GUAACAG…	AGCAGCA,AAAGUGC,AGCUGCC,GGCUCAG,AUUGCAC,AGGAGCU,ACUAGAU,AGCACCA,GUAAACA,GGCAAGA,UGCAUUG,UCAACGG,ACCCGUA,GCAGCAU,CAAAUGC,UGACCUA,UCACCAC,GUCCAGA,CCAGUGU,UAAGACG,UUUUUGC,CUACAGU,GGAGACG,UUGGCAA,GAAAUGU,UCCCUUU,CCUUCAU,AACAGUC,AAUCUCA,GCUACAU,GUCAGUU,AAGUCAC,AAUACUG,AGUGCAA,UGGUCCC,GCUGGUG,UCCAGUU,UGCAUAG,AACGGAA,CAGGUGA,CGUACCG,CGGAUCC,CUCCAUU,CUGGCUC,CUCCCAA,GGAGAGA,AUCCCUU,GGGUCUU,AAAGCUG,GAAUUGU…	GGCUCAG,AGCACCA,GUAAACA,GGCAGUG,GGAAUGU,CCCUGAG,CCACAGG,CUGGCUC,GGGUCUU,UGGCCCU,AUGACAC,UAAGACU,GGCUCUG	AGCUGCC,GGCUCAG,ACUAGAU,UGCAUUG,UUGGCAA,GAAAUGU,AGUGCAA,AACGGAA,CUCCCAA	240	13	53	9
ENSG00000103066	PLA2G15	GAGGUAG,AGCAGCA,UCAAGUA,UCACAGU,AGGAGCU,GCAGCAU,CCAGUGU,UGUGUGG,ACCCUGU,GGCAGUG,UCCCUUU,CAGCAGG,GGAGUGU,CACAGUG,UAUUGCU,GCUGGUG,CCACAGG,GAGAUGA,CUUUGGU,CUCCAUU,CUGGCUC,AUGUGGG,GGGCCCC,AUCCUUG,CCUGCUG,CUCUGGG,GGUGGUC,CCCCUGG,CUGCCCC,CUGACUC,GAGGGGC,CUUCACC,CAGGCUC,GAGGCUG,GGGGCAG,GUGGGGA,GCCCUGU,AACAAAC,UCUCCAA,UCCAGAG,UGCAAAG,GCUUCCU,UCCUUGC,ACCCUGG,UCACAGG,ACUCAGG,CAGUCCA,CUAGUCC,AGCCAGU,UGGCCAC…	GAGGUAG,AAGGUGC,UCAAGUA,ACUAGAU,GUAAACA,GGCAAGA,UCAACGG,CAAAUGC,UAAGACG,GGAGACG,GGAAGAC,GGCAGUG,GGAGUGU,GCUGGUG,AUAAAGU,CAGGUGA,GUGACUG,CUCCAUU,GAGAACU,CUGGCUC,AAAGAAU,AUCCCUU,ACUGGCC	GAGGUAG,AGCAGCA,GGCAGUG,UAUUGCU,CAGGAAC	AAGGUGC,CAAAUGC	106	5	23	2
ENSG00000103089	FA2H	AGCUGCC,GGCUCAG,UCAAGUA,GGCAAGA,ACAGUAC,CAGCAGG,AAGGCAC,GGACGGA,UCCCACA,AAAGCUG,GGUUUAC,GGGCCCC,AUACAAG,UAUAAAG,GGGGUGC,CGAGGAG,CUGCCCC,GAGCGCC,CUGACUC,GAGGGGC,GGUUACC,GAGGCUG,GGGGCAG,UUCAAGC,UCUGGAG,ACCCUGG,UAAGGCA,CAGCAAA,ACAGGUG,GGGUAAG,UGUAUAA,UCAUUUG,AAGAACC,UGGCCAC,GUCUCUG,UUCAAAU,GGGGUGG,GGGGUCC,UCCCUUG,ACAAGGU,GCUGUCU,CUGGGGG,CUAGGCU,AGCAGCU,GGAGGCA,GCCUGGG,GGCGGGG,GCGGAGG,UUGGUUC,CCAGGAG…	AAAGUGC,AGCACCA,UCAACGG,UCACCAC,GGAAGAC,UUGGCAA,CAGCAGG,GUGACUG,CUGGCUC,AUCCCUU,GAUAUGU,AAAGCUG,UAAUGCU,AUCACUA,CCCCCAG	UCAAGUA,ACAGUAC,AUACAAG,UAUAAAG	AAAGUGC,UCAACGG,AAAGCUG	83	4	15	3
ENSG00000185615	PDIA2	GUCCAGA,CCAGCAU,GGGGUGG,UCCCUCU,GGCGGGG,UGGUACC,UCACAAG	NA	NA	NA	7	0	0	0
ENSG00000242173	ARHGDIG	GAGGUAG,GUGCAAA,CAGCAGG,GGGGUGC,CCCUGUC,GGGGCAG,GGGGUCC,GUCACUC,AGGGUCU,UGGGACA,CUCAGGG,UGGGGGA,AGGGAGG,GCAGGGG,CCUGUGC,CAGGCCA	AAGGUGC,CCACAGG,GUGACUG,AUCACUA	NA	NA	16	0	4	0
ENSG00000103152	MPG	AAAAAUC,UGUCUGC,UGUCUGG	NA	NA	NA	3	0	0	0
ENSG00000103160	HSDL1	UCACAUU,GGCUCAG,UCACAGU,GCAGCAU,GUCCAGA,CCAGUGU,CAGUAGU,UUUUUGC,GGAAGAC,UUGGCAA,GAAAUGU,UCCCUUU,UGUGCUU,AAGUCAC,AAUACUG,GGAAUGU,GGAGUGU,AAGGCAC,CACAGUG,AGUGCAA,CCACAGG,AACACUG,AUAAAGU,ACAGUAU,CUCCCAA,GGAGAGA,UCCCACA,GAUAUGU,UAAUGCU,AAUCACU,AUCACUA,ACACACC,ACAUAGA,AUAAUAC,UCACACA,AUACAAG,UAUAAAG,CUCUGGG,CAAAGCA,ACAUUAC,UAGACUG,GCAUCCC,ACAAUAU,CAAGAGC,UUCCUAG,AUGACAC,GUCUUGC,CUUCACC,AUAUAAC,ACUCCUC…	GAGGUAG,GUGCAAA,UCAAGUA,ACUAGAU,GGCAAGA,ACCCGUA,GCAGCAU,CAGUGCA,CUACAGU,GGAGACG,ACCCUGU,UUGGCAA,CGUGUCU,GAAAUGU,GAUUGUC,AAGGCAC,CCCUGAG,UGGUCCC,AUGGCUU,GCUGGUG,GAGAUGA,UGCAUAG,CAGGUGA,CGUACCG,CGGAUCC,CUGGCUC,CUCCCAA,AGGUUAU,AAAGCUG,GAAUUGU,GGUUUAC,AUGUGGG,AGGGUUG,CCCCCAG	UUGGCAA,AUAAAGU,ACAUAGA,UCACACA,CAAAGCA	CGUGUCU,CCCUGAG	154	5	34	2
ENSG00000103175	WFDC1	AAGUCAC,GGAAUGU,GAGAUGA,UCCCACA,GGGUCUU,UCACACA,CUCUGGG,GUCUUGC,GGUUGUC,ACUGUUU,UGUCUUU,CUCCCAC,GAGCUGC,UCAUUUG,UUCCAUA,GUCUCUG,AACUACU,GGGGUCC,GGGUUUA,CUUGGGC,CUGGGGG,UUGGUUC,CCCACCU,AUACCUC,UAGAGGA,AACAUUC,UGGGUAC,UCCUGAG,GUGGCCC,CUGCAGG,GGGUGGU,GUGAGGU,UAGGCCG,UCCCACC,AAAGGUA,GGGAACG,GAAGGAA,GCAGGGG,ACCCAGA,CCCAGGG	GUAAACA,GAAAUGU,ACAGUAU,AACGGAA,AAUCACU,GGUUUAC	NA	NA	40	0	6	0
ENSG00000103194	USP10	GGCUCAG,GCAGCAU,UUUUUGC,AACAGUC,GCUGGUG,AUAAAGU,CUGGCUC,GGAGAGA,AUCACUA,ACUCCUC,UGCAAAG,GUCAACA,AAAUUUC,UUUGCAC,AAAGUUU,UGAAGUG,GAGUGUG,UUCUAAU,AGAUAAA,UCAUUUG,AACUGGU,AAAGAGG,AAGAACC,AAGUGUG,UUGAUAA,CAGUCUG,GGGUUUA,ACCAGCA,GACAACU,UCAACAG,UUGUGAC,UCAUUCG,UUUGUGC,ACUGUGU,UUUGCAA,GCAACUU,ACUGGCU,CAGGAAC,AACAUUC,CAGCAGA,AAUUAUU,GCAGGAC,GUGAGGU,UUAGAGA,UUUCAAC,AUGGAUU,GAGAAGA,GUUAGGA,AAACUGU,CUCAGGG…	UCAAGUA,ACCCGUA,UUGGCAA,CGUGUCU,AGGUUAU,GGGUCUU,GAAUUGU,AAUCACU	GCUGGUG,AUAAAGU	CGUGUCU	56	2	8	1
ENSG00000103199	ZNF500	GAGGUAG,AGCAGCA,AAAGUGC,AGCUGCC,GGCUCAG,UCAAGUA,UCACAGU,GGCAAGA,GCAGCAU,CAAAUGC,UGACCUA,UCACCAC,UUUUUGC,GGAGACG,UGUGUGG,AUGGCAC,CAGCAGG,ACUGCAU,GUCAGUU,AAUACUG,GGAAUGU,GGAGUGU,AAGGCAC,CACAGUG,AGUGGUU,CCACAGG,AUAAAGU,GAGAUGA,CUCCAUU,CUGGCUC,CUCCCAA,ACUGGCC,AAAGCUG,UAAUGCU,AAGUGCU,AAUCACU,GGGCCCC,CCCCCAG,ACACACC,AAUGCCC,ACAUAGA,CCUGCUG,CUCAAAC,CUGGACU,GAUCAGA,CUCUGGG,UGGCCCU,GGGGUGC,CCCCUGG,GCAUCCC…	GAGGUAG,AGCAGCA,AAGGUGC,UCAAGUA,AGGAGCU,ACUAGAU,AGCACCA,GUAAACA,GGCAAGA,UCAACGG,CAAAUGC,UCACCAC,CCAGUGU,CUACAGU,GGAGACG,GGAAGAC,UUGGCAA,CGUGUCU,GAAAUGU,UGUGCGU,AACAGUC,AAUCUCA,UGUGCUU,GAUUGUC,GAGUUGA,AAGGCAC,CCCUGAG,UGGUCCC,AGUGGUU,GAGAUGA,UGAAGCU,GUGACUG,CUGGCUC,GGACGGA,GGAGAGA,AAAGAAU,UCCCACA,GGGUCUU,ACUGGCC,GUAACAG,AUCACUA,GGUUUAC	CAAGAGC	GAUUGUC	206	1	42	1
ENSG00000103202	NME4	GAGGUAG,GUGCAAA,GGCUCAG,AGGUAGU,UGUGCUU,AAGGCAC,CACAGUG,UGGUCCC,AGUGGUU,UGCAUAG,CUUUGGU,AGGUUAU,UAAUGCU,AUGUGGG,AAUGCCC,CUCAAAC,CUCUGGG,GGGGUGC,UUGGUCC,UGCAUAU,GGUUGUC,ACUGUUU,ACUCCUC,GGGGCAG,GAUUGGU,CUUGUGU,AAUUUUA,GGGGUGG,CUGGGCA,GGGGGAA,UGCUGAC,CUGGGGG,GCAGGUU,CAAAACU,UAGAGGA,AGGCAGG,GGGUGGU,UGGGACA,UUAGAGA,UGGGGGA,CCUGCGC	AAGGUGC,GGAGACG,UUGGCAA,UGUGCGU,AAGGCAC,CCACAGG,ACAGUAU,AUCACUA	GAGGUAG,AGGUAGU,AAGGCAC,CUUUGGU	AAGGUGC	41	4	8	1
ENSG00000242612	DECR2	ACAGUAC,GUCCAGA,GCUGGUG,ACAGUAU,UCCAGUU,UGGCCCU,CCAGCAU,GAGGGGC,GGGGCAG,GUGGGGA,UUAUGCA,GCCCUGU,AAAGCGC,ACGCACU,CAAAGUG,UGCAAAG,AAUCCUU,UUUGCAC,GAUUGUA,GAUUGGU,ACAGGUG,GAGUUGG,GAGUGUG,UACAGUU,GACCAUG,AAGUGUG,UGUCUGC,ACCAGCA,GGAGGAG,UUUGCAA,UGCCCUG,GGCAGCG,GGGAGCU,GGGGAGC,AGGCAGG,CACCAGC,UGUCUGG,CCUUCUG,CUGCAGG,GGCAGGG,CAGCUGG,GCAGGAC,GGCCCUG,CCUUCUU,GGCAUUG,AGCAAAA,AGGACAC,CAGACAG,GCAGGGG,CAGGCCA…	AAAGUGC,GGAAGAC,AUGGCAC,GGAGAGA,GGGUCUU,GUAACAG,AUGUGGG	NA	NA	51	0	7	0
ENSG00000103266	STUB1	GUCCAGA,AACAGUC,ACACACC,UCACACA,CCCCUGG,CUGCCCC,UCCAGAG,CAGUCCA,CAGCAAA,UAUUACC,GGGGUGG,GGGGGAA,ACCAGCA,CCCACCU,CAGGAAC,CAGCAGA,UGCUCAC,CACCAGC,UUCCUCG,GGCAGGG,CAGCUGG,GCAGGAC,GGAUUUU,UCCCACC,UGGGGGA,AGCAAAA,GGACUGC,CCCAGGG	GGCAGUG,AAAGAAU	NA	NA	28	0	2	0
ENSG00000103326	CAPN15	AAAGUGC,GGCUCAG,UCACAGU,CCAGUGU,GGAAUGU,CCCUGAG,UGGUCCC,AUGGCUU,GCUGGUG,CCACAGG,AUAAAGU,UGCAUAG,CAGGUGA,GAGAACU,CUGGCUC,GGGUCUU,AAAGCUG,GGGCCCC,AGGGUUG,CCUGCUG,CUCUGGG,GGUGGUC,CAAGAGC,UUGGUCC,GAGGGGC,UGCAUAU,UUUGCGA,GGGGCAG,GUGGGGA,GCCCUGU,GAGGUAU,UCUCCAA,UACAAAG,UCACAGG,ACUCCAG,GGCGCCU,AACUGGU,AAAACUG,GAGAACC,UGUGUCA,GUCUCUG,AGCCUGC,GUGUCAC,UUGAUAA,ACACACU,GGCUGCG,GGGGUGG,GGGUGUU,GGGGUCC,AAAAAUC…	ACUAGAU,AGCACCA,GGCAAGA,UGCAUUG,ACAGUAC,GGAAGAC,UUGGCAA,CGUGUCU,GAAAUGU,AACAGUC,GAUUGUC,AUAAAGU,AACGGAA,CAGGUGA,GUAACAG	AAAGUGC,UCACAGU,UGGUCCC,AUGGCUU,UGCAUAG,UUGGUCC,UGCAUAU	GGCAAGA,AACAGUC	82	7	15	2
ENSG00000103375	AQP8	AGCAGCA,AUUGCAC,GGCAGUG,CAGCAGG,UAUUGCU,AACACUG,CAGGUGA,GAAUUGU,CUGGACU,CUCUGGG,CAAAGCA,GGGGUGC,CCCCUGG,CUGCCCC,CCCUGUC,GCCCUGU,CAAAGUG,UGCAAAG,UUUGCAC,GAGAAAU,ACAGGUG,AUGAGCU,GAGCUGC,UGAGAAU,AAGAACC,GUCUCUG,GGGGUGG,CUGGGCA,GGGGUCC,ACCUGGA,CAGUCUG,CGGGGAU,GGAAGCC,UGAGGAC,GGUGCGG,GCAGAAG,UGCCCUG,GGCAGCG,CAGGAAC,CAGCAGA,GGCAGGG,GCAGGAC,UGGGACA,GAGAAGA,GAAGGAA,UCUCAAG,AGGACAC,GCAGGGG	AGGAGCU,CAAAUGC,UGACCUA,UGCAUAG,GUGACUG,AAAGAAU,GUAACAG,AUCACUA	NA	NA	48	0	8	0
ENSG00000103404	USP31	AGCAGCA,AAAGUGC,GUGCAAA,UCACAUU,AUUGCAC,UCAAGUA,UCACAGU,AGCACCA,GGCAAGA,UGCAUUG,UUGGCAC,ACAGUAC,GCAGCAU,CAAAUGC,AGGUAGU,UCACCAC,GUCCAGA,CCAGUGU,UAAGACG,UUUUUGC,CAGUGCA,CUACAGU,GGAAGAC,GGCAGUG,ACAUUCA,UUGGCAA,AUGGCAC,GAAAUGU,UCCCUUU,UGUGCUU,AAGUCAC,AAUACUG,GGAAUGU,CCCUGAG,CACAGUG,AGUGCAA,UGGUCCC,AUGGCUU,UAUUGCU,AGUGGUU,CCACAGG,AACACUG,AUAAAGU,GUAGUGU,GAGAUGA,ACAGUAU,UCCAGUU,UGCAUAG,AACGGAA,CUUUGGU…	AAAGUGC,AGCUGCC,UCACAUU,UCAAGUA,UCACAGU,ACUAGAU,GUAAACA,GGCAAGA,UGCAUUG,UCAACGG,ACAGUAC,GCAGCAU,CAAAUGC,UGACCUA,GUCCAGA,CCAGUGU,UUUUUGC,CAGUGCA,GGAGACG,ACAUUCA,AUGGCAC,CGUGUCU,GAAAUGU,UCCCUUU,AACAGUC,AAUCUCA,GAUUGUC,GAGUUGA,GCUACAU,GUCAGUU,AAGUCAC,AAUACUG,GGAAUGU,AAGGCAC,AGUGCAA,UGGUCCC,UAUUGCU,GCUGGUG,CCACAGG,GAGAUGA,ACAGUAU,UGCAUAG,AACGGAA,CAGGUGA,CGUACCG,CGGAUCC,CUGGCUC,CUCCCAA,AGGUUAU,GGACGGA…	AGCAGCA,AAAGUGC,UCACAUU,AUUGCAC,UCACAGU,AGCACCA,AGGUAGU,CCAGUGU,GGCAGUG,UGUGCUU,AAUACUG,AUGGCUU,ACAGUAU,UCCAGUU,UGCAUAG,CUUUGGU,AGGUUAU,UGCAUAU,UGAAAGG,GAAACAU,AGCAGCG,UUGUGAC,UGCCCUG,AUACCUC	AGCUGCC,GGCAAGA,GCAGCAU,CAAAUGC,UGACCUA,AUGGCAC,AACAGUC,GAGUUGA,GAGAUGA,CAGGUGA,AUGUGGG,AGGGUUG	277	24	56	12
ENSG00000103495	MAZ	UCAAGUA,AGGAGCU,AGCACCA,GUCCAGA,UGUGUGG,GGAAGAC,GGCAGUG,CGUGUCU,CAGCAGG,CUUUGGU,CUCCAUU,CUGGCUC,GGAGAGA,AGGGUUG,CCCCCAG,CCUGCUG,CUCAAAC,UGGCCCU,GGGGUGC,CCCCUGG,CUGCCCC,GAGGGGC,GUGGGGA,GAAGGUC,CUUGGAG,UCUGGAG,UAAGACU,ACCCUGG,UCACAGG,ACUCCAG,GAAAACA,GAGUUGG,AAAGAGG,CUUACAG,GGCUGCG,GGGGUGG,GGGGUCC,ACCUGGA,UCCCUCU,GUGUGGC,CUAGGCU,UGGCUGC,GGAGGCA,GGUGGGC,UCAACAG,CCAGUAC,ACUUGGA,ACUGGCU,CUGGAAA,CAGGAAC…	AGCUGCC,UCAACGG,ACCCGUA,GGAAGAC,GGAGUGU,AGUGCAA,CGUACCG,AGCCCUU,GUGACUG,GGAGAGA,AAAGAAU,GAAUUGU,AUCACUA,CCCCCAG	AGCACCA,GGCAGUG,CAGGAAC	AGCUGCC	70	3	14	1
ENSG00000103550	KNOP1	GAGGUAG,AGCAGCA,AAAGUGC,AAGGUGC,GUGCAAA,AGCUUAU,AGCUGCC,UCACAUU,GGCUCAG,UCAAGUA,AGCACCA,GGCAAGA,UUGGCAC,GCAGCAU,UGACCUA,AGGUAGU,UCACCAC,UUUUUGC,UGUGUGG,GGCAGUG,ACAUUCA,UUGGCAA,UCCCUUU,CAGCAGG,AAUCUCA,GAGUUGA,AAGUCAC,GGAAUGU,GGAGUGU,AAGGCAC,CCCUGAG,CACAGUG,AUGGCUU,AGUGGUU,CCACAGG,AACACUG,GUAGUGU,GAGAUGA,CAGGUGA,AGCCCUU,CUCCAUU,CUGGCUC,CUCCCAA,GGACGGA,GGAGAGA,AAAGAAU,AUCCCUU,GAUAUGU,GGGUCUU,AAAGCUG…	GAGGUAG,AGCAGCA,AAGGUGC,AGCUGCC,AUUGCAC,UCAAGUA,ACUAGAU,AGCACCA,GUAAACA,UGCAUUG,UCAACGG,ACCCGUA,GCAGCAU,CAAAUGC,AGGUAGU,UCACCAC,UUUUUGC,CUACAGU,GGAGACG,UUGGCAA,GAAAUGU,UCCCUUU,CCUUCAU,AACAGUC,AAUCUCA,GCUACAU,GGAAUGU,UGGUCCC,UAUUGCU,GCUGGUG,CCACAGG,UCCAGUU,UGCAUAG,AACGGAA,GUGACUG,CUCCAUU,GAGAACU,CUGGCUC,CUCCCAA,AGGUUAU,GGGUCUU,ACUGGCC,AUCACUA,GGUUUAC,AUCCUUG	AGCACCA,GGAAUGU,CCCUGAG,GAGGCUG	AGCUGCC,UGCAUUG,GAAAUGU,CUGGCUC	241	4	45	4
ENSG00000174197	MGA	GAGGUAG,AGCAGCA,AAAGUGC,AAGGUGC,GUGCAAA,AGCUUAU,GGCUCAG,AGGAGCU,ACUAGAU,AGCACCA,UUGGCAC,ACAGUAC,GCAGCAU,CAAAUGC,CAGUGCA,CUACAGU,UGUGUGG,ACCCUGU,GGCAGUG,ACAUUCA,GAAAUGU,UCCCUUU,CCUUCAU,AACAGUC,AAUCUCA,ACUGCAU,GAUUGUC,GCUACAU,GUCAGUU,AAUACUG,GGAGUGU,AAGGCAC,CCCUGAG,CACAGUG,AACACUG,ACAGUAU,CUUUGGU,CAGGUGA,UGAAGCU,GUGACUG,GAGAACU,CUCCCAA,AAAGAAU,AUCCCUU,UAAUGCU,AAGUGCU,AAUCACU,AUCACUA,UAUCAGA,CCCCCAG…	GAGGUAG,AAAGUGC,AAGGUGC,AGCUGCC,AUUGCAC,UCAAGUA,UCACAGU,AGGAGCU,UGCAUUG,ACAGUAC,CAAAUGC,CAGUAGU,UAAGACG,GGAGACG,UGUGUGG,GGAAGAC,GGCAGUG,ACAUUCA,UUGGCAA,UCCCUUU,UGUGCGU,AACAGUC,AAUCUCA,GAUUGUC,GCUACAU,AAUACUG,GGAGUGU,AAGGCAC,CCCUGAG,UGGUCCC,AUGGCUU,GCUGGUG,AGUGGUU,CCACAGG,GAGAUGA,UCCAGUU,UGCAUAG,CGGAUCC,GAGAACU,CUGGCUC,CUCCCAA,AGGUUAU,GGACGGA,ACUGGCC,AAAGCUG,GAAUUGU,GGUUUAC,AUGUGGG,AGGGUUG,CCCCCAG…	GAGGUAG,ACUAGAU,AGCACCA,GCAGCAU,CUACAGU,ACAUUCA,CCUUCAU,AAUCUCA,GUCAGUU,AAUACUG,AAGGCAC,CUUUGGU,CUCCCAA,UCAUAGA,AUACAAG,GAUCAGA,AUAUAAC,GAGGCUG,GAAACAU,UAAGGCA,CAGUCCA,UGAAACA,CCAGGAG,AACAUUC	AAGGUGC,AGCUGCC,UCAAGUA,UGUGUGG,GGCAGUG,UCCCUUU,AAUACUG,UGGUCCC,AGUGGUU,GAGAUGA,CUGGCUC,GGACGGA,AGGGUUG	258	24	51	13
ENSG00000103569	AQP9	AAAGUGC,AAGGUGC,AGCUGCC,UCACAUU,UUGGCAC,CAAAUGC,GUCCAGA,CCAGUGU,GGAGACG,ACAUUCA,UUGGCAA,CCUUCAU,GAUUGUC,AAGUCAC,AGUGCAA,AUGGCUU,GAGAACU,CUGGCUC,AGGUUAU,GGAGAGA,AUCCCUU,GGGUCUU,GAAUUGU,AGGGUUG,AAUGCCC,CUCAAAC,GGUAGAC,AUGUAAU,AUACAAG,CAAAGCA,CGAGGAG,CCCCUGG,GCAUCCC,UCAUGAU,AAUGUUG,AUAUAAC,CAGGCUC,UCAUACA,UGAAAGG,UUAUGCA,UGUCUUU,GAAGGUC,CUUGGAG,GAAACAU,ACUCAGC,AGUGCUG,AGUGCCU,AGUGCUU,UCUAGAG,UCCAGAG…	ACCCGUA,ACAGUAC,GCAGCAU,UCACCAC,CAGUGCA,UCCCUUU,CCUUCAU,UGUGCGU,AACAGUC,CAGCAGG,UGUGCUU,AACGGAA,CAGGUGA,AGCCCUU,GAGAACU,AAAGAAU,ACUGGCC,GGUUUAC,AGGGUUG,AUCCUUG	AGGUUAU	NA	118	1	20	0
ENSG00000103653	CSK	GGCUCAG,CAGUGCA,AAUCUCA,AGUGCAA,CCACAGG,GGUUUAC,AAUGCCC,CUCAAAC,GGGGUGC,CUCACAC,CGAGGAG,GUCUGCC,GAGGGGC,AGACGGG,CAGGCUC,GAGGCUG,CAGUCCA,ACAGGUG,UAUUACC,UUCUUGU,AAAACUG,ACACGGG,GGGGUCC,AAAAAUC,AACUCUA,CUUGUAU,GGCGGGG,GGUGGGC,GGAAGCC,GGAGGAG,GGCAGCG,UGGGUAC,CGUGGCC,GCAGGAC,UGGGACA,UCACAAG,GGCCCGG,GCAGGGG,CAGUCCU,UGGGGAA	UCACAGU,ACUAGAU,AGGUAGU,UUUUUGC,CAGUGCA,GGAAGAC,GGCAGUG,UUGGCAA,UGUGCGU,CAGCAGG,CUGGCUC,ACUGGCC,GUAACAG,AUCACUA,CCCCCAG	GGCUCAG,AAUCUCA,AAUGCCC,CUCACAC	UUUUUGC,UUGGCAA,UGUGCGU	40	4	15	3
ENSG00000103707	MTFMT	AGCUGCC,GGCUCAG,UCAAGUA,GUCCAGA,UUUUUGC,AAAGCUG,AAUGCCC,AUAAUAC,CUCAAAC,AGUGCCG,UAUAAUA,AUGUAAU,AUACAAG,ACUGUUU,GAGGCUG,AUCAUAC,UGAAAGG,AACCUGG,ACUCAGC,AGUGCCU,UACAAAG,UCCUUGC,ACUCAGG,GAGCUGC,GGCACGG,GUGCCUG,AACUACU,AAAAAUC,ACAAGGU,GCCUGGG,GGUGGGC,GCGGAGG,GUGACAG,GAGACCU,AGGCAGG,CUUCUCU,GUGCCAC,CUCUUCC,ACUGGAU,UGGGUGA,AAUUGCU,UCACAAG,CAUAGCC,GAGGCAG,CAGGCCA,UGUAAUA	AGCACCA,UCAACGG,UCACCAC,ACAUUCA,UUGGCAA,UGUGCGU,ACAGUAU,CUGGCUC,UCCCACA	UCAAGUA	UCAACGG	46	1	9	1
ENSG00000103710	RASL12	AGCAGCA,AAAGUGC,GUGCAAA,AUUGCAC,UCACAGU,ACUAGAU,GUAAACA,GCAGCAU,GUCCAGA,CAGUAGU,CUACAGU,GGCAGUG,UCCCUUU,AACAGUC,CAGCAGG,GGAGUGU,CACAGUG,AGUGCAA,GCUGGUG,UGCAUAG,CUUUGGU,CUCCAUU,GGGUCUU,GAAUUGU,ACACACC,CCUGCUG,CUCAAAC,UUGUUCG,UCACACA,CUCUGGG,CUCACAC,GGUGGUC,CCCCUGG,GCAUCCC,CCCUGUC,GUCUGCC,UGCAUAU,GUCUUGC,GGUUGUC,GGUUACC,CAGGCUC,GGGGCAG,GUGGGGA,GCCCUGU,GGACCUG,AAGUGCA,UCUUGAG,AAUCCUU,UCCUUGC,UCACAGG…	GAGGUAG,GUGCAAA,GGCUCAG,UCAAGUA,GGCAAGA,CAAAUGC,UGACCUA,UUUUUGC,CAGUGCA,GGAGACG,UGUGUGG,AACAGUC,AAGUCAC,AAUACUG,CCACAGG,AACGGAA,GUGACUG,GGAGAGA,AAAGAAU,GAUAUGU,GGGUCUU,ACUGGCC,GUAACAG	GUAAACA,UGCAUAG,GGUUACC	GGCUCAG,GAUAUGU	112	3	23	2
ENSG00000103811	CTSH	AGCAGCA,GGCAAGA,UGCAUUG,AAGGCAC,GCUGGUG,AGCCCUU,AAAGAAU,AUGUGGG,UCAUAGA,CUGGACU,UGGCCCU,CCAGCAU,AAUGUUG,ACUCCUC,GGGGCAG,UCUGGAG,UAAGGCA,ACUCAGG,AAGUAGC,UUCUAAU,AGCCUGC,ACACGGG,UUCAAAU,GGGGUGG,CGAGGAC,CUGGGCA,GGGGUCC,CAGUCUG,UGAGUCU,GACCUGG,UGUCUGC,ACCAGCA,CUGGGGG,GGUGGGC,GGAAGCC,CCCACCU,CUCCAGC,GCAACUU,GGAUUUC,GAGUCUU,GGGGAGC,AGGCAGG,UGCUCAC,UGUCUGG,CCUUCUG,UCUGGAA,UGGGACA,CCUUCUU,UGGGGGA,AAAGAGC…	AGGAGCU,CAAAUGC,GCUACAU,GUCAGUU	AAGGCAC,GCUGGUG,UAAGGCA	NA	53	3	4	0
ENSG00000103888	CEMIP	AGCAGCA,AAGGUGC,GGCUCAG,UCACAGU,AGGAGCU,AGCACCA,UGCAUUG,GCAGCAU,AGGUAGU,UCACCAC,UAAGACG,CAGUGCA,UGUGUGG,GGAAGAC,ACAUUCA,AUGGCAC,GAAAUGU,UCCCUUU,CCUUCAU,CAGCAGG,AAUCUCA,UGUGCUU,AAGGCAC,CCCUGAG,CACAGUG,UGGUCCC,AGUGGUU,CCACAGG,CUUUGGU,UGAAGCU,GUGACUG,CUCCAUU,GAGAACU,GGAGAGA,GAUAUGU,ACUGGCC,GGUUUAC,CCCCCAG,AAUGCCC,AUAAUAC,UAUAAUA,UUGUUCG,CUGGACU,GGUAGAC,UAUAAAG,CUCUGGG,UGGCCCU,GGGGUGC,CCAGCAU,GUCUGCC…	AGCUGCC,UCAAGUA,UCACAGU,AGGAGCU,ACUAGAU,GGCAAGA,UGCAUUG,ACCCGUA,ACAGUAC,CAAAUGC,CCAGUGU,CUACAGU,GGAGACG,ACAUUCA,UUGGCAA,UCCCUUU,UGUGCGU,GUCAGUU,AAGUCAC,GGAGUGU,AGUGCAA,CGUACCG,CGGAUCC,AGCCCUU,GUGACUG,CUGGCUC,GUAACAG,AAAGCUG,GAAUUGU,AUCACUA,GGUUUAC,AGGGUUG,CCCCCAG	UCACAGU,AGCACCA,GAAAUGU,CACAGUG,UGGUCCC,AGUGGUU,GGAGAGA,AUAAUAC,UAUAAUA,UUGUUCG,GGUAGAC,GAGGCUG,AACAUUC	AGCUGCC,GGCAAGA,ACCCGUA,GGAGACG,ACAUUCA,AAGUCAC,CGGAUCC,CUGGCUC	175	13	33	8
ENSG00000103966	EHD4	GAGGUAG,AGCAGCA,UCACAGU,GUAAACA,UGCAUUG,GCAGCAU,GUCCAGA,CCAGUGU,UAAGACG,UUUUUGC,CAGUGCA,CUACAGU,GGAGACG,UGUGUGG,GGAAGAC,ACCCUGU,GGCAGUG,ACAUUCA,CGUGUCU,UCCCUUU,CAGCAGG,ACUGCAU,GAGUUGA,GCUACAU,AAGUCAC,GGAGUGU,AAGGCAC,CACAGUG,AGUGCAA,UGGUCCC,AUGGCUU,GCUGGUG,AGUGGUU,CCACAGG,AUAAAGU,GAGAUGA,UCCAGUU,CUUUGGU,CAGGUGA,GUGACUG,CUCCCAA,AGGUUAU,AAAGAAU,UCCCACA,AAGUGCU,GAAUUGU,AAUCACU,GGUUUAC,CCCCCAG,CCUGCUG…	GAGGUAG,AAGGUGC,GGCUCAG,UCAAGUA,UCACAGU,ACUAGAU,GUAAACA,GGCAAGA,CAAAUGC,CAGUAGU,UAAGACG,CAGUGCA,CUACAGU,GGAGACG,GGCAGUG,AUGGCAC,CGUGUCU,UCCCUUU,UGUGCUU,GCUACAU,GUCAGUU,AAUACUG,AGUGCAA,UGGUCCC,CUUUGGU,CAGGUGA,CGUACCG,GUGACUG,CUGGCUC,CUCCCAA,GGACGGA,GGAGAGA,AAAGAAU,UCCCACA,ACUGGCC,AAAGCUG,GAAUUGU,AUCACUA,GGUUUAC,AGGGUUG,CCCCCAG	UGCAUUG,CCAGUGU,GGCAGUG,ACUGCAU,AGUGGUU,CCACAGG,AUAAAGU,CUUUGGU,GGUAGAC,UAUAAAG	ACUAGAU,CGUGUCU,GUCAGUU,CAGGUGA,AAAGCUG	210	10	41	5
ENSG00000104055	TGM5	GUGCAAA,GUAAACA,UGCAUUG,AAGUCAC,CACAGUG,UGAAGCU,GGAGAGA,GGGCCCC,UCACACA,CUCUGGG,CAAAGCA,UUCCUAG,UCAUACA,GGGGCAG,CAUGGAU,GUGGGGA,UGUCUUU,GCCCUGU,GAGUAUU,AGUGCCU,UCUGGAG,AAAUGGU,AAAUUUC,GAGCUGC,ACGUCAU,CUGGGGG,AUGGCGC,GGUGGGC,AAGUCUU,UCAUUCG,UGCCCUG,GGCUCUG,AAUCUCU,GGGAGCU,GGGGAGC,GUGCCAC,GAGCCCU,UCCUGAG,GGCAGGG,GCUGGAU,GGAGUCC,GGCCCUG,UCUGGAA,UGGGACA,CUGUUGA,AUUCAUU,GCAGGGG,UGGGGAA	GGCUCAG,ACCCGUA,GGAGACG,GUCAGUU,CCACAGG,AGGUUAU,GGAGAGA,GGGCCCC,UAUCAGA,CCCCCAG	GUGCAAA	CCACAGG	48	1	10	1
ENSG00000104081	BMF	AGCAGCA,AGCUGCC,GGCUCAG,AGGAGCU,AGCACCA,GGCAAGA,UCACCAC,GUCCAGA,UAAGACG,UUUUUGC,CAGUGCA,GGAGACG,GGAAGAC,ACCCUGU,GGCAGUG,ACAUUCA,AUGGCAC,GAAAUGU,UCCCUUU,CCUUCAU,CAGCAGG,GCUACAU,GUCAGUU,AAGUCAC,GGAAUGU,AAGGCAC,CCCUGAG,CACAGUG,UGGUCCC,CCACAGG,UCCAGUU,UGCAUAG,AACGGAA,CAGGUGA,UGAAGCU,AGCCCUU,CUCCAUU,CUGGCUC,CUCCCAA,GGAGAGA,GGGUCUU,ACUGGCC,AAGUGCU,AUCACUA,GGGCCCC,CCCCCAG,AUCCUUG,ACACACC,CCUGCUG,AGUGCCG…	AGCUGCC,UCACAUU,UCACAGU,ACUAGAU,UGCAUUG,ACCCGUA,CAAAUGC,UCACCAC,CCAGUGU,CAGUAGU,UAAGACG,UUUUUGC,GGAGACG,GGAAGAC,GGCAGUG,ACAUUCA,UUGGCAA,AUGGCAC,GAAAUGU,UCCCUUU,CCUUCAU,CAGCAGG,UGUGCUU,GGAGUGU,AGUGCAA,UGGUCCC,AGUGGUU,AACGGAA,CGUACCG,CGGAUCC,GUGACUG,CUGGCUC,GGAGAGA,AAAGAAU,AUCCCUU,GAUAUGU,ACUGGCC,GAAUUGU,AAUCACU,GGUUUAC,AGGGUUG,CCCCCAG	GGCUCAG,AGCACCA,ACAUUCA,CCUUCAU,GCUACAU,GGAAUGU,AAGGCAC,CCCUGAG,GGAGAGA,GGGUCUU,ACACACC,CCUGCUG,UCAACAG,UGCCCUG	AGCUGCC,UGCAUUG,ACCCGUA,CAGUAGU,UUGGCAA,GAAAUGU,UCCCUUU,AACGGAA,GAAUUGU	221	14	42	9
ENSG00000104112	SCG3	AAGGUGC,UUUUUGC,GGAAGAC,UCCCUUU,AAUCUCA,GAUUGUC,GAGUUGA,AAGUCAC,UAUUGCU,GCUGGUG,CCACAGG,GAGAUGA,AAAGCUG,AAUCACU,AUGUGGG,UAUCAGA,CCUGCUG,AUGUAAU,AUACAAG,UAUAAAG,CUCUGGG,CAAAGCA,UGGCCCU,GGGGUGC,UCCUAUA,CCAGCAU,CCCUGUC,CAAGAGC,CUUCACC,UGAAAGG,UGACAUC,UUAUGCA,UGUCUUU,GGACCUG,GAAACAU,AGUGCUG,UUCAAGC,UCUCCAA,AGUGCUU,UACAAAG,AUCCUUU,GAUUGUA,GAUUGGU,AUGCCUU,CAGUCCA,GAGAAAU,CAGCAAA,CGACCCA,GUAUGUU,GAAAACA…	ACUAGAU,AGCACCA,GUAAACA,GGCAGUG,CCUUCAU,GAUUGUC,UCCAGUU,CGUACCG,GAGAACU,GGAGAGA,AAAGCUG,AUCACUA,AGGGUUG,AUCCUUG	CAAAGCA	NA	110	1	14	0
ENSG00000104129	DNAJC17	GAGGGGC,GGGGUGG	GGAAGAC	NA	NA	2	0	1	0
ENSG00000104140	RHOV	AAAGUGC,AGCUGCC,GGCUCAG,UCACAGU,ACCCUGU,GGCAGUG,CCUUCAU,CUUUGGU,GUGACUG,CUGGCUC,UAUCAGA,AAUGCCC,CCUGCUG,CUGCCCC,GCUCGGU,CAGGCUC,UCUCCAA,AGUGCCU,CAAAGUG,UCACAGG,CAGUCCA,GAGAAAU,AGCCAGU,UUCUAAU,AGCCUGC,GACCUGG,UCCCUCU,CUAGGCU,AAGUCUU,UGAGGAC,UGCAGCU,UAGAGGA,AAUCUCU,CUUCUCU,UGACUGU,GAGCCCC,GUGCCAC,UCUCACC,GAGCCCU,GGCCCUG,CUCUAGC,GUUAGGA,AGGGAGG,CCCUCCG,GGCCCGG,CAGUCCU,CCUGUGC,CCCAGGG,CUCCUGC,UGGGGAA	GGCAAGA,UCACCAC,UAAGACG,GGCAGUG,UUGGCAA,UGUGCGU,AACAGUC,UCCAGUU,UGAAGCU,GGAGAGA,ACUGGCC,CCCCCAG	GGCAGUG	NA	50	1	12	0
ENSG00000104142	VPS18	GAGGUAG,AGCAGCA,AAAGUGC,AAGGUGC,GUGCAAA,AGCUUAU,AGCUGCC,GGCUCAG,UCACAGU,AGGAGCU,AGCACCA,GCAGCAU,CAAAUGC,UCACCAC,CCAGUGU,CAGUAGU,UUUUUGC,CAGUGCA,GGAGACG,UGUGUGG,GGAAGAC,GGCAGUG,ACAUUCA,GAAAUGU,UCCCUUU,CCUUCAU,AAUCUCA,GAUUGUC,GGAGUGU,CCCUGAG,CACAGUG,AGUGCAA,UGGUCCC,AUGGCUU,GCUGGUG,AGUGGUU,CCACAGG,GAGAUGA,UCCAGUU,CAGGUGA,AGCCCUU,CUCCAUU,CUGGCUC,CUCCCAA,GGAGAGA,AAAGCUG,UAAUGCU,AAGUGCU,AAUCACU,GGGCCCC…	GAGGUAG,AAGGUGC,GUGCAAA,AGCUGCC,AUUGCAC,UCAAGUA,UCACAGU,ACUAGAU,AGCACCA,GUAAACA,GGCAAGA,UGCAUUG,UUGGCAC,ACCCGUA,CAAAUGC,AGGUAGU,UCACCAC,UUUUUGC,CAGUGCA,GGAGACG,GGAAGAC,ACCCUGU,UUGGCAA,AUGGCAC,UCCCUUU,UGUGCGU,AACAGUC,UGUGCUU,GAGUUGA,GGAGUGU,AAGGCAC,AGUGCAA,UGGUCCC,CCACAGG,AUAAAGU,CUUUGGU,CAGGUGA,CGUACCG,CGGAUCC,CUCCAUU,GAGAACU,CUGGCUC,GGAGAGA,AUCCCUU,UCCCACA,GGGUCUU,GUAACAG,AUCACUA,GGUUUAC,UAUCAGA…	GGGCCCC,UCACACA,CUCUGGG,AACCGUU,UGCCCUG	UUGGCAC	247	5	51	1
ENSG00000104147	OIP5	AGCAGCA,AAAGUGC,AGCUUAU,UCACAUU,GGCUCAG,AUUGCAC,ACUAGAU,AGCACCA,UUGGCAC,GCAGCAU,UCACCAC,CCAGUGU,UUUUUGC,UGUGUGG,GGCAGUG,ACAUUCA,GAAAUGU,UGUGCGU,AACAGUC,AAUCUCA,ACUGCAU,UGUGCUU,GCUACAU,GGAAUGU,GGAGUGU,AAGGCAC,CACAGUG,UAUUGCU,AGUGGUU,CCACAGG,AACACUG,AUAAAGU,GAGAUGA,ACAGUAU,UCCAGUU,UGCAUAG,CUUUGGU,UGAAGCU,GUGACUG,CUCCAUU,CUCCCAA,AUCCCUU,UCCCACA,GAUAUGU,GUAACAG,AAAGCUG,UAAUGCU,AAGUGCU,AUCCUUG,AAUGCCC…	GAGGUAG,AGCUGCC,AUUGCAC,UCAAGUA,ACUAGAU,AGCACCA,GUAAACA,GCAGCAU,CAAAUGC,UGACCUA,AGGUAGU,GUCCAGA,CAGUAGU,CUACAGU,GGAGACG,UGUGUGG,ACCCUGU,UUGGCAA,AUGGCAC,CGUGUCU,GAAAUGU,UCCCUUU,UGUGCGU,AACAGUC,AAUCUCA,AAGGCAC,CCCUGAG,UGGUCCC,AUGGCUU,GUAGUGU,ACAGUAU,UGCAUAG,CUUUGGU,CAGGUGA,CGGAUCC,CUCCAUU,GAGAACU,CUGGCUC,AGGUUAU,GGACGGA,GAAUUGU,AAUCACU,GGUUUAC,AUGUGGG	AGCAGCA,GCAGCAU,GCUACAU,CUUUGGU,CUCCAUU,UAAGGCA	UCAAGUA,CAAAUGC,CAGUAGU	207	6	44	3
ENSG00000104164	BLOC1S6	GAGGUAG,AGCAGCA,AAAGUGC,UCACAUU,UCACAGU,ACUAGAU,GUAAACA,ACAGUAC,CAAAUGC,UGACCUA,AGGUAGU,UCACCAC,CAGUAGU,UUUUUGC,GGAGACG,UGUGUGG,ACAUUCA,GAAAUGU,AACAGUC,ACUGCAU,UGUGCUU,AAUACUG,GGAGUGU,AAGGCAC,CACAGUG,UGGUCCC,AUAAAGU,UCCAGUU,UGCAUAG,CAGGUGA,UGAAGCU,AGCCCUU,CUCCCAA,AGGUUAU,GGAGAGA,AAAGAAU,UCCCACA,GAUAUGU,UAAUGCU,AAGUGCU,GAAUUGU,AAUCACU,AUCACUA,GGUUUAC,AUAAUAC,CUCAAAC,UAUAAUA,UUGUUCG,AUGUAAU,AUACAAG…	GAGGUAG,AGCAGCA,AAAGUGC,AAGGUGC,GUGCAAA,GGCUCAG,GGCAAGA,ACCCGUA,GCAGCAU,CAAAUGC,AGGUAGU,GGAGACG,UGUGUGG,GGCAGUG,ACAUUCA,AUGGCAC,CGUGUCU,UCCCUUU,CCUUCAU,AACAGUC,AAUCUCA,UGUGCUU,GCUACAU,AAGUCAC,AAGGCAC,UGGUCCC,GCUGGUG,GAGAUGA,CGGAUCC,CUCCAUU,CUCCCAA,AGGUUAU,GGACGGA,AUCCCUU,GGGUCUU,ACUGGCC,AAAGCUG,GAAUUGU,GGUUUAC	GAGGUAG,AGGUAGU,ACAUUCA,AAGGCAC,UCCAGUU,GAUAUGU,UAUAAUA,GAUCAGA,UAAGGCA	AAGGUGC,ACAUUCA,AUGGCAC,UCCCUUU,GGACGGA	202	9	39	5
ENSG00000012232	EXTL3	AGCAGCA,AGCUUAU,UCACAUU,UCACAGU,AGGAGCU,ACAGUAC,CAAAUGC,UCACCAC,GUCCAGA,CCAGUGU,CAGUGCA,UGUGUGG,GGAAGAC,UCCCUUU,CCUUCAU,CAGCAGG,UGUGCUU,AAGGCAC,CCCUGAG,CACAGUG,GCUGGUG,GAGAUGA,CUUUGGU,AGCCCUU,CUCCAUU,CUGGCUC,AUCCCUU,AGGGUUG,CCCCCAG,ACACACC,AAUGCCC,CCUGCUG,CUCAAAC,UUGUUCG,AUACAAG,CUCUGGG,CAAAGCA,GGGGUGC,CUCACAC,CUGCCCC,ACAAUAU,CCAGCAU,GUCUGCC,AUAUAAC,ACUCCUC,GAGGCUG,CAUGGAU,AACCUGG,GUGGGGA,GCCCUGU…	AAAGUGC,AUUGCAC,UCACAGU,GUAAACA,GGCAAGA,UGCAUUG,GCAGCAU,CAAAUGC,UUUUUGC,GGAGACG,GGCAGUG,UGUGCGU,GAGUUGA,AAGUCAC,GGAGUGU,CUUUGGU,CAGGUGA,CGUACCG,GUGACUG,CUGGCUC,GGAGAGA,UCCCACA,GUAACAG,GAAUUGU,AUCACUA,GGGCCCC,UAUCAGA,CCCCCAG	AGCAGCA,AGCUUAU,CCAGUGU,CAGUGCA,GGAAGAC,UGUGCUU,AAGGCAC,CUUUGGU,CUCCAUU,AUAUAAC,AGCAGCG,UAAGGCA,UGCCCUG	AUUGCAC,UCACAGU,CAAAUGC,GAGUUGA,CAGGUGA,CGUACCG	157	13	28	6
ENSG00000079459	FDFT1	AGCAGCA,UCACAUU,AGGAGCU,UGCAUUG,CAAAUGC,GGAGACG,UGUGUGG,ACAUUCA,AAUCUCA,CACAGUG,CUCCAUU,AAAGAAU,CCUGCUG,CUCAAAC,UAUAAAG,UUCCUAG,ACUGUUU,CUUCACC,AUCAUAC,GAAACAU,AAAUGGU,ACAUCAC,ACUCCAG,GAGAAAU,AAAGUAA,AAGUAGC,GAAAACA,AGCCAGU,UGAGAAU,AAAGAGG,UAUGGUU,AAUUUUA,AAAUCCC,UUCAAAU,AAAAAUC,GGGGGAA,GUGUGGC,AACAUUC,AGGCAGG,CUUCUCU,AAUUAUU,UCUCACC,AAAGUAC,AAAGUAU,ACUGGAU,AGUGAUC,GGAUGAG,AAAAGUA,AAAGGUA,AUGAUGA…	GCAGCAU,CAAAUGC,GGAGACG,UCCCUUU,UGUGCUU,GCUACAU,GUCAGUU,GGAGUGU,ACAGUAU,AAAGCUG,AGGGUUG	AAUCUCA	NA	55	1	11	0
ENSG00000123908	AGO2	GAGGUAG,AGCAGCA,AAAGUGC,GUGCAAA,AGCUUAU,UCACAUU,AUUGCAC,UCAAGUA,UCACAGU,AGCACCA,GUAAACA,GGCAAGA,UGCAUUG,UUGGCAC,ACCCGUA,GCAGCAU,CAAAUGC,AGGUAGU,UCACCAC,GUCCAGA,UAAGACG,UUUUUGC,CAGUGCA,CUACAGU,GGAGACG,GGAAGAC,ACCCUGU,GGCAGUG,ACAUUCA,UUGGCAA,AUGGCAC,CGUGUCU,GAAAUGU,UCCCUUU,CCUUCAU,AACAGUC,CAGCAGG,AAUCUCA,ACUGCAU,UGUGCUU,GAUUGUC,GCUACAU,GUCAGUU,AAGUCAC,AAUACUG,GGAAUGU,GGAGUGU,AAGGCAC,CCCUGAG,CACAGUG…	GAGGUAG,AAGGUGC,AGCUUAU,AGCUGCC,UCACAUU,GGCUCAG,AUUGCAC,UCAAGUA,UCACAGU,AGGAGCU,AGCACCA,GUAAACA,GGCAAGA,UGCAUUG,UCAACGG,ACCCGUA,ACAGUAC,GCAGCAU,CAAAUGC,UGACCUA,AGGUAGU,GUCCAGA,CAGUAGU,UAAGACG,UUUUUGC,CAGUGCA,CUACAGU,GGAGACG,GGAAGAC,ACCCUGU,ACAUUCA,AUGGCAC,GAAAUGU,UCCCUUU,CCUUCAU,UGUGCGU,AACAGUC,CAGCAGG,AAUCUCA,UGUGCUU,GCUACAU,GUCAGUU,AAUACUG,CCCUGAG,AGUGCAA,UGGUCCC,UAUUGCU,GCUGGUG,AGUGGUU,CCACAGG…	GAGGUAG,AGCAGCA,AAAGUGC,GUGCAAA,AGCUUAU,UCACAUU,AUUGCAC,UCACAGU,AGCACCA,GUAAACA,ACCCGUA,GCAGCAU,UAAGACG,UUUUUGC,CAGUGCA,CUACAGU,ACAUUCA,AUGGCAC,UCCCUUU,CCUUCAU,AACAGUC,AAUCUCA,ACUGCAU,UGUGCUU,GAUUGUC,GCUACAU,AAUACUG,GGAAUGU,AAGGCAC,CCCUGAG,CACAGUG,AGUGCAA,AUGGCUU,UAUUGCU,AGUGGUU,GUAGUGU,ACAGUAU,UGCAUAG,AACGGAA,CUCCAUU,GGACGGA,AAAGAAU,GAUAUGU,AAAGCUG,AAGUGCU,GAAUUGU,UAUCAGA,ACACACC,AAUGCCC,UCAUAGA…	AAGGUGC,AGCUUAU,AGCUGCC,UCACAUU,GGCUCAG,AUUGCAC,UCAAGUA,UCACAGU,AGCACCA,GGCAAGA,UGCAUUG,GCAGCAU,CAAAUGC,UGACCUA,CAGUAGU,CAGUGCA,GGAGACG,ACCCUGU,GAAAUGU,UCCCUUU,UGUGCGU,AACAGUC,GCUACAU,AAUACUG,AGUGCAA,UAUUGCU,GCUGGUG,CCACAGG,GAGAUGA,ACAGUAU,UCCAGUU,GAUAUGU,AAAGCUG,GAAUUGU,AUGUGGG	402	65	76	35
ENSG00000076641	PAG1	GAGGUAG,AGCAGCA,AAAGUGC,AAGGUGC,AGCUUAU,UCACAUU,GGCUCAG,AUUGCAC,UCAAGUA,UCACAGU,AGGAGCU,ACUAGAU,AGCACCA,GUAAACA,GGCAAGA,UGCAUUG,UUGGCAC,ACAGUAC,GCAGCAU,GUCCAGA,CCAGUGU,CAGUAGU,UAAGACG,UUUUUGC,CAGUGCA,UGUGUGG,GGCAGUG,ACAUUCA,UUGGCAA,AUGGCAC,GAAAUGU,UCCCUUU,AACAGUC,CAGCAGG,UGUGCUU,GAUUGUC,GAGUUGA,GCUACAU,AAGUCAC,AAUACUG,GGAGUGU,AAGGCAC,CACAGUG,UGGUCCC,AUGGCUU,AGUGGUU,CCACAGG,AACACUG,AUAAAGU,GUAGUGU…	GAGGUAG,AAAGUGC,AAGGUGC,GUGCAAA,AGCUGCC,GGCUCAG,AUUGCAC,UCAAGUA,UCACAGU,AGGAGCU,ACUAGAU,AGCACCA,GUAAACA,GGCAAGA,UCAACGG,ACCCGUA,ACAGUAC,GCAGCAU,CAAAUGC,UGACCUA,GUCCAGA,CCAGUGU,CAGUAGU,CUACAGU,GGAGACG,UGUGUGG,ACCCUGU,ACAUUCA,UUGGCAA,AUGGCAC,CGUGUCU,UCCCUUU,CCUUCAU,AACAGUC,AAUCUCA,GAUUGUC,GCUACAU,GUCAGUU,AAGUCAC,GGAGUGU,AAGGCAC,CCCUGAG,AGUGCAA,UGGUCCC,AUGGCUU,UAUUGCU,GCUGGUG,GAGAUGA,ACAGUAU,UCCAGUU…	GAGGUAG,AGCAGCA,AGCUUAU,UCACAUU,UCAAGUA,AGCACCA,GUAAACA,ACAGUAC,GCAGCAU,CAGUGCA,GGCAGUG,UGUGCUU,AAUACUG,GAGAUGA,ACAGUAU,AGCCCUU,AAGUGCU,CUGGACU,UAUAAAG,AACAAAC,UAAGGCA,AUGUGCC,UUGAUAA,CCAGGAG	AAAGUGC,AAGGUGC,AGCUGCC,GGCUCAG,AUUGCAC,UCAAGUA,UCACAGU,AGGAGCU,GUAAACA,UCAACGG,GCAGCAU,CAAAUGC,GCUGGUG,GAGAUGA,CUUUGGU,AAAGCUG,AUGUGGG	348	24	69	17
ENSG00000104221	BRF2	GAGGUAG,AGCAGCA,AAAGUGC,AGGAGCU,UGACCUA,UUUUUGC,GGCAGUG,CCUUCAU,GGAAUGU,CCACAGG,AGCCCUU,CUCCCAA,GGAGAGA,UCCCACA,GGGUCUU,AAGUGCU,AGGGUUG,AUCCUUG,ACACACC,AUACAAG,CUCACAC,ACAAUAU,CCAGCAU,GAGGGGC,AUGACAC,CUUCACC,ACUCCUC,UUAUGCA,GAGGUAU,UGCAAAG,ACAUCAC,UCCUUGC,ACCCUGG,UUUGCAC,ACUCCAG,AUGCCUU,CUCCCAC,CAGCAAA,GAAAACA,UGAAGUG,UCAUUUG,AAGAACC,ACACACU,GGCUGCG,GAGCUAA,GGGGUCC,GGGGGAA,ACCAGCA,CUUGGGC,UCCCUCU…	AGCAGCA,AAGGUGC,ACUAGAU,ACCCGUA,CAAAUGC,UUUUUGC,GGAAGAC,GAAAUGU,AACAGUC,GGAGUGU,UGGUCCC,AACGGAA,CUCCCAA,GGUUUAC,CCCCCAG,AUCCUUG	UUUUUGC,AUGCCUU	AUCCUUG	80	2	16	1
ENSG00000104237	RP1	UCACCAC,CAGUAGU,UGUGCUU,GAUUGUC,CCCUGAG,AGGUUAU,AAAGAAU,GAAUUGU,UAUAAUA,UCAUAGA,AUCAUAC,GCCCUGU,UCUAGAG,CUAGUCC,GGGUAAG,UUCUUGU,UCAUUUG,AACUGGU,GAGAACC,AAAAAUC,UGAGUCU,GUGCUUG,AUGUCUG,UGCCCUG,UAGAGGA,GAGUCUU,CAGUAGA,UUGAGGC,AGUAGUU,AGCAAAA	GUGCAAA,UGCAUUG,ACAUUCA,GCUACAU	NA	NA	30	0	4	0
ENSG00000104312	RIPK2	CAAAUGC,ACUGCAU,AAUACUG,AAGGCAC,AUGGCUU,AGUGGUU,GAUAUGU,AAAGCUG,AUCCUUG,AUAAUAC,UAUAAUA,AUGUAAU,UAUAAAG,CUCUGGG,CAAAGCA,CUCACAC,GGUUGUC,AUAUAAC,CAGGCUC,AUCAUAC,CAUGGAU,GAAACAU,AACAAAC,ACAUCAC,AAUCCUU,AUCCUUU,UAAGGCA,ACUGCAG,GGGUAAG,UGUAUAA,AAAACUG,AAGAACC,GUCUCUG,UUGAUAA,AAAAAUC,CUUGUAU,AAAAACC,GCCUGGG,UGAAACA,GGUGGGC,UAAUACA,GCAGGUU,GUGACAG,GGAAGCC,UAGGGCC,GCAGAAG,UAAUAUC,CUGGAAA,AGGCAGG,AAUUAUU…	AGCACCA,UUUUUGC,ACAUUCA,GCUGGUG,GAGAUGA,ACUGGCC,AAAGCUG,AGGGUUG	AAUACUG	GAGAUGA	62	1	8	1
ENSG00000104324	CPQ	AAAGUGC,UGUGCUU,AUAAAGU,AAAGAAU,GAAUUGU,AUGUGGG,AAUGCCC,UAUAAAG,AAUGUUG,UCUAGAG,GAAAACA,AAGUGUG,AAAAAUC,GUGCUUG,GGUGGGC,GUUCAUG,AAAGUAU,GGAUGAG,AGGGAGG	CGUGUCU,UGUGCGU,AACAGUC,GCUACAU,AAAGCUG	NA	NA	19	0	5	0
ENSG00000104325	DECR1	AGCUUAU,UCACAUU,CAAAUGC,CCAGUGU,GGAGACG,UCCCUUU,AAGUCAC,AAUACUG,AUGGCUU,ACUGGCC,AUCACUA,AUAAUAC,AUGUAAU,AUACAAG,AACGGCU,UAGACUG,UAGGUAU,AAUGUUG,AUCAUAC,UCUCCAA,UCUGGAG,GAGAAAU,GUUAAUG,AGAUAAA,UCAUUUG,AAAGAGG,UCCCUUG,CUAGUAA,AGUGUGC,GCCUGGG,UAAUACA,AUAUUAU,AAGUCUU,CUACAAA,ACUCAAA,CUGGAAA,AAUUAUU,UUCCUCG,CAGCUGG,GCUGGAU,UAGGCCG,AAAGUAU,ACUGGAU,GCCUGGA,AAAGGUA,AGUACUG,GAAGGAA,UCACAAG,CCAGUGC,ACCCAGA…	AUUGCAC,GCAGCAU,CCAGUGU,ACCCUGU,UGUGCUU,GAGAUGA,CAGGUGA	UAGACUG	ACCCUGU	53	1	7	1
ENSG00000104332	SFRP1	AAAGUGC,UCACAUU,UCACAGU,GCAGCAU,CAAAUGC,UGACCUA,UUUUUGC,ACCCUGU,UUGGCAA,GAAAUGU,UCCCUUU,GGAAUGU,CACAGUG,AGUGCAA,UGGUCCC,CCACAGG,AUAAAGU,ACAGUAU,AACGGAA,UGAAGCU,GAGAACU,CUGGCUC,GGACGGA,GGGUCUU,AAAGCUG,AAUCACU,AUCACUA,UAUCAGA,CUCAAAC,UCACACA,CUGGACU,AUGUAAU,AAGUUGU,GAUCAGA,CUCUGGG,CAAAGCA,UGGCCCU,UAGACUG,CCCCUGG,CUGCCCC,CAAGAGC,AUGACAC,GUCUUGC,ACUGUUU,AAUGUUG,CUUCACC,CAGGCUC,UCAUACA,CCUGUAC,GGGGCAG…	AGCAGCA,UCACAUU,UCAAGUA,AGGAGCU,ACUAGAU,AGCACCA,GGCAAGA,ACAGUAC,GCAGCAU,UAAGACG,CAGUGCA,CUACAGU,GGAGACG,ACCCUGU,CGUGUCU,GAAAUGU,AACAGUC,GAUUGUC,AUAAAGU,ACAGUAU,UCCAGUU,AACGGAA,CGGAUCC,CUCCCAA,GGACGGA,GGAGAGA,AAAGAAU,ACUGGCC,GGUUUAC,AUGUGGG,AGGGUUG,CCCCCAG	UCACAGU,GAAAUGU,GGAAUGU,CACAGUG,ACAGUAU,CAAAGCA	GGCAAGA,GGAGACG,GAAAUGU,CGGAUCC,AUGUGGG	170	6	32	5
ENSG00000104381	GDAP1	GAGGUAG,AGCAGCA,GUGCAAA,AGCUGCC,UCACAUU,UCAAGUA,GUAAACA,UGCAUUG,GCAGCAU,UAAGACG,UUUUUGC,CAGUGCA,UGUGUGG,GGCAGUG,ACAUUCA,AUGGCAC,GAAAUGU,UCCCUUU,CCUUCAU,ACUGCAU,AAUACUG,AGUGCAA,AUGGCUU,UAUUGCU,GCUGGUG,AGUGGUU,AACACUG,AUAAAGU,CUUUGGU,CUCCCAA,AGGUUAU,AAAGAAU,AUCCCUU,GUAACAG,AAAGCUG,AAGUGCU,AAUCACU,AUCACUA,GGUUUAC,AGGGUUG,AUCCUUG,ACACACC,CUCAAAC,UUGUUCG,UCAUAGA,CUGGACU,AUACAAG,UAUAAAG,CAAAGCA,CUCACAC…	AAGGUGC,GGCUCAG,UCAAGUA,UCACAGU,AGGAGCU,AGCACCA,UCAACGG,UUGGCAC,GCAGCAU,CAAAUGC,UCACCAC,GUCCAGA,UUUUUGC,CAGUGCA,ACCCUGU,CGUGUCU,UCCCUUU,CCUUCAU,GCUACAU,GUCAGUU,AAGUCAC,AGUGCAA,UGGUCCC,GCUGGUG,CCACAGG,GAGAUGA,ACAGUAU,UGCAUAG,CGGAUCC,GAGAACU,CUCCCAA,AGGUUAU,AAAGCUG,GAAUUGU,GGUUUAC,AGGGUUG,AUCCUUG	AAAGCUG,GAAACAU,UGAAACA	AGCACCA,AGGGUUG	181	3	37	2
ENSG00000104408	EIF3E	AAGUCAC,AUAAUAC,UAUAAUA,AUAUAAC,AGAUAAA,AAUUUUA,UUGAUAA,UAAUAGU	ACAUUCA	NA	NA	8	0	1	0
ENSG00000104412	EMC2	AGCAGCA,AAGGUGC,AGCUGCC,GGCUCAG,UCAAGUA,UCACAGU,AGGAGCU,ACUAGAU,GUAAACA,UUGGCAC,ACAGUAC,GCAGCAU,AGGUAGU,CCAGUGU,CAGUAGU,CUACAGU,UUGGCAA,GAAAUGU,UCCCUUU,CCUUCAU,AAUCUCA,UGUGCUU,GAUUGUC,GCUACAU,AAUACUG,GGAAUGU,AAGGCAC,CCCUGAG,UAUUGCU,AUAAAGU,ACAGUAU,UGCAUAG,AGCCCUU,GUGACUG,AGGUUAU,GAUAUGU,GGGUCUU,ACUGGCC,GUAACAG,GGUUUAC,AUGUGGG,AGGGUUG,UAUCAGA,CCCCCAG,AUCCUUG,CCUGCUG,UAUAAUA,AUGUAAU,AAGUUGU,UAUAAAG…	AAAGUGC,GUGCAAA,GGCUCAG,UCAAGUA,GGCAAGA,UGCAUUG,UCAACGG,CAAAUGC,AGGUAGU,UCACCAC,GUCCAGA,CCAGUGU,CAGUAGU,UGUGUGG,ACCCUGU,ACAUUCA,UUGGCAA,CGUGUCU,GAAAUGU,AAUACUG,GGAGUGU,GAGAUGA,ACAGUAU,UCCAGUU,AACGGAA,CAGGUGA,CGGAUCC,AGCCCUU,CUGGCUC,ACUGGCC,GUAACAG,AAAGCUG,AUGUGGG,AGGGUUG,CCCCCAG	GAUAUGU,GGUUUAC,AUAUAAC,GAAACAU,UGAAACA,AAUCUCU	AGGGUUG	156	6	35	1
ENSG00000104472	CHRAC1	AGCAGCA,GGCUCAG,UCACAGU,AGGAGCU,ACAGUAC,CAAAUGC,UAAGACG,GGCAGUG,AUGGCAC,GAAAUGU,CCUUCAU,AACAGUC,CAGCAGG,ACUGCAU,GCUACAU,GGAAUGU,GGAGUGU,AGUGGUU,CCACAGG,ACAGUAU,CUGGCUC,AAAGAAU,GAUAUGU,GUAACAG,AAAGCUG,AAUCACU,CUCAAAC,AUACAAG,UAUAAAG,UGGCCCU,GGUGGUC,ACAUUAC,CGAGGAG,CUAGUAG,GAGGGGC,AUGACAC,UCAUGAU,GGUUACC,GAGGCUG,GGGGCAG,AACCUGG,GUGGGGA,UGUCUUU,GAAACAU,ACUCAGC,AGUGCUG,UCUCCAA,UCCAGAG,UACAAAG,UCGUGCA…	GAGGUAG,AAAGUGC,ACUAGAU,AGCACCA,GGCAAGA,CAAAUGC,GUCCAGA,CAGUAGU,GGAAGAC,UUGGCAA,GAAAUGU,CAGCAGG,GCUACAU,GGAGUGU,AGUGCAA,CGGAUCC,GUGACUG,CUCCAUU,CUGGCUC,CUCCCAA,GGAGAGA,UCCCACA,GAUAUGU,AAAGCUG,AUGUGGG,AGGGUUG,CCCCCAG	UACAGUU	NA	121	1	27	0
ENSG00000104499	GML	CAGGUGA,CUGGCUC,GGAGAGA,CUCUGGG,ACAAUAU,AACAAAC,AAAUGGU,ACAGGUG,AAUUUUA,GUCUCUG,CUUACAG,UAGAGGA,AGGGUCU,UGGAUAA	ACCCGUA,GCUGGUG	NA	NA	14	0	2	0
ENSG00000104524	PYCRL	AAAGUGC,GUGCAAA,AGCUGCC,GGCUCAG,AGGAGCU,GCAGCAU,UGACCUA,UCACCAC,CCAGUGU,AUGGCAC,CGUGUCU,CCUUCAU,AACAGUC,CAGCAGG,ACUGCAU,UGUGCUU,GGAGUGU,AAGGCAC,CCCUGAG,CACAGUG,AUGGCUU,CCACAGG,GAGAUGA,CAGGUGA,AGCCCUU,CUCCAUU,GAGAACU,CUGGCUC,CUCCCAA,GGACGGA,AAGUGCU,GGGCCCC,CCCCCAG,CCUGCUG,CUCAAAC,AGUGCCG,CUCUGGG,GGGGUGC,GGUGGUC,CCCCUGG,GCAUCCC,CUGCCCC,CCCUGUC,GAGGGGC,GUCUUGC,UCAUGAU,AAUGUUG,CAGGCUC,GAGGCUG,GGGGCAG…	GAGGUAG,AGCAGCA,UCAAGUA,ACUAGAU,GUAAACA,UGCAUUG,ACAGUAC,UCACCAC,GGAGACG,GGAAGAC,UUGGCAA,AACAGUC,AAUCUCA,GGAGUGU,UGGUCCC,CCACAGG,CAGGUGA,GUGACUG,CUGGCUC,AAAGAAU,ACUGGCC,AUCACUA,AGGGUUG	NA	NA	157	0	23	0
ENSG00000104643	MTMR9	GAGGUAG,AGCAGCA,AAAGUGC,GUGCAAA,UCACAUU,GGCUCAG,AUUGCAC,UCAAGUA,UCACAGU,AGCACCA,GUAAACA,ACAGUAC,GCAGCAU,UGACCUA,UCACCAC,UUUUUGC,CAGUGCA,GGCAGUG,ACAUUCA,GAAAUGU,CCUUCAU,UGUGCGU,ACUGCAU,GCUACAU,AAGUCAC,AAUACUG,GGAGUGU,CCCUGAG,CACAGUG,AGUGCAA,CCACAGG,AACACUG,AUAAAGU,GUAGUGU,GAGAUGA,ACAGUAU,UGAAGCU,CUGGCUC,CUCCCAA,GGAGAGA,AAAGAAU,AUCCCUU,UCCCACA,GGGUCUU,UAAUGCU,AAGUGCU,GAAUUGU,AAUCACU,GGUUUAC,AUGUGGG…	GAGGUAG,AGCAGCA,AAAGUGC,AAGGUGC,AGCUGCC,GGCUCAG,UCAAGUA,UCACAGU,ACUAGAU,GUAAACA,GGCAAGA,UGCAUUG,UCAACGG,ACCCGUA,GCAGCAU,CAAAUGC,UGACCUA,CAGUAGU,CAGUGCA,CUACAGU,GGAGACG,ACAUUCA,UUGGCAA,CGUGUCU,UCCCUUU,CCUUCAU,UGUGCGU,AACAGUC,AAUCUCA,GAUUGUC,GCUACAU,AAGGCAC,AGUGCAA,UGGUCCC,UAUUGCU,GCUGGUG,CCACAGG,GUAGUGU,GAGAUGA,ACAGUAU,UCCAGUU,UGCAUAG,AACGGAA,CGGAUCC,AGCCCUU,CUCCAUU,CUGGCUC,AGGUUAU,UCCCACA,ACUGGCC…	UCACAUU,AUUGCAC,AGCACCA,CAGUGCA,GGCAGUG,ACAUUCA,AGUGCAA,GUAGUGU,CUCCCAA,GGAGAGA,GGUUUAC,UAUAAAG,CAAAGCA,CAGUAAC	AGCUGCC,UCACAGU,ACCCGUA,GCAGCAU,UGACCUA,CAGUGCA,UCCCUUU,UGGUCCC,UAUUGCU,AAAGCUG	243	14	56	10
ENSG00000104671	DCTN6	AGCAGCA,AAAGUGC,AAGGUGC,GUGCAAA,AGCUUAU,UCACAUU,GGCUCAG,AUUGCAC,UCAAGUA,AGCACCA,GUAAACA,GGCAAGA,ACAGUAC,GCAGCAU,CAAAUGC,AGGUAGU,CCAGUGU,CAGUAGU,UAAGACG,UUUUUGC,CUACAGU,GGAGACG,ACCCUGU,GGCAGUG,ACAUUCA,AUGGCAC,GAAAUGU,UCCCUUU,CAGCAGG,ACUGCAU,UGUGCUU,GAGUUGA,GCUACAU,GUCAGUU,AAUACUG,GGAAUGU,GGAGUGU,CCCUGAG,CACAGUG,AGUGCAA,UGGUCCC,GCUGGUG,CCACAGG,AACACUG,AUAAAGU,GAGAUGA,ACAGUAU,UCCAGUU,CUUUGGU,UGAAGCU…	GAGGUAG,AAAGUGC,GUGCAAA,AGCUGCC,GGCUCAG,AUUGCAC,UCAAGUA,ACUAGAU,AGCACCA,GUAAACA,UGCAUUG,UCAACGG,ACCCGUA,ACAGUAC,GCAGCAU,CAAAUGC,UGACCUA,GUCCAGA,CAGUAGU,UAAGACG,UUUUUGC,CAGUGCA,GGAGACG,GGAAGAC,UUGGCAA,AUGGCAC,CGUGUCU,GAAAUGU,UCCCUUU,CCUUCAU,AACAGUC,UGUGCUU,GAUUGUC,GCUACAU,AAUACUG,CCCUGAG,AGUGCAA,UGGUCCC,AUGGCUU,GCUGGUG,AGUGGUU,CCACAGG,GAGAUGA,ACAGUAU,UCCAGUU,UGCAUAG,AACGGAA,CUUUGGU,CAGGUGA,CGGAUCC…	AACACUG,AUAAAGU,UAUCAGA,AUAAUAC,AUAUAAC,GAGUAUU,UAAUACA	CGUGUCU,UCCAGUU,UGCAUAG	287	7	65	3
ENSG00000104687	GSR	AGCAGCA,AAAGUGC,GUGCAAA,AGCUGCC,UCACAUU,GGCUCAG,UCAAGUA,UCACAGU,AGCACCA,UUGGCAC,ACAGUAC,GCAGCAU,CAAAUGC,UCACCAC,CCAGUGU,UUUUUGC,CAGUGCA,ACCCUGU,GAAAUGU,CCUUCAU,AAUCUCA,UGUGCUU,GUCAGUU,AAGUCAC,GGAGUGU,AAGGCAC,CCCUGAG,CACAGUG,UGGUCCC,AGUGGUU,AACACUG,AUAAAGU,GAGAUGA,CAGGUGA,UGAAGCU,GAGAACU,CUCCCAA,AAAGAAU,UCCCACA,GGGUCUU,ACUGGCC,AAAGCUG,AAGUGCU,AAUCACU,AUCACUA,GGUUUAC,UAUCAGA,AUCCUUG,CUCAAAC,UCACACA…	GAGGUAG,AAAGUGC,AGCUGCC,UCAAGUA,UCACAGU,AGCACCA,GUAAACA,GGCAAGA,UGCAUUG,UCAACGG,ACAGUAC,GCAGCAU,CAAAUGC,UCACCAC,CCAGUGU,UAAGACG,UUUUUGC,GGAGACG,UUGGCAA,CGUGUCU,AACAGUC,AAUCUCA,GCUACAU,UGGUCCC,GCUGGUG,AGUGGUU,CCACAGG,ACAGUAU,UCCAGUU,UGCAUAG,AACGGAA,CAGGUGA,CGGAUCC,CUGGCUC,AGGUUAU,GGACGGA,AAAGCUG,GAAUUGU,GGUUUAC,CCCCCAG	UCAAGUA,ACAGUAC,CAGUGCA,ACUGGCC,GGUUUAC,AUCCUUG,UCAUUCG	AAAGUGC,UCACAGU,UCAACGG,CCAGUGU	209	7	40	4
ENSG00000104689	TNFRSF10A	GAGGUAG,AAAGUGC,AGCUUAU,AGCUGCC,UCACAUU,GGCUCAG,UCAAGUA,UUGGCAC,ACAGUAC,AGGUAGU,CCAGUGU,UUUUUGC,UGUGUGG,GGAAGAC,ACCCUGU,UUGGCAA,GAAAUGU,UCCCUUU,CCUUCAU,UGUGCGU,AAUCUCA,GAGUUGA,GGAGUGU,AUGGCUU,UAUUGCU,CCACAGG,AACACUG,AUAAAGU,UCCAGUU,UGCAUAG,CUUUGGU,CAGGUGA,GUGACUG,CUCCAUU,GAGAACU,CUCCCAA,AGGUUAU,GGACGGA,AAAGAAU,UCCCACA,GAUAUGU,GUAACAG,UAAUGCU,AAGUGCU,GAAUUGU,UAUCAGA,ACACACC,AAUGCCC,AUAAUAC,UUGUUCG…	GAGGUAG,AAAGUGC,AAGGUGC,AUUGCAC,ACUAGAU,UCAACGG,ACAGUAC,GCAGCAU,AGGUAGU,UCACCAC,GUCCAGA,UAAGACG,CUACAGU,GGCAGUG,UUGGCAA,AUGGCAC,CGUGUCU,UGUGCGU,AACAGUC,AAUCUCA,GCUACAU,AAGUCAC,AAGGCAC,UGGUCCC,AUGGCUU,GUAGUGU,ACAGUAU,UCCAGUU,UGCAUAG,CAGGUGA,CGUACCG,CGGAUCC,CUCCAUU,CUGGCUC,CUCCCAA,AGGUUAU,GGACGGA,GGAGAGA,GGGUCUU,ACUGGCC,AAAGCUG,GAAUUGU,GGUUUAC,AGGGUUG,AUCCUUG	NA	NA	220	0	45	0
ENSG00000104695	PPP2CB	UGACCUA,UUUUUGC,AUGGCAC,AACAGUC,CAGCAGG,UGUGCUU,UGGUCCC,GAGAUGA,CUCCCAA,UAAUGCU,GGUUUAC,AAUGCCC,ACAUAGA,CUCAAAC,UAGACUG,UUGGUCC,AUGACAC,ACUGUUU,GGUUACC,UACAAAG,AAGCGCU,AAAUGGU,AAAUUUC,CAGUCCA,AAAGUUU,AAAACUG,AAGAACC,AAAAAUC,AACUCUA,CAGUCUG,UGCUGAC,GACAACU,AAUCUCU,CAGUUAC,AGGCAGG,AAUUAUU,AUGGAUU,GUGAAUG,AAACUGU,AGGAUGU,GAGUACC	AGCAGCA,GUAAACA,ACCCUGU,GGCAGUG,UGUGCGU,AAGGCAC,CCCUGAG,UGGUCCC,ACAGUAU,GUGACUG,CUCCCAA,GAUAUGU	AUGGCAC,AACAGUC,UGGUCCC,CUCCCAA,UUGGUCC,AUGACAC,CAGUCCA	GGCAGUG,UGGUCCC,CUCCCAA	41	7	12	3
ENSG00000104756	KCTD9	AGCUGCC,GUAAACA,CAAAUGC,UUUUUGC,CUACAGU,GAAAUGU,UCCCUUU,CCUUCAU,ACUGCAU,UGUGCUU,GUCAGUU,GGAAUGU,CCACAGG,AUAAAGU,GUAGUGU,UGCAUAG,CUCCCAA,AGGUUAU,AAAGAAU,AUCCCUU,GAUAUGU,AAAGCUG,UAAUGCU,AUCACUA,AGGGUUG,AUAAUAC,CUCAAAC,UAUAAUA,UUGUUCG,AUGUAAU,UAUAAAG,UGGCCCU,UCCUAUA,ACAUUAC,ACAAUAU,UGCAUAU,GUCUUGC,GGUUGUC,ACUGUUU,UCAUACA,GGGGCAG,UUAUGCA,UGUCUUU,CUUGGAG,AACAAAC,AGUGCUU,UCUAGAG,UCCAGAG,AAUCCUU,AUGCACC…	GGCUCAG,ACUAGAU,AGCACCA,UCACCAC,ACAUUCA,CGUGUCU,GAAAUGU,GCUACAU,AAGUCAC,AAUACUG,AAGGCAC,UGGUCCC,AUGGCUU,UAUUGCU,GCUGGUG,AGUGGUU,ACAGUAU,CGGAUCC,AGCCCUU,GAGAACU,AGGUUAU,GGAGAGA,AAAGCUG,GAAUUGU,GGUUUAC,CCCCCAG,AUCCUUG	GAAAUGU,ACUGCAU,UGUGCUU,UGCAUAG,CUCCCAA,AAAGCUG,UGCAUAU,AUGCACC	AGCACCA,UGGUCCC,AUGGCUU,CGGAUCC	141	8	27	4
ENSG00000088038	CNOT3	GGUUUAC,GGGCCCC,CCCCCAG,GGGGCAG,GCUUCCU,AAAACUG,GGGGUGG,CUGGGCA,GGGGGAA,GGAGGAG,GCGGGGC,GGGGAGC,UGCCAGC,GGCAGGG,AUUCAUU,CCCUCCG,GCAGGGG,CCCAGGG	AUAAAGU,AGGUUAU	GGUUUAC	NA	18	1	2	0
ENSG00000077348	EXOSC5	AAAGUGC,GCUGGUG,CCACAGG,CCCCCAG,AUCCUUG,GGUUACC,CAGGCUC,GCCCUGU,AUCCUUU,UCCUUGC,UCACAGG,GAGCUGC,UUCCAUA,CUGGGGG,GGAGGCA,GCCUGGG,GGGAGCU,GAGCCCU,CUGCAGG,GGGUGGU,CAGGCCA	ACUAGAU,AACAGUC,GAUAUGU,ACUGGCC	NA	NA	21	0	4	0
ENSG00000032444	PNPLA6	AGCAGCA,CCAGUGU,CAGUGCA,UGUGUGG,CAGCAGG,ACUGCAU,AGUGCAA,AACACUG,CCCCCAG,GCAUCCC,GAGGGGC,AGCAGCG,UCACAGG,CAGUCCA,GGGGUGG,GAGCUAA,GGGGGAA,GUGUGGC,AGCAGCU,CUCAGGG,UGGGGGA,AGGGAGG,CCAGUGC,CAGUCCU	UCACAGU,CAAAUGC,CAGUGCA,GGAAGAC,GGCAGUG,GAGUUGA,UGCAUAG,CAGGUGA,GUGACUG	AGCAGCA,CCAGUGU,CAGUGCA,CAGUCCA	UCACAGU,CAAAUGC,GGCAGUG,CAGGUGA	24	4	9	4
ENSG00000006712	PAF1	AAAGUGC,UGUGCUU,GCUACAU,AAGUGCU,AUCCUUG,UGGCCCU,UGAAAGG,UGACAUC,GUGGGGA,GAGGUAU,AACAAAC,AGUGCUU,AUGUGCC,CAGCAAA,UUCUAAU,AAAGAGG,GGGGUGG,CUGGGCA,UGGAGAU,CUGGGGG,CUGCUCA,UUUGUGC,UGCUCAC,GGCCCUG,GAGAAGA,UGGGGGA,AAAGAGC,UGGGGAA	CAGUAGU,AACAGUC,GCUGGUG,CUUUGGU,GGAGAGA,CCCCCAG	AAAGUGC	AACAGUC	28	1	6	1
ENSG00000076944	STXBP2	CUCUGGG,CUGGAAA,UCUGGAA,AGGGAGG	NA	NA	NA	4	0	0	0
ENSG00000186529	CYP4F3	AAAGUGC,GUGCAAA,UCACAUU,UCAAGUA,UCACAGU,AGCACCA,GUAAACA,UUGGCAC,ACAGUAC,UGACCUA,AGGUAGU,UCACCAC,UAAGACG,UUUUUGC,CAGUGCA,UGUGUGG,GGCAGUG,ACAUUCA,UUGGCAA,AUGGCAC,CCUUCAU,AACAGUC,AAUCUCA,AAUACUG,GGAGUGU,AAGGCAC,CACAGUG,AGUGCAA,UGGUCCC,AUGGCUU,UAUUGCU,AGUGGUU,CCACAGG,GUAGUGU,GAGAUGA,UCCAGUU,CAGGUGA,CUCCAUU,GGGUCUU,AAGUGCU,GAAUUGU,AAUCACU,AUCACUA,CCCCCAG,AUCCUUG,ACACACC,ACAUAGA,CUCAAAC,UCACACA,AUACAAG…	GAGGUAG,AGCAGCA,AAAGUGC,AGCUGCC,GGCUCAG,UCACAGU,ACUAGAU,GUAAACA,GGCAAGA,UCAACGG,GCAGCAU,CAGUGCA,GGAGACG,GGCAGUG,AUGGCAC,UCCCUUU,CCUUCAU,AACAGUC,AAUCUCA,CCCUGAG,AGUGCAA,UAUUGCU,GCUGGUG,CCACAGG,GAGAUGA,AACGGAA,CUUUGGU,CUCCAUU,GAGAACU,CUGGCUC,AGGUUAU,AUCCCUU,GAAUUGU,AAUCACU,AGGGUUG,CCCCCAG	NA	NA	187	0	36	0
ENSG00000090920	NA	AGCUUAU,UCACAUU,AGGAGCU,CCUUCAU,CUCACAC,GCAUCCC,UCCAGAG,UGCAGCU,CAGGAAC,AUGAUGC,ACCCAGA	AUUGCAC,GCAGCAU,UUUUUGC,GGAGUGU	NA	NA	11	0	4	0
ENSG00000104804	TULP2	GGCAAGA	NA	NA	NA	1	0	0	0
ENSG00000104808	DHDH	UGUCUUU	NA	NA	NA	1	0	0	0
ENSG00000104823	ECH1	UCCCUUU,AUAAAGU,UAUAAAG,GGGGUGC,CCCCUGG,GUGGGGA,GAGAAAU,AAAGUUU,UGAGAAU,GGGGUGG,CUUGGGC,GGAUGAG,AAACUGU	CGUGUCU,AAAGAAU,AAAGCUG,AUCACUA	NA	NA	13	0	4	0
ENSG00000104824	HNRNPL	AGCACCA,GGCAAGA,GCAGCAU,GAAAUGU,AACAGUC,AAGUCAC,GUAGUGU,GUGACUG,GGGUCUU,AAGUGCU,CCUGCUG,AUACAAG,GGGGUGC,ACAAUAU,GCUCGGU,GAAGGUC,AACAAAC,AGUGCUG,UGCAAAG,UUUGCAC,UUGACAC,AUGUGCC,GAGAAAU,ACAGGUG,UUCCAUA,AAUUUUA,AGCCUGC,GGGGUGG,AAAAAUC,GCUAGCA,CAGUCUG,GGGUUUA,CUUGGGC,CUAGGCU,GUCACUC,GCACCAU,CUGCUCA,CCCACCU,CUACAAA,UUUGCAA,CUGGAAA,CCAUUAC,AGCAUUC,AGGGUCU,CUGCAGC,GUGCCAC,CUGCAGG,GCUGGAU,AAAAGUA,CCCUCCG	AGCUGCC,UCAAGUA,CCUUCAU,UAUUGCU,GCUGGUG,AACGGAA,CUUUGGU,UGAAGCU,CGGAUCC,AAUCACU,AUCACUA	GAAAUGU,CCUGCUG,AUACAAG,GAAGGUC,AUGUGCC	CUUUGGU,CGGAUCC	50	5	11	2
ENSG00000104826	LHB	UGAGAAU,ACUUGGA,CCAGGAG,GAGAAGA	NA	NA	NA	4	0	0	0
ENSG00000104835	SARS2	GGCUCAG,UUUUUGC,CCACAGG,GUGACUG,UCCCACA,CCUGCUG,CUGACUC,GCUUCCU,ACUCCAG,CAGCAAA,GACCAUG,GGAAGCC,CCAGGAG,UGCUCAC,ACUGUAG,CUCUUCC,UCCCACC,GGGCGUG,GAAGGAA,GGCCCGG,GAGGCAG,CCCAGGG,CUCCUGC,UGGGGAA	ACUAGAU,UUGGCAA,AUCCCUU,CCCCCAG	NA	NA	24	0	4	0
ENSG00000104848	KCNA7	AAAGUGC,UCACAUU,GGCUCAG,UCACAGU,AGGAGCU,GUAAACA,UGACCUA,GUCCAGA,UUUUUGC,GGAAGAC,UCCCUUU,CAGCAGG,ACUGCAU,GGAGUGU,CCCUGAG,CCACAGG,AACACUG,CUGGCUC,CUCCCAA,GGGUCUU,ACUGGCC,AAGUGCU,AUGUGGG,CCCCCAG,AUCCUUG,ACACACC,AAUGCCC,CCUGCUG,CUCAAAC,CUGGACU,CUCUGGG,UGGCCCU,UAGACUG,CCCCUGG,UUGGUCC,GGUUGUC,CUUCACC,AGACGGG,GAGGCUG,UCAUACA,CCUGUAC,CAUGGAU,GUGGGGA,ACUCAGC,AGUGCUG,UCUCCAA,CAAAGUG,GCUUCCU,ACAUCAC,AUCCUUU…	GAGGUAG,AGCAGCA,GGCUCAG,AGGAGCU,ACUAGAU,GGCAAGA,UGCAUUG,GCAGCAU,AGGUAGU,CCAGUGU,CUACAGU,ACCCUGU,GGCAGUG,UUGGCAA,UGUGCGU,AACAGUC,AAUCUCA,GGAGUGU,UGGUCCC,UGCAUAG,AACGGAA,CUUUGGU,CGUACCG,GUGACUG,CUCCAUU,GAGAACU,CUGGCUC,AGGUUAU,GGAGAGA,AAAGAAU,GAAUUGU,AAUCACU,GGUUUAC	UCACAGU,UGACCUA,AAUGCCC,GGCUCUG	AGCAGCA,GGCAAGA,UGUGCGU	150	4	33	3
ENSG00000104852	SNRNP70	CUUGGAG,AAUUUUA,AAAUCCC,CUGGGCA,GGGGGAA,UCAACAG,GGAGGAG,CAGGAAC,CAGCAGA,UGGGGGA	AGCCCUU,GAAUUGU	UCAACAG	GAAUUGU	10	1	2	1
ENSG00000104856	RELB	AAGGUGC,AUUGCAC,UCAAGUA,GGAAGAC,UCCCUUU,AGUGCAA,GUAACAG,AUGUGGG,GGGGUGC,CUGCCCC,GUGGGGA,CUGGGGG,CCCACCU,UGGGAUC,GCAACGA,GGGGAGC,UUCCUCG,ACUGGAU,AGGGAGG,CCCUCCG,CCAGUGC,GAGGCAG,CCGUGCA	UCAACGG,UGACCUA,GUCCAGA,CAGUGCA,CGUACCG,AUCACUA	GGAAGAC	CGUACCG	23	1	6	1
ENSG00000104859	CLASRP	AGCAGCA,GCAGCAU,AGAUAAA,ACCAGCA,GAGCCCC,GAGCCCU	UCAAGUA,CAAAUGC	NA	NA	6	0	2	0
ENSG00000104866	PPP1R37	AUUGCAC,CCAGUGU,GGAGACG,CAGCAGG,CCCUGAG,UAUUGCU,CCACAGG,GUAGUGU,UCCAGUU,AAGUGCU,GGGCCCC,CCCCCAG,CCUGCUG,AGUGCCG,CCCCUGG,CUGCCCC,CCCUGUC,GUGGGGA,GCCCUGU,CUUGGAG,AGUGCUG,AGUGCCU,AGUGCUU,CAAAGUG,GAGAAAU,GGCGCCU,UGAGAAU,UGGAGAU,GGGGGAA,GCUGUCU,UGAGUCU,ACCAGCA,GUGCUUG,CUGGGGG,GCGGAGG,CUGCUCA,CCCACCU,GAGACCU,CAGGAAC,GGCUCUG,GAGUCUU,CACCAGC,UGUCUGG,CGGCCUG,GGCCCUG,GCCUGGA,UCCCACC,CUCAGGG,CCCUCCG,CCUGCGC…	ACUAGAU,UGCAUUG,UGACCUA,AUGGCAC,UGUGCUU,UAUUGCU,CAGGUGA,AGCCCUU,GUGACUG,GGAGAGA,AAAGAAU	AUUGCAC,CCCUGAG,UAUUGCU,GUAGUGU,AAGUGCU,GGCUCUG	UGCAUUG,UGACCUA,UAUUGCU	53	6	11	3
ENSG00000104870	FCGRT	GGCUCAG,CCAGUGU,ACAUUCA,CCACAGG,CUCACAC,UGAAAGG,UCCAGAG,UCUGGAG,GAAAACA,GGAGGCA,AUAUUAU,GACAACU,CCAGGAG,CCUUCUG,UCUGGAA,AGGGAGG,GAGGCAG	ACUAGAU,UUUUUGC,UUGGCAA,UCCCUUU,CAGGUGA	GGCUCAG,CCACAGG,CCAGGAG	ACUAGAU,UUGGCAA	17	3	5	2
ENSG00000104879	CKM	GGAGACG,CUCCAUU,GGAGAGA,CCCCCAG,CUCUGGG,CAAAGCA,GGGGUGC,CGAGGAG,CCAGCAU,UCCAGAG,CUCCCAC,GGUUGAC,GAGUGUG,UGGCCAC,GGGGUGG,AGUGUGC,GGCGGGG,UGAAACA,GGUGGGC,ACUGGCU,GCGGGGC,CCAUUAC,GGGAGCU,GAGCCCC,GCAGGAC,UGGGACA,GAGAAGA	ACCCGUA,CCUUCAU,CAGCAGG,UGUGCUU,AUAAAGU,GGGUCUU,AUCACUA,GGUUUAC	NA	NA	27	0	8	0
ENSG00000104883	PEX11G	GGCUCAG,AGGAGCU,AGCACCA,UCACCAC,AAGGCAC,CCACAGG,CUGGCUC,AUACAAG,CCCUGUC,GCCCUGU,CAGUCCA,GAAAACA,AAAACUG,GGGGGAA,GGGUUUA,CUGGGGG,GCCUGGG,UGCCCUG,GGCUCUG,AGGCAGG,GAGCCCC,CUCUUCC,GGCAGGG,CAGCUGG,AAACUGU,UGGAUAA,UGGGGGA,UCUCAAG,CCCUCCG,CAGUCCU	AGCUGCC,ACUAGAU,GGCAGUG,UUGGCAA,GGAGUGU,AAUCACU	NA	NA	30	0	6	0
ENSG00000104888	SLC17A7	AAAGUGC,GGAAGAC,UCCCUUU,GUCAGUU,GGAAUGU,CCCUGAG,GCUGGUG,AUAAAGU,GAGAUGA,GUGACUG,CUGGCUC,GGAGAGA,GGGUCUU,AUCCUUG,CUCAAAC,GGUGGUC,CCCCUGG,CUGCCCC,GGUUGUC,GGGGCAG,UGAAAGG,CAUGGAU,AGUGCUU,UCUAGAG,AAGUGCA,UCUUGAG,AUCCUUU,UCCUUGC,ACUCAGG,UUGACAC,GAGAAAU,GGCACGG,GAAAACA,GAGUUGG,UGAAGUG,AGAUGUG,AGAUAAA,UGAGAAU,UACAGUU,AAAGAGG,UUCCAUA,UGGCCAC,AGCCUGC,UUCAAAU,GACUUCC,UGGAGAU,CAGUCUG,UCCCUUG,GGGGGAA,UGAGUCU…	GUAAACA,UGCAUUG,ACCCGUA,CGUGUCU,GAAAUGU,AACAGUC,AGUGGUU,AACGGAA,CGUACCG,AAAGAAU,CCCCCAG	AAAGUGC,UCCCUUU,CCCUGAG,GCUGGUG,AUAAAGU,AUCCUUG,UGAAAGG,AGUGCUU,UGAAACA,CCAGGAG	UGCAUUG,CGUGUCU,AACAGUC	91	10	11	3
ENSG00000104889	RNASEH2A	CUCCCAC,AAGUAGC,AAUUUUA,AUGUCUG,ACCCAUU,CCCACCU,ACCCGGC,UGUCUGG,AAAGUAC,UCCCACC,AAAAGUA,UGGGGAA	GAGAACU,GGUUUAC,CCCCCAG	NA	NA	12	0	3	0
ENSG00000104897	SF3A2	GGCAAGA,CAGUGCA,CAAGAGC,GAGGCUG,GGGGCAG,ACUCAGG,GGGGGAA,CUGGGGG,CUUCUCU,CUCAGGG,UGGGGGA,AAAGAGC	UCACAGU,GAUUGUC,CUGGCUC	NA	NA	12	0	3	0
ENSG00000104899	AMH	GCUGGUG,GGGGCAG,GGGGUCC,GGAGUCC	NA	NA	NA	4	0	0	0
ENSG00000104918	RETN	GGACCUG,ACCUGGA,GACCUGG,CUCCAGC,CGCCUCC,CCCUCCG	NA	NA	NA	6	0	0	0
ENSG00000104941	RSPH6A	UGAAGCU,AUCCCUU,AAUGCCC,CUCUGGG,AAUUUUA,AACUACU,CUGGGGG,GGAGGAG,UGGGGAA	UGUGCGU,CCCCCAG	NA	NA	9	0	2	0
ENSG00000104946	TBC1D17	AAAGUGC,AGCUUAU,CAGCAGG,GUCAGUU,CUGGCUC,UAUCAGA,CUGCCCC,AGUGCCU,GUGCCUG,GCCUGGG,GCAGAAG,CAGCAGA,CACACCU,GAGAAGA,GCCUGGA,CCUGUGC	AUUGCAC,AACAGUC,AGUGGUU,UCCAGUU,GUGACUG	AAAGUGC,GUCAGUU	AACAGUC,AGUGGUU	16	2	5	2
ENSG00000104964	AES	UGUGCUU,AAGGCAC,CUCCCAA,GGGCCCC,GAUCAGA,GGGGUGC,CUCACAC,GUCUUGC,GGGGCAG,UGUCUUU,GGACCUG,CUCCCAC,ACAGGUG,CUUGUGU,GGGCGUA,UUGAUAA,GGGUGUU,ACCUGGA,GCUAGCA,UCCCUUG,GGGGGAA,GACCUGG,AAAAACC,GGUGGGC,GACAACU,GGAAGCC,CAAAACU,UUUGUGC,GGAGGAG,UAAUAUC,CUGGAAA,AACAUUC,GGGAGCU,CUUCUCU,AGCAUUC,UCUCACC,UGUCUGG,GUGGCCC,CUGCAGG,UCUGGAA,UGGGACA,ACUGGAU,GGGCGUG,GCAGGGG,CCGUGCA	UUUUUGC,UGGUCCC,GGACGGA,AUCACUA,GGUUUAC	AAGGCAC	NA	45	1	5	0
ENSG00000104969	SGTA	AGCUGCC,UUGGCAC,GGCAGUG,CAGCAGG,AAGUCAC,GCUGGUG,CUGGCUC,GGGCCCC,CCCCCAG,ACACACC,CCUGCUG,GGGGUGC,CUCACAC,CCCCUGG,CCCUGUC,GUCUGCC,UCAUGAU,AGACGGG,UGACAUC,GAAGGUC,GAAACAU,UUCAAGC,UCUAGAG,AAGGCGC,UACAAAG,GCUUCCU,AUGCACC,GUCAACA,CAGUCCA,GGGUAAG,GAAAACA,AGAUAAA,AACUGGU,AAAGAGG,ACACGGG,GGGGUGG,CGAGGAC,AACGCCU,CCGAGCC,GCUGUCU,UGUCUGC,CUGGGGG,UCGCUGC,GGCGGGG,UGAAACA,GGUGGGC,AUGUCUG,GACAACU,GCAGGUU,GCGGAGG…	AGGUAGU,UCACCAC,UUUUUGC,GGCAGUG,AUGGCUU,GUGACUG,AAAGAAU,AUCACUA,AGGGUUG	GGCAGUG,GCUGGUG,CUGGCUC,GGCUCUG	NA	76	4	9	0
ENSG00000104976	SNAPC2	GGCAGUG,CAGCAGG,GUCAGUU,AAGGCAC,CACAGUG,CCCCCAG,CCCUGUC,GAGGGGC,CCUGUAC,GGGGCAG,UGACAUC,GCCCUGU,GGACCUG,GGGGGAA,GACCUGG,CUGGGGG,GUGUGGC,GGCGGGG,GGUGGGC,GAGGAUA,GAGACCU,GGCAGCG,UAGAGGA,CAGCAGA,UGCCAGC,GUGGCCC,GGCAGGG,GGAGUCC,AAAGUAU,UGGGGGA,AAAGAGC,AUUCAUU,UCUCAAG,UGGGGAA	CUACAGU,GGAGACG,GGAAGAC,AGUGGUU,GUGACUG,AGGUUAU,GUAACAG,CCCCCAG	NA	NA	34	0	8	0
ENSG00000179943	FIZ1	GGCUCAG,UCACAGU,CAAAUGC,CCAGUGU,GGAGACG,GGAAGAC,ACCCUGU,UCCCUUU,GGAGUGU,UGGUCCC,CCACAGG,AACACUG,GGAGAGA,AAAGAAU,CCCCCAG,AAUGCCC,ACAUAGA,CCCCUGG,CUGCCCC,GUCUUGC,CAGGCUC,GAGGCUG,GGGGCAG,UCUCCAA,UGCAAAG,ACCCUGG,UCACAGG,CUCCCAC,CAGUCCA,GGGGUGG,CUGGGCA,GGGGUCC,UCCCUUG,ACAAGGU,GGGUUUA,CUUGGGC,CUGGGGG,UCCCUCU,GGCGGGG,GGUGGGC,ACCCAUU,CGGGGAU,CCCACCU,UAGGGCC,CUCCAGC,CUGGAAA,GGAUUUC,CCAGGAG,GGCUCUG,GGGGAGC…	GAGGUAG,ACUAGAU,GGCAAGA,ACCCGUA,UAAGACG,GGCAGUG,UUGGCAA,UGUGCGU,UGUGCUU,GCUACAU,CCCUGAG,UGCAUAG,CAGGUGA,CGUACCG,GAGAACU,CUGGCUC,AAAGAAU,ACUGGCC,AAUCACU,GGUUUAC,CCCCCAG	ACCCUGG	NA	68	1	21	0
ENSG00000186115	CYP4F2	GAGGUAG,UCACAUU,UCACAGU,ACAGUAC,UCACCAC,UUUUUGC,ACAUUCA,AAUACUG,CACAGUG,AGUGCAA,AUGGCUU,CCACAGG,CUCCAUU,GGGUCUU,AUCCUUG,UUCCUAG,AAUGUUG,CAUGGAU,AACCUGG,GAGGUAU,CAAAGUG,UCUGGAG,AUCCUUU,AAAUUUC,UUUGCAC,ACUCCAG,CAGUCCA,GUAUGUU,AGAUAAA,AUGCAUU,UUCAAAU,GGGGUCC,ACCUGGA,CUAGGCU,AUAUUAU,CCCACCU,UAGGGCC,UCAUUCG,ACUGUGU,UUUGCAA,CUGGAAA,AACAUUC,AAUUAUU,UGUAUGU,UGCUCAC,AGCAUUC,AGGGUCU,CUCUUCC,UCUGGAA,AUGGAUU…	AAAGUGC,AAGGUGC,ACUAGAU,GGCAAGA,GCAGCAU,CAGUGCA,GGAGACG,GGCAGUG,UCCCUUU,GAGAUGA,AACGGAA,UCCCACA	NA	NA	57	0	12	0
ENSG00000105131	EPHX3	UUGGCAC,UGUGUGG,GGAAGAC,UUGGCAA,AUGGCAC,CAGCAGG,ACUGCAU,CUGGCUC,ACACACC,GCAUCCC,CAAGAGC,GAGGUAU,GAAGGUC,GAGUAUU,AAAGCGC,CAAAGUG,AUGAGCU,GAGCUGC,AAGUAGC,UCAUUUG,CUUGUGU,ACACACU,GGGUGUU,CUGGGCA,GGGUUUA,GUAUUCU,GGGAUCG,GUGUGGC,UGCAGCU,UGGGAUC,GGAGGAG,CCAGGAG,CAGCAGA,AGGCAGG,UGUAUGU,UCCUGAG,GGCAGGG,GGAGUCC,UGGGACA,CUCGGCG,AGGGAGG,ACCCAGA,CCCAGGG	GAUUGUC,CGUACCG,GUGACUG,CUCCAUU,AAUCACU	UUGGCAA	NA	43	1	5	0
ENSG00000105171	POP4	AGCAGCA,AGCUGCC,GGCUCAG,UCAAGUA,GGCAAGA,GCAGCAU,GUCCAGA,CCAGUGU,ACCCUGU,GGCAGUG,UCCCUUU,CAGCAGG,AAUCUCA,ACUGCAU,UGUGCUU,AAGUCAC,GGAGUGU,UGGUCCC,UCCAGUU,GUGACUG,UCCCACA,GGGCCCC,UCAUAGA,UCACACA,CUGGACU,CUCUGGG,CAAAGCA,UGGCCCU,GGUGGUC,CCCCUGG,GCAUCCC,CUGCCCC,CCCUGUC,UUGGUCC,CUGACUC,GAGGGGC,CUUCACC,GGGGCAG,AUCAUAC,UGAAAGG,CAUGGAU,AACCUGG,GGACCUG,UCUCCAA,UCUGGAG,AAAUGGU,GCUUCCU,AAUCCUU,ACCCUGG,ACUGCAG…	GAGGUAG,UCAAGUA,AGGAGCU,UCAACGG,CAAAUGC,UCACCAC,UAAGACG,GGAAGAC,GGCAGUG,UUGGCAA,AUGGCAC,CUUUGGU,CAGGUGA,GUGACUG,GGAGAGA,AAAGAAU,AUCCCUU,UCCCACA,GUAACAG,GAAUUGU,GGUUUAC,CCCCCAG	AGCAGCA,GGCAAGA	CAAAUGC	124	2	22	1
ENSG00000105198	LGALS13	UCGUGCA,CAAAGUG,AAAGAGG,GCAGGUU	NA	NA	NA	4	0	0	0
ENSG00000105202	FBL	ACAGUAU,UGAGUCU,UAAUAGU,GAGUCUU,GGAUGAG	AUGUGGG	NA	NA	5	0	1	0
ENSG00000105205	CLC	UCCUUGC,GAGAAAU,UGAAGUG,ACGUAGA	NA	NA	NA	4	0	0	0
ENSG00000105246	EBI3	AGCAGCA,UCACAGU,UGUGUGG,CAGCAGG,CACAGUG,GUGACUG,CUCCAUU,GGAGAGA,GGGUCUU,CAAAGCA,CUCACAC,GUCUUGC,GAGGCUG,UCUGGAG,ACUCCAG,CUCCCAC,CAGCAAA,ACAGGUG,UUCUAAU,AAUUUUA,CGAGGAC,GGGGUCC,GCUGUCU,GUGUGGC,GGAGGCA,CCCACGU,AUAUUAU,GUGACAG,CUCCAGC,CAGCAGA,AGGCAGG,UGUCUGG,GUGGCCC,UUAGAGA,AAAGGUA,GGCCCGG	GGCAAGA,ACCCGUA,CAAAUGC,UUUUUGC,GGAGACG,AACGGAA,GUGACUG,CUGGCUC,GGUUUAC	AGCAGCA,UCACAGU	GGCAAGA,CAAAUGC	36	2	9	2
ENSG00000105254	TBCB	AGGAGCU,UAAUGCU,CUCAAAC,GAGGGGC,GGGGCAG,GAGCUAA,GGGGUCC,AAAAAUC,UGAGUCU,GGGUUUA,GAGUCUU	GGAAGAC,GGAGUGU,AAGGCAC,AAUCACU	NA	NA	11	0	4	0
ENSG00000105258	POLR2I	UAUUACC	NA	NA	NA	1	0	0	0
ENSG00000105290	APLP1	AAGGUGC,GAAAUGU,CCUGCUG,CUCACAC,GAGGCUG,GUGGGGA,GAAACAU,GAGUUGG,AAAGAGG,CUGGGCA,CUGGGGG,CUAGGCU,UGGGAUC,CCAGGAG,GGGGAGC,GUGCCAC,AAAGAGC	UUUUUGC,CGGAUCC,CUGGCUC,AGGGUUG	NA	NA	17	0	4	0
ENSG00000105321	CCDC9	AGCAGCA,ACAGUAC,UUUUUGC,ACAUUCA,CCUUCAU,CAGCAGG,GAGUUGA,GGAAUGU,GGAGUGU,CCCUGAG,AGUGCAA,AUAAAGU,UCCAGUU,CUUUGGU,AGCCCUU,CUGGCUC,CUCCCAA,GGAGAGA,UCCCACA,ACUGGCC,GGUUUAC,GGGCCCC,CCCCCAG,ACACACC,AGUGCCG,CUCUGGG,UGGCCCU,UCCUAUA,CGAGGAG,CUGCCCC,GUCUGCC,GAGGGGC,GUCUUGC,AACCGUU,AGACGGG,ACUCCUC,CAGGCUC,GAGGCUG,GGGGCAG,UGACAUC,GUGGGGA,GCCCUGU,UUCAAGC,AGUGCUU,UCCAGAG,AACGCGC,GCUUCCU,AAUCCUU,AUCCUUU,UCCUUGC…	GAGGUAG,AAAGUGC,UGCAUUG,UUGGCAC,ACCCGUA,CAAAUGC,AGGUAGU,CCAGUGU,CAGUGCA,GGAAGAC,AUGGCAC,CGUGUCU,GAAAUGU,UCCCUUU,CCUUCAU,CAGCAGG,GAGUUGA,UGGUCCC,GUGACUG,CUCCAUU,CUGGCUC,GGGUCUU,ACUGGCC,GUAACAG,GGUUUAC,CCCCCAG	GGAGUGU,AGUGCAA,GGAGAGA,GGGCCCC,GAGGCUG,UGCCCUG,AGGACAC	GAGGUAG,ACCCGUA,CAGUGCA,CUGGCUC	127	7	26	4
ENSG00000105329	TGFB1	AAAGUGC,AAGGUGC,UCAAGUA,CAAAUGC,UGACCUA,CAGUAGU,CUACAGU,AAGGCAC,AGUGCAA,UGGUCCC,CCACAGG,GUAGUGU,GUGACUG,CUCCAUU,CUCCCAA,GGAGAGA,AAGUGCU,GGGCCCC,UAUCAGA,CCCCCAG,CUCUGGG,CCCCUGG,AUGACAC,CUUCACC,ACUCCUC,GGGGCAG,UCCAGAG,UAAGGCA,ACAGGUG,GGCACGG,GUGCCUG,AACUACU,GGGGUGG,GGGUGUU,CUGGGCA,GGGGGAA,GGAGGCA,GCCUGGG,GGCGGGG,GGUGGGC,UCAACAG,CCCACCU,GGAGGAG,GCGGGGC,GGCAGCG,AGGCAGG,AGGGUCU,CUGCAGC,UUCCUCG,AGUGAUC…	AGCAGCA,GUGCAAA,ACUAGAU,UCAACGG,ACCCGUA,CAGUGCA,AACAGUC,AAUACUG,UGGUCCC,UAUUGCU,AUAAAGU,UCCAGUU,CUCCCAA,AAAGAAU,GUAACAG,GAAUUGU	GGGCCCC,UAUCAGA,AUGACAC,GCGGGGC	AUAAAGU,UCCAGUU,CUCCCAA	60	4	16	3
ENSG00000105352	CEACAM4	GGCUCAG,CAGCAGG,CCACAGG,CAGGUGA,CUGGCUC,CUCUGGG,CCCUGUC,CAAGAGC,CAGGCUC,GCUUCCU,AUCCUUU,UCCUUGC,UUCUGCA,AACCUGU,GGUGGGC,CUCCAGC,GGGAGCU,CAGCAGA,AGGGUCU,CCCGUCC,AAAGAGC,CCCUCCG,ACCCAGA,CCUGUGC,CCCAGGG,UGGGGAA	ACUAGAU,UUGGCAA,GAUUGUC,GUGACUG,ACUGGCC,CCCCCAG	NA	NA	26	0	6	0
ENSG00000105355	PLIN3	AAAGUGC,GGCUCAG,GUAAACA,UCACCAC,UUUUUGC,GAAAUGU,AAUACUG,GGAGUGU,AAGGCAC,CCCUGAG,AGUGCAA,CAGGUGA,GAGAACU,CUCCCAA,AUCCCUU,AAGUGCU,CCCCCAG,CUGGACU,CAAGAGC,AGACGGG,GAGGCUG,AGUGCUG,UCCAGAG,CAAAGUG,UCUGGAG,UAAGGCA,ACUCCAG,UUCUGCA,ACAGGUG,AACUGGU,AAAUCCC,AUGGCGC,AGUAGAC,UCAACAG,AAGUCUU,UGAGGAC,CUACAAA,GGAGGAG,CCAGUAC,CCAUUAC,CCAGGAG,ACCCGGC,CUGCAGC,GAGCCCC,GAGCCCU,UCCUGAG,CUGCAGG,UCUGGAA,UUUCAAC,UGGGUGA…	GAGGUAG,GGCUCAG,AGGAGCU,UGCAUUG,ACAGUAC,AGGUAGU,CAGUGCA,UUGGCAA,CCUUCAU,AACAGUC,AAUCUCA,GAUUGUC,UGGUCCC,GAGAUGA,CGGAUCC,CUGGCUC,GAAUUGU,UAUCAGA	AAGGCAC,UAAGGCA	NA	53	2	18	0
ENSG00000105369	CD79A	CAGCAGG,GCUACAU,AGGUUAU,AUCACUA,CCCCCAG,UGGCCCU,GGGGUGC,GAGGGGC,GGUUACC,GAGGCUG,GGGGCAG,UGAAAGG,CUCCCAC,GAGCUGC,GGGGUGG,GGGGGAA,CUGGGGG,GCCUGGG,GGCGGGG,GGAAGCC,CCCACCU,GGAGGAG,GCGGGGC,GGCAGCG,UAGAGGA,GGGGAGC,GUGGCCC,GGAGUCC,GGCCCUG,GUGAGGU,UGGGACA,UUAGAGA,GAGAAGA,GCCUGGA,GUUAGGA,UCCCACC,UGGGGGA,AGGGAGG,GAGGCAG,CCCAGGG	CAGUAGU,GGAAGAC,AUAAAGU,GUGACUG,CUGGCUC,GGAGAGA,GAUAUGU,GUAACAG,AUCACUA,GGUUUAC	GAGGCUG	CUGGCUC	40	1	10	1
ENSG00000105370	LIM2	UCACAUU,GUCCAGA,GGGCCCC,AGACGGG,UCCAGAG,CAGUCCA,UUCUAAU,UGAGUCU,GGAUUUC,CCAGGAG,GAGUCUU,CUUCUCU,GAGCCCC,GAGCCCU,UAGGCCG,CCCUCCG,CAGGCCA	GCAGCAU,AGGUAGU,GGCAGUG	NA	NA	17	0	3	0
ENSG00000105376	ICAM5	GAGUUGA,UAUAAAG,GAGGGGC,CUUGGAG,UGAGUCU,CUGGGGG,AAAAACC,GAGUCUU,CGCCCUU	GGAAGAC,AGCCCUU,AAAGCUG	UAUAAAG	AAAGCUG	9	1	3	1
ENSG00000105388	CEACAM5	AGCUUAU,CAAAUGC,UUUUUGC,CAGUGCA,GAAAUGU,GUCAGUU,GGAGUGU,GAGAUGA,UGAAGCU,AAAGAAU,UAUCAGA,AUCCUUG,UUGUUCG,CUCUGGG,UAGACUG,CAAGAGC,GUCUUGC,UCAUGAU,AGACGGG,UUCAAGC,UGCAAAG,AUCCUUU,AAAUUUC,CAGCAAA,ACAGGUG,UAUUACC,AAAGUUU,UCAUUUG,AACUGGU,AAUUUUA,UUCAAAU,CUGGGCA,CAGUCUG,GGGUUUA,GUAUUCU,AAGACAU,CUUGUAU,AGUAGAC,AUAUUAU,GGAAGCC,GGUGCGG,GAGUCUU,CAGUUAC,AAUUAUU,ACUGUAG,UCCUGAG,UGCCAGC,GUUCAUG,GCUGGAU,GGAGUCC…	GAGGUAG,AUUGCAC,UCACAGU,GUAAACA,AGGUAGU,ACCCUGU,AAUCUCA,GAUUGUC,GCUACAU,AAGUCAC,AGUGGUU,UCCAGUU,CGGAUCC,AAUCACU	NA	NA	60	0	14	0
ENSG00000105392	CRX	GAGGUAG,AAAGUGC,AAGGUGC,AGCUGCC,UCACAUU,GGCUCAG,AGCACCA,CAAAUGC,UGACCUA,UCACCAC,CCAGUGU,CAGUGCA,UGUGUGG,GGAAGAC,ACCCUGU,CGUGUCU,GAAAUGU,CCUUCAU,GCUACAU,GGAAUGU,CACAGUG,UGGUCCC,GAGAUGA,CUUUGGU,CAGGUGA,GAGAACU,CUCCCAA,GGAGAGA,AAAGAAU,UCCCACA,AAGUGCU,AAUCACU,AUCACUA,GGGCCCC,AGGGUUG,CCCCCAG,ACACACC,CUCAAAC,CUGGACU,CUCACAC,UCCUAUA,GGUGGUC,UAGACUG,CCCCUGG,GCAUCCC,CUGCCCC,ACAAUAU,CCAGCAU,CCCUGUC,GUCUGCC…	AGCAGCA,AAGGUGC,AGCUGCC,UCACAGU,AGGAGCU,GUAAACA,ACCCGUA,ACAGUAC,GCAGCAU,UCACCAC,CAGUAGU,UAAGACG,UUUUUGC,GGAGACG,ACCCUGU,GGCAGUG,UUGGCAA,GAAAUGU,AACAGUC,AAUCUCA,GCUACAU,UGGUCCC,CAGGUGA,CGUACCG,CGGAUCC,AGCCCUU,CUGGCUC,AAAGAAU,ACUGGCC,GGGCCCC,CCCCCAG	NA	NA	178	0	31	0
ENSG00000170956	CEACAM3	GGCUCAG,CCAGUGU,CCACAGG,CUCCAUU,CUGGCUC,CUCUGGG,CCCUGUC,CAGGCUC,AUCCUUU,UUCUGCA,UGUGUCA,GUGUCAC,CUGGGGG,AGCAGCU,GGUGGGC,CUCCAGC,CUUCUCU,CUCAGGG,AUUCAUU,CCCUCCG,CCCAGGG,UGGGGAA	ACUAGAU,UUGGCAA,CAGGUGA,AGGUUAU,ACUGGCC,CCCCCAG	NA	NA	22	0	6	0
ENSG00000105398	SULT2A1	AAAGUGC,GGCUCAG,GUAAACA,AGGUAGU,UUUUUGC,GGAGUGU,CUCCAUU,CUCCCAA,AAGUGCU,GGUUUAC,AGGGUUG,CCCCCAG,GAUCAGA,ACAUUAC,UAGGUAU,GCAUCCC,CCUGUAC,GAAACAU,AACAAAC,AGUGCUG,UCUCCAA,AGUGCUU,CAAAGUG,UGCAAAG,AUCCUUU,ACCCUGG,AAACGGU,UAUUACC,UGUAUAA,AGCCAGU,UUCUUGU,UAUGGUU,UGGCCAC,GUGCCUG,AAUUUUA,UUGAUAA,CUUACAG,GUCAUUG,UGGAGAU,CAGUCUG,ACAAGGU,GGGAUCG,CUUGUAU,GCCUGGG,AGUAGAC,UUGGUUC,AAGUCUU,GUCACUC,GCACCAU,GAGGAUA…	GAGGUAG,GGCUCAG,CUACAGU,UUGGCAA,AACAGUC,AAUCUCA,UGGUCCC,GCUGGUG,CUCCAUU,GGACGGA,AGGGUUG	NA	NA	60	0	11	0
ENSG00000105401	CDC37	UUGGCAC,GGAGACG,GGAAGAC,GGCAGUG,UUGGCAA,GGAGAGA,UAAUGCU,GGGCCCC,CCCCCAG,GGUAGAC,CAAAGCA,CUGCCCC,AGCAGCG,GAAAACA,ACCUGGA,UGGCUGC,GGAAGCC,ACUCAAA,UAGAGGA,CAGCAGA,GCCCUUA,CUGCAGG,GCCUGGA,AGGGAGG,CAGACAG	ACCCGUA,UGUGCUU,GAGUUGA,AAGGCAC,CGUACCG	UUGGCAC,GGCAGUG,UUGGCAA,UAAUGCU,CAAAGCA	AAGGCAC	25	5	5	1
ENSG00000105427	CNFN	GGGGUGG,GGGUGUU,GGCAGCG,CCAGGAG,GGGUGGU,CCCUCCG,GAGGCAG,CCCAGGG	GUAACAG	NA	NA	8	0	1	0
ENSG00000105428	ZNRF4	AUUGCAC,GAAACAU,UUCAAAU,AACAUUC	UGACCUA,AGGGUUG	NA	NA	4	0	2	0
ENSG00000105514	RAB3D	GAGGUAG,AGCAGCA,AAAGUGC,AAGGUGC,UCACAUU,GGCUCAG,AUUGCAC,UCACAGU,ACUAGAU,GUAAACA,GGCAAGA,CAGUAGU,UUUUUGC,AACAGUC,CAGCAGG,ACUGCAU,GCUACAU,GUCAGUU,AAGGCAC,CCCUGAG,CACAGUG,GCUGGUG,CCACAGG,AACACUG,GUAGUGU,GAGAUGA,UGCAUAG,CUUUGGU,CAGGUGA,UGAAGCU,AGCCCUU,GUGACUG,CUCCAUU,GAGAACU,CUGGCUC,GGAGAGA,AUCCCUU,UCCCACA,GGGUCUU,GUAACAG,AAAGCUG,GGUUUAC,GGGCCCC,CCCCCAG,ACACACC,AAUGCCC,CUCAAAC,UCACACA,AUGUAAU,GAUCAGA…	AAGGUGC,GUGCAAA,GGCUCAG,ACUAGAU,AGCACCA,GUAAACA,GGCAAGA,UGCAUUG,ACCCGUA,ACAGUAC,GCAGCAU,CAAAUGC,UGACCUA,GUCCAGA,CAGUAGU,UUUUUGC,GGAGACG,UGUGUGG,GGAAGAC,GGCAGUG,UUGGCAA,CCUUCAU,UGUGCGU,AACAGUC,GAGUUGA,UAUUGCU,GCUGGUG,AGUGGUU,UGCAUAG,AACGGAA,AGCCCUU,GUGACUG,CUCCAUU,CUGGCUC,GGACGGA,GGAGAGA,AAAGAAU,AUCCCUU,UCCCACA,ACUGGCC,GUAACAG,AAAGCUG,GAAUUGU,GGUUUAC,AGGGUUG	AGCAGCA,GGCUCAG,UCACAGU,GUAAACA,AAGGCAC,CCCUGAG,GUAGUGU,GGCUCUG	GGCUCAG,GGCAAGA,UGCAUUG,CAAAUGC,UUGGCAA,UAUUGCU	229	8	45	6
ENSG00000105516	DBP	AGCUGCC,GGCUCAG,GGAAUGU,CCCUGAG,CCACAGG,AACGGAA,CUCCAUU,CUGGCUC,ACUGGCC,CUCUGGG,CCCCUGG,CUGCCCC,CCAGCAU,GAGGGGC,AAUGUUG,GGGGCAG,GGACCUG,AGCAGCG,UUUGCAC,ACUCCAG,CAGUCCA,CAGCAAA,GAGCUGC,AGCCAGU,GGGCGUA,GAGAACC,AAAAAUC,ACCUGGA,GACCUGG,CUGGGGG,GGCGGGG,GCAGGUU,GCGGAGG,AAGUCUU,GAGGAUA,CUCCAGC,UCAUUCG,GGAGGAG,ACUGGCU,CCAGGAG,GGCUCUG,GGGAGCU,GCCCUUA,ACCCGGC,CGUCGCC,AGGGUCU,CUGCAGC,CCUUCUG,CCGGAGC,GGCAGGG…	UCACAUU,ACUAGAU,UGCAUUG,UCACCAC,CCAGUGU,GGAAGAC,GGCAGUG,UUGGCAA,GAAAUGU,GAGUUGA,AAAGAAU	GGAAUGU,CCACAGG,CUGGCUC,GAGGGGC,GGCUCUG	ACUAGAU,GGAAGAC,GAAAUGU	54	5	11	3
ENSG00000105519	CAPS	AGCAGCA,CAGCAGG,CCACAGG,CUCCAUU,GGAGAGA,GGGCCCC,CCCCCAG,CCUGCUG,CUCUGGG,CUGCCCC,GAGGGGC,GGGGCAG,GUGGGGA,GGACCUG,GCUUCCU,GAUUGGU,CUCCCAC,AGCCAGU,GGUCUAG,GGCUGCG,UUCAAAU,GGGGUGG,CUGGGCA,GGGGUCC,ACCUGGA,GGGGGAA,GACCUGG,CUGGGGG,GGGAUCG,GUGUGGC,UGGCUGC,UUAGGAU,GCCUGGG,GGCGGGG,CGGGGAU,GUGACAG,CCCACCU,GGUGCGG,GCGGGGC,CCAGGAG,GGGGAGC,CUGCAGC,CACACCU,UCCUGAG,GGCAGGG,GGGUGGU,UUUCAAC,GUUAGGA,UCCCACC,AGGAUGU…	ACUAGAU,ACCCGUA,CAAAUGC,GGAAGAC,AUAAAGU,GUGACUG,CUCCAUU,GGUUUAC	NA	NA	59	0	8	0
ENSG00000105538	RASIP1	UCACAUU,UAUUGCU,CUCCCAA,UUCAAGC,CUCCCAC,AAGAACC,CCCACCU,AACAUUC,GGCAUUG,UCCCACC	GCAGCAU,UGGUCCC,GGUUUAC	UAUUGCU	NA	10	1	3	0
ENSG00000105607	GCDH	GCAGCAU,CUACAGU,UCCCUUU,AAGGCAC,UCCCACA,CCCCCAG,CCAGCAU,CAAGAGC,GAGGGGC,AAAUGGU,GCUUCCU,UAAGGCA,UUCUAAU,AGAUGUG,GUCUCUG,UUGAUAA,GGGGUCC,AAAAAUC,GCAGGUU,GUCACUC,CUGCUCA,CUCCAGC,CAGCAGA,CUGCAGC,CGGCCUG,UUCCUCG,CAGCUGG,GGAGUCC,GUGAGGU,UCCCACC,AAAAGUA,UCUCAAG,AGGGAGG,AAACCGU	UCAAGUA,GGAAGAC,GAUUGUC,AAUACUG	AAGGCAC,UAAGGCA	NA	34	2	4	0
ENSG00000105612	DNASE2	AAAGUGC,UCAAGUA,AGGAGCU,UCACCAC,UUUUUGC,AAGGCAC,AGCCCUU,CUGGCUC,CUCCCAA,AAGUGCU,AGUGCCG,GGUAGAC,CGAGGAG,UAGACUG,CUGCCCC,CUAGUAG,GUCUUGC,ACUCCUC,UCAUACA,GAAACAU,AGUGCUG,UUCAAGC,CAAAGUG,UAAGGCA,UUUGCAC,UUGACAC,UGAAGUG,AGAUGUG,AACUGGU,UUCCAUA,UGGCCAC,GUGCCUG,AAUUUUA,GACCAUG,UGUGUCA,GUGUCAC,CUAGUAA,GCCUGGG,UGAAACA,AGUAGAC,AUGUCUG,GACAACU,ACUGUGU,UUUGCAA,GAGUCUU,GCCCUUA,GAGCCCC,GUGCCAC,UGUCUGG,GAGCCCU…	UCAACGG,ACCCUGU,AACAGUC,CAGCAGG,AAUCUCA,GGAGUGU,UGGUCCC,AGGGUUG	AAGGCAC,UAAGGCA	NA	59	2	8	0
ENSG00000105617	LENG1	CCAGUGU,UUUUUGC,GGAAGAC,UGUGCGU,UGGUCCC,CCACAGG,CAGGUGA,CUCCCAA,GAAUUGU,GCAUCCC,CUGCCCC,UUGGUCC,CUUCACC,GCCCUGU,AGCAGCG,ACCCUGG,CUCCCAC,GAGUGUG,UCAUUUG,GUGCCUG,ACCUGGA,UGUCUGC,CUGGGGG,UCCCUCU,GGAGGAG,UGCCCUG,GGCAGCG,UGUCUGG,UUCCUCG,CAGCUGG,GGCCCUG,GGAUGAG,CUGUUGA,GAAGGAA,AGGGAGG,GGCCCGG,CCAGUGC,GCAGGGG,GAGUACC,CCCAGGG,CUCCUGC	ACUAGAU,GAGUUGA,UGGUCCC,GUAGUGU,CAGGUGA,CGUACCG,GGAGAGA,GGGUCUU,GUAACAG,GGUUUAC	UUUUUGC,GGAAGAC	CGUACCG	41	2	10	1
ENSG00000105641	SLC5A5	AGCAGCA,AGCUUAU,GGCUCAG,UGCAUUG,CAGUAGU,UGUGUGG,ACCCUGU,GUCAGUU,AAUACUG,UGCAUAG,CAGGUGA,UGAAGCU,AGCCCUU,CUCCAUU,AAUCACU,AUGUGGG,GGGCCCC,AUCCUUG,CUCAAAC,GGUAGAC,AUACAAG,UGGCCCU,GGUGGUC,CCCUGUC,CAAGAGC,UGCAUAU,GGUUGUC,CUUCACC,GAGGCUG,UGACAUC,GUGGGGA,UACAAAG,UGCAAAG,AAUCCUU,AGCAGCG,AAAUUUC,ACUCCAG,CAGUCCA,GAGAAAU,AAACGGU,UCAUUUG,UGAGAAU,AAAGAGG,GGGCGUA,AUGCAUU,GUCUCUG,CUGGGCA,GGGGUCC,AAAAAUC,ACCUGGA…	GUGCAAA,AUUGCAC,CAAAUGC,UAAGACG,GGCAGUG,UUGGCAA,GAUUGUC,GAGUUGA,GUCAGUU,AGUGGUU,GAGAUGA,CUGGCUC,AAUCACU	NA	NA	94	0	13	0
ENSG00000105642	KCNN1	AAAGUGC,UCACAUU,GGCUCAG,AGGUAGU,UCACCAC,ACAUUCA,CAGCAGG,AAUCUCA,CACAGUG,UGGUCCC,UCCAGUU,CAGGUGA,CUCCCAA,GGAGAGA,UCCCACA,AAGUGCU,GGGCCCC,UAUCAGA,CCCCCAG,CCUGCUG,CUCUGGG,UGGCCCU,CUCACAC,UAGACUG,CCCCUGG,CUGACUC,GAGGGGC,GAGGCUG,GGGGCAG,UGACAUC,GGACCUG,GAAACAU,ACUCAGC,AGUGCUG,UUCAAGC,AGUGCCU,UCUUGAG,CAAAGUG,ACAUCAC,AUGCACC,CAGUCCA,ACAGGUG,AAGUAGC,GGUUGAC,AGCCAGU,CUUGUGU,AAUUUUA,UGUGUCA,GGGUGUU,CUGGGCA…	ACCCGUA,GCAGCAU,UUUUUGC,GGAGACG,GGAAGAC,ACCCUGU,GGCAGUG,UUGGCAA,AUGGCAC,UCCCUUU,AACAGUC,AAUCUCA,UGGUCCC,AUGGCUU,AUAAAGU,UCCAGUU,GUGACUG,CUGGCUC,GGAGAGA,AAAGAAU,AUCCCUU,AGGGUUG	UAUCAGA,CCUGCUG	UCCAGUU	91	2	22	1
ENSG00000105647	PIK3R2	AGCAGCA,AAAGUGC,GUAAACA,UUUUUGC,GGCAGUG,GGAGUGU,AUGGCUU,CGUACCG,CUCCCAA,GGAGAGA,AAGUGCU,AAUGCCC,GAUCGAC,GGGGUGC,CCCCUGG,CAAGAGC,UUCCUAG,GAGGGGC,AGACGGG,GGGGCAG,AUCAUAC,GUGGGGA,GCCCUGU,GGACCUG,AGUGCUG,CAAAGUG,UCUGGAG,UUUGCAC,GAGAAAU,AAGUAGC,GGCACGG,AAAGAGG,UGGCCAC,GAGAACC,GUGCCUG,AAUUUUA,GGGGUGG,AAAAAUC,GGGGGAA,UCCCUCU,GCCUGGG,GGCGGGG,AGUAGAC,GGUGGGC,CUGCUCA,UGAGGAC,CAAAACU,GGAGGAG,CCAGUAC,UUUGCAA…	GAGGUAG,GGCUCAG,ACCCGUA,CAAAUGC,AGGUAGU,GGAAGAC,UGUGCGU,AACAGUC,AAUCUCA,GAUUGUC,CACAGUG,UGGUCCC,AUAAAGU,AAAGAAU,GUAACAG,AUCACUA	GUAAACA,AUGGCUU	GGCUCAG	75	2	16	1
ENSG00000105649	RAB3A	GGAAGAC,AAGUCAC,GUAGUGU,GGGUCUU,GGGCCCC,CCCCUGG,ACAAUAU,GAGGGGC,CUUCACC,GGGGCAG,UGACAUC,CAUGGAU,GUGGGGA,UCACAGG,UUGACAC,CUUGUGU,UGGCCAC,AAUUUUA,AGCCUGC,GGGGUCC,GGGGGAA,CUGGGGG,GCCUGGG,GGCGGGG,GGUGGGC,GACAACU,CAAAACU,GGGGAGC,UGCUCAC,GGCAGGG,GCAGGAC,GGGUGGU,CGGUGCU,GGAUGAG,UGGGUGA,UGGGGGA,UCACAAG,GGCCCGG,GCAGGGG,CCCAGGG,CAGGCCA,UGGGGAA	GGAAGAC,UAUUGCU,AACGGAA,CGUACCG,AAAGAAU,CCCCCAG	GUAGUGU,UGACAUC	UAUUGCU	42	2	6	1
ENSG00000105677	TMEM147	AAUACUG,GGAGUGU,ACUGUUU,AACCUGG,ACAUCAC,ACCUGGA,AGGCAGG,GGCAGGG,AAAGGUA,GAGGCAG	GAGGUAG,GAGAUGA,ACAGUAU,UCCCACA	ACUGUUU	ACAGUAU	10	1	4	1
ENSG00000105679	GAPDHS	UCACCAC,CCCCUGG,ACUGUUU,GGAGGCA,UUCCGGC,CACUGUU,GCUGGAU,GAAGGAA	ACAGUAU,AAAGAAU	NA	NA	8	0	2	0
ENSG00000105722	ERF	AGCUGCC,AGGAGCU,ACAUUCA,ACUGCAU,AAGGCAC,UCCAGUU,AGCCCUU,AUGUGGG,CCUGCUG,AUACAAG,UAUAAAG,GGGGUGC,CCCCUGG,GCAUCCC,GAGGGGC,GGGGCAG,GUGGGGA,UCUCCAA,UAAGGCA,GAUUGUA,CAGUCCA,GAGAAAU,CAGCAAA,GAGCUGC,AAAGUUU,UUCAAAU,GGGGUGG,GGGUGUU,CUGGGCA,AGCAGCU,GGAGGCA,UUGGUUC,CUCCAGC,GGAGGAG,GGUGCGG,GCGGGGC,GGGGAGC,AGGCAGG,GUGGCCC,GGCAGGG,CAGCUGG,CGGUGCU,AGCAAAA,AGGGAGG,CCCUCCG,GAGGCAG,CAGUCCU,GUUUUGA,UGUAAUA	UCACCAC,GGAAGAC,GGCAGUG,AUGGCAC,UCCCUUU,GGAGUGU,AUAAAGU,AAAGAAU,AAAGCUG,AUCACUA	ACAUUCA,AAGGCAC,UCCAGUU,AUACAAG,CCCCUGG,GAGGGGC,UAAGGCA	GGAAGAC,AUGGCAC,UCCCUUU,AAAGAAU	49	7	10	4
ENSG00000105723	GSK3A	AGGAGCU,GGAGACG,ACCCUGU,GCUGGUG,CCACAGG,GGACGGA,UGGCCCU,GGGGUGC,CCCCUGG,CUGCCCC,CCCUGUC,GAGGGGC,AGACGGG,GAGGCUG,GGGGCAG,GUGGGGA,UCUGGAG,CUAGUCC,GGGGUGG,ACAAGGU,GGGGGAA,CUUGGGC,CUGGGGG,AAGACAU,UCCCUCU,GGCGGGG,AGUAGAC,GGAGGAG,ACUGUGU,GCGGGGC,UGAACGG,CUUCUCU,CUCUUCC,CCUUCUG,GGCCCUG,CCUUCUU,UGGGGGA,AGGGAGG,CCCUCCG	ACUAGAU,AGGUAGU,UAAGACG,GGAAGAC,AAUCUCA,UGUGCUU,GGAGUGU,AUAAAGU,CUGGCUC,GGAGAGA,AAAGAAU,AUCACUA	GAGGCUG	CUGGCUC	39	1	12	1
ENSG00000105738	SIPA1L3	AAAGUGC,GGCUCAG,UCACAGU,AGGAGCU,CCAGUGU,UUUUUGC,GGAGACG,UGUGUGG,UGUGCGU,CAGCAGG,AAUCUCA,CACAGUG,UGGUCCC,UAUUGCU,GCUGGUG,CCACAGG,GAGAUGA,CUGGCUC,CUCCCAA,GGAGAGA,AAAGAAU,AAGUGCU,GGGCCCC,AGGGUUG,CCCCCAG,CCUGCUG,CUCAAAC,CUCUGGG,GGGGUGC,CCCUGUC,UUGGUCC,CUGACUC,GAGGGGC,GCUCGGU,ACUCCUC,GAGGCUG,GGGGCAG,GUGGGGA,GCCCUGU,CUUGGAG,GAAACAU,AGUGCCU,UCGUGCA,UCUGGAG,UGCAAAG,AAUCCUU,UCACAGG,UUUGCAC,CUCCCAC,AAACGGU…	ACUAGAU,GUAAACA,GGCAAGA,ACCCGUA,GGAGACG,GGAAGAC,UUGGCAA,AACAGUC,UGUGCUU,GCUACAU,GGAGUGU,UGGUCCC,AUAAAGU,GUAGUGU,CAGGUGA,UGAAGCU,AGCCCUU,GUGACUG,CUGGCUC,GGAGAGA,AUCCCUU,GUAACAG,AUCACUA,GGUUUAC,AGGGUUG,CCCCCAG	AAAGUGC,UCACAGU,AAUCUCA,CACAGUG,UAUUGCU,CCACAGG,AAAGAAU,AAGUGCU,GAAACAU,UGAAACA,UGAGGAC	ACUAGAU,GGCAAGA,GGAGACG,AACAGUC,GCUACAU,AGGGUUG	124	11	26	6
ENSG00000105767	CADM4	GUGCAAA,UUUUUGC,UGUGUGG,GGCAGUG,AUGGCUU,GCUGGUG,AGUGGUU,GGAGAGA,GGGCCCC,AGGGUUG,CCCCCAG,CUGGACU,CUCUGGG,UGGCCCU,GGGGUGC,GGUGGUC,CCCCUGG,CUGCCCC,AUGACAC,AUAUAAC,UCAUACA,AACCUGG,UGUCUUU,GGACCUG,CAAAGUG,UGCAAAG,UCCUUGC,CUUACAG,GGUCUAG,CUGGGCA,GGGGUCC,UGGAGAU,GGGGGAA,GCUGUCU,GACCUGG,CUGGGGG,GUGUGGC,GGUGGGC,AUAUUAU,UGCAGCU,GGAGGAG,UUUGCAA,UAAUAUC,GGUGGUU,CCAGGAG,CAGGAAC,UAGUGAG,GCCCUUA,GGGGAGC,CAGCUGG…	AGGAGCU,ACCCGUA,CCACAGG,CUCCCAA,GGAGAGA,AAAGAAU,UCCCACA,AUCACUA,CCCCCAG	GUGCAAA,GGCAGUG,AUGGCUU,GGAGAGA,CUGGACU,AUGACAC,AUAUAAC	AGGAGCU,ACCCGUA,CCACAGG,CUCCCAA	59	7	9	4
ENSG00000005421	PON1	GAGGUAG,UCAAGUA,GGCAAGA,CAAAUGC,CAGUAGU,AUGGCAC,UGUGCUU,AAGUCAC,AACACUG,AUAAAGU,CUUUGGU,CAGGUGA,CUCCCAA,AGGUUAU,AUCACUA,ACACACC,CUCAAAC,UCAUAGA,UCACACA,UCCUAUA,CCCCUGG,CCAGCAU,CUGACUC,UUCCUAG,UGCAUAU,UCAUGAU,GAGGCUG,UGACAUC,GAAGGUC,AACAAAC,UUCAAGC,AGUGCUU,GCUUCCU,ACUCCAG,AUGUGCC,GAGAAAU,GGGUAAG,GAGUUGG,UUCUAAU,UAUGGUU,AAGAACC,AAUUUUA,UGUGUCA,GUGUCAC,UUGAUAA,ACACACU,UUCAAAU,GAGCUAA,CUGGGCA,GGGGUCC…	AAGGUGC,GUGCAAA,UCAACGG,CGUGUCU,UGGUCCC,GCUGGUG,UGCAUAG,CUUUGGU,CUGGCUC,AGGUUAU,AAAGAAU,AUCCCUU,GUAACAG,CCCCCAG	UCAAGUA	UCAACGG	90	1	14	1
ENSG00000019991	HGF	GAGGUAG,AGCAGCA,AAAGUGC,GUGCAAA,AGCUUAU,AUUGCAC,UCAAGUA,UCACAGU,ACUAGAU,GUAAACA,UGCAUUG,UUGGCAC,ACAGUAC,GUCCAGA,CCAGUGU,CAGUAGU,UUUUUGC,GGAGACG,ACCCUGU,GGCAGUG,ACAUUCA,UUGGCAA,AUGGCAC,GAAAUGU,UCCCUUU,AACAGUC,AAUCUCA,GAGUUGA,AAGUCAC,AAUACUG,CACAGUG,AGUGCAA,CCACAGG,AACACUG,AUAAAGU,GUAGUGU,ACAGUAU,UCCAGUU,CUCCAUU,CUCCCAA,AAAGAAU,UCCCACA,GAUAUGU,UAAUGCU,GAAUUGU,AAUCACU,GGUUUAC,AUGUGGG,AUAAUAC,UAUAAUA…	AAAGUGC,AAGGUGC,GUGCAAA,GGCUCAG,AUUGCAC,AGGAGCU,ACUAGAU,GGCAAGA,UCAACGG,CAAAUGC,UGACCUA,UAAGACG,UUUUUGC,CAGUGCA,GGAGACG,UGUGUGG,ACAUUCA,AUGGCAC,CGUGUCU,UCCCUUU,AACAGUC,UGUGCUU,GAUUGUC,GCUACAU,GUCAGUU,AAGGCAC,UGGUCCC,UAUUGCU,GCUGGUG,CCACAGG,GAGAUGA,UGCAUAG,CAGGUGA,CGGAUCC,CUCCCAA,AAAGCUG,GAAUUGU,AUGUGGG,AGGGUUG,CCCCCAG	GUGCAAA,AGCUUAU,UCAAGUA,UCACAGU,ACAGUAC,CCAGUGU,ACAUUCA,UCCCUUU,CACAGUG,CCACAGG,AACACUG,AUAAAGU,ACAGUAU,GAUAUGU,AUAAUAC,UAUAAUA,GGUAGAC,AUACAAG,AACAAAC,UUGAUAA,UGAAACA,UAAUACA,UGAGGAC,AACAUUC	AAAGUGC,AUUGCAC,ACUAGAU,GGCAAGA,UCAACGG,GGAGACG,ACAUUCA,CGUGUCU,UCCCUUU,GCUGGUG,CCACAGG,UGCAUAG,CAGGUGA,AUGUGGG	183	24	40	14
ENSG00000078967	UBE2D4	AGCAGCA,AAAGUGC,GGCUCAG,UCACAGU,AGCACCA,GGCAAGA,UGCAUUG,UUGGCAC,GCAGCAU,CAAAUGC,UGACCUA,GUCCAGA,CCAGUGU,CAGUAGU,GGAAGAC,GGCAGUG,UUGGCAA,AUGGCAC,GAAAUGU,UCCCUUU,CAGCAGG,AAUCUCA,UGUGCUU,CCCUGAG,CACAGUG,AUGGCUU,CCACAGG,AACACUG,GAGAUGA,UCCAGUU,CAGGUGA,UGAAGCU,CUCCAUU,GGAGAGA,UCCCACA,GUAACAG,AAGUGCU,GAAUUGU,AUGUGGG,AGGGUUG,AUCCUUG,UUGUUCG,CUGGACU,AUACAAG,CUCUGGG,CAAAGCA,GGGGUGC,CUCACAC,UCCUAUA,ACAUUAC…	AGCAGCA,GUGCAAA,AGCUGCC,UCAAGUA,AGGAGCU,ACUAGAU,GUAAACA,GGCAAGA,UGCAUUG,ACCCGUA,CAAAUGC,GUCCAGA,UUUUUGC,GGAGACG,GGAAGAC,GGCAGUG,UUGGCAA,AUGGCAC,AACAGUC,GUCAGUU,AAGUCAC,UGCAUAG,CUUUGGU,CAGGUGA,CGUACCG,CGGAUCC,AGCCCUU,GUGACUG,GAGAACU,CUGGCUC,GGAGAGA,UCCCACA,GUAACAG,AUCACUA,GGUUUAC,AGGGUUG,CCCCCAG	UUGGCAC,UUGGCAA,AAUCUCA	NA	213	3	37	0
ENSG00000002745	WNT16	UCACAGU,GCAGCAU,UAAGACG,ACAUUCA,AUGGCAC,AACAGUC,AAGUCAC,AAUACUG,AAGGCAC,CACAGUG,UAUUGCU,AACACUG,ACAGUAU,UCCAGUU,CUUUGGU,CUCCCAA,AUCACUA,CCCCCAG,AUAAUAC,UAUAAUA,GAUCAGA,CUCUGGG,ACAUUAC,ACUGUUU,AAUGUUG,AUAUAAC,CCUGUAC,GGGGCAG,UGAAAGG,GUGGGGA,UGUCUUU,GCCCUGU,GAAACAU,GAGUAUU,UCCAGAG,UACAAAG,UAAGACU,UCCUUGC,UUUGCAC,CUCCCAC,GAGAAAU,GGGUAAG,GUAUGUU,UGUAUAA,GUUAAUG,AGAUAAA,UUCUUGU,AAAGAGG,AAAACUG,UUCCAUA…	UCAAGUA,GGCAAGA,CUACAGU,GGAGACG,ACAUUCA,AUGGCAC,UCCCUUU,AGUGCAA,UGGUCCC,GAGAUGA,ACAGUAU,UGCAUAG,AGGUUAU,GGACGGA,GAAUUGU,AAUCACU,GGUUUAC,AUGUGGG,AGGGUUG	GCAGCAU,UAUAAUA	UCAAGUA,ACAUUCA	94	2	19	2
ENSG00000158516	CPA2	GGCUCUG	NA	NA	NA	1	0	0	0
ENSG00000105793	GTPBP10	GAGGUAG,AAAGUGC,GUGCAAA,AGCUUAU,UCACAUU,GGCUCAG,GUAAACA,GGCAAGA,UGCAUUG,GCAGCAU,UGACCUA,UCACCAC,GUCCAGA,UUUUUGC,CAGUGCA,CUACAGU,ACCCUGU,GGCAGUG,ACAUUCA,AUGGCAC,UCCCUUU,CCUUCAU,AACAGUC,AAUCUCA,UGUGCUU,GAUUGUC,GUCAGUU,AAUACUG,GGAAUGU,GGAGUGU,AAGGCAC,CACAGUG,AGUGCAA,UAUUGCU,CCACAGG,AACACUG,GAGAUGA,ACAGUAU,UCCAGUU,AGCCCUU,CUCCAUU,GAGAACU,CUCCCAA,GGAGAGA,AAAGAAU,GGGUCUU,GUAACAG,AAAGCUG,AAGUGCU,GAAUUGU…	GAGGUAG,AGCAGCA,AAGGUGC,GGCUCAG,AUUGCAC,UCAAGUA,UCACAGU,ACUAGAU,AGCACCA,GUAAACA,ACCCGUA,ACAGUAC,GCAGCAU,AGGUAGU,GUCCAGA,UAAGACG,CAGUGCA,CUACAGU,GGAGACG,GGAAGAC,ACAUUCA,UUGGCAA,AUGGCAC,GAAAUGU,UCCCUUU,AACAGUC,AAUCUCA,GCUACAU,GUCAGUU,AAUACUG,CCCUGAG,UGGUCCC,GCUGGUG,AGUGGUU,CCACAGG,GAGAUGA,ACAGUAU,UCCAGUU,UGCAUAG,AACGGAA,CUUUGGU,CUGGCUC,CUCCCAA,AGGUUAU,GGACGGA,AAAGAAU,UCCCACA,ACUGGCC,AAAGCUG,GAAUUGU…	AGCUUAU,UCACAUU,UAUUGCU,AUAAUAC,UAUAAUA,UCAUGAU,AACAAAC,UAAUACA,AAUCUCU	AUUGCAC,GCAGCAU,ACAUUCA,GCUGGUG	273	9	57	4
ENSG00000105825	TFPI2	AGCAGCA,AAAGUGC,UCACAUU,UCACAGU,GUAAACA,UGCAUUG,GAAAUGU,ACUGCAU,CACAGUG,AGUGGUU,AACACUG,ACAGUAU,UGCAUAG,CUGGCUC,AAAGAAU,GGUUUAC,CUCAAAC,GGUAGAC,AUGUAAU,CUCACAC,ACAAUAU,UGCAUAU,AUAUAAC,ACUCCUC,GUGGGGA,UUAUGCA,UGUCUUU,GCCCUGU,UCUCCAA,AAAUGGU,UCCUUGC,AGCAGCG,AAAUUUC,UUUGCAC,ACUGCAG,GAUUGGU,CUAGUCC,UAUUACC,UGUAUAA,GUUAAUG,GAAAACA,AGAUAAA,AACUGGU,AAAACUG,AUGCAUU,AAUUUUA,GACCAUG,AAAUCCC,AACUACU,GUCAUUG…	GGCUCAG,GGCAAGA,GCAGCAU,CAAAUGC,UUUUUGC,GGAGACG,AACAGUC,GAGUUGA,GCUACAU,GUCAGUU,UGCAUAG,CGGAUCC,AGGUUAU,GGAGAGA,AUGUGGG	UCACAUU	GCAGCAU	77	1	15	1
ENSG00000105829	BET1	GUGCAAA,UCACAUU,UCAAGUA,ACAUUCA,UUGGCAA,GAAAUGU,AACAGUC,ACUGCAU,GAGUUGA,AAGUCAC,AAUACUG,GGAAUGU,CACAGUG,AUAAAGU,ACAGUAU,UGCAUAG,CUUUGGU,UGAAGCU,GAGAACU,CUCCCAA,AGGUUAU,AAAGAAU,UAAUGCU,GGGCCCC,AUAAUAC,CUCAAAC,UAUAAUA,AAGUUGU,UAUAAAG,CUCACAC,ACAAUAU,CAAGAGC,GUCUGCC,GAGGGGC,UGCAUAU,AAUGUUG,CAGGCUC,AACCUGG,AACAAAC,UCUCCAA,AGUGCCU,CAAAGUG,AAAUGGU,GAUUGUA,ACUGCAG,CUCCCAC,CAGCAAA,AAAGUUU,GUUAAUG,GAAAACA…	UCAACGG,ACAGUAC,GCAGCAU,UUUUUGC,GGAGACG,GGAAGAC,ACAUUCA,CGUGUCU,GAAAUGU,UCCCUUU,GAUUGUC,GCUACAU,AAGGCAC,UGGUCCC,GCUGGUG,CCACAGG,GAGAUGA,CGGAUCC,AGGUUAU,UCCCACA,ACUGGCC,AAAGCUG,GAAUUGU,GGUUUAC,AUGUGGG	UCACAUU,GGAAUGU,AUAAAGU,ACAGUAU,AAAGAAU,CUCCCAC	GCAGCAU,CGUGUCU,GAAAUGU,GCUACAU,GGUUUAC,AUGUGGG	88	6	25	6
ENSG00000105835	NAMPT	UCACAUU,AUUGCAC,UCAAGUA,UCACAGU,UUGGCAC,GGAAGAC,UUGGCAA,AUGGCAC,GAAAUGU,AAUCUCA,UGUGCUU,GUCAGUU,AAGUCAC,AAUACUG,GGAAUGU,AAGGCAC,AUGGCUU,CCACAGG,AACACUG,UCCAGUU,UGAAGCU,CUCCAUU,AGGUUAU,AAAGAAU,AAAGCUG,UAAUGCU,AAGUGCU,AAUCACU,ACACACC,AUAAUAC,UAUAAUA,AUGUAAU,AUACAAG,UAUAAAG,ACAUUAC,UAGACUG,ACAAUAU,CAAGAGC,CUAGUAG,UUCCUAG,UGCAUAU,UUUGCGA,GGUUGUC,AACCGUU,AUAUAAC,GGGGCAG,AUCAUAC,UGAAAGG,CAUGGAU,UUAUGCA…	ACUAGAU,AGCACCA,GGCAAGA,UCAACGG,UUGGCAC,GCAGCAU,UGACCUA,ACCCUGU,ACAUUCA,AUGGCAC,GAAAUGU,GAUUGUC,GCUACAU,AAGGCAC,AGUGGUU,GAGAUGA,UGCAUAG,CGUACCG,CGGAUCC,AGGUUAU,AAAGCUG,AGGGUUG	UCAAGUA,UUGGCAC,UUGGCAA,GGAAUGU,AUGGCUU,AUACAAG,UAAGGCA	UCAACGG,GAAAUGU	134	7	22	2
ENSG00000105849	TWISTNB	AAGGUGC,GUGCAAA,UCACAUU,UCAAGUA,GUAAACA,UGCAUUG,UUGGCAC,GCAGCAU,UCACCAC,UUUUUGC,UGUGUGG,GGAAGAC,ACAUUCA,UUGGCAA,GAAAUGU,AACAGUC,AAUCUCA,UGUGCUU,GAUUGUC,GCUACAU,GUCAGUU,AAUACUG,GGAAUGU,AAGGCAC,CACAGUG,AGUGCAA,AUAAAGU,CUUUGGU,UGAAGCU,AGCCCUU,AGGUUAU,GGAGAGA,AAAGAAU,AUCCCUU,UCCCACA,ACUGGCC,GUAACAG,GAAUUGU,AUCACUA,AGGGUUG,ACAUAGA,AUAAUAC,CUCAAAC,UAUAAUA,AUGUAAU,AUACAAG,UAUAAAG,ACAUUAC,UAGACUG,GCAUCCC…	GGCUCAG,UCAAGUA,UCAACGG,ACCCGUA,GCAGCAU,GUCCAGA,CCAGUGU,CAGUAGU,CAGUGCA,GGAGACG,ACCCUGU,ACAUUCA,CGUGUCU,GAAAUGU,UCCCUUU,GAUUGUC,GCUACAU,GUCAGUU,CCCUGAG,AUGGCUU,AGUGGUU,CCACAGG,GAGAUGA,ACAGUAU,CUUUGGU,CGUACCG,CGGAUCC,CUCCCAA,AGGUUAU,AUCCCUU,UCCCACA,AAAGCUG,AAUCACU	UUGGCAA,AAUACUG,AUAAAGU,UAUAAAG	CGUGUCU,GAGAUGA,AAAGCUG	164	4	33	3
ENSG00000105855	ITGB8	GAGGUAG,AGCAGCA,AAAGUGC,GUGCAAA,AGCUUAU,AGCUGCC,UCACAUU,GGCUCAG,AUUGCAC,UCAAGUA,UCACAGU,AGGAGCU,GUAAACA,GGCAAGA,UGCAUUG,UUGGCAC,ACAGUAC,CAAAUGC,UCACCAC,GUCCAGA,CCAGUGU,CAGUAGU,UAAGACG,CAGUGCA,CUACAGU,GGAAGAC,ACCCUGU,GGCAGUG,ACAUUCA,UUGGCAA,AUGGCAC,GAAAUGU,UCCCUUU,CCUUCAU,UGUGCGU,AACAGUC,CAGCAGG,AAUCUCA,ACUGCAU,GAUUGUC,GAGUUGA,GCUACAU,GUCAGUU,GGAGUGU,CACAGUG,AGUGCAA,UGGUCCC,UAUUGCU,AACACUG,AUAAAGU…	GAGGUAG,AAAGUGC,AAGGUGC,GUGCAAA,GGCUCAG,AUUGCAC,UCACAGU,GUAAACA,GGCAAGA,UCAACGG,ACCCGUA,ACAGUAC,GCAGCAU,CAAAUGC,UGACCUA,UCACCAC,GUCCAGA,CCAGUGU,CAGUAGU,UAAGACG,UUUUUGC,CAGUGCA,CUACAGU,GGAGACG,ACCCUGU,ACAUUCA,UUGGCAA,AUGGCAC,CGUGUCU,UCCCUUU,AACAGUC,CAGCAGG,GAUUGUC,GAGUUGA,GCUACAU,GUCAGUU,AAGUCAC,AAUACUG,GGAGUGU,AGUGCAA,UAUUGCU,GCUGGUG,AGUGGUU,CCACAGG,GUAGUGU,UGCAUAG,AACGGAA,CUUUGGU,CAGGUGA,CGUACCG…	GAGGUAG,AAAGUGC,GUGCAAA,AGCUGCC,UCAAGUA,UCACAGU,AGGAGCU,ACAGUAC,CAGUAGU,CAGUGCA,CUACAGU,GGAAGAC,ACCCUGU,GGCAGUG,ACAUUCA,UUGGCAA,AUGGCAC,GCUACAU,AGUGCAA,AUAAAGU,GUAGUGU,GAGAUGA,ACAGUAU,UCCAGUU,GUGACUG,AAGUGCU,CUCAAAC,UCAUAGA,CUCUGGG,ACCCUGG,AUGCCUU,UACAGUU,UGAAACA,GUGACAG,AACAUUC	AAAGUGC,AAGGUGC,GUGCAAA,UCACAGU,GUAAACA,GGCAAGA,UCAACGG,UCACCAC,CAGUAGU,UAAGACG,CAGUGCA,AUGGCAC,CGUGUCU,UCCCUUU,AACAGUC,AAUACUG,GGAGUGU,UAUUGCU,CCACAGG,CGUACCG,AUGUGGG,AUCCUUG	272	35	66	22
ENSG00000105856	HBP1	AAAGUGC,GUGCAAA,AGCUUAU,AGGAGCU,ACUAGAU,AGCACCA,UUGGCAC,GCAGCAU,GGAAGAC,UUGGCAA,CAGCAGG,GAUUGUC,AAGGCAC,AGUGCAA,CCACAGG,AACGGAA,CUCCAUU,UAAUGCU,AAGUGCU,GGUUUAC,AUACAAG,GGUGGUC,CUGCCCC,ACAAUAU,GAGCGCC,CAAGAGC,GUCUGCC,ACUGUUU,GGUUACC,AAUGUUG,ACUCAGC,UUCAAGC,AAGUGCA,UGCAAAG,AAAUGGU,UAAGGCA,GAUUGUA,ACUGCAG,UAUUACC,UGUAUAA,GUUAAUG,UCAUUUG,UACAGUU,UAUGGUU,UUCCAUA,AAGAACC,AAUUUUA,AAGUGUG,GGCUGCG,UAAUAGU…	AGCUGCC,UCACAUU,AUUGCAC,UCAAGUA,ACUAGAU,CAGUGCA,UGUGUGG,CCUUCAU,AACAGUC,GAUUGUC,GGAGUGU,AAGGCAC,CCACAGG,ACAGUAU,CGUACCG,GUGACUG,GAUAUGU,UAAUGCU	AAAGUGC,GUGCAAA,AGCACCA,UUGGCAC,GGAAGAC,GAUUGUC,AAGGCAC,AGUGCAA,CCACAGG,UAAUGCU,AAGUGCU,AUACAAG,UAAGGCA	AGCUGCC,ACUAGAU,CAGUGCA,AACAGUC,AAGGCAC,CCACAGG,CGUACCG	78	13	18	7
ENSG00000105866	SP4	AAAGUGC,AAGGUGC,GGCUCAG,AUUGCAC,GUAAACA,GGCAAGA,UGCAUUG,ACAGUAC,GCAGCAU,CAAAUGC,UUUUUGC,GGAGACG,GGAAGAC,ACCCUGU,GAAAUGU,CCUUCAU,AACAGUC,AAUCUCA,ACUGCAU,GAUUGUC,CACAGUG,UAUUGCU,AGUGGUU,AACACUG,AUAAAGU,GUAGUGU,GAGAUGA,ACAGUAU,UCCAGUU,UGCAUAG,CUUUGGU,UGAAGCU,AGGUUAU,AAAGAAU,AUCCCUU,ACUGGCC,GUAACAG,AAAGCUG,GGUUUAC,AUGUGGG,AGGGUUG,AUCCUUG,ACACACC,ACAUAGA,AUAAUAC,CUCAAAC,UAUAAUA,AUGUAAU,AUACAAG,UAUAAAG…	AAAGUGC,GGCUCAG,UCAAGUA,AGCACCA,GUAAACA,UGACCUA,GUCCAGA,CCAGUGU,UAAGACG,CUACAGU,GGAGACG,ACAUUCA,UUGGCAA,AUGGCAC,CGUGUCU,AACAGUC,AAUCUCA,UGUGCUU,GCUACAU,GUCAGUU,CCCUGAG,UAUUGCU,GCUGGUG,ACAGUAU,UGCAUAG,CGUACCG,CGGAUCC,UCCCACA,GGGUCUU,AAAGCUG,GAAUUGU,AUGUGGG,AGGGUUG	AUUGCAC,GUAAACA,UUUUUGC,GAAAUGU,CCUUCAU,AAUCUCA,GAUUGUC,CACAGUG,UAUUGCU,AGUGGUU,AACACUG,GUAGUGU,ACAGUAU,UGCAUAG,CUUUGGU,AAAGAAU,AUGUGGG,UAUAAUA,CAAAGCA,AUAUAAC,GUCAACA,AAUCUCU	GGCUCAG,UGACCUA,GGAGACG,ACAUUCA,GCUACAU,UAUUGCU,UGCAUAG,CGGAUCC,AUGUGGG	173	22	33	9
ENSG00000105880	DLX5	CAGUAGU,GAAAUGU,AAGGCAC,CCACAGG,GGGUCUU,UCAUAGA,UGAAAGG,UUCAAGC,UCUAGAG,CAGCAAA,UACAGUU,AAUUUUA,AAGUCUU,GCACCAU,AACAUUC,AGCAAAA	GUGCAAA,ACUAGAU,AACGGAA,CGGAUCC	GAAAUGU,AAGGCAC,CCACAGG,UCAUAGA,UACAGUU	ACUAGAU,CGGAUCC	16	5	4	2
ENSG00000105926	MPP6	AAAGUGC,UCACAUU,GGCUCAG,AUUGCAC,UCAAGUA,UCACAGU,AGGAGCU,GUAAACA,UGCAUUG,UCAACGG,UUGGCAC,GCAGCAU,CAAAUGC,UGACCUA,UCACCAC,CAGUAGU,UAAGACG,CUACAGU,GGAGACG,UGUGUGG,GGAAGAC,ACCCUGU,ACAUUCA,AUGGCAC,GAAAUGU,CCUUCAU,CAGCAGG,AAUCUCA,ACUGCAU,UGUGCUU,GUCAGUU,AAGUCAC,AAUACUG,AAGGCAC,CCCUGAG,CACAGUG,AGUGCAA,AUGGCUU,UAUUGCU,CCACAGG,AACACUG,AUAAAGU,UGCAUAG,CUUUGGU,CUCCAUU,GAGAACU,CUCCCAA,AAAGAAU,AUCCCUU,UCCCACA…	AGCAGCA,GUGCAAA,GGCUCAG,UCAAGUA,AGGAGCU,ACUAGAU,AGCACCA,GGCAAGA,UGCAUUG,UCAACGG,ACAGUAC,GCAGCAU,UGACCUA,UAAGACG,UUUUUGC,CAGUGCA,GGAGACG,ACCCUGU,ACAUUCA,UUGGCAA,CGUGUCU,UCCCUUU,AACAGUC,AAUCUCA,ACUGCAU,UGUGCUU,GCUACAU,GUCAGUU,AAUACUG,GGAGUGU,AAGGCAC,AGUGCAA,UGGUCCC,GCUGGUG,AGUGGUU,GAGAUGA,ACAGUAU,UCCAGUU,UGCAUAG,CGUACCG,CGGAUCC,GUGACUG,CUGGCUC,CUCCCAA,AGGUUAU,GGACGGA,AAAGAAU,GAUAUGU,GUAACAG,AAAGCUG…	UCAAGUA,UCACAGU,UGUGCUU,AAGGCAC,CACAGUG,AGUGCAA,UAUUGCU,AUAAAGU,CUCCCAA,GAUAUGU,UAUAAUA,AUACAAG,ACAUUAC,AUAUAAC,UAAGGCA,UGAAACA	GGCAAGA,UCAACGG,CAGUGCA,GGAGACG,ACAUUCA,CGUGUCU,UGGUCCC	274	16	54	7
ENSG00000105953	OGDH	AGCUGCC,GGCUCAG,UUGGCAC,CUACAGU,GGCAGUG,UUGGCAA,CAGCAGG,AGUGGUU,UGAAGCU,CUCCAUU,GGAGAGA,GGGCCCC,CCCCCAG,ACACACC,CCUGCUG,CUCAAAC,AAGUUGU,GGGGUGC,UCCUAUA,CGAGGAG,CUGCCCC,CCCUGUC,GAGGGGC,AUAUAAC,CAGGCUC,GGGGCAG,GUGGGGA,GAAGGUC,UGCAAAG,GCUUCCU,ACUCCAG,ACUGCAG,CAGCAAA,AGCCAGU,UGAGAAU,AAAACUG,UGGCCAC,GUGCCUG,ACACACU,GGGGUGG,GGGUGUU,CUGGGCA,GACCUGG,CUUGGGC,UCCCUCU,GUGUGGC,GCCUGGG,GGUGGGC,GUGACAG,GGAAGCC…	ACCCGUA,UCACCAC,GGAAGAC,UUGGCAA,CAGCAGG,AAUACUG,AUAAAGU,GUGACUG,ACUGGCC,GUAACAG,AUCACUA	UUGGCAC,UUGGCAA	NA	75	2	11	0
ENSG00000105954	NPVF	CUCCAUU,UAUCAGA,AUCCUUG,AAUGUUG,AACAAAC,UUCAAGC,AAUCCUU,GUCAACA,UUGACAC,GUAUGUU,UGAAGUG,UUCUAAU,UUCCAUA,AAUUUUA,GUCUCUG,AAGUGUG,AAAAAUC,UGAUCCA,UUUGCAA,CCAUUAC,AACAUUC,UAGUGAG,UGUAUGU,GUGCCAC,CUCUUCC,AUUCAUU,CAGACAG,CAGGCCA	CCUUCAU,GCUGGUG,UCCAGUU,AGGUUAU	NA	NA	28	0	4	0
ENSG00000105971	CAV2	AAAGUGC,UCACAUU,GGCUCAG,ACUAGAU,AGCACCA,ACAGUAC,CAAAUGC,UGACCUA,UCACCAC,CAGUAGU,UUUUUGC,CAGUGCA,CUACAGU,UGUGUGG,GAAAUGU,AAUCUCA,ACUGCAU,UGUGCUU,GCUACAU,GGAAUGU,AGUGCAA,UGGUCCC,AUAAAGU,ACAGUAU,UCCAGUU,CUUUGGU,CUCCCAA,AAGUGCU,AAUCACU,GGUUUAC,UAUCAGA,CCCCCAG,ACACACC,AUAAUAC,UAUAAUA,AUGUAAU,AUACAAG,AAGUUGU,UAUAAAG,CAAAGCA,CCCCUGG,ACAAUAU,CCCUGUC,UUGGUCC,GUCUGCC,UCAUGAU,ACUGUUU,GGUUACC,AGACGGG,GAGGCUG…	AGCAGCA,AAAGUGC,GUGCAAA,AGCUGCC,UCACAGU,GCAGCAU,AGGUAGU,CAGUAGU,CAGUGCA,UGUGUGG,ACAUUCA,UUGGCAA,AUGGCAC,CGUGUCU,GAAAUGU,AACAGUC,AAUCUCA,AAUACUG,UGGUCCC,GCUGGUG,ACAGUAU,UCCAGUU,CGGAUCC,CUGGCUC,AGGUUAU,AAAGAAU,GAUAUGU,AAAGCUG,GAAUUGU,AAUCACU,AUGUGGG,AGGGUUG	AGCACCA,CAGUAGU,CAGUGCA,AGUGCAA,AUAAAGU,ACAGUAU,UCCAGUU,UAUAAAG,GAAACAU	GUGCAAA,AGCUGCC,UCACAGU,CAGUGCA,AUGGCAC,CGUGUCU,AAAGCUG,AUGUGGG,AGGGUUG	144	9	32	9
ENSG00000105996	HOXA2	AAAGUGC,AGCUUAU,UCACAUU,GUAAACA,UGACCUA,UUUUUGC,GGAGACG,GAAAUGU,AAUCUCA,AUGGCUU,GUGACUG,CUCCCAA,AAAGAAU,AAGUGCU,GAAUUGU,AAUCACU,AUCACUA,AUGUGGG,AGGGUUG,ACACACC,AUGUAAU,UGGCCCU,UAGACUG,GCAUCCC,CAAGAGC,ACUGUUU,AACCUGG,GAAACAU,UUCAAGC,UCUCCAA,AGUGCUU,UCCAGAG,AAUCCUU,AUCCUUU,AUGAGCU,UAUUACC,UGUAUAA,GAGUUGG,UUCUUGU,UCAUUUG,AAAGAGG,AAAACUG,AUGCAUU,AAGAACC,AAUUUUA,UUGAUAA,GGGUGUU,AAAAAUC,GACUUCC,ACCUGGA…	AGCAGCA,GGCUCAG,AUUGCAC,GCAGCAU,ACCCUGU,AACAGUC,UGUGCUU,GAUUGUC,GCUACAU,UGGUCCC,ACAGUAU,CGGAUCC,UCCCACA,GAAUUGU,AGGGUUG	AAAGUGC,GUAAACA,AUGGCUU,GGCUCUG	GGCUCAG,AACAGUC	73	4	15	2
ENSG00000106004	HOXA5	GUGCAAA,UCAAGUA,UCACAGU,UUGGCAC,AGGUAGU,UUUUUGC,UGUGUGG,AAGUCAC,AAUACUG,AAGGCAC,CACAGUG,AGUGCAA,AUAAAGU,GAGAUGA,UCCAGUU,UGAAGCU,AAAGCUG,ACACACC,UUGUUCG,AAGUUGU,UAUAAAG,UCCUAUA,ACAAUAU,UCAUGAU,CUUCACC,CAGGCUC,CUUGGAG,UUCAAGC,UCCAGAG,UCGUGCA,UGCAAAG,ACAUCAC,UCACAGG,AAAGUUU,UGUGUCA,AAAAAUC,AAAAACC,CUGCUCA,UAGGGCC,CUACAAA,UUUGUGC,GCAACGA,ACUUGGA,CAGGAAC,GGAGUCC,UUUCAAC,AGUACUG,GAAGGAA,UCACAAG	AGCACCA,GUAAACA,GGCAAGA,UCAACGG,CAGUGCA,GGAGACG,AUGGCAC,CGUGUCU,AAGUCAC,CCACAGG,GAGAUGA,AGCCCUU,ACUGGCC,AAAGCUG	GUGCAAA,UCAAGUA,UCACAGU,UUGGCAC,AGGUAGU,AAGUCAC,AAUACUG,AAGGCAC,CACAGUG,AGUGCAA,UCCAGUU,UUGUUCG,UCAUGAU	GGCAAGA,UCAACGG,CAGUGCA,GGAGACG,AUGGCAC,AAGUCAC,CCACAGG,GAGAUGA	49	13	14	8
ENSG00000106006	HOXA6	UGAAGCU,CCCCCAG,CCCCUGG,UGCAAAG,GGGUGUU,UGGCUGC,GGCGGGG,GGAAGCC,UGCAGCU,GGGAGCU,GUGAGGU,GUUUUGA,UGGGGAA	AAAGAAU,CCCCCAG	NA	NA	13	0	2	0
ENSG00000106025	TSPAN12	GUGCAAA,UCACAUU,ACAGUAC,AGGUAGU,GUCCAGA,UAAGACG,GGAGACG,ACAUUCA,AUGGCAC,AACAGUC,AAUACUG,CCCUGAG,CACAGUG,AUGGCUU,UAUUGCU,AGUGGUU,ACAGUAU,GUGACUG,AAAGAAU,AAAGCUG,UAUCAGA,GGUAGAC,AUACAAG,GAUCAGA,CUCACAC,UCCUAUA,UAGGUAU,AUGACAC,AUAUAAC,UCAUACA,UGAAAGG,UGACAUC,CAUGGAU,CUUGGAG,GAAACAU,UCUGGAG,UAAGACU,UUGACAC,AUGUGCC,GAGAAAU,CAGCAAA,AAAGUUU,UUCUAAU,UUCUUGU,UCAUUUG,UUCCAUA,AAUUUUA,AAAUCCC,UUCAAAU,AAAAAUC…	AAAGUGC,AGCACCA,UGCAUUG,GCAGCAU,UUUUUGC,GGAGACG,UCCCUUU,UGUGCUU,GCUACAU,AGUGCAA,CCACAGG,GAGAUGA,UCCAGUU,CUUUGGU,AGCCCUU,CUCCCAA,GGACGGA,AUGUGGG,AGGGUUG	UCACAUU,ACAGUAC,AGGUAGU,UAAGACG,CCCUGAG,AGUGGUU,ACAGUAU,UAAGACU	AAAGUGC,UGCAUUG,GCAGCAU,AGUGCAA,AUGUGGG	83	8	19	5
ENSG00000106031	HOXA13	AAAGUGC,GGCUCAG,AUUGCAC,UCAAGUA,UCACAGU,GUAAACA,GGCAAGA,GCAGCAU,CAAAUGC,UCACCAC,CCAGUGU,UAAGACG,CAGUGCA,CUACAGU,GGCAGUG,GAAAUGU,UCCCUUU,AAUCUCA,GAUUGUC,GCUACAU,GGAGUGU,CACAGUG,AGUGCAA,AUGGCUU,GCUGGUG,AGUGGUU,CCACAGG,AUAAAGU,UGCAUAG,AACGGAA,UGAAGCU,AGGUUAU,GGAGAGA,AAAGAAU,AUCCCUU,GAUAUGU,GGGUCUU,ACUGGCC,GUAACAG,GAAUUGU,AAUCACU,AUCACUA,GGUUUAC,GAUCGAC,AUAAUAC,UAUAAUA,GGUAGAC,AUACAAG,AAGUUGU,UAUAAAG…	GAGGUAG,UCACAUU,GGCUCAG,UCAAGUA,UCACAGU,ACUAGAU,GGCAAGA,UCAACGG,ACCCGUA,UGACCUA,GUCCAGA,CCAGUGU,CAGUAGU,UUUUUGC,CAGUGCA,GGAGACG,GGAAGAC,ACCCUGU,ACAUUCA,UUGGCAA,CGUGUCU,CCUUCAU,AACAGUC,AAUCUCA,GAUUGUC,GCUACAU,AAUACUG,AGUGCAA,GCUGGUG,AUAAAGU,ACAGUAU,AACGGAA,CAGGUGA,CGGAUCC,AAAGAAU,ACUGGCC,GUAACAG,AAAGCUG,GAAUUGU,AAUCACU,AGGGUUG	UCACAGU,GGCAGUG,CACAGUG,GCUGGUG,GGAGAGA,AUACAAG,UCAUGAU,UAAGGCA,UCAACAG,CGCCCUU	GGCAAGA,ACCCGUA,GGAGACG,GAAUUGU	231	10	41	4
ENSG00000106038	EVX1	GGCUCAG,AUUGCAC,UGCAUUG,GUCCAGA,CCAGUGU,ACAUUCA,UCCCUUU,CCUUCAU,AAUCUCA,GGAGUGU,UAUUGCU,UCCAGUU,CUUUGGU,CAGGUGA,UGAAGCU,CGGAUCC,GGAGAGA,UCCCACA,AAAGCUG,GGGCCCC,CCUGCUG,UUGUUCG,UCAUAGA,AAGUUGU,CUCUGGG,CGAGGAG,CUGCCCC,UUCCUAG,GAGGGGC,GAGGCUG,GGGGCAG,CAUGGAU,GAAGGUC,AACAAAC,AGUGCUU,AAGGCGC,AACGCGC,UCUGGAG,UGCAAAG,GCUUCCU,ACAUCAC,ACCCUGG,AUGCCUU,CUCCCAC,CGACCCA,ACAGGUG,UAUUACC,GGCGCCU,GUAUGUU,UGAAGUG…	GAGGUAG,AGCACCA,ACCCGUA,UGACCUA,GGAAGAC,UUGGCAA,AUGGCAC,UCCCUUU,CAGCAGG,GUCAGUU,AAGUCAC,GCUGGUG,AACACUG,CAGGUGA,CUGGCUC,AGGUUAU,GGGUCUU,GAAUUGU,GGUUUAC,GGGCCCC,AUCCUUG	GGCUCAG,ACAUUCA,CCUUCAU,GAGGGGC,AAUCUCU	GGAAGAC,UUGGCAA,UCCCUUU	119	5	21	3
ENSG00000106069	CHN2	UCAAGUA,UGCAUUG,ACAGUAC,UCACCAC,GUCCAGA,CCAGUGU,UUUUUGC,UGUGUGG,GAAAUGU,UCCCUUU,AACAGUC,ACUGCAU,AAUACUG,ACAGUAU,UGCAUAG,CAGGUGA,AGCCCUU,GUGACUG,AAGUGCU,GAAUUGU,AAUCACU,ACACACC,ACAUAGA,AUAAUAC,CUCAAAC,UCACACA,CAAAGCA,ACAAUAU,CCAGCAU,CCCUGUC,GAGGGGC,UCAUGAU,CUUCACC,AUAUAAC,GGGGCAG,AUCAUAC,UGAAAGG,UGUCUUU,GAGGUAU,AACAAAC,ACUCAGC,AAGUGCA,UCCAGAG,UACAAAG,UAAGACU,GUCAACA,AAAUUUC,ACUGCAG,UUGACAC,CAGUCCA…	AAAGUGC,UCAACGG,GGAAGAC,GGCAGUG,GUCAGUU,CCCUGAG,AGUGCAA,GCUGGUG,GAGAUGA,CAGGUGA,CGGAUCC,GAAUUGU,AUGUGGG	UGCAUUG,CCAGUGU,UCCCUUU,ACUGCAU,AAUACUG,ACAGUAU,UAAUACA	GUCAGUU,GAGAUGA,CAGGUGA,AUGUGGG	108	7	13	4
ENSG00000106080	FKBP14	GAGGUAG,AAAGUGC,AGCUUAU,AGCUGCC,GGCUCAG,AUUGCAC,UCAAGUA,UCACAGU,AGGAGCU,ACUAGAU,AGCACCA,ACAGUAC,CAAAUGC,UGACCUA,AGGUAGU,UCACCAC,GUCCAGA,CAGUAGU,UUUUUGC,CUACAGU,ACAUUCA,AUGGCAC,UCCCUUU,AACAGUC,UGUGCUU,GAGUUGA,AAGUCAC,AAUACUG,GGAGUGU,AAGGCAC,CACAGUG,UGGUCCC,AUGGCUU,AGUGGUU,AUAAAGU,GUAGUGU,GAGAUGA,ACAGUAU,UCCAGUU,UGCAUAG,CAGGUGA,CUCCAUU,GAGAACU,CUCCCAA,AAAGAAU,UCCCACA,UAAUGCU,AAGUGCU,AAUCACU,AUCACUA…	GAGGUAG,AGCAGCA,AAAGUGC,AAGGUGC,GUGCAAA,AGCUGCC,AUUGCAC,GUAAACA,GGCAAGA,UCAACGG,UUGGCAC,ACAGUAC,UGACCUA,AGGUAGU,UCACCAC,UUUUUGC,GGAGACG,UGUGUGG,ACCCUGU,ACAUUCA,UUGGCAA,AUGGCAC,CGUGUCU,UCCCUUU,AACAGUC,AAUCUCA,GCUACAU,AAUACUG,GGAGUGU,AAGGCAC,UGGUCCC,UAUUGCU,GAGAUGA,UCCAGUU,CUUUGGU,AGCCCUU,CUCCAUU,GAGAACU,AUCCCUU,UCCCACA,ACUGGCC,AAAGCUG,AAGUGCU,GAAUUGU,AAUCACU,GGUUUAC,AUGUGGG,CCCCCAG	AUUGCAC,UCACAGU,AGCACCA,AAGUCAC,CACAGUG,AAAGAAU,AACCUGG	AGCUGCC,GGCAAGA,UGACCUA,GGAGACG,GCUACAU,UCCCACA	208	7	48	6
ENSG00000106100	NOD1	AGCAGCA,AAAGUGC,UCACAGU,GGCAAGA,UUGGCAC,GCAGCAU,UAAGACG,GGCAGUG,AUGGCAC,AAUACUG,GGAAUGU,CCCUGAG,CACAGUG,UGGUCCC,CCACAGG,AUAAAGU,CUUUGGU,UCCCACA,AAGUGCU,GAAUUGU,AAUCACU,AUAAUAC,UAUAAUA,CCCCUGG,GCAUCCC,UUGGUCC,CUAGUAG,CUUCACC,GAGGCUG,UGACAUC,CAUGGAU,CUUGGAG,AACAAAC,ACUCAGC,AGUGCUG,UCUAGAG,AAGUGCA,UAAGACU,AUCCUUU,UCCUUGC,UCACAGG,ACUCCAG,ACUCAGG,UUCUGCA,AUGAGCU,GAGCUGC,GGCGCCU,UGAAGUG,AGAUAAA,AAAUCCC…	UCAAGUA,ACUAGAU,GGCAAGA,UGCAUUG,CAAAUGC,GGAGACG,ACAUUCA,CGUGUCU,GAAAUGU,AACAGUC,AGUGCAA,GCUGGUG,GAGAUGA,AGCCCUU,CUGGCUC,AAAGAAU	NA	NA	91	0	16	0
ENSG00000106178	CCL24	UGCAUAG,GGAGAGA,ACACACC,UCAUAGA,UCUCCAA,ACUCAGG,GGGUGUU,AGCAGCU,GCCUGGG,GCGGAGG,UGGGAUC,CUCCAGC,GGAGGAG,ACUGUGU,CCAGGAG,CUUCUCU,GUGCCAC,UCUCACC,CUCUUCC,CACUGUU,UUUCAAC,UGGGUGA,CUCAGGG,GAGGCAG,ACCCAGA,CAGGCCA	ACCCGUA	NA	NA	26	0	1	0
ENSG00000106266	SNX8	AGCAGCA,AAAGUGC,AAGGUGC,AGCUGCC,AGCACCA,GUAAACA,ACCCGUA,GCAGCAU,UCACCAC,CAGUGCA,GGAGACG,CCUUCAU,AACAGUC,CAGCAGG,GGAAUGU,AAGGCAC,CCCUGAG,CCACAGG,AACACUG,GAGAUGA,UCCAGUU,CUCCAUU,GAGAACU,GGACGGA,GGAGAGA,AUCCCUU,UCCCACA,ACUGGCC,AAGUGCU,AUGUGGG,GGGCCCC,CCCCCAG,AUCCUUG,ACACACC,CCUGCUG,UCACACA,CUGGACU,CUCUGGG,CAAAGCA,UGGCCCU,CCCCUGG,CUGCCCC,CCAGCAU,CCCUGUC,GUCUGCC,GAGGGGC,GUCUUGC,CUUCACC,CAGGCUC,GAGGCUG…	AGCUUAU,AGCUGCC,GGCUCAG,UCAAGUA,UCACAGU,AGGAGCU,ACUAGAU,GUAAACA,UGCAUUG,ACCCGUA,ACAGUAC,CAAAUGC,UCACCAC,CCAGUGU,GGAAGAC,GGCAGUG,AUGGCAC,GAAAUGU,AACAGUC,UGUGCUU,AUAAAGU,UGCAUAG,GUGACUG,CUGGCUC,GGAGAGA,AAAGAAU,ACUGGCC,GUAACAG,GGUUUAC	AAAGUGC,GUAAACA,UCCAGUU,AAGUGCU,ACACACC,CAAAGCA,AGUGCUU	GGCUCAG,AUGGCAC,AACAGUC	165	7	29	3
ENSG00000106299	WASL	GAGGUAG,AGCAGCA,AAAGUGC,GUGCAAA,UCACAUU,AUUGCAC,UCACAGU,ACUAGAU,GUAAACA,UUGGCAC,ACAGUAC,AGGUAGU,GUCCAGA,CAGUGCA,CUACAGU,ACCCUGU,ACAUUCA,UUGGCAA,AUGGCAC,GAAAUGU,AAUCUCA,ACUGCAU,UGUGCUU,GCUACAU,GUCAGUU,GGAAUGU,CCCUGAG,CACAGUG,AGUGCAA,UAUUGCU,CCACAGG,GUAGUGU,ACAGUAU,GUGACUG,AAAGAAU,GUAACAG,GAAUUGU,AUCACUA,AUGUGGG,ACACACC,UAUAAUA,CUGGACU,GGUAGAC,AUGUAAU,UAUAAAG,CUCACAC,ACAUUAC,UAGACUG,UAGGUAU,ACAAUAU…	AAAGUGC,AAGGUGC,GGCUCAG,UCACAGU,AGGAGCU,ACUAGAU,GGCAAGA,UGCAUUG,GCAGCAU,CAAAUGC,UGACCUA,GUCCAGA,CAGUAGU,UAAGACG,UUUUUGC,CAGUGCA,GGAGACG,UGUGUGG,ACCCUGU,ACAUUCA,GAAAUGU,UCCCUUU,AACAGUC,GAGUUGA,GCUACAU,AAUACUG,UAUUGCU,GCUGGUG,AGUGGUU,CCACAGG,CGGAUCC,AAAGCUG,GAAUUGU,AUGUGGG,AGGGUUG	GAGGUAG,AGCAGCA,UCACAUU,AUUGCAC,ACUAGAU,GUAAACA,CAGUGCA,ACAUUCA,UUGGCAA,UGUGCUU,GUCAGUU,GGAAUGU,AGUGCAA,GUAGUGU,GAAACAU,AGUGCUU,AACAUUC	AAGGUGC,GGCUCAG,UCACAGU,GCAGCAU,CAAAUGC,UGACCUA,CAGUGCA,UGUGUGG,GAAAUGU,UCCCUUU,UAUUGCU,AGUGGUU,AGGGUUG	161	17	35	13
ENSG00000106302	HYAL4	ACAUUCA,GAAAUGU,UCCCUUU,AUAAUAC,UAUAAUA,UUCCUAG,UCAUGAU,AAUGUUG,GUAUGUU,UGUAUAA,AGCCAGU,AAUUUUA,UCCCUUG,CUAGGCU,GGAGGCA,GCAACUU,UAAUAUC,GUCUACU,UGUAUGU,CCUUCUG,CCUUCUU	ACAUUCA,UCCCUUU,CGGAUCC	NA	NA	21	0	3	0
ENSG00000106305	AIMP2	AGCACCA,ACUGGCC,AUACAAG,CUGACUC,UUGACAC,UAAUACA,GACAACU,GCACCAU,AAAGAGC,AUGAUGC	AGCUGCC,CCAGUGU,AUCCCUU	NA	NA	10	0	3	0
ENSG00000106333	PCOLCE	GAAACAU,UGGAUAA	AGGGUUG	NA	NA	2	0	1	0
[truncated: 18,538 more rows]

## Sheet: miRNA targets (Luna 2015)
GeneID	GeneName	AllTargets_AllMiRNAs	Nb_miRNAFamilies_AllTargets
[truncated: 3,662 more rows]
