# Supplementary material for: Transcriptional response to hepatitis C virus infection and interferon‐alpha treatment in the human liver
Source: EMBO Mol Med. 2017 Mar 30;9(6):816–34. doi: 10.15252/emmm.201607006 (PMC5452008; doi:10.15252/emmm.201607006)
Supplement: Supplementary file 6 — Dataset EV5 [file EMMM-9-816-s006.xlsx]

## Sheet: Legend
This table presents a comparison between genes that are differentially expressed following HCV infection in Huh7.5 cells (previously published dataset, Walters et al., 2009) and those that are differentially expressed following HCV infection in liver biopsies.
We extracted information regarding the differential expression in Huh7.5 cells directly from Walters et al., 2009.
Genes were matched with Ensembl 82 through their RefSeq identifier.
We highlight in green the genes that differ between control and CHC liver biopsies.

## Sheet: HCV infection Huh7 - liver
EnsemblID	GeneName	Accession	Fold Change.HCV2a-24hrs	P-Value.HCV2a-24hrs	Fold Change.HCV2a-48hrs	P-Value.HCV2a-48hrs	Fold Change.HCV2a-72hrs	P-Value.HCV2a-72hrs	Fold Change.HCV2a-96hrs	P-Value.HCV2a-96hrs	Fold Change.HCV2a-120hrs	P-Value.HCV2a-120hrs	Fold Change.HCV2a-UV-24hrs	P-Value.HCV2a-UV-24hrs	Fold Change.HCV2a-UV-48hrs	P-Value.HCV2a-UV-48hrs	Fold Change.HCV2a-UV-72hrs	P-Value.HCV2a-UV-72hrs	Fold Change.HCV2a-UV-96hrs	P-Value.HCV2a-UV-96hrs	Fold Change.HCV2a-UV-120hrs	P-Value.HCV2a-UV-120hrs	log2FoldChange.nonCHC.lowISG	FDR.nonCHC.lowISG	log2FoldChange.nonCHC.highISG	FDR.nonCHC.highISG
ENSG00000049249	TNFRSF9	NM_001561	-1.01621	0.97447	1.08732	0.78134	2.4108	0.01569	1.37034	0.28921	1.38297	0.27897	-1.38544	0.40002	1.0027	0.99336	-2.27143	0.08773	-1.47275	0.43499	1.01532	0.98983	2.45278	7.42187e-06	2.05449	0.000604489
ENSG00000055957	ITIH1	NM_002215	-1.08618	0.61577	-1.1644	0.17206	-1.52211	0.02114	-2.08237	0.01662	-2.41876	1.2e-15	-1.25101	0.19495	-1.15058	0.32127	-1.05693	0.67638	-1.0169	0.84166	-1.05967	0.58021	-0.723915	0.00540415	-0.941614	3.42141e-05
ENSG00000213886	UBD	NM_006398	1.08752	0.24861	1.76988	1.3e-11	3.58837	4.72e-31	3.39179	5.79e-29	3.20479	9.09e-28	-1.35018	1.33e-07	-1.05162	0.54924	-1.00531	0.93805	-1.10059	0.09131	-1.10931	0.1152	1.76545	0.00703203	2.78078	9.81072e-08
ENSG00000091972	CD200	NM_001004196	1.08482	0.88142	-1.03182	0.94131	-1.13798	0.58243	1.06719	0.87961	1.17203	0.73395	-1.51235	0.32119	1.06134	0.72487	-1.1916	0.47544	-2.01273	0.02606	1.03004	0.93624	1.59384	0.0144188	1.41428	0.0434842
ENSG00000100767	PAPLN	NM_173462	1.26312	0.37986	1.18888	0.78604	2.17111	0.00041	1.58297	0.11291	1.40149	0.05949	-1.22039	0.41384	-1.23008	0.68736	-1.2129	0.0494	-1.05907	0.57186	-1.26774	0.31891	1.24656	0.0156742	1.12817	0.0349597
ENSG00000118503	TNFAIP3	NM_006290	1.16247	0.12151	1.72848	4.89e-06	2.60401	1.32e-41	1.3905	2.3e-08	1.41165	4e-05	-1.04817	0.59997	-1.11955	0.2955	-1.04192	0.5636	-1.03494	0.72927	-1.3052	0.00217	0.715826	0.016807	0.705842	0.0222781
ENSG00000145194	ECE2	NM_014693	-1.44264	0.86232	1.10229	0.93965	-1.04019	0.98122	2.77559	0.00376	1.10656	0.95476	-1.89821	0.57547	1	1	1.08178	0.92814	1.72822	0.43253	1	1	-0.898017	0.0203669	-0.362444	0.639799
ENSG00000145321	GC	NM_000583	-1.05011	0.23725	-1.42602	2e-05	-1.81256	3.89e-08	-2.49804	4.1e-29	-1.96784	1.72e-14	-1.04675	0.33512	-1.08601	0.11138	-1.01161	0.91389	1.03831	0.43171	1.03487	0.67529	-0.616568	0.0281463	-0.259383	0.653178
ENSG00000243649	CFB	NM_001710	1.03946	0.6045	-1.19473	0.10869	-1.78334	2e-05	-2.11403	1.61e-09	-2.48986	0	-1.35574	4e-05	-1.18132	0.17465	-1.11423	0.22368	-1.07754	0.22416	-1.08002	0.17788	-0.822739	0.0411488	-0.56025	0.264479
ENSG00000023445	BIRC3	NM_001165	1.32092	0.23102	2.05525	0.14088	101.267	6.7e-22	8.09474	0.05441	2.2105	0.09245	1.05488	0.89615	1.34254	0.7557	-1.12582	0.84454	1.25729	0.8029	1.15567	0.91467	1.04895	0.043178	1.42317	0.000918212
ENSG00000000971	CFH	NM_001014975	-1.01103	0.90505	-1.13207	0.12998	-2.40828	4.99e-10	-1.49459	1.13e-06	1.2438	0.00098	-1.1512	0.00923	-1.06365	0.2113	1.01948	0.72963	1.03216	0.71955	1.07901	0.24313	-0.506516	0.0500003	-0.255672	0.55563
ENSG00000113088	GZMK	NM_002104	1.63884	0.42594	1.11027	0.78325	-1.1211	0.83578	-4.00707	0.04548	-5.45073	0.49672	-1.33893	0.90319	-1.01398	0.94745	-1.2595	0.34908	-1.162	0.78349	4.5203	0.45142	1.03508	0.05492	1.26023	0.0104561
ENSG00000185215	TNFAIP2	NM_006291	1.24819	0.01401	2.13187	3.03e-42	3.23652	1.21e-36	1.82524	5.04e-09	1.31648	0.00241	-1.34339	1e-05	-1.15487	0.03979	-1.13614	0.0921	-1.346	4.13e-10	-1.18362	0.05023	0.870039	0.0552243	0.795078	0.114469
ENSG00000088992	TESC	NM_017899	1.00188	0.97485	1.2288	0.01511	1.85961	1.02e-11	2.54545	2.94e-23	1.99775	6.92e-18	-1.15598	0.03097	-1.08225	0.20066	1.05355	0.43131	1.01834	0.74947	-1.08818	0.10995	1.33038	0.058085	1.04554	0.176891
ENSG00000113889	KNG1	NM_000893	-1.03112	0.60707	-1.24409	0.02351	-3.54569	5.11e-18	-3.60517	0	-1.94177	3.12e-13	-1.16799	0.00396	-1.02903	0.63451	-1.1199	0.39185	-1.09344	0.27635	-1.02292	0.80087	-0.510857	0.0598077	-0.272161	0.55292
ENSG00000257017	HP	NM_005143	1.07389	0.24119	-1.22984	0.00279	-2.79074	1.19e-35	-2.22726	4.12e-43	1.10988	0.18426	-1.23782	0.00209	-1.00315	0.96927	-1.0257	0.71327	-1.01745	0.83524	1.23505	9.88e-06	-1.06453	0.0647188	-0.881015	0.209938
ENSG00000157131	C8A	NM_000562	-1.02285	0.86653	-1.06498	0.59262	-1.50674	0.00025	-2.05345	4.36e-13	-2.81694	5.39e-29	-1.05441	0.46249	-1.09949	0.20182	-1.08793	0.32591	1.01487	0.86457	1.00599	0.93574	-0.733163	0.0674294	-0.816746	0.0263724
ENSG00000176907	C8orf4	NM_020130	1.20606	0.16888	1.51783	4e-05	1.55936	1.01e-06	1.15056	0.29551	-2.69083	1.4e-45	1.07056	0.68772	1.12828	0.05103	1.0877	0.22592	1.01493	0.90247	1.1115	0.19054	-0.975975	0.0692508	-0.409274	0.702623
ENSG00000171560	FGA	NM_000508	1.10936	0.15633	1.10386	0.43348	-2.33565	9.65e-11	-1.91488	4.92e-39	-1.67589	8.92e-07	1.07065	0.20773	1.13247	0.02596	1.07072	0.62695	1.0148	0.84244	1.3952	1.9e-08	-0.962627	0.0756616	-0.826534	0.170388
ENSG00000124508	BTN2A2	NM_181531	-1.35081	0.4902	1.70433	0.09917	3.37293	5.38e-41	1.35191	0.10903	-1.083	0.45681	-1.24548	0.21583	-1.0295	0.83323	1.09538	0.49495	1.0436	0.76288	1.24901	0.55667	0.634052	0.0758029	0.809808	0.00714563
ENSG00000205403	CFI	NM_000204	1.10062	0.06094	-1.07768	0.25881	-2.44823	4.53e-37	-1.71802	1.24e-26	1.31453	0.00083	-1.09112	0.01657	-1.02794	0.5603	1.02468	0.78341	1.06906	0.22959	1.22353	0.01961	-0.559264	0.0809011	-0.539083	0.102117
ENSG00000122194	PLG	NM_000301	-1.02349	0.87447	-1.02691	0.81792	-1.92636	4.75e-12	-3.31169	0	-3.34495	3.96e-27	-1.28084	0.10022	-1.04333	0.64755	1.08669	0.33363	1.02245	0.75411	1.11517	0.23397	-0.389492	0.0835299	-0.344351	0.150805
ENSG00000031698	SARS	NM_006513	-1.08951	0.49796	1.37732	0.02677	2.1926	1.77e-36	1.60229	8.11e-07	-1.60563	4.24e-09	1.03009	0.7972	1.01395	0.82616	1.04802	0.36903	-1.0636	0.50372	1.02714	0.62096	-0.447966	0.0873623	-0.122485	0.886019
ENSG00000110619	CARS	NM_001751	-1.0969	0.56733	1.30562	0.01585	2.01703	1.7e-08	1.52251	0.02957	-1.50696	0.00167	1.16697	0.30222	-1.03069	0.74553	1.05484	0.61939	-1.02813	0.66047	1.04423	0.64725	-0.446713	0.0908237	0.0918978	0.918906
ENSG00000184557	SOCS3	NM_003955	-1.29624	0.13587	1.83362	0.00239	2.48621	6e-05	1.7917	0.01579	1.84769	0.09054	-1.38191	0.02083	-1.0788	0.70159	1.13328	0.38306	-1.11423	0.62524	-1.26949	0.37502	-1.32751	0.0938748	-1.13963	0.183778
ENSG00000054219	LY75	NM_002349	-1.17872	0.76055	-1.35447	0.61857	-1.40885	0.51596	-2.10148	0.01874	-2.00366	7.93e-06	-1.13909	0.84791	1.03938	0.90986	1.19715	0.16437	1.02349	0.76017	1.13186	0.4031	1.07273	0.10014	1.0754	0.151353
ENSG00000049759	NEDD4L	NM_015277	1.02728	0.42341	1.26026	0.00714	2.3713	3.58e-30	1.90712	1.03e-28	1.42022	1.54e-11	1.06419	0.19487	1.04163	0.66154	1.01528	0.85568	-1.03258	0.61437	-1.02381	0.61634	0.828207	0.117679	0.632224	0.391456
ENSG00000134853	PDGFRA	NM_006206	1.02414	0.88554	-1.05879	0.74004	-2.43783	2.08e-07	-2.18259	1.08e-06	-2.10927	1.82e-15	1.00437	0.98159	1.00377	0.96285	1.27068	2e-05	1.07365	0.23965	1.00894	0.91637	0.686329	0.127479	0.983805	0.00337371
ENSG00000187244	BCAM	NM_005581	-2.67083	2.67e-28	1.3769	0.01187	1.02662	0.93497	-1.17283	0.55051	-2.72795	2.57e-22	-1.66894	0.32487	NA	NA	-1.35044	0.42999	-1.25627	0.43789	-1.46955	0.22259	-0.819585	0.131982	-1.03902	0.0290519
ENSG00000118707	TGIF2	NM_021809	-1.01601	0.96838	1.99632	0.1288	2.1917	0.01598	1.35367	0.26632	1.04288	0.81978	1.01217	0.98522	1.13147	0.69088	1.20857	0.55738	1.18196	0.29582	1.10101	0.64615	0.467593	0.139989	0.268467	0.60701
ENSG00000176485	PLA2G16	NM_007069	1.05364	0.41658	1.42878	0.00565	3.10507	6.99e-09	2.17203	1.95e-09	1.58076	9.19e-06	-1.12726	0.19393	-1.04515	0.56103	1.05554	0.69751	-1.11273	0.39314	-1.03332	0.70399	-0.841414	0.142991	-1.06277	0.0365181
ENSG00000113492	AGXT2	NM_031900	1.00214	0.9933	-1.23955	0.13521	-2.59893	9.66e-14	-2.37834	7.62e-09	-1.21689	0.15633	-1.27969	0.03662	-1.10647	0.51774	-1.01891	0.85088	1.01642	0.85461	-1.19011	0.01382	-0.709638	0.151087	-0.703122	0.150766
ENSG00000184545	DUSP8	NM_004420	1.0678	0.54664	3.06073	5.12e-39	7.25686	8.3e-41	3.30613	2.8e-45	1.35903	0.00041	1.03668	0.68437	-1.06407	0.51349	-1.07044	0.32413	-1.06896	0.34284	1.2663	9e-05	1.18597	0.158918	2.48088	2.19847e-07
ENSG00000117601	SERPINC1	NM_000488	1.06852	0.26222	-1.28849	0.00012	-2.51277	3.56e-22	-3.63439	2.59e-30	-2.91704	9.36e-30	-1.04275	0.40539	-1.14905	0.10617	1.27198	0.00962	1.1794	0.00381	1.07581	0.10411	-0.476809	0.161912	-0.472741	0.172816
ENSG00000180448	HMHA1	NM_012292	1.10064	0.05712	2.3192	4.5e-16	5.86406	3.75e-37	2.30547	2.35e-41	1.89903	1.02e-14	-1.29901	4.81e-08	-1.07235	0.13985	-1.14636	0.20875	-1.1671	0.03028	1.05305	0.28687	0.612935	0.162614	0.279325	0.7995
ENSG00000100867	DHRS2	NM_182908	-1.00074	0.99837	1.44712	0.14607	2.88323	0.00049	1.97632	0.01988	1.45076	0.50854	-1.25789	0.72904	-1.01512	0.96146	-1.22499	0.4175	-1.05993	0.84472	1.04711	0.91186	-1.26023	0.16976	-1.09953	0.285062
ENSG00000113645	WWC1	NM_015238	1.10033	0.15922	1.47808	6.64e-06	4.21923	1.96e-19	2.33949	5.57e-36	1.58408	9.84e-08	-1.01657	0.84267	-1.07363	0.25025	-1.14513	0.31445	-1.03139	0.73892	-1.02212	0.69537	-0.91659	0.184591	-0.238726	0.889308
ENSG00000165030	NFIL3	NM_005384	1.00427	0.96768	1.62089	2.06e-08	3.3194	3.22e-23	1.91187	2.92e-23	1.00381	0.97328	1.0931	0.28996	-1.1053	0.24773	1.20347	0.18874	1.16206	0.18751	1.2822	0.01733	-0.960593	0.193334	-0.134375	0.990969
ENSG00000100292	HMOX1	NM_002133	1.10411	0.07103	1.01502	0.83557	1.17182	0.09976	2.16162	1.77e-31	1.51149	2.79e-09	-1.16833	0.07644	-1.03725	0.65871	-1.33743	3e-05	-1.00665	0.88105	1.15571	0.00269	-0.87227	0.194985	-0.716347	0.346617
ENSG00000205364	MT1M	NM_176870	1.01029	0.86591	-1.05567	0.44056	-1.05197	0.72226	2.57713	0.00616	2.31396	0.0002	1.07643	0.19344	-1.04236	0.58186	-1.05925	0.63473	-1.10727	0.57485	1.09252	0.83336	-1.21636	0.195328	-1.17539	0.222293
ENSG00000157193	LRP8	NM_033300	1.38175	0.00232	1.71082	0.0025	1.10723	0.48345	1.03546	0.70421	2.08832	8.76e-08	1.38608	2.19e-09	1.08992	0.16311	1.41527	0.02253	1.17636	0.11235	1.14579	0.52371	1.03019	0.201609	0.825927	0.422321
ENSG00000177425	PAWR	NM_002583	1.1054	0.33485	1.53803	5.14e-09	2.999	2.5e-41	1.90309	2.14e-12	1.23091	7e-05	1.05826	0.59671	-1.04457	0.44334	-1.06263	0.50933	1.01729	0.85674	-1.04786	0.4723	0.350248	0.206134	0.301644	0.328128
ENSG00000066813	ACSM2B	NM_182617	-1.03674	0.7007	-1.03249	0.8086	-1.51595	0.00011	-2.41396	7.9e-39	-1.54603	2.39e-07	1.01219	0.873	1.08611	0.44597	1.18054	0.00382	1.15976	0.01499	-1.02581	0.62117	-0.340023	0.227847	-0.578444	0.0018828
ENSG00000112337	SLC17A2	NM_005835	1.1197	0.75859	1.13472	0.72644	1.82896	0.08398	1.16476	0.71448	-2.24549	2.78e-08	1.16867	0.53108	-1.13342	0.63249	1.15974	0.55283	1.15346	0.58685	1.07037	0.55908	-0.408306	0.229623	-0.656603	0.00545247
ENSG00000197279	ZNF165	NM_003447	1.05712	0.77458	2.20853	5.17e-12	3.21402	8.32e-15	2.06443	1.87e-33	2.21765	2.68e-39	-1.01896	0.95615	1.05076	0.58297	1.05801	0.5488	1.04091	0.69645	-1.01681	0.90433	-0.993996	0.241943	-0.389579	0.81854
ENSG00000163703	CRELD1	NM_015513	1.04799	0.60642	1.15119	0.15963	1.23749	0.03724	-1.44576	6.8e-07	-2.07817	1.29e-21	1.13119	0.06763	-1.07248	0.35826	-1.07377	0.48028	1.01603	0.85054	-1.16861	0.05221	-0.64178	0.264916	-0.528717	0.432231
ENSG00000108551	RASD1	NM_016084	1.31125	0.04534	1.61123	2e-05	2.82782	5.02e-15	2.1508	5.45e-08	1.2094	0.17052	1.2735	0.0735	-1.08403	0.66057	1.08587	0.64381	-1.01615	0.9107	1.16129	0.32868	-1.09756	0.274665	-1.03221	0.329193
ENSG00000091583	APOH	NM_000042	1.04071	0.51126	-1.26279	0.00131	-2.29754	1.15e-42	-2.31083	1.72e-32	-1.96623	4.8e-32	-1.17787	0.00267	-1.07029	0.24175	-1.12669	0.07878	-1.0574	0.42593	1.04837	0.57758	-0.590508	0.275885	-0.60709	0.257587
ENSG00000168003	SLC3A2	NM_002394	-1.02816	0.8574	2.02485	7.12e-14	3.83948	1.86e-40	2.70942	3.18e-14	-1.29361	0.16413	-1.0855	0.61726	-1.09197	0.34398	-1.174	0.06155	-1.23527	0.11217	-1.03204	0.8395	-0.325028	0.275946	-0.35631	0.222959
ENSG00000136867	SLC31A2	NM_001860	1.11245	0.34759	1.64015	0.00023	2.03904	3.71e-13	1.38723	2e-05	1.46865	0.00044	1.07551	0.40075	1.06513	0.56286	1.15426	0.28084	1.08825	0.23261	1.00094	0.99256	-0.506791	0.294546	-0.476419	0.355844
ENSG00000105697	HAMP	NM_021175	-1.09793	0.16406	1.14161	0.07725	2.15488	2.46e-07	3.81549	4.37e-23	4.60351	6.53e-41	-1.32824	0.03466	-1.05098	0.52217	1.03941	0.74294	1.141	0.05396	1.24076	0.16191	-1.07075	0.297288	-1.3138	0.137077
ENSG00000186094	AGBL4	NM_032785	-1.65025	0.50689	1.54794	0.47902	-1.06759	0.92949	-1.31038	0.63867	1.16265	0.80875	1.27231	0.65263	-1.26112	0.80238	2.17961	0.00304	1.90634	0.00203	-1.0438	0.94987	-0.971119	0.321031	-0.914522	0.386354
ENSG00000130772	MED18	NM_017638	1.04554	0.92022	-1.71113	0.1935	-1.17601	0.74323	1.3723	0.49999	2.75927	0.0095	1.07499	0.84435	-2.20893	0.00809	1.89549	0.07947	-1.08989	0.80488	-2.36094	0.44941	-0.511545	0.324881	-0.261453	0.768999
ENSG00000081087	OSTM1	NM_014028	1.18694	0.00046	1.61071	2e-05	2.14953	1.62e-17	1.90723	1.56e-27	1.31403	7.75e-07	1.00322	0.9702	1.01158	0.89168	-1.01269	0.81477	-1.05617	0.2255	1.09228	0.05733	-0.296095	0.325919	0.175958	0.647799
ENSG00000243709	LEFTY1	NM_020997	1.17743	0.02431	-1.13781	0.64128	-1.87611	0.00467	-2.16482	0.08231	-2.28971	0.00026	-1.44046	6e-05	-1.32276	0.02284	-1.10621	0.22215	-1.02292	0.8817	1.09327	0.69876	1.09211	0.328883	-0.276138	0.928773
ENSG00000280165	PCDH20	NM_022843	-1.13664	0.86211	1.21358	0.67319	-4.41196	2e-05	-1.71587	0.42012	-1.62007	0.0787	1.02551	0.93103	1.03048	0.76288	1.26553	0.17455	1.29906	0.33182	-1.11651	0.70343	1.24529	0.341721	-0.459553	0.828714
ENSG00000163297	ANTXR2	NM_058172	1.09719	0.15743	1.35349	2e-05	1.19938	0.03227	-1.03779	0.45394	-2.1818	7.09e-28	-1.03086	0.65535	1.14794	0.54904	-1.01267	0.89315	-1.00048	0.99547	1.04222	0.45121	0.334782	0.344086	0.574195	0.0119338
ENSG00000143578	CREB3L4	NM_130898	1.0231	0.69323	1.03507	0.55879	-1.15595	0.04346	-1.38961	1.15e-08	-2.17784	3.77e-39	-1.05371	0.41726	-1.04035	0.57836	-1.06572	0.5282	-1.03283	0.71687	-1.1944	0.00033	-0.442172	0.349688	-0.658861	0.0685588
ENSG00000090861	AARS	NM_001605	-1.13513	0.03173	1.40878	7e-05	2.08174	2.43e-30	1.55574	2.54e-13	-1.21009	0.00083	-1.13941	0.02247	-1.04631	0.51213	-1.10067	0.01635	-1.03185	0.70578	-1.00587	0.91623	-0.485919	0.374494	-0.128714	0.933824
ENSG00000166510	CCDC68	NM_025214	-1.07525	0.92462	1.14539	0.60941	3.85533	0.01324	1.86489	0.02	1.56071	0.01104	1.09389	0.61359	1.11207	0.42975	1.23755	0.16641	1.10425	0.4336	10.7079	0.16259	0.376482	0.377682	0.396321	0.324795
ENSG00000163888	CAMK2N2	NM_033259	-1.17084	0.6452	-1.06219	0.76625	1.06509	0.8235	-1.15256	0.48601	-2.75769	1.04e-28	-1.67396	0.30684	-1.1966	0.4357	-1.44968	0.22646	-1.34977	0.21359	-4.699	1.07e-35	-0.949178	0.378305	-0.654707	0.656228
ENSG00000115548	KDM3A	NM_018433	-1.02501	0.69916	1.41787	8.21e-10	2.17719	2.72e-25	1.59142	7.42e-10	1.14371	0.33212	1.18016	0.00866	1.01311	0.8242	1.1164	0.07458	1.05107	0.60683	1.21978	0.06285	0.276006	0.387002	0.295401	0.315635
ENSG00000180914	OXTR	NM_000916	1.43183	0.14079	2.06503	0.06653	3.31435	1e-05	1.84453	0.25583	1.6985	0.39228	-1.09159	0.76224	1.06271	0.85065	-1.0101	0.96534	1.27121	0.34651	-1.29813	0.50724	0.817759	0.396412	0.528241	0.764049
ENSG00000175197	DDIT3	NM_004083	1.09487	0.84193	3.01262	1.57e-12	5.29996	4.74e-39	3.00228	2.53e-07	-1.14992	0.07469	1.06008	0.80074	1.10337	0.57643	1.06467	0.78753	-1.03668	0.70678	1.16781	0.09784	-0.747119	0.397596	-0.150138	0.984838
ENSG00000147872	PLIN2	NM_001122	-1.21115	0.0001	1.26944	7e-06	2.27766	0	2.13581	1.55e-21	-1.04062	0.51608	1.01205	0.80816	1.01549	0.85892	1.0695	0.1684	-1.02804	0.60873	1.1363	0.0053	-0.819675	0.407586	0.450387	0.992885
ENSG00000081041	CXCL2	NM_002089	1.30177	0.01818	2.77958	2.46e-12	7.09687	3.06e-26	2.12809	2.06e-09	-1.03609	0.72972	1.5764	0.01668	1.06746	0.41817	-1.07695	0.53158	-1.12901	0.28374	1.00717	0.94539	-0.832509	0.410208	-0.761216	0.472409
ENSG00000166347	CYB5A	NM_001914	1.10639	0.01339	-1.10603	0.26522	-2.20104	1.17e-22	-1.70862	1.49e-09	1.05924	0.24205	-1.04314	0.3052	1.04768	0.57323	-1.02979	0.80559	-1.0077	0.88565	1.04296	0.44644	-0.494204	0.411709	-0.244952	0.830715
ENSG00000115963	RND3	NM_005168	1.06423	0.35009	1.8977	8.79e-12	3.98572	0	2.01039	2.66e-37	1.23255	0.01071	-1.03051	0.58314	1.07226	0.23451	1.12491	0.26036	-1.02717	0.57737	1.18682	0.00102	-0.534765	0.416655	0.486095	0.478104
ENSG00000130383	FUT5	NM_002034	1.05693	0.76578	1.04085	0.80943	1.36585	0.10976	1.4947	0.00324	2.45636	2.2e-11	1.12142	0.4334	-1.02034	0.81626	1.03899	0.78189	1.11144	0.17642	-1.27467	0.10651	-0.868054	0.420683	-0.273604	0.930809
ENSG00000144354	CDCA7	NM_031942	-1.15237	0.1267	-1.39009	8e-05	-2.18754	1.15e-12	-1.9321	6.33e-11	-1.098	0.27191	1.03324	0.64384	-1.03727	0.54476	1.07687	0.46774	1.05651	0.51751	-1.03187	0.6505	0.836373	0.423274	0.816541	0.575347
ENSG00000099860	GADD45B	NM_015675	1.04957	0.81841	2.26139	1.17e-09	4.16613	4.82e-21	1.9683	0.00073	1.89002	0.00014	1.33098	0.02737	-1.00402	0.97486	-1.01069	0.95417	-1.10434	0.50799	1.06909	0.56148	-0.641614	0.429184	-0.586487	0.508198
ENSG00000069399	BCL3	NM_005178	-1.01545	0.73554	1.63296	1.1e-13	2.44062	1.43e-20	1.93117	5.93e-17	1.65102	1.65e-15	-1.05238	0.33489	1.00018	0.998	-1.02503	0.73956	1.01489	0.84165	-1.01685	0.73244	-0.716552	0.431224	-1.17424	0.0599248
ENSG00000034677	RNF19A	NM_183419	1.19012	0.43745	1.29355	0.1987	3.00983	9.31e-13	1.89328	0.00549	1.05439	0.76006	1.39646	0.01042	-1.1276	0.50726	-1.068	0.75356	-1.11721	0.3753	1.06726	0.41847	0.311777	0.432542	0.723477	0.00184975
ENSG00000198682	PAPSS2	NM_004670	1.11503	0.23776	1.12922	0.19558	1.21958	0.17679	1.51644	6e-05	2.24926	7.47e-17	-1.06475	0.47957	1.10982	0.25365	-1.11874	0.21298	-1.03597	0.61809	-1.06567	0.68495	-0.390358	0.435039	-0.48793	0.252062
ENSG00000136193	SCRN1	NM_014766	1.00229	0.96916	1.68567	2.12e-06	2.94727	1.42e-39	1.78177	2.64e-20	1.10896	0.04833	-1.00437	0.9328	1.04752	0.44103	1.02101	0.84614	1.01591	0.82422	1.0759	0.40279	0.609496	0.442221	0.788078	0.14241
ENSG00000152104	PTPN14	NM_005401	-1.42548	0.50795	1.85274	0.24022	2.5738	0.04761	1.44608	0.59971	1.15513	0.79533	-1.10059	0.82496	1.0998	0.78385	-1.14409	0.78623	-1.17053	0.77591	-1.08846	0.85088	0.654875	0.450421	0.614353	0.358146
ENSG00000153234	NR4A2	NM_006186	1.03973	0.6731	1.08084	0.44214	-1.6625	2.32e-06	-1.46923	0.00019	-2.10959	2.71e-32	1.171	0.11076	1.20516	0.00295	1.08605	0.3207	1.01916	0.67366	-1.00972	0.8781	0.50341	0.453175	0.271981	0.908128
ENSG00000129667	RHBDF2	NM_024599	1.16598	0.00272	1.59384	3.9e-06	2.2395	1.42e-18	1.76983	6.77e-25	1.33847	3.04e-07	-1.00395	0.935	1.05234	0.5489	-1.01056	0.9181	-1.11156	0.09847	-1.08787	0.08232	0.33271	0.456431	0.464988	0.2337
ENSG00000118523	CTGF	NM_001901	1.14987	0.14501	1.36379	0.00076	2.222	9.42e-11	-1.08176	0.6102	-2.89477	8.54e-20	1.29042	0.01488	1.21353	0.12601	-1.10198	0.18659	-1.13058	0.20782	1.058	0.54689	0.54603	0.457342	0.162618	0.973651
ENSG00000143514	TP53BP2	NM_005426	1.04437	0.75773	1.83596	3.3e-12	3.01707	6.08e-21	1.80908	2.58e-10	1.18788	0.20706	1.09664	0.52162	1.02099	0.84391	1.19941	0.00027	1.10598	0.23757	1.43892	0.02866	0.289906	0.46435	0.396579	0.220433
ENSG00000115295	CLIP4	NM_024692	-1.76062	0.5847	1.66589	0.40076	3.92081	8e-05	2.40209	0.00098	-1.0886	0.57586	-1.059	0.83991	-1.28151	0.50617	-1.03863	0.85442	1.10725	0.74621	1.08547	0.60489	0.783599	0.466451	0.885607	0.318787
ENSG00000141505	ASGR1	NM_001671	1.12718	0.18801	1.01607	0.86868	-1.80446	0.00013	-2.32732	0	-1.41861	5.48e-06	-1.0559	0.40072	1.1145	0.1407	-1.07937	0.5649	-1.1242	0.00291	-1.10442	0.09014	-0.379182	0.469008	-0.526831	0.195357
ENSG00000120738	EGR1	NM_001964	1.59745	0.01669	4.03145	2.74e-12	3.73245	2.39e-22	-1.0359	0.79793	-3.21974	2.47e-20	1.2562	0.08485	1.43889	0.00111	1.3926	0.01815	1.16056	0.06513	-1.31365	5e-05	0.889167	0.470568	1.25192	0.211979
ENSG00000125148	MT2A	NM_005953	1.22473	0.00664	1.07826	0.13788	-1.20365	0.03046	2.28478	8.45e-17	3.13333	3.85e-27	-1.00001	0.99995	-1.03707	0.691	-1.06603	0.33513	-1.00951	0.88467	1.11647	0.25222	-0.884581	0.472709	-0.805171	0.543605
ENSG00000135617	PRADC1	NM_032319	1.11976	0.45643	-1.11286	0.55222	-2.05613	0.00252	-1.18352	0.22753	1.3402	0.01597	1.03197	0.752	-1.04862	0.63435	-1.04389	0.64907	-1.00141	0.98539	1.04427	0.59968	-0.407042	0.47299	-0.687077	0.086075
ENSG00000276043	UHRF1	NM_013282	1.1815	0.24935	1.22178	0.30926	-2.56687	0.00018	-1.73621	3.55e-14	1.48741	0.00361	-1.22298	0.07998	1.04682	0.57224	-1.07351	0.75595	-1.05382	0.53457	1.04937	0.74972	0.907788	0.481742	1.11696	0.427375
ENSG00000177697	CD151	NM_004357	-1.10586	0.82257	1.16559	0.67001	1.10644	0.77903	1.01517	0.96758	-1.29886	0.5059	2.24622	1.71e-11	-1.04895	0.83272	-1.09086	0.77178	1.46414	0.23483	1.47116	0.2865	-0.530079	0.483777	-0.0953985	0.966156
ENSG00000123095	BHLHE41	NM_030762	-1.3134	0.65518	2.17695	0.22259	7.49572	4.64e-12	4.59371	1.62e-17	2.57733	0.00079	-1.03001	0.96902	1.38842	0.34198	1.03204	0.88706	1.07428	0.78852	-1.49415	0.51934	1.02737	0.484915	0.728988	0.621215
ENSG00000162645	GBP2	NM_004120	-1.0847	0.76705	1.10755	0.7899	1.33476	0.30637	1.85168	0.02511	2.83713	6e-05	1.15555	0.3877	1.01417	0.94971	-1.19699	0.40043	1.33929	0.25847	-1.07552	0.86226	0.387492	0.485857	0.524397	0.260314
ENSG00000025039	RRAGD	NM_021244	1.08528	0.38479	1.41611	1.4e-07	3.03372	5.78e-27	2.34928	0	1.7211	2.62e-29	-1.05315	0.28855	-1.07443	0.15139	1.00863	0.93474	-1.08649	0.20062	-1.11479	0.05617	-0.363107	0.485858	-0.068254	0.994925
ENSG00000139055	ERP27	NM_152321	-1.10828	0.28235	-1.18887	0.00342	-2.10194	2.25e-17	-1.8806	1.25e-14	-1.09763	0.22826	-1.26316	0.00889	-1.13387	0.16147	-1.10106	0.24012	-1.03801	0.69208	1.05461	0.53275	0.586376	0.489358	0.143689	0.952702
ENSG00000143198	MGST3	NM_004528	1.07917	0.35593	-1.01037	0.88074	-2.40152	2.05e-33	-2.10757	4.78e-18	-1.30892	2.68e-07	-1.13636	0.00624	-1.11249	0.15707	-1.00294	0.96579	1.06828	0.19066	-1.02215	0.79473	-0.430228	0.491175	-0.218766	0.85
ENSG00000140284	SLC27A2	NM_003645	1.05953	0.52876	-1.47472	6e-05	-3.74923	1.9e-39	-2.63133	1.7e-31	-1.32726	0.0001	1.03512	0.7148	1.08461	0.34259	-1.01498	0.81377	-1.01188	0.91667	-1.05075	0.33337	-0.511168	0.491922	0.0268828	0.998551
ENSG00000146232	NFKBIE	NM_004556	1.07888	0.45656	2.08107	8.52e-07	4.38974	0	2.95573	1.7e-11	1.54933	1.02e-10	1.05491	0.43536	1.03341	0.78491	1.02668	0.69432	-1.03648	0.73451	1.08395	0.50551	0.428493	0.49239	0.562079	0.2077
ENSG00000162909	CAPN2	NM_001748	-1.04467	0.63557	1.71041	0.00013	4.47533	1.04e-25	2.81679	3.39e-28	1.50019	3.46e-10	-1.19449	0.01183	1.02729	0.79117	-1.0149	0.92772	-1.06053	0.55072	1.22151	0.0001	0.463686	0.496693	0.779304	0.0486468
ENSG00000132437	DDC	NM_000790	1.06163	0.2909	-1.12723	0.15798	-2.38076	1.2e-20	-1.78913	5.83e-38	-1.08494	0.28458	-1.01801	0.75711	-1.00545	0.93782	1.0412	0.69077	-1.01917	0.83575	1.02403	0.77323	-0.292467	0.499185	-0.208157	0.735534
ENSG00000070404	FSTL3	NM_005860	1.11196	0.01617	1.68149	6.45e-20	2.68439	1.41e-26	1.70439	1.59e-18	1.14193	0.08273	-1.08977	0.11313	-1.11665	0.01484	-1.1355	0.01211	-1.07198	0.17685	1.01396	0.85251	0.599888	0.500456	0.835559	0.152236
ENSG00000106927	AMBP	NM_001633	-1.04511	0.88158	1.45199	0.05021	-1.20769	0.55543	-1.283	0.46596	-1.26251	0.52626	-1.50517	0.35129	-1.13177	0.59087	-3.48284	9.92e-18	-1.60629	0.25713	-3.28349	1.46e-29	-0.427739	0.502681	-0.536444	0.337329
ENSG00000172482	AGXT	NM_000030	1.28001	0.77195	1.05173	0.94229	-1.63606	0.53591	-3.1031	0.14398	-2.11933	0.02986	1.17296	0.9011	-1.01786	0.95588	-1.00259	0.99247	-1.08196	0.81393	-1.17433	0.54333	-0.393131	0.505354	-0.588199	0.180099
ENSG00000110244	APOA4	NM_000482	-1.45176	0.73143	1.57296	0.67425	-1.41666	0.57279	-1.1511	0.79789	1.04324	0.9288	1.61426	0.28115	-1.09434	0.72012	1.01021	0.97643	1.00216	0.99408	-2.29141	0.02485	-0.824238	0.506503	-1.16106	0.203102
ENSG00000157557	ETS2	NM_005239	1.09658	0.06763	1.74578	0.0001	2.42614	1.11e-06	1.68767	1e-05	1.75892	9.14e-20	-1.09938	0.28329	1.06705	0.77805	-1.16289	0.383	-1.21737	0.11737	1.00032	0.99633	-0.541996	0.513141	-0.227355	0.869784
ENSG00000153132	CLGN	NM_004362	1.10643	0.11258	1.61061	2.19e-19	2.00676	9.21e-14	1.16037	0.00158	-2.35564	3.08e-44	-1.06446	0.18104	1.04062	0.61296	-1.0174	0.83472	-1.06339	0.24657	1.00617	0.90326	-0.814946	0.516332	0.190415	0.987722
ENSG00000133794	ARNTL	NM_001178	-1.1933	0.89648	-2.1057	0.71685	17.4402	0.03231	1.77654	0.65906	-2.10844	0.68351	3.69255	0.59222	-1.06275	0.94945	-1.10909	0.88838	-1.62702	0.6989	1.44579	0.65546	-0.700561	0.517683	0.0878552	0.988676
ENSG00000135924	DNAJB2	NM_006736	1.06837	0.82049	1.2453	0.39143	2.01139	0.00058	1.36475	0.16802	-1.12455	0.6209	1.12541	0.7806	1.09366	0.6604	-1.27839	0.15132	1.10825	0.5629	1.09107	0.70869	-0.31627	0.517741	-0.224095	0.77815
ENSG00000101255	TRIB3	NM_021158	1.04203	0.36445	5.92209	2.19e-34	13.7478	0	5.27241	0	-1.48839	5.13e-06	1.02278	0.71449	1.04143	0.53056	-1.01764	0.88208	-1.16791	0.2846	1.17049	0.01943	-0.510014	0.518895	0.619337	0.48527
ENSG00000148288	GBGT1	NM_021996	1.31094	0.70485	-1.24859	0.59757	-3.81916	0.00171	-1.61632	0.56862	-1.33981	0.5309	1.26447	0.80373	1.07271	0.79157	-1.25557	0.56063	1.1229	0.76727	-1.02707	0.94272	0.547333	0.519949	0.340331	0.806116
ENSG00000174080	CTSF	NM_003793	1.04792	0.3015	-1.15408	0.0242	-1.66893	3.82e-10	-2.16023	0	-2.49868	0	-1.0765	0.04054	-1.17136	0.05692	-1.14465	0.09663	-1.12032	0.05206	-1.14723	0.00976	-0.319091	0.521296	-0.34479	0.496059
ENSG00000159259	CHAF1B	NM_005441	-1.0374	0.49584	-1.21053	0.01311	-2.00053	3.63e-18	-1.43094	4.18e-15	1.37898	1.04e-06	-1.04341	0.38483	-1.02163	0.56396	1.03214	0.73138	1.02179	0.67496	1.02827	0.60723	0.739253	0.523444	0.870417	0.468247
ENSG00000146678	IGFBP1	NM_000596	-1.08507	0.87837	-1.1721	0.44283	1.06317	0.89515	1.21082	0.65351	-3.62114	6.31e-09	1.13832	0.80983	1.13382	0.74677	1.03334	0.9496	1.01005	0.95689	1.59693	6.09e-06	0.874266	0.527194	0.764441	0.78584
ENSG00000099889	ARVCF	NM_001670	1.19482	0.43538	1.52612	0.05749	2.69475	1e-05	2.04678	0.00689	1.66298	0.03415	1.23983	0.18296	-1.15053	0.24763	-1.11462	0.48236	1.12249	0.33918	-1.06236	0.82597	-0.291302	0.52819	-0.46992	0.148644
ENSG00000137193	PIM1	NM_002648	1.02938	0.80701	1.4835	0.02872	2.33404	3.9e-26	1.67242	1.02e-10	1.68507	3e-05	-1.04068	0.68362	-1.01057	0.90406	-1.01643	0.85006	1.01598	0.70107	-1.15061	0.44037	-0.556291	0.536767	-0.571233	0.506016
ENSG00000116584	ARHGEF2	NM_004723	1.38237	0.20977	1.23758	0.35161	2.77227	2.55e-10	1.84507	0.00331	-1.22003	0.33061	1.19307	0.27001	-1.10514	0.49651	-1.12044	0.66312	-1.00239	0.99327	-1.35695	0.14874	0.357562	0.536846	0.249333	0.849285
ENSG00000161981	SNRNP25	NM_024571	-1.00662	0.92601	-1.16192	0.0527	-2.20229	9.6e-28	-1.30993	0.00228	1.20816	0.03369	1.04212	0.5725	1.11743	0.15722	1.07962	0.11727	1.00944	0.92281	1.01978	0.75286	-0.391996	0.537355	-0.435114	0.486704
ENSG00000113407	TARS	NM_152295	-1.04546	0.54103	1.44841	8.79e-06	2.44634	7.26e-21	1.56604	5.69e-08	-1.39897	0.00012	-1.03473	0.67697	1.09992	0.24664	1.13846	0.03461	1.11866	0.19882	1.2072	0.02993	-0.321374	0.538064	0.26194	0.685404
ENSG00000167711	SERPINF2	NM_000934	1.01303	0.96731	-1.22474	0.38462	-2.99061	0.00036	-2.79939	0.00258	-1.48702	0.28299	1.81325	1.66e-08	-1.29669	0.23478	-1.0682	0.77665	-1.22882	0.49612	-1.08069	0.80639	-0.331468	0.539145	-0.645287	0.0663434
ENSG00000186517	ARHGAP30	NM_181720	3.54317	0.14788	2.17763	0.4832	4.14071	0.03589	-7.63897	0.11751	1.17575	0.85267	-1.04476	0.97389	-1.04795	0.93619	1.52231	0.49443	1.09201	0.93757	1.43418	0.70466	0.488423	0.542209	0.448011	0.722328
ENSG00000124299	PEPD	NM_000285	1.03345	0.62366	1.10571	0.2636	1.38565	1.38e-07	1.75565	3.63e-22	2.08085	8.74e-21	1.26997	0.00254	-1.02929	0.75011	1.17232	0.00387	1.10959	0.15887	1.22796	0.00102	-0.352882	0.54387	-0.158588	0.886641
ENSG00000121691	CAT	NM_001752	1.07279	0.45056	-1.09345	0.1755	-2.21487	7.82e-24	-1.96697	6.63e-27	-1.02149	0.83472	-1.09471	0.4102	1.04073	0.65695	-1.13433	0.18371	-1.03363	0.48492	-1.04892	0.64638	-0.301064	0.543899	-0.384196	0.314976
ENSG00000119711	ALDH6A1	NM_005589	-1.08263	0.50152	-1.45603	0.0006	-2.04509	2.51e-06	-2.07956	5.91e-15	-1.29702	0.00149	-1.14072	0.18702	-1.05757	0.40725	-1.05307	0.27423	-1.05626	0.53088	-1.11958	0.06142	-0.24967	0.550639	-0.772562	5.45284e-05
ENSG00000109079	TNFAIP1	NM_021137	-1.07953	0.10401	1.50171	1e-05	2.16066	2.98e-14	1.52698	1.86e-17	1.40049	2.38e-08	-1.08328	0.09363	1.05929	0.26099	-1.00524	0.95777	-1.05705	0.64027	1.0886	0.14017	-0.363198	0.550819	-0.117669	0.934967
ENSG00000110245	APOC3	NM_000040	1.11425	0.13702	-1.16493	0.09766	-2.10184	4.96e-21	-2.37754	1.12e-16	-1.81658	1.95e-09	-1.13482	0.07676	-1.20984	0.01062	-1.02731	0.68212	1.00774	0.91101	1.13093	0.14795	-0.475698	0.563242	-0.2525	0.879712
ENSG00000138835	RGS3	NM_134427	1.04481	0.64713	1.53625	2.8e-08	2.00944	1.43e-23	2.10868	5.06e-32	1.65216	1.1e-07	1.0837	0.36022	-1.03486	0.53749	-1.05116	0.44709	1.02019	0.82251	1.03427	0.61806	-0.437714	0.565268	-0.186416	0.876665
ENSG00000176890	TYMS	NM_001071	-1.10107	0.35914	-1.38962	0.0219	-2.0649	7e-05	-1.73085	0.00021	1.10421	0.46683	1.06398	0.64447	-1.00101	0.99367	1.15916	0.38046	1.15126	0.36	1.18626	0.26324	0.699447	0.566413	1.10445	0.212463
ENSG00000062282	DGAT2	NM_032564	-1.2317	0.36424	-1.74882	7.77e-06	-2.03921	5.38e-11	-1.21036	0.02218	-1.68788	0.00164	-1.00274	0.99189	-1.22458	0.21239	-1.11973	0.27442	-1.06447	0.5369	-1.14343	0.39175	-0.52089	0.569276	-0.818657	0.191433
ENSG00000196954	CASP4	NM_033306	1.01863	0.69715	1.37649	6e-05	2.0779	1.03e-12	1.92994	1.09e-14	-1.06843	0.42033	-1.00201	0.95398	1.04878	0.3081	1.00741	0.93351	-1.01272	0.84331	1.08418	0.19064	-0.488396	0.570284	0.0919114	0.981102
ENSG00000162817	C1orf115	NM_024709	1.09687	0.05385	1.05301	0.75678	-2.12545	0.00011	-1.91455	3.93e-12	-1.26202	0.00017	-1.31918	1.85e-08	1.03758	0.44157	-1.22943	0.29323	-1.18238	0.16319	-1.01419	0.85124	-0.266704	0.5704	-0.1904	0.778097
ENSG00000047457	CP	NM_000096	-1.03058	0.96849	-1.31692	0.66218	-1.15695	0.67455	-1.31536	0.33691	-2.13291	7.64e-06	-1.44367	0.50895	-1.1235	0.59255	1.01133	0.95027	-1.12139	0.53115	1.15591	0.35904	-0.385343	0.570968	0.183311	0.891467
ENSG00000121410	A1BG	NM_130786	1.0652	0.48428	1.02189	0.86774	-1.55471	4e-05	-1.99621	6.63e-10	-2.84613	4.19e-22	-1.14303	0.0124	-1.21128	0.00658	-1.09498	0.26641	-1.10689	0.08025	1.02959	0.51661	-0.344133	0.582114	-0.429064	0.413953
ENSG00000129226	CD68	NM_001251	1.08051	0.79037	1.18194	0.60715	-1.1968	0.76457	1.2107	0.67742	2.10276	0.00199	1.24102	0.30306	-1.13704	0.67712	-1.05599	0.66072	-1.20749	0.40624	-1.04614	0.89667	-0.481361	0.587387	-0.0356943	0.986662
ENSG00000082269	FAM135A	NM_020819	-1.20523	0.829	-1.04633	0.87745	1.1076	0.8322	1.14079	0.78656	-1.04872	0.89643	-1.37285	0.59278	-1.02272	0.89446	-2.69816	0.02513	-1.85409	0.47837	1.07344	0.96694	0.364739	0.587447	0.846175	0.00547622
ENSG00000133134	BEX2	NM_032621	1.00041	0.99473	1.45624	2.83e-12	3.36569	0	2.14409	0	-1.15567	0.01155	-1.11404	0.01985	-1.07554	0.17267	-1.03956	0.52757	-1.0448	0.40543	1.05252	0.55326	0.749772	0.588052	0.948934	0.318187
ENSG00000183751	TBL3	NM_006453	-1.00651	0.91776	-1.22056	0.03117	-1.85613	2.15e-20	-2.23852	4.86e-33	-1.08035	0.16436	-1.1923	0.00034	-1.09261	0.29541	-1.09411	0.09573	-1.16457	0.01316	-1.19046	0.14357	-0.237334	0.589993	-0.27937	0.46109
ENSG00000205358	MT1H	NM_005951	1.07801	0.18263	-1.01508	0.84323	-1.08925	0.33295	2.226	4.54e-18	2.50368	7.48e-17	1.11432	0.07958	1.00699	0.90053	1.03988	0.72653	-1.02654	0.73056	1.02025	0.90694	-0.720279	0.591181	-0.89804	0.426282
ENSG00000187840	EIF4EBP1	NM_004095	-1.02786	0.66007	1.3281	2.53e-07	1.59687	2.75e-09	1.53584	7.79e-07	-2.03303	1.29e-32	1.05815	0.23018	1.03002	0.52406	1.06832	0.221	-1.03653	0.43975	1.12628	0.0356	-0.438665	0.592765	-0.472851	0.579577
ENSG00000148773	MKI67	NM_002417	-1.3564	0.04931	-2.14719	0.00167	-2.06329	0.00034	-1.42538	0.00259	1.03142	0.85951	1.07203	0.57131	-1.22042	0.17877	-1.40956	0.32436	1.02404	0.83231	-1.37566	0.00203	0.875171	0.594169	0.87762	0.776968
ENSG00000109220	CHIC2	NM_012110	-1.03775	0.75019	1.45942	0.2122	2.13785	1.1e-13	1.51523	1.03e-10	1.18678	0.10108	-1.32523	0.08957	1.0176	0.85299	-1.01164	0.91482	-1.17021	0.02171	-1.01823	0.8266	-0.330295	0.597237	-0.12443	0.946579
ENSG00000171848	RRM2	NM_001034	1.05672	0.37222	-1.01434	0.91338	-2.4586	1.15e-07	-2.05259	1.5e-34	1.86724	9.48e-20	-1.05364	0.16259	1.13467	0.00027	-1.13876	0.46486	1.04538	0.62301	-1.10161	0.01837	0.793218	0.600834	1.02897	0.710435
ENSG00000185650	ZFP36L1	NM_004926	1.01384	0.79602	1.46359	7.69e-06	2.23047	1.46e-19	1.71172	3.01e-20	-1.11649	0.16411	-1.12104	0.0477	-1.16201	0.0224	-1.02183	0.70955	-1.03793	0.69483	1.05891	0.26467	0.254327	0.601759	0.00781512	0.995432
ENSG00000147180	ZNF711	NM_021998	-1.23013	0.73302	1.05296	0.90844	-1.74823	0.63688	4.48859	0.01914	-1.89513	0.61878	-1.06557	0.97803	1.20774	0.79662	-1.10652	0.89128	1.1488	0.92587	1	1	0.542466	0.601795	0.651675	0.473145
ENSG00000104763	ASAH1	NM_004315	1.05761	0.75011	1.61273	0.00058	2.40455	0.00022	2.15017	1.2e-09	1.92766	8.26e-22	-1.07687	0.58875	1.27387	0.11059	1.24885	0.29808	-1.07135	0.56968	1.13763	0.44229	-0.297531	0.604996	0.0594705	0.987414
ENSG00000131069	ACSS2	NM_018677	1.08526	0.45031	1.83005	2.39e-09	2.15896	5.49e-24	-1.06833	0.18001	1.03861	0.57769	-1.18194	0.03827	-1.10389	0.39354	1.05151	0.46045	-1.03522	0.49748	-1.26185	0.00586	0.771013	0.608127	0.758266	0.672772
ENSG00000049192	ADAMTS6	NM_197941	-1.9382	0.54263	1.44096	0.70698	3.58653	0.03445	2.39868	0.22303	-1.10036	0.84835	-1.35898	0.51427	1.03711	0.92158	1.02873	0.9505	-1.02209	0.95473	-1.04452	0.91707	-0.527024	0.609403	-0.575156	0.567588
ENSG00000161791	FMNL3	NM_175736	3.48903	0.37228	1.7184	0.72194	1	1	-4.65235	0.02073	1	1	1	1	1.10763	0.91603	1	1	1	1	1	1	0.419292	0.610649	0.511314	0.523265
ENSG00000112406	HECA	NM_016217	-1.02247	0.87146	1.52837	0.00149	2.22065	7.85e-20	1.38427	0.01036	1.39356	0.00036	-1.08231	0.58498	-1.03729	0.80633	1.20609	0.05413	1.05786	0.45203	1.03338	0.55971	0.234992	0.610725	0.305435	0.427166
ENSG00000186205	2001-03-01	NM_022746	-1.02321	0.59962	-1.24091	0.06989	-2.83689	2.53e-15	-2.03136	6.32e-17	-1.15417	0.00547	1.04317	0.44627	1.09132	0.30941	1.08482	0.56669	1.032	0.65415	-1.0243	0.64758	-0.366407	0.611832	-0.44803	0.430264
ENSG00000169715	MT1E	NM_175617	1.06433	0.2078	-1.06831	0.54188	-1.01005	0.93617	2.15621	3.96e-06	2.68128	6.44e-12	1.13343	0.0003	-1.0795	0.20801	-1.0154	0.91199	1.02734	0.84865	-1.00454	0.97983	-0.745858	0.612258	-0.584386	0.755102
ENSG00000132855	ANGPTL3	NM_014495	-1.17841	0.037	-1.47824	3e-05	-1.69055	0.04149	-1.72747	0.00086	-2.23876	1.77e-07	-1.00802	0.93635	-1.10086	0.34152	1.08183	0.38361	1.07098	0.33918	1.05437	0.75403	-0.421438	0.61377	-0.0815824	0.994429
ENSG00000114771	AADAC	NM_001086	1.04726	0.66251	-1.08018	0.54761	-3.75623	4.19e-15	-2.77644	7.27e-20	-1.99221	1.57e-13	-1.07125	0.35109	1.09685	0.57369	1.09374	0.31441	-1.03502	0.50989	1.15559	0.06838	-0.43738	0.61442	-0.151689	0.991627
ENSG00000134909	ARHGAP32	NM_014715	-1.37379	0.75142	-1.10474	0.78865	1.31065	0.53754	-1.13632	0.90821	-1.6167	0.45378	-1.65856	0.64429	1.01232	0.9479	-1.08908	0.70229	-2.8294	0.00879	1.07133	0.90504	0.436484	0.617372	0.18496	0.938217
ENSG00000111859	NEDD9	NM_006403	-1.01023	0.93564	2.91282	2.28e-10	5.30393	1.4e-30	1.57972	5.48e-06	-1.1242	0.41406	1.08756	0.35035	1.02874	0.81337	1.0958	0.56777	1.04077	0.69156	1.25906	0.0997	0.383717	0.618291	0.99529	0.00286911
ENSG00000101162	TUBB1	NM_030773	1.22065	0.94285	1.10655	0.96412	1.13386	0.96804	3.12422	0.03923	1.33469	0.83317	1	1	1	1	-1.17424	0.8692	-1.17975	0.91453	1.73437	0.58262	-0.409316	0.618844	-0.854154	0.113685
ENSG00000125868	DSTN	NM_001011546	1.19893	0.07971	1.17415	0.01723	1.32866	0.02313	1.9759	1.39e-11	2.05027	1.23e-06	1.29613	0.01789	1.00833	0.92871	1.51174	0.00212	1.32453	0.00857	1.51467	0.00264	-0.324403	0.620881	-0.27593	0.752852
ENSG00000186111	PIP5K1C	NM_012398	-1.13085	0.69247	1.09339	0.35798	1.08794	0.70166	-1.24306	0.13194	-2.32276	6.29e-11	-1.29153	0.53014	-1.07694	0.41542	-1.47255	0.11995	-1.35246	0.05613	-1.44159	0.29548	0.296249	0.622781	0.0911902	0.952625
ENSG00000144655	CSRNP1	NM_033027	-1.02443	0.94965	1.48617	0.05029	2.87074	1.27e-08	1.10896	0.80354	1.24802	0.44575	-1.13157	0.85179	-1.15399	0.59387	1.11296	0.72319	-1.20575	0.3729	1.08933	0.67111	-0.436663	0.623001	0.113643	0.966998
ENSG00000146592	CREB5	NM_182898	1.00997	0.96496	1.7134	0.00351	4.33338	9.78e-37	2.58899	2.52e-10	1.18458	0.21286	-1.0643	0.66619	1.03103	0.84555	1.05733	0.75282	-1.1092	0.80529	1.1906	0.40103	0.49108	0.623404	0.678143	0.270621
ENSG00000147162	OGT	NM_181672	-1.01862	0.88199	1.71195	2.72e-06	1.88971	3.05e-06	1.24636	0.00046	-2.35406	9.74e-16	-1.11816	0.19724	1.14068	0.22493	-1.13056	0.40154	-1.05721	0.39641	1.04614	0.45939	0.279734	0.626801	0.219021	0.773801
ENSG00000140598	EFTUD1	NM_024580	1.05331	0.65062	1.41061	5.22e-08	2.72384	1.67e-40	1.91822	2.54e-15	1.12747	0.1991	1.05111	0.71885	1.02253	0.8071	-1.00031	0.99524	1.03886	0.62731	1.00902	0.9202	-0.22381	0.63053	0.328951	0.272443
ENSG00000172183	ISG20	NM_002201	1.17767	0.01984	1.78398	1e-05	2.86476	2.81e-12	2.35575	3.76e-08	-1.11906	0.22339	1.02484	0.77385	1.03032	0.75992	1.00263	0.98387	-1.0207	0.86463	1.20492	0.04752	0.434529	0.632292	1.66649	2.4385e-06
ENSG00000127528	KLF2	NM_016270	1.22703	0.01123	-1.04055	0.64465	-1.86629	1e-05	-1.40163	3.87e-06	-2.5515	0	-1.20595	0.00016	-1.02309	0.62916	-1.06931	0.64706	-1.06066	0.54167	1.0646	0.07808	0.4686	0.633554	0.583951	0.559949
ENSG00000125144	MT1G	NM_005950	1.15742	0.01075	-1.03244	0.71551	-1.13913	0.23043	1.51415	0.00707	2.20385	4.26e-11	1.10188	0.25188	-1.05634	0.42394	1.02929	0.7334	-1.04902	0.61256	1.09062	0.37815	-0.723318	0.633777	-0.79172	0.583442
ENSG00000198774	RASSF9	NM_005447	1.09292	0.76241	1.65335	0.02645	3.18084	7.39e-14	1.35756	0.27331	-1.50958	7e-05	1.46242	0.11599	1.26016	0.16986	1.11112	0.25526	1.05749	0.57011	1.22227	0.01823	0.575825	0.63545	0.482304	0.785691
ENSG00000136770	DNAJC1	NM_022365	1.05469	0.29232	1.3264	1e-05	2.35628	0	1.73358	4.27e-24	-1.12089	0.08423	-1.08116	0.11163	-1.02985	0.55587	-1.09534	0.10949	1.00412	0.96113	1.00133	0.98867	-0.253469	0.635615	0.0847863	0.994526
ENSG00000117318	ID3	NM_002167	-1.14085	0.00947	1.14512	0.01448	1.83798	6.86e-11	2.07794	0	1.58274	4.82e-07	-1.15049	0.10204	-1.03241	0.74349	-1.0492	0.31622	1.03787	0.67361	1.04301	0.39953	-0.309055	0.637686	-0.250926	0.748602
ENSG00000105835	NAMPT	NM_005746	1.06422	0.67195	1.65467	4e-05	2.4173	1.13e-08	1.61972	2.16e-06	1.47729	0.00052	-1.09342	0.48136	1.13928	0.28105	1.36318	0.00025	-1.00741	0.92073	1.14799	0.35348	-0.47245	0.638293	-0.33143	0.822714
ENSG00000173812	EIF1	NM_005801	1.01047	0.82178	1.55887	2.08e-06	2.57684	3.22e-10	1.61783	1.37e-08	-1.73874	3.12e-06	1.05482	0.26315	-1.00471	0.94073	-1.08526	0.41923	-1.108	0.25368	-1.06686	0.56578	-0.269901	0.638408	-0.284055	0.682667
ENSG00000164284	GRPEL2	NM_152407	1.23527	0.06203	2.81514	9.48e-08	3.49912	2.79e-16	2.38625	3.84e-18	1.3916	2.13e-06	-1.07714	0.52583	1.06727	0.4998	1.21292	0.13649	1.00174	0.98696	1.29652	2.98e-08	0.177201	0.644315	0.216733	0.548502
ENSG00000204386	NEU1	NM_000434	1.23994	0.00455	2.75541	5.4e-28	4.54452	0	2.56831	0	2.0028	1.44e-29	1.01516	0.81082	-1.05859	0.56398	1.04127	0.50076	-1.03525	0.50098	-1.01702	0.81395	-0.260662	0.645256	-0.0516948	0.988774
ENSG00000141485	SLC13A5	NM_177550	1.11835	0.28938	-1.03969	0.66693	-1.8999	2.51e-09	-2.16346	2.53e-27	-1.61932	4.21e-12	1.00155	0.97645	1.00626	0.94199	-1.07604	0.433	-1.01579	0.78726	-1.06254	0.36541	-0.41214	0.647614	-1.06347	0.0129898
ENSG00000184840	TMED9	NM_017510	1.01254	0.89861	1.53592	0.0691	-1.10985	0.49468	-2.15029	0.0002	-2.28389	0	-1.10632	0.21557	1.00027	0.9989	-2.02655	0.00065	-1.33396	0.00102	-1.17077	0.1243	-0.301444	0.648093	-0.0800376	0.976064
ENSG00000269858	EGLN2	NM_080732	-1.05623	0.48103	1.45513	5.27e-14	2.85115	2.01e-41	2.13673	9.47e-17	1.59377	1.93e-09	-1.05368	0.38361	1.04641	0.34935	-1.04923	0.3352	-1.00393	0.98642	1.02406	0.59753	-0.204428	0.64896	-0.115672	0.880942
ENSG00000114115	RBP1	NM_002899	1.1433	0.21025	-1.22162	0.03092	-2.23717	5.23e-14	-1.49986	0.24832	-1.25947	0.00015	-1.05496	0.45132	-1.16148	0.00716	-1.01058	0.82713	-1.02352	0.66635	1.05426	0.39455	-0.34197	0.651458	0.0774897	0.972949
ENSG00000196365	LONP1	NM_004793	-1.09205	0.31514	1.21045	0.02855	2.47577	4.07e-36	1.83178	1.05e-25	1.00397	0.96082	-1.04365	0.54295	-1.03971	0.504	-1.01453	0.87977	1.01433	0.78307	-1.03922	0.435	-0.240354	0.655668	-0.159172	0.829981
ENSG00000118520	ARG1	NM_000045	1.01887	0.83278	-1.31865	0.00898	-3.2364	7.45e-29	-2.81531	4.8e-26	-2.07294	5.41e-12	-1.20642	0.03186	1.15544	0.03289	1.10023	0.2083	-1.04141	0.49579	1.20195	0.02655	-0.30089	0.656405	-0.0562553	1
ENSG00000069974	RAB27A	NM_004580	1.05049	0.59747	1.14152	0.32321	1.67207	3e-05	2.06668	2.14e-08	2.02173	5.88e-07	1.03483	0.74798	1.08368	0.24258	1.10946	0.12934	1.07155	0.51735	1.09548	0.54458	-0.329515	0.658225	0.107929	0.995691
ENSG00000104856	RELB	NM_006509	1.13808	0.00453	4.1845	0	10.9333	0	4.97857	0	1.44676	7.21e-06	-1.11287	0.02812	-1.15933	0.07073	-1.04567	0.53538	-1.2347	0.00019	-1.00381	0.93514	0.497103	0.66228	0.624576	0.455562
ENSG00000178498	DTX3	NM_178502	-1.12436	0.0066	1.26248	0.01215	2.15352	2.25e-23	1.35202	1.58e-06	-1.23697	0.00222	-1.0695	0.22441	-1.12001	0.11632	-1.16553	0.06346	-1.14267	0.03897	-1.17444	0.01619	0.285594	0.664011	0.052056	0.999603
ENSG00000100554	ATP6V1D	NM_015994	1.00383	0.97203	1.15259	0.18957	2.18087	1.04e-08	2.0252	3.79e-08	2.16215	9.47e-20	-1.00708	0.94359	1.01493	0.87499	-1.01161	0.82523	-1.02092	0.84369	-1.10389	0.30993	-0.29662	0.664078	0.0159764	0.993911
ENSG00000162433	AK4	NM_013410	-1.12993	0.2871	-1.09615	0.56702	-2.46707	0.0003	-1.20835	0.06183	1.03922	0.76149	-1.2964	0.00252	1.15594	0.08252	-1.20844	0.33017	-1.29622	3e-05	-1.15086	0.35585	0.25607	0.664564	0.245119	0.686731
ENSG00000147852	VLDLR	NM_003383	-1.00262	0.99295	2.00565	0.18432	2.21754	0.00174	1.38384	0.14479	-1.90985	2.24e-10	-1.06596	0.76062	1.03056	0.87237	1.10652	0.54313	-1.0084	0.96985	1.02165	0.82289	-0.535175	0.664682	0.719792	0.511826
ENSG00000184014	DENND5A	NM_015213	1.11794	0.30606	1.89825	6.01e-07	2.98979	0	1.5439	2.1e-12	1.24042	0.01729	-1.25226	0.01925	1.14744	0.0604	-1.10152	0.37593	-1.11367	0.18974	-1.02881	0.72711	0.223365	0.665798	0.412651	0.235938
ENSG00000150457	LATS2	NM_014572	1.05015	0.45317	1.61013	0.00033	2.29693	4e-10	1.48853	0.00098	1.11016	0.2933	-1.00436	0.96593	-1.1425	0.2841	-1.1844	0.19513	-1.12158	0.20313	1.05689	0.39546	0.227101	0.665888	0.17075	0.789847
ENSG00000176153	GPX2	NM_002083	1.26905	0.07164	1.16816	0.35365	1.0029	0.98977	1.37719	0.18785	2.12154	3.1e-07	1.23617	0.44736	-1.04328	0.71003	1.00136	0.98954	1.02628	0.78638	-1.07017	0.6418	-0.628308	0.666826	-0.372306	0.871333
ENSG00000170345	FOS	NM_005252	1.11483	0.72209	2.1768	0.05514	7.08854	8.8e-06	3.04053	0.00011	1.50708	0.19294	-1.36098	0.83131	1.02248	0.92852	1.34755	0.296	-1.0106	0.97624	-1.31208	0.63373	0.564008	0.667734	1.42304	0.0140417
ENSG00000198157	HMGN5	NM_030763	-1.0166	0.95322	-1.11277	0.67169	-1.07079	0.86929	2.08716	0.01343	1.04578	0.69348	1.21445	0.13783	-1.01844	0.79365	-1.55962	0.01511	1.00344	0.98636	1.11564	0.60044	-0.302607	0.668235	-0.000636519	0.998459
ENSG00000140941	MAP1LC3B	NM_022818	-1.02284	0.80945	1.91349	0.00079	3.0122	1.42e-11	2.16649	1.68e-10	-1.00093	0.98754	-1.08857	0.39178	1.06732	0.48794	1.02137	0.86491	1.04739	0.6231	1.32485	3.35e-06	-0.264934	0.67056	0.198741	0.78725
ENSG00000110881	ASIC1	NM_020039	1.02731	0.85361	1.1135	0.58143	-2.53775	1.33e-08	-2.22474	8.64e-17	-1.61458	1.18e-06	1.14985	0.1879	1.03145	0.70209	1.00232	0.98129	-1.02689	0.73287	-1.11171	0.33319	0.600491	0.680198	0.247814	0.942192
ENSG00000185437	SH3BGR	NM_007341	-1.1852	0.7576	1.14708	0.74875	3.1997	3.99e-09	1.57387	0.11774	1.12362	0.56382	1.07733	0.76929	1.03395	0.92965	1.0104	0.96187	-1.06969	0.84563	-1.07377	0.70262	-0.360865	0.680529	-0.333748	0.750242
ENSG00000176624	MEX3C	NM_016626	-1.05025	0.74873	1.61631	0.00093	2.49939	1.42e-07	1.61349	5.53e-07	-1.1731	0.07876	1.0037	0.97432	-1.13695	0.13562	1.07416	0.74245	1.13698	0.35509	1.11784	0.23011	0.228235	0.680573	0.48409	0.164966
ENSG00000114019	AMOTL2	NM_016201	-1.02775	0.72879	2.70378	5.08e-24	7.26485	0	3.88934	0	1.03237	0.74874	1.00133	0.98581	-1.00715	0.90842	-1.37357	0.00017	-1.1918	0.06151	1.33877	6e-05	0.296097	0.681524	0.0882033	0.991565
ENSG00000164463	CREBRF	NM_153607	-1.09474	0.80391	1.83074	0.015	4.43701	3.15e-09	2.0993	0.00082	1.0496	0.5724	1.11622	0.6415	-1.21296	0.17376	-1.0828	0.66189	-1.14308	0.42597	-1.22262	0.05569	0.304427	0.683977	0.303343	0.6687
ENSG00000164904	ALDH7A1	NM_001182	1.03169	0.52031	-1.15323	0.12911	-2.00155	2.62e-10	-1.75962	1.05e-09	1.00432	0.94813	-1.07077	0.24201	1.05777	0.50065	1.00374	0.97419	1.02795	0.71573	-1.03628	0.44179	-0.248846	0.68952	-0.521486	0.0990343
ENSG00000118508	RAB32	NM_006834	-1.09163	0.26834	1.39525	0.00169	3.25661	1.25e-23	3.28946	0	2.16353	4.95e-24	-1.04172	0.49592	-1.13964	0.02216	-1.0112	0.83102	-1.00264	0.9777	1.07931	0.13414	-0.296566	0.690052	0.202139	0.877551
ENSG00000057593	F7	NM_000131	-1.08374	0.57164	-1.13842	0.15647	-1.07314	0.2806	-1.29323	0.01345	-2.37553	3.23e-09	-1.14977	0.40169	-1.11221	0.18745	-1.05815	0.56257	-1.03043	0.84576	-1.12176	0.19411	-0.226097	0.691614	-0.247178	0.599105
ENSG00000156273	BACH1	NM_206866	-1.0734	0.69307	1.3035	0.19031	2.54101	0.00085	1.89318	0.0088	1.18754	0.2089	1.14714	0.36657	1.02029	0.815	1.41173	0.20318	1.13022	0.39381	1.20106	0.26682	0.264197	0.692586	0.387692	0.548054
ENSG00000131747	TOP2A	NM_001067	-1.14207	0.13268	-1.07334	0.40867	-1.81448	6.14e-19	-2.13602	1.59e-15	-1.11584	0.10886	-1.09398	0.47142	1.10531	0.2373	1.13035	0.26983	-1.00969	0.85268	-1.02402	0.88411	0.849118	0.692664	0.989598	0.699942
ENSG00000125968	ID1	NM_002165	1.03427	0.55558	1.56104	0.00148	1.78568	0.00067	2.38079	2.63e-21	1.3469	2.03e-10	-1.09002	0.10038	1.04335	0.23762	1.14166	0.44584	-1.06507	0.58125	1.12304	0.01395	-0.560046	0.692863	-0.614138	0.648611
ENSG00000182916	TCEAL7	NM_152278	1.07835	0.89822	1.00832	0.98643	1.10842	0.88175	2.21335	0.03279	1.10752	0.8878	1.24	0.83605	1.5565	0.29399	-1.33163	0.4841	-1.20134	0.80633	1.2929	0.74306	-0.432095	0.694798	-0.1122	0.994653
ENSG00000106105	GARS	NM_002047	-1.11694	0.01647	1.46049	0.00039	2.85015	1.17e-14	1.83908	9.61e-25	-1.5113	6.09e-10	1.04062	0.52416	-1.07657	0.74864	1.11308	0.49211	-1.01595	0.85268	1.05009	0.30838	-0.234294	0.69543	0.157969	0.875281
ENSG00000135447	PPP1R1A	NM_006741	-1.13784	0.35917	-1.47804	0.04922	-2.03272	8e-05	-1.30569	0.09193	-1.41436	4.2e-06	-1.40505	0.00072	-1.35796	1.25e-06	-1.1856	0.00268	-1.1861	0.0802	1.10588	0.16637	-0.471925	0.696573	-1.00258	0.124262
ENSG00000187193	MT1X	NM_005952	1.10878	0.0668	-1.01695	0.8329	-1.11947	0.2328	2.0078	7.55e-08	2.56932	5.87e-16	1.13078	0.06496	-1.0434	0.43017	1.0046	0.94764	1.03516	0.57184	1.00346	0.96431	-0.623221	0.69754	-0.876646	0.517173
ENSG00000140465	CYP1A1	NM_000499	1.13767	0.41638	1.36921	0.02354	1.96203	2.1e-12	1.7784	1e-05	3.33156	2.19e-26	2.23823	3.86e-11	1.58273	0.00018	1.83549	2.29e-08	1.59011	7.01e-11	1.33572	0.00311	0.625111	0.697598	0.547412	0.809456
ENSG00000026025	VIM	NM_003380	-1.00987	0.8935	1.28606	0.00878	2.98849	1.32e-42	2.63055	1.37e-23	1.97053	1.42e-14	-1.00256	0.97593	-1.0712	0.49426	-1.09144	0.371	-1.00684	0.93083	1.04644	0.49874	0.406433	0.698101	0.457708	0.514721
ENSG00000105722	ERF	NM_006494	1.09102	0.45331	1.68348	0.00013	2.89568	2.47e-07	2.10166	3.71e-07	1.56436	2.2e-06	1.1032	0.51731	-1.05276	0.60847	-1.16665	0.26003	1.04376	0.73791	1.10901	0.47231	0.213001	0.698485	-0.202823	0.731978
ENSG00000142627	EPHA2	NM_004431	1.1108	0.45071	1.80933	6e-05	3.27814	2.94e-13	1.47638	0.04164	1.20926	0.27838	1.12127	0.26099	1.1042	0.24731	-1.24893	0.01828	-1.13685	0.5909	-1.07039	0.46209	0.344289	0.69887	0.499232	0.520173
ENSG00000012171	SEMA3B	NM_004636	1.06975	0.19764	1.70065	1.06e-19	3.15298	0	1.60748	7.89e-08	1.04345	0.57305	-1.44626	2.19e-09	-1.26954	0.00399	-1.16352	0.07602	-1.11879	0.20734	-1.26392	0.00242	0.544849	0.699852	-0.122334	0.963414
ENSG00000157540	DYRK1A	NM_130436	-1.21122	0.5746	1.62269	0.00047	2.88248	1e-05	1.29237	0.35158	-1.2095	0.17351	1.11969	0.4547	1.07206	0.54222	1.26071	0.00176	1.05995	0.45272	1.31903	0.13486	0.193737	0.700521	0.311591	0.278757
ENSG00000069696	DRD4	NM_000797	-1.18004	0.60704	1.10133	0.32423	1.09158	0.75255	-1.11956	0.5014	-2.26816	8.35e-21	-1.27655	0.55731	-1.09446	0.12997	-1.47741	0.13434	-1.34154	0.07381	-1.35141	0.47317	0.50425	0.700762	0.138769	0.976339
ENSG00000113552	GNPDA1	NM_005471	-1.02024	0.94271	1.14531	0.23297	2.01341	0.02105	1.80172	0.00148	1.66711	0.04991	1.4808	0.03382	-1.02778	0.73815	-1.01341	0.90624	1.27876	0.07339	-1.08006	0.68252	-0.215155	0.701294	-0.0429673	1
ENSG00000065911	MTHFD2	NM_006636	1.0409	0.7184	3.34082	0	4.60732	0	2.53579	3.02e-22	-1.57177	1.8e-08	1.12222	0.20129	1.12336	0.26151	1.14071	0.08294	1.04282	0.64995	1.2778	0.00013	0.460566	0.702101	0.829001	0.277393
ENSG00000155366	RHOC	NM_175744	1.02194	0.74929	1.2232	0.03284	2.05486	3.59e-12	2.215	5.66e-19	1.74803	6.83e-18	-1.02351	0.74315	-1.11757	0.16413	1.03412	0.68402	1.02995	0.63457	1.09441	0.16955	-0.216691	0.702166	0.117939	0.932326
ENSG00000090097	PCBP4	NM_033010	-1.00183	0.97489	1.50091	6.62e-11	2.5909	2.97e-27	1.91811	5.53e-15	-1.41359	1.26e-06	-1.20857	0.00061	-1.04054	0.43019	-1.11849	0.11935	-1.14984	0.10204	1.08426	0.04641	0.289286	0.705175	0.241739	0.779264
ENSG00000164938	TP53INP1	NM_033285	1.07227	0.52481	2.61637	2.67e-38	3.95336	0	2.80264	7.51e-22	1.10123	0.27433	-1.2585	0.04866	1.02677	0.78042	1.01259	0.84573	-1.133	0.09607	1.16825	0.03532	-0.366346	0.706421	0.254328	0.85666
ENSG00000189060	H1F0	NM_005318	-1.04149	0.59497	1.50783	6.47e-09	1.8781	3.28e-07	1.0944	0.14844	-2.71416	9.51e-42	-1.35939	0.01205	-1.07662	0.39539	-1.16276	0.31914	-1.16409	0.08038	-1.05527	0.10215	-0.315092	0.712842	0.268753	0.772837
ENSG00000111247	RAD51AP1	NM_006479	-1.09454	0.64974	1.04884	0.6941	-2.46635	1e-05	-1.82865	6.43e-06	-1.37045	0.01781	-1.13625	0.3318	1.2192	0.16003	1.08668	0.52953	-1.06392	0.21679	1.017	0.89757	0.573468	0.714974	0.826769	0.698475
ENSG00000023287	RB1CC1	NM_014781	-1.07867	0.5509	1.32661	0.07466	2.41861	3.5e-12	1.71905	4.16e-07	1.06927	0.3547	-1.10696	0.76069	1.11043	0.14626	1.08416	0.44217	-1.06075	0.63518	-1.03438	0.77384	0.22409	0.717077	0.365874	0.4027
ENSG00000137094	DNAJB5	NM_012266	1.04277	0.73114	1.53388	0.00155	2.26681	2.19e-06	1.45841	0.00284	1.47421	9.22e-06	-1.11367	0.32201	-1.02797	0.67676	-1.04049	0.78922	-1.0889	0.44367	1.09221	0.2962	-0.284278	0.723253	0.0303914	0.979868
ENSG00000138180	CEP55	NM_018131	1.07349	0.42829	1.27104	0.0538	1.04803	0.73445	1.1646	0.18395	2.2618	3.53e-17	1.08627	0.27722	1.08002	0.20413	1.20605	0.02698	1.09614	0.12344	-1.01543	0.94482	0.651382	0.726303	0.662496	0.896456
ENSG00000123358	NR4A1	NM_002135	1.11135	0.67739	3.83827	2.07e-38	5.80151	6.09e-36	2.62165	2.77e-42	1.1772	0.137	-1.16403	0.37951	1.17912	0.10336	1.25742	0.01124	-1.01404	0.87715	1.26237	0.12166	0.37935	0.728502	0.326441	0.737394
ENSG00000100889	PCK2	NM_004563	1.19325	0.00038	2.20484	7.73e-28	2.83105	1.92e-37	1.36981	5.73e-16	-2.65183	4.45e-27	-1.04197	0.39763	-1.12743	0.17465	1.04427	0.64487	-1.05805	0.49326	1.09904	0.24781	-0.261819	0.729524	-0.434305	0.436472
ENSG00000185000	DGAT1	NM_012079	-1.06139	0.45641	-1.36803	0.00079	-2.54108	0	-2.33048	7.9e-18	-1.63781	1.02e-13	-1.1777	0.01012	-1.12483	0.02133	-1.04697	0.55132	-1.0174	0.73647	-1.04871	0.44283	-0.324363	0.730404	-0.413823	0.597095
ENSG00000023608	SNAPC1	NM_003082	1.1615	0.203	2.3678	3.26e-13	5.74475	2.08e-32	2.24857	1.55e-17	1.298	0.00071	-1.04808	0.54909	-1.04581	0.64524	1.14182	0.21559	-1.00618	0.94764	-1.0218	0.82152	-0.279884	0.732126	-0.0961803	0.998239
ENSG00000172201	ID4	NM_001546	-1.23214	0.12025	1.40124	0.06498	1.83382	0.00063	2.70333	1.97e-12	2.35486	2.68e-10	-1.35636	0.00037	1.08731	0.14724	1.03699	0.83001	-1.06209	0.41321	1.16811	0.56712	0.637244	0.732765	0.847005	0.553056
ENSG00000123595	RAB9A	NM_004251	-1.07022	0.29436	1.51365	1e-05	2.35684	7.9e-23	1.63653	2.73e-07	1.33918	0.00082	-1.05496	0.45825	1.04863	0.40095	-1.00211	0.98289	-1.07249	0.19411	1.0691	0.169	-0.255961	0.732846	0.0131846	0.978109
ENSG00000138119	MYOF	NM_013451	1.0919	0.53312	1.57318	0.07526	3.00998	1.31e-13	2.25018	3.06e-06	1.39548	0.11853	1.04931	0.70047	-1.05283	0.63421	-1.00334	0.97767	1.06354	0.72736	-1.06978	0.72508	0.685338	0.733309	0.877273	0.344535
ENSG00000111727	HCFC2	NM_013320	-1.15588	0.718	1.36161	0.54266	4.34376	4.76e-08	1.86985	0.07007	-1.05112	0.92647	1.01133	0.98312	1.21844	0.47175	1.01941	0.9295	-1.08271	0.65927	1.03216	0.95751	0.216715	0.733465	0.43326	0.177813
ENSG00000146278	PNRC1	NM_006813	-1.01753	0.81093	1.318	0.0007	2.05136	1.47e-22	1.45445	5.03e-15	-1.03409	0.70101	1.10257	0.22239	-1.07488	0.5264	-1.02449	0.79057	1.0448	0.61258	1.05138	0.47972	-0.313513	0.734253	-0.269807	0.796259
ENSG00000163586	FABP1	NM_001443	1.0122	0.90446	-1.08358	0.35843	-1.84529	4.53e-33	-2.28256	3.54e-19	-1.46453	0.00275	-1.39394	0.00074	1.01141	0.86744	-1.00047	0.99496	1.0044	0.96113	1.00159	0.98869	-0.369993	0.737124	0.059849	0.976339
ENSG00000178718	RPP25	NM_017793	1.0297	0.90888	-1.07189	0.74459	1.11046	0.60982	1.47055	0.0081	2.34787	8.21e-09	1.51807	0.16767	1.13127	0.13222	1.25067	0.14771	-1.02208	0.89886	1.25648	0.15118	-0.3039	0.737525	0.0453525	0.992388
ENSG00000104142	VPS18	NM_020857	-1.0272	0.72999	1.12834	0.35418	2.25988	6.51e-18	1.87897	1.04e-10	1.84878	1.46e-27	-1.04466	0.49199	1.01133	0.90202	-1.12962	0.29236	-1.02656	0.81612	-1.0325	0.5903	-0.191226	0.739605	0.173838	0.773121
ENSG00000123091	RNF11	NM_014372	1.05994	0.15416	1.14727	0.01231	2.17288	1.33e-11	1.90808	3.25e-23	1.40919	0.00034	1.27292	0.00794	1.01786	0.88708	1.38689	0.0002	1.2859	6.11e-07	1.31684	0.00148	-0.191836	0.740891	-0.113485	0.917628
ENSG00000144233	AMMECR1L	NM_031445	-1.02151	0.71703	1.52958	5.54e-10	2.32243	3.89e-29	1.41003	0.00029	-1.10714	0.11742	1.07414	0.26427	1.06311	0.24279	1.16764	0.07729	1.09152	0.17326	1.27661	0.00509	0.271285	0.74094	0.102519	0.940889
ENSG00000151655	ITIH2	NM_002216	-1.20488	0.00152	-1.30115	0.04303	-1.87239	8.92e-07	-2.2824	1.15e-36	-2.14722	1.81e-25	-1.18336	0.00081	-1.10904	0.21885	-1.08967	0.43336	-1.27257	0.00024	-1.13127	0.01092	-0.219165	0.742183	-0.293541	0.560405
ENSG00000197956	S100A6	NM_014624	1.0877	0.48525	1.61973	0.03309	2.05472	0.00023	2.65646	4.25e-13	2.82088	3.55e-18	1.42442	0.05478	1.04851	0.80377	1.26487	0.07997	1.05168	0.70306	1.15555	0.27425	0.503513	0.743048	0.642058	0.445958
ENSG00000070778	PTPN21	NM_007039	1.00833	0.95781	1.40195	0.09235	2.41517	2.09e-13	1.31975	0.31264	1.38257	0.09352	1.00381	0.97909	-1.12262	0.53056	1.11546	0.41044	1.01839	0.88253	-1.10526	0.67514	0.247767	0.747432	0.0288518	0.999209
ENSG00000167995	BEST1	NM_004183	1.49472	0.88603	6.83769	3e-05	18.5806	0	10.5573	0	-1.85665	2.03e-17	1.35358	0.90935	-1.18866	0.70649	-1.39934	0.56393	-1.48945	0.27399	1.07022	0.19415	-0.332015	0.748965	-0.155478	0.960775
ENSG00000197885	NKIRAS1	NM_020345	-1.17621	0.38423	1.4539	2e-05	2.81304	3.26e-27	1.81106	5.03e-08	1.27062	0.0986	-1.22819	0.45383	1.16453	0.23108	1.19591	0.01504	1.06068	0.36879	1.06555	0.50122	-0.234871	0.748977	0.113128	0.970754
ENSG00000115718	PROC	NM_000312	-1.02532	0.67317	1.0123	0.88153	-1.12647	0.04606	-1.56317	4.19e-11	-2.20413	3.52e-21	-1.06855	0.20637	-1.11006	0.039	-1.12699	0.00096	-1.12878	0.14427	-1.07498	0.16922	-0.222935	0.751519	-0.51735	0.156295
ENSG00000169490	TM2D2	NM_031940	1.09443	0.87242	1.41394	0.50696	-3.38911	0.04346	1.40143	0.62949	1.29858	0.60498	1.1724	0.55262	1.73865	0.1103	1.10504	0.72869	1.12851	0.56531	1.71406	0.33457	-0.24772	0.752111	-0.0189507	1
ENSG00000101323	HAO1	NM_017545	1.45593	0.26665	1.28205	0.46429	-1.11168	0.80242	-2.45388	0.02751	-1.17204	0.57683	-1.21666	0.92536	-1.03068	0.8557	-1.40102	0.26138	-1.06702	0.76637	1.26797	0.69381	-0.240863	0.752957	-0.13857	0.915668
ENSG00000159335	PTMS	NM_002824	-1.20482	0.43037	1.06516	0.53452	1.02557	0.91093	-1.2022	0.18573	-2.36509	2.97e-09	-1.39295	0.34223	-1.21416	0.02365	-1.47529	0.10858	-1.37795	0.04597	-1.73256	7.2e-07	-0.248344	0.755289	-0.645366	0.0781839
ENSG00000158411	MITD1	NM_138798	-1.01603	0.80581	1.32827	8e-05	2.25061	1.09e-20	1.55606	1.74e-18	1.4162	1e-05	1.02791	0.58565	1.009	0.8737	1.10504	0.13859	1.07895	0.371	1.10337	0.21893	-0.245035	0.755848	0.0563263	0.945882
ENSG00000149474	CSRP2BP	NM_020536	-1.05768	0.18703	1.3783	2e-05	2.50763	4.27e-26	1.3923	6.07e-09	1.07659	0.14306	-1.0059	0.9154	-1.04005	0.40345	-1.01608	0.8829	-1.05226	0.47219	-1.03103	0.62837	-0.120543	0.761518	0.0281804	0.999154
ENSG00000169429	CXCL8	NM_000584	1.25718	1e-05	2.03462	5.08e-12	1.76543	1.1e-19	1.28103	0.00016	1.35472	0.00129	1.15806	0.00259	1.00143	0.98197	-1.08675	0.13103	-1.09158	0.29674	1.03883	0.59083	-0.419558	0.764409	0.434659	0.700604
ENSG00000179344	HLA-DQB1	NM_002123	1.37128	0.44857	1.57898	0.40979	2.68753	0.00058	-3.61139	0.14628	1.08012	0.92074	-1.0164	0.97588	-1.22579	0.58576	-1.0483	0.91688	1.30715	0.63177	1.42426	0.6918	0.57441	0.766355	1.00782	0.414506
ENSG00000049860	HEXB	NM_000521	-1.10183	0.16049	1.24495	0.00016	2.04519	1.11e-16	1.57563	3.52e-12	1.33677	1.98e-06	1.02838	0.64699	-1.02839	0.80679	1.05742	0.49522	1.01584	0.78999	-1.09292	0.07904	-0.232024	0.766658	0.167354	0.978797
ENSG00000135549	PKIB	NM_181795	-1.21168	0.27684	2.03111	0.00272	2.39799	0.00306	2.57008	1.43e-11	2.46365	6e-05	-1.39636	0.07243	1.50248	0.00562	1.29421	0.39617	1.11218	0.49399	1.2428	0.45907	-0.363334	0.766665	0.287999	0.904574
ENSG00000136603	SKIL	NM_005414	1.01445	0.96339	1.99017	0.05634	4.81998	8.3e-12	2.66677	2e-05	1.3573	0.20189	1.05493	0.88982	-1.13908	0.77633	1.07974	0.83738	1.04565	0.89465	1.05143	0.91181	-0.283486	0.771231	0.171261	0.911314
ENSG00000132698	RAB25	NM_020387	-1.0615	0.96414	1.90689	0.5489	-4.10248	0.18987	-1.30092	0.8448	-1.0192	0.98545	1.42929	0.80296	-1.3204	0.80422	-1.90951	0.44968	3.55996	0.00464	-1.37044	0.69899	0.593894	0.773879	1.5734	0.0898168
ENSG00000124839	RAB17	NM_022449	1.07005	0.92778	1.57046	0.32071	2.64904	0.00158	1.73814	0.15639	2.24763	0.00019	1.04391	0.95113	-1.04615	0.87575	1.15568	0.62844	1.59863	0.02476	-1.08936	0.71867	-0.297283	0.77568	-0.725042	0.119221
ENSG00000198832	SELM	NM_080430	1.04311	0.64141	1.3166	0.01065	2.12083	1.98e-16	2.15918	7.53e-14	1.6734	4.73e-09	-1.06601	0.4777	-1.08241	0.29119	-1.0481	0.53734	1.0381	0.7136	-1.0073	0.90891	0.380105	0.776321	0.340892	0.86347
ENSG00000169432	SCN9A	NM_002977	1.01599	0.89946	1.56703	4.03e-07	2.22974	2.97e-07	1.03415	0.87093	-1.51216	0.02567	-1.16133	0.23772	-1.04473	0.7452	-1.06578	0.31154	1.06371	0.47287	1.02066	0.91067	-0.290357	0.776329	-0.98526	0.0383283
ENSG00000111057	KRT18	NM_000224	-1.08116	0.34852	1.17849	0.00758	1.65946	8.72e-10	2.04068	1.63e-28	1.28051	0.0031	-1.32272	0.01189	1.01513	0.80727	-1.10971	0.04051	-1.11339	0.0386	1.11175	0.16495	-0.326037	0.776436	0.263737	0.836174
ENSG00000157106	SMG1	NM_015092	-1.2436	0.41813	-1.36237	0.53628	1.67042	0.25097	1.50165	0.71892	1.16695	0.60154	1.04857	0.91466	-1.25141	0.44787	-1.65971	0.33187	-2.64899	0.04823	-1.2564	0.5248	0.263831	0.778686	-0.0572454	0.993709
ENSG00000183032	SLC25A21	NM_030631	-1.27781	0.80461	-1.07804	0.88515	-1.17955	0.89482	-1.08778	0.87672	1.13558	0.82659	1.10417	0.88039	1.07765	0.88159	2.25743	0.00189	1.42227	0.50681	1.00504	0.99461	-0.490775	0.77879	-0.970838	0.306143
ENSG00000109790	KLHL5	NM_015990	1.02138	0.92469	1.65227	0.11522	2.17414	0.00028	2.21157	0.0134	1.20602	0.45062	1.17672	0.24561	-1.05472	0.59426	1.23202	0.45144	1.07359	0.86378	1.00642	0.9886	0.180434	0.780422	0.294281	0.542643
ENSG00000275302	CCL4	NM_002984	1.35784	0.70593	1.44716	0.89603	28.2972	0.00156	3.28466	0.20446	1.57136	0.6379	-1.04716	0.90684	1	1	1	1	1	1	1	1	0.464654	0.78313	0.507383	0.751697
ENSG00000123609	NMI	NM_004688	1.17882	0.27558	1.13968	0.14864	1.41392	0.00176	2.083	4.52e-09	1.08886	0.56317	1.15438	0.36129	1.03386	0.78096	1.19819	0.00026	1.22176	0.0545	1.24187	0.41966	-0.274022	0.785723	0.661491	0.190813
ENSG00000148180	GSN	NM_198252	-1.0465	0.32152	1.00169	0.98647	-2.21819	2.04e-16	-3.11102	0	-2.31193	0	-1.5376	2.23e-20	-1.23813	2.18e-06	-1.50952	0.00217	-1.43581	5.93e-06	-1.46113	4.7e-15	0.512916	0.786587	0.39448	0.773719
ENSG00000109819	PPARGC1A	NM_013261	-1.00411	0.98746	1.86589	6e-05	4.42512	1.37e-38	2.86004	0	1.2171	0.00587	-1.1806	0.16182	1.02728	0.65894	1.03355	0.69044	-1.15149	0.13174	-1.01686	0.74835	0.312567	0.787033	0.334834	0.798142
ENSG00000133816	MICAL2	NM_014632	1.00147	0.98955	1.54946	0.02995	2.10944	0.00565	2.37519	0.02113	1.59378	0.04752	-1.12438	0.15983	-1.13152	0.31635	-1.15137	0.40434	-1.30211	0.35749	1.34311	0.61036	-0.286693	0.787674	-0.321904	0.762705
ENSG00000164109	MAD2L1	NM_002358	-1.0213	0.88649	1.23663	0.24734	-2.37684	1e-05	-1.60304	4.57e-14	-1.01524	0.89974	-1.08369	0.42506	1.16131	0.03734	1.12352	0.48099	-1.03832	0.60924	1.16302	0.06846	0.484266	0.790918	0.64176	0.829702
ENSG00000129173	E2F8	NM_024680	1.06268	0.7469	-1.23403	0.03768	-2.51634	5.59e-06	-1.77837	0.00142	1.24852	0.41825	-1.06624	0.66745	1.01445	0.92188	1.12078	0.23206	1.19644	0.13547	1.27886	0.70062	0.561293	0.791132	1.06471	0.769217
ENSG00000179295	PTPN11	NM_002834	1.2978	0.46751	1.29246	0.71695	2.05969	0.02092	2.03365	0.14644	1.32891	0.32453	1.02847	0.8727	1.18131	0.5627	-1.04871	0.89049	-1.0282	0.8927	-1.00152	0.99694	0.204253	0.791616	0.337562	0.584821
ENSG00000116285	ERRFI1	NM_018948	-1.14986	0.08729	1.49231	1e-05	2.05828	4.3e-23	1.79298	5.07e-11	-1.73918	2.74e-10	-1.07251	0.24834	1.02165	0.74936	1.10988	0.26941	-1.05007	0.30435	1.15512	0.00202	-0.396504	0.798021	-0.631413	0.610322
ENSG00000076003	MCM6	NM_005915	1.0794	0.36443	-1.18842	0.00166	-2.10325	1.82e-44	-1.65893	5.44e-10	1.22838	0.00044	-1.01134	0.85256	1.02191	0.74653	1.01966	0.75964	1.04836	0.305	1.03019	0.66091	0.572449	0.798612	0.780625	0.631465
ENSG00000134780	DAGLA	NM_006133	1.04237	0.84219	2.31916	1.54e-13	6.5457	2.06e-24	3.81291	5.01e-12	1.39969	0.06606	1.23118	0.25774	-1.05681	0.67574	1.15214	0.22141	1.22128	0.1705	1.22533	0.17943	0.425026	0.800425	0.742231	0.421671
ENSG00000092621	PHGDH	NM_006623	-1.07518	0.3227	1.28672	0.00057	1.46016	7.99e-06	1.1367	0.01507	-2.02126	6.45e-20	-1.09169	0.20575	-1.04864	0.52766	-1.06185	0.49703	-1.05375	0.34721	1.05931	0.29876	-0.252307	0.801253	-0.424665	0.497149
ENSG00000204815	TTC25	NM_031421	-1.11647	0.751	1.19558	0.53518	2.37209	0.00301	1.37227	0.0934	-1.88601	7.91e-10	-1.22421	0.7079	1.08344	0.54218	1.00622	0.97456	1.10322	0.43244	-1.11524	0.17044	0.396754	0.802134	0.331409	0.981613
ENSG00000130956	HABP4	NM_014282	1.01145	0.85757	1.54822	3.92e-11	2.5843	4.34e-18	1.79145	3.36e-27	1.54497	2.72e-13	-1.06265	0.34797	1.01912	0.72953	1.06186	0.24226	1.01143	0.82694	-1.01616	0.80974	0.273312	0.802581	0.309812	0.670401
ENSG00000130513	GDF15	NM_004864	1.30595	2.08e-06	4.47677	3.37e-24	12.5246	0	4.78354	2.48e-28	-1.65864	6.39e-07	1.40506	5.8e-06	1.09686	0.14532	1.13544	0.14223	-1.04442	0.6904	1.13674	0.07998	0.388102	0.803976	1.23756	0.0289632
ENSG00000158079	PTPDC1	NM_177995	1.2754	0.29495	1.46011	0.19499	2.26872	4.24e-10	1.45174	0.09513	1.15542	0.12474	1.05148	0.66138	-1.06624	0.59143	-1.00401	0.97359	-1.00415	0.95489	-1.09593	0.30226	0.225293	0.80402	0.446932	0.408733
ENSG00000116761	CTH	NM_001902	1.02056	0.76955	2.75521	1.16e-16	4.99553	3.95e-35	2.1093	9.1e-33	-1.69337	1.12e-10	-1.03944	0.6358	1.02259	0.79348	1.02239	0.80348	-1.03012	0.6745	1.22351	2.51e-07	-0.289495	0.806929	0.158033	0.982774
ENSG00000185022	MAFF	NM_012323	1.02863	0.91165	1.74174	0.00378	3.44107	0	2.11098	6e-05	1.33697	0.05896	1.28752	0.05478	1.00496	0.95737	-1.01177	0.9037	1.02165	0.75211	1.15106	0.15162	0.370712	0.807287	1.09441	0.100381
ENSG00000176407	KCMF1	NM_020122	1.01664	0.84801	1.18164	0.20917	2.29181	1.09e-08	1.88962	5.47e-07	1.4694	0.00088	1.1325	0.20013	-1.03449	0.70572	1.11629	0.42365	1.09083	0.48402	1.29703	0.02547	-0.157741	0.807652	-0.0672646	0.976217
ENSG00000164120	HPGD	NM_000860	1.0445	0.86898	1.22921	0.22551	1.97107	0.00097	2.18745	4e-05	1.72056	2.46e-07	-1.06791	0.7028	1.13901	0.39247	1.05056	0.79392	1.0732	0.47596	1.22619	0.04068	-0.336971	0.807816	-0.26337	0.887045
ENSG00000125848	FLRT3	NM_198391	1.0323	0.55312	1.26228	0.01026	1.78571	4.45e-11	1.01534	0.77925	-2.2759	0	1.0809	0.2371	-1.06698	0.22327	1.08314	0.42387	1.00404	0.95688	1.18796	0.01467	0.451552	0.808055	0.159876	0.990394
ENSG00000104312	RIPK2	NM_003821	1.09165	0.59522	1.52654	0.12032	2.14504	0.00039	1.46905	0.01932	1.16815	0.17712	-1.08338	0.73856	-1.02598	0.82918	1.13373	0.43491	1.06784	0.50087	1.04786	0.62663	0.147413	0.808768	0.520448	0.00905631
ENSG00000174990	CA5A	NM_001739	-1.11765	0.78956	-1.33012	0.21608	-2.42199	5.87e-06	-2.08424	3.14e-06	-1.70345	1.59e-07	1.10702	0.72911	-1.21405	0.10219	1.07772	0.35478	1.04935	0.41467	1.13481	0.03608	-0.275699	0.809666	0.0377153	0.979138
ENSG00000154553	PDLIM3	NM_014476	-1.03652	0.87818	1.66238	0.15593	2.66085	2.38e-10	1.77383	1.23e-07	-1.076	0.4959	-1.08242	0.77389	1.08941	0.47814	1.38071	0.00754	1.14909	0.2308	1.28038	0.00291	0.516263	0.810682	1.09646	0.23146
ENSG00000150938	CRIM1	NM_016441	-1.06934	0.76242	2.28282	0.00743	1.94392	0.06214	1.25006	0.62027	1.17386	0.71123	-1.48193	0.4084	1.21812	0.33745	1.15361	0.41543	-1.12572	0.72925	-1.25585	0.42254	0.402754	0.811568	0.681382	0.400005
ENSG00000168386	FILIP1L	NM_182909	-1.22187	0.51318	1.40295	0.24624	3.08044	9.15e-12	2.27431	0.00577	1.0399	0.80125	-1.04419	0.76426	1.05433	0.69984	-1.12427	0.41101	-1.01903	0.9296	1.17675	0.37801	0.427669	0.81312	0.75783	0.19624
ENSG00000173875	ZNF791	NM_153358	-2.97198	1.27e-21	1.18055	0.618	-1.05833	0.88918	-1.32443	0.52654	-4.29269	1.68e-44	-4.20568	7.67e-07	NA	NA	-3.29959	5.58e-13	-3.15562	1.23e-25	-1.34694	0.43732	0.0847466	0.81377	0.0511129	0.981058
ENSG00000081051	AFP	NM_001134	-2.757	3.44e-17	1.49569	0.08311	-1.21072	0.58831	-1.4748	0.2808	-1.14945	0.73334	-3.60053	9.81e-33	NA	NA	-3.94827	2.56e-22	-3.21954	1e-05	-1.33553	0.3307	-0.362175	0.814528	-0.0807787	0.998546
ENSG00000155090	KLF10	NM_005655	-1.1171	0.60441	2.08144	0.00335	6.30478	5.59e-09	2.91236	1.1e-06	-1.10521	0.32977	1.21424	0.51127	-1.22639	0.24671	-1.01269	0.96386	1.0281	0.90615	1.15741	0.6824	0.259456	0.814952	0.470123	0.669348
ENSG00000196781	TLE1	NM_005077	-1.0072	0.92362	1.20989	0.02553	2.1585	0	1.8579	3.07e-14	1.20402	0.0721	1.00831	0.89347	-1.09397	0.29579	-1.14916	0.15858	-1.13611	0.0104	1.05554	0.23204	0.242216	0.815158	-0.127368	0.957745
ENSG00000261701	HPR	NM_020995	-1.08624	0.28225	-1.50696	1.13e-09	-3.5613	0	-2.35476	6.22e-19	-1.05861	0.55571	-1.15812	0.0876	-1.03234	0.643	1.10692	0.19735	1.0071	0.90106	1.17308	0.14658	-0.351491	0.815857	-0.176002	0.98951
ENSG00000181722	ZBTB20	NM_015642	1.42338	2.57e-07	1.39638	3.54e-06	2.20007	8.65e-08	1.38542	0.01225	1.36784	0.00165	1.14247	0.26883	-1.14154	0.07449	1.04139	0.66761	1.1937	0.21508	1.17049	0.59279	0.343711	0.816037	0.0955718	0.963657
ENSG00000166188	ZNF319	NM_020807	1.19935	0.35366	1.97969	0.00107	3.44244	1.01e-06	2.37957	6.77e-08	1.1962	0.15709	1.10355	0.492	1.02324	0.83403	1.29058	0.01896	1.10493	0.56526	1.08566	0.84086	-0.202159	0.817379	-0.000158823	0.991995
ENSG00000049449	RCN1	NM_002901	1.07483	0.72831	1.82483	2.99e-06	3.60184	1.39e-14	2.81261	1.94e-11	-2.47047	1.42e-20	1.05056	0.76571	-1.06767	0.50873	1.08515	0.35472	1.05856	0.59301	1.24211	5e-05	-0.20815	0.818221	0.00714251	0.988885
ENSG00000163659	TIPARP	NM_015508	-1.11149	0.26416	1.37507	0.00892	2.52416	3.8e-14	2.07693	7.27e-09	1.45327	0.00043	1.04638	0.65108	1.04108	0.53849	1.18119	0.05283	-1.01862	0.90428	1.12698	0.17136	0.160865	0.818663	0.36908	0.288962
ENSG00000100330	MTMR3	NM_153051	1.1992	0.71712	1.08696	0.90685	1.01792	0.96772	-1.27867	0.71515	1.16819	0.8065	1.64126	0.65128	1.25249	0.31856	2.35314	0.00196	1.12981	0.81071	1.12583	0.72453	0.155993	0.820646	0.166827	0.846048
ENSG00000166012	TAF1D	NM_024116	-1.0395	0.34056	1.31306	0.00037	2.45611	2.8e-45	1.78109	3.33e-39	1.0219	0.79288	1.14822	0.02151	-1.02052	0.76931	-1.00333	0.94395	1.02488	0.7898	1.09765	0.01429	0.13979	0.820687	0.244761	0.545973
ENSG00000104738	MCM4	NM_005914	-1.36958	8.07e-10	-1.90757	9.71e-10	-2.15793	8.78e-11	-1.29713	0.0001	1.89369	9.36e-15	-1.14041	0.0168	1.03951	0.75297	-1.17438	0.51037	-1.05762	0.22459	-1.33917	0.0001	0.377994	0.821193	0.532045	0.745435
ENSG00000122787	AKR1D1	NM_005989	1.10137	0.78072	1.00484	0.99216	1.48352	0.65569	-1.00374	0.99542	-2.01284	0.02623	-1.23348	0.71791	-1.0493	0.90561	1.06382	0.77573	1.05747	0.92105	1.29339	0.63973	-0.258741	0.822557	-0.735689	0.1051
ENSG00000125845	BMP2	NM_001200	1.06595	0.23845	1.46097	2e-05	3.46793	4.7e-15	2.1951	0	1.09193	0.13413	1.11333	0.08469	-1.11853	0.00187	1.02254	0.90943	1.00032	0.99746	1.09298	0.29955	0.495458	0.82433	0.271586	0.889602
ENSG00000104081	BMF	NM_033503	-1.01637	0.74085	2.45539	9.27e-23	4.36426	7.64e-37	2.68487	0	1.11637	0.19888	1.06707	0.19741	-1.04017	0.49174	1.04703	0.63501	1.0547	0.24504	1.15043	0.0081	-0.24746	0.824969	-0.51222	0.439229
ENSG00000152409	JMY	NM_152405	-1.25078	0.64743	1.42346	0.22099	2.74973	0.00035	1.6568	0.07339	1.35821	0.14405	-1.30103	0.47991	1.05397	0.80995	1.25518	0.12288	-1.17308	0.34742	1.13747	0.65939	0.201542	0.825573	0.499448	0.316496
ENSG00000130173	C19orf80	NM_018687	1.14197	0.63254	-1.07896	0.88183	-1.14737	0.70931	-1.19351	0.49077	-2.14206	5e-05	1.08052	0.8739	-1.11077	0.715	-1.06056	0.76648	1.01649	0.89087	1.23337	0.0986	-0.399081	0.826128	0.901408	0.444655
ENSG00000100592	DAAM1	NM_014992	1.22205	0.18497	1.85899	0.01526	2.65794	9.58e-07	1.81884	9e-05	-1.03761	0.85599	-1.08351	0.75087	1.157	0.14014	-1.02411	0.8788	1.04806	0.81307	1.11131	0.52679	0.205255	0.826285	0.397602	0.482499
ENSG00000153012	LGI2	NM_018176	-1.07823	0.57317	-1.13696	0.2752	-1.27443	0.06279	1.11984	0.61086	2.12498	0.00794	1.17239	0.24598	1.11704	0.0953	1.3597	1.64e-08	1.33233	0.06438	1.18246	0.80384	0.669853	0.827641	0.374849	0.869812
ENSG00000065491	TBC1D22B	NM_017772	-1.14144	0.54463	1.23641	0.10211	2.01787	0.00137	1.28796	0.03253	1.26031	0.10293	-1.08035	0.69044	1.02553	0.75787	-1.07952	0.46474	-1.02976	0.74904	-1.0439	0.6855	0.158234	0.827683	0.320484	0.555884
ENSG00000131242	RAB11FIP4	NM_032932	-1.00159	0.97953	1.51453	0.00017	2.44586	8.27e-24	1.74371	1.38e-25	1.37681	0.0004	-1.06391	0.24509	1.06679	0.18758	1.16767	0.09398	1.0162	0.84613	1.06957	0.45921	0.26228	0.828196	0.184304	0.96539
ENSG00000089876	DHX32	NM_018180	-1.32791	0.80053	1.1594	0.43821	2.19733	0.00415	1.91324	0.03294	1.30711	0.08154	-1.14243	0.67343	1.04836	0.73492	1.21948	0.10576	1.03287	0.77612	-1.05402	0.80137	-0.138848	0.8283	0.0664419	0.955237
ENSG00000120708	TGFBI	NM_000358	-1.039	0.3183	1.17025	0.05448	2.0161	0	2.09225	0	1.3105	7.12e-07	1.00542	0.91956	1.01339	0.87934	1.07388	0.31353	1.08508	0.10757	1.06183	0.21494	-0.251997	0.828312	0.187856	0.98329
ENSG00000156127	BATF	NM_006399	1.29142	0.32542	2.01165	0.14133	4.04634	4e-05	2.85828	0.00061	1.55501	0.10538	-1.14388	0.75172	-1.31435	0.46359	-1.15827	0.41859	-1.25783	0.57399	-1.01316	0.96722	0.402552	0.830483	0.467214	0.842097
ENSG00000221869	CEBPD	NM_005195	1.42896	0.00044	1.40945	0.0001	1.36151	0.01699	1.34551	0.0274	3.21125	1.02e-23	-1.01638	0.87752	-1.12533	0.05606	1.05437	0.63106	-1.06497	0.62028	1.09952	0.46328	-0.318966	0.831133	-0.454824	0.742877
ENSG00000091136	LAMB1	NM_002291	1.04085	0.56356	1.28823	0.00428	1.25568	0.00079	-1.25277	0.00473	-2.32511	2.24e-21	-1.04766	0.59897	-1.02608	0.75772	-1.04687	0.60874	1.00857	0.87054	1.02984	0.69775	0.403534	0.831991	0.365232	0.8321
ENSG00000101115	SALL4	NM_020436	-1.061	0.54313	-1.09637	0.43524	-1.01743	0.88133	-1.52805	0.00035	-2.01398	7.94e-31	-1.05283	0.44993	-1.09417	0.39298	-1.34772	0.02149	-1.1022	0.19717	-1.33256	2.03e-07	-0.3282	0.832633	-0.0560221	0.997389
ENSG00000124067	SLC12A4	NM_005072	-1.13872	0.49647	1.48959	0.00684	2.06377	2e-05	1.51048	0.02911	1.36579	0.02439	-1.02648	0.85098	-1.03668	0.75293	-1.03872	0.74094	1.01022	0.94865	-1.26027	0.03434	0.13866	0.834277	0.180548	0.758187
ENSG00000118292	C1orf54	NM_024579	1.06789	0.86212	1.86075	0.1652	3.79931	6.2e-13	2.81742	4.61e-13	2.50326	4.8e-28	1.01479	0.9527	-1.00752	0.98231	1.16846	0.42724	1.0207	0.89385	-1.0823	0.58033	-0.216219	0.837043	0.175056	0.900922
ENSG00000116717	GADD45A	NM_001924	1.05752	0.61989	2.83939	1.85e-12	7.26455	1.99e-33	4.07311	0	1.6814	8.72e-28	-1.1058	0.08231	1.08679	0.06509	-1.09962	0.5794	-1.07504	0.42757	1.05366	0.31346	-0.255397	0.838874	0.0153977	0.981572
ENSG00000074527	NTN4	NM_021229	-1.35348	0.54545	1.4434	0.27661	2.87612	0.01019	1.30242	0.54995	-1.65546	0.12538	-1.10309	0.88123	1.12659	0.58592	1.07344	0.6991	1.06273	0.76834	1.01661	0.95898	-0.22577	0.83892	-0.326355	0.672013
ENSG00000188629	ZNF177	NM_003451	-1.05728	0.86752	1.52515	0.05936	1.05318	0.86373	-1.65301	0.08117	-2.02449	4.51e-15	1.05602	0.6518	-1.01629	0.92011	-1.0199	0.87643	-1.01912	0.88844	-1.16648	0.21952	0.306374	0.839645	0.157337	0.945473
ENSG00000123689	G0S2	NM_015714	-1.25312	0.90831	4.44027	0.53263	1.84509	0.47164	3.89355	0.22536	-3.95747	1.44e-18	-1.57338	0.79637	1	1	1.17552	0.7482	-1.23007	0.61496	1.25452	0.02302	-0.377282	0.839787	0.465465	0.962433
ENSG00000106853	PTGR1	NM_012212	1.01646	0.81931	-1.08361	0.27348	-1.28686	0.02479	1.27203	2e-05	2.15386	0	1.29602	6.36e-07	1.09794	0.13994	1.14504	0.0073	1.05924	0.48888	1.06727	0.24013	-0.234427	0.840446	-0.331658	0.645587
ENSG00000171867	PRNP	NM_000311	-1.37209	0.91328	1.50847	0.70241	9.043	0.00322	7.48506	2e-05	1.60029	0.34927	-2.52714	0.61094	1.26381	0.73579	1.35698	0.59239	-1.26261	0.65609	1.41865	0.50444	-0.21778	0.841098	0.230398	0.843957
ENSG00000181045	SLC26A11	NM_173626	1.18073	0.09544	1.46445	3.37e-12	2.09054	1.38e-38	1.32064	0.00229	1.07562	0.46766	-1.0708	0.50686	1.07801	0.44194	-1.03392	0.8848	-1.04419	0.62586	-1.06924	0.47861	0.132787	0.841588	-0.144276	0.783531
ENSG00000107593	PKD2L1	NM_016112	-1.11354	0.61653	1.14414	0.5186	-1.10205	0.55997	-1.3558	0.00261	-2.20395	4.24e-10	1.15654	0.66138	-1.0592	0.63484	1.01263	0.94279	-1.09577	0.54822	-1.02025	0.85715	-0.358752	0.84228	-0.0644063	0.994427
ENSG00000144837	PLA1A	NM_015900	-1.1821	0.73841	1.77186	0.07371	5.25252	3.67e-13	5.37126	1.4e-45	3.31864	2.7e-28	-1.13228	0.7528	1.20468	0.60716	1.13801	0.6588	-1.01912	0.88757	1.00583	0.93978	-0.323276	0.842511	0.316117	0.875894
ENSG00000163393	SLC22A15	NM_018420	1.25739	0.19682	2.12713	4.38e-13	5.11478	1.79e-29	1.54563	0.02941	-1.32852	0.00138	1.20162	0.24392	1.02241	0.79469	1.09664	0.44804	1.06446	0.46121	1.19464	0.20153	0.292183	0.844557	1.0143	0.0627536
ENSG00000171223	JUNB	NM_002229	1.04787	0.73101	2.48317	4.49e-20	4.1054	0	1.97989	2.32e-15	1.45491	0.0003	-1.194	0.06912	1.04891	0.76289	-1.01846	0.81855	-1.03898	0.67163	1.09134	0.3372	-0.313733	0.845413	-0.206081	0.90291
ENSG00000140044	JDP2	NM_130469	1.12335	0.39179	2.17724	6.11e-17	3.14864	0	2.21806	2.3e-20	-1.33835	0.02179	-1.33584	0.0102	-1.10226	0.31507	-1.14077	0.11032	-1.11083	0.22207	1.08899	0.41141	-0.131642	0.846095	-0.142709	0.833097
ENSG00000154153	FAM134B	NM_019000	-1.06194	0.5655	1.59973	1.96e-06	2.91353	5.08e-13	2.07595	5e-05	1.10816	0.1427	-1.04121	0.63379	-1.08254	0.28197	1.10886	0.40877	1.20418	0.13422	1.28913	0.03448	-0.300571	0.84865	-0.00899305	0.986128
ENSG00000146859	TMEM140	NM_018295	1.10835	0.60948	2.6885	6.74e-09	5.75216	1.24e-37	3.12738	3.26e-39	1.14617	0.13468	-1.03936	0.74325	-1.04862	0.73649	1.18455	0.27667	-1.02895	0.71127	1.16632	0.01164	-0.164954	0.849157	0.444736	0.346214
ENSG00000170832	USP32	NM_032582	1.02303	0.91109	1.36791	0.09606	2.47154	7.16e-11	1.75055	8.54e-07	1.69935	2.85e-08	1.19085	0.22049	1.09204	0.63526	1.08526	0.52977	1.08266	0.41387	-1.07857	0.38256	0.198469	0.852079	0.318972	0.630788
ENSG00000162413	KLHL21	NM_014851	-1.10075	0.03197	1.14014	0.06242	1.67732	8.21e-12	2.14701	1.02e-38	2.28295	3.96e-28	-1.03514	0.47832	1.00928	0.87898	-1.04643	0.55054	-1.01464	0.86053	-1.02525	0.77494	0.123288	0.853916	-0.380341	0.122591
ENSG00000163032	VSNL1	NM_003385	-1.05489	0.33376	-1.24356	0.00517	-2.5945	1.06e-15	-2.26573	3.08e-31	-1.43757	3e-05	1.00146	0.97267	1.09759	0.18773	1.08796	0.45505	1.00842	0.90766	1.0393	0.64231	-0.252365	0.854184	-0.485214	0.580844
ENSG00000112599	GUCA1B	NM_002098	-1.08535	0.55794	-1.00665	0.97552	-2.2013	4e-05	-1.54219	0.00328	-1.15747	0.34012	-1.11497	0.18288	1.20778	0.00578	1.10881	0.51515	-1.09201	0.14505	1.05211	0.77499	-0.22335	0.857007	-0.679736	0.20258
ENSG00000106546	AHR	NM_001621	-1.00453	0.97415	2.05344	3.11e-07	4.1933	5.46e-32	2.1977	1.62e-12	1.24818	0.01655	1.01246	0.94989	1.10127	0.10942	1.28243	0.00081	1.05415	0.26983	1.39819	0.00305	0.259355	0.858516	0.354958	0.811945
ENSG00000168078	PBK	NM_018492	-1.11213	0.11522	-1.16504	0.08208	-2.07132	7.56e-23	-1.60678	1.78e-11	1.06112	0.4681	1.03049	0.60706	1.03652	0.56147	1.17623	0.02134	1.19644	0.03131	1.12514	0.09858	0.616903	0.85908	0.473431	0.98989
ENSG00000122641	INHBA	NM_002192	1.16278	0.5181	1.44904	0.13009	2.68972	5.21e-15	2.57079	4.35e-11	1.15469	0.41998	-1.09735	0.77059	-1.02662	0.86507	1.04675	0.70952	1.04873	0.89002	1.2109	0.1574	-0.294923	0.860559	0.59668	0.608624
ENSG00000108515	ENO3	NM_001976	1.04494	0.52393	1.36557	0.00031	2.30485	3.63e-18	1.71375	8.42e-24	1.51627	3.96e-12	1.00238	0.96617	-1.03031	0.7466	-1.10874	0.23216	1.02534	0.65776	-1.10402	0.0311	-0.366495	0.861977	-0.40513	0.807744
ENSG00000174738	NR1D2	NM_005126	-1.006	0.98245	1.94252	0.02258	4.23683	6.64e-24	2.3165	0.00339	1.09136	0.52999	-1.19917	0.5083	-1.03991	0.78912	-1.01753	0.92788	1.08952	0.50538	-1.15908	0.2556	0.210552	0.862571	0.0562978	0.998702
ENSG00000087085	ACHE	NM_015831	-1.22228	0.73839	2.47728	0.17835	3.90478	1.53e-06	3.94401	2e-05	1.46284	0.08279	-1.26648	0.56357	1.08698	0.86505	1.17543	0.66681	-1.01236	0.97265	1.07693	0.91925	0.466292	0.863644	1.59642	0.0421966
ENSG00000142871	CYR61	NM_001554	1.22076	0.01778	2.78555	0	6.7272	0	2.31422	0	-1.40386	6.73e-09	1.3396	6.48e-07	-1.06276	0.27275	-1.15961	0.0068	1.05768	0.35974	-1.00102	0.99079	0.23101	0.86446	0.506621	0.506035
ENSG00000108828	VAT1	NM_006373	1.00036	0.99422	1.24031	0.00117	2.22252	0	2.10346	3.82e-36	1.89052	1.62e-11	1.11242	0.01979	1.06036	0.25384	1.07753	0.28026	1.01731	0.77559	1.02673	0.68067	0.146859	0.868278	0.00572611	0.999644
ENSG00000003436	TFPI	NM_006287	-1.07221	0.13418	-1.0099	0.90541	-1.4805	2.79e-07	-2.018	6.99e-11	-1.87157	3.42e-10	1.11568	0.02841	1.03552	0.53433	1.07535	0.1329	-1.02607	0.65836	-1.05678	0.43905	-0.151443	0.870628	-0.221683	0.823562
ENSG00000157538	DSCR3	NM_006052	1.88784	0.45947	2.13736	0.16369	2.30261	0.13273	2.25658	0.04145	1.52501	0.12695	1.10986	0.65849	1.01333	0.94881	1.3595	0.06459	-1.14729	0.30293	-1.24883	0.66614	-0.084022	0.871487	0.150885	0.566216
ENSG00000170801	HTRA3	NM_053044	1.06237	0.64442	1.0389	0.62104	-1.17601	0.16236	1.54645	0.05599	2.04312	1e-05	-1.33074	0.00071	-1.10952	0.18826	-1.25934	0.0119	-1.32497	0.01826	-1.20011	0.71935	0.176972	0.873506	-0.00268028	0.99927
ENSG00000101928	MOSPD1	NM_019556	-1.04399	0.79097	1.49155	0.00064	3.03333	8.05e-25	2.79897	9.76e-13	1.5879	0.00765	-1.07487	0.65645	1.15037	0.21773	1.10422	0.22639	1.13883	0.39065	1.5312	0.00393	0.149432	0.874939	0.46023	0.354008
ENSG00000134986	NREP	NM_004772	-1.16442	0.56897	-1.09138	0.52458	-2.11342	8.5e-07	-1.24816	0.28574	-1.39147	0.13698	-1.22428	0.17618	1.045	0.73502	1.02809	0.62111	-1.12004	0.3294	1.15101	0.46729	-0.314444	0.87519	-0.182998	0.965081
ENSG00000124003	MOGAT1	NM_058165	1.04407	0.94532	1.13746	0.82194	2.01589	0.09277	1.93515	0.00021	2.13453	6e-05	1.5875	0.18925	1.16545	0.68271	-1.04145	0.84743	1.19454	0.32475	-1.24706	0.5914	0.260096	0.875765	-0.0849174	0.991042
ENSG00000115255	REEP6	NM_138393	1.01159	0.79675	-1.24396	0.00013	-2.49294	4.93e-17	-2.07527	6.98e-35	-1.39958	1.25e-08	-1.0751	0.12891	-1.14735	0.10519	-1.10558	0.23011	-1.04926	0.39176	-1.03207	0.39061	-0.241744	0.876615	-0.0169523	0.990444
ENSG00000134508	CABLES1	NM_138375	-1.09663	0.22328	1.36594	8e-05	2.11955	6.42e-19	2.30322	2.48e-41	1.71459	3e-09	1.04074	0.48973	1.02248	0.69687	1.09799	0.15661	1.0146	0.82354	1.10955	0.04133	-0.125288	0.877537	-0.109837	0.892273
ENSG00000122557	HERPUD2	NM_022373	1.52363	0.40368	1.39039	0.46067	-1.0764	0.90233	-2.58128	0.00442	-1.08599	0.68046	-1.25031	0.55095	-1.23437	0.41952	1.04177	0.87037	-1.08679	0.76131	1.29616	0.20343	-0.110054	0.877746	0.0347412	0.997685
ENSG00000174951	FUT1	NM_000148	1.81332	0.41696	3.7839	0.00014	12.3675	1.29e-19	4.51764	8.72e-10	-2.0366	7.36e-09	1.20619	0.86485	1.46653	0.38667	1.08077	0.79891	-1.09285	0.83377	1.12145	0.06404	0.190476	0.877851	0.354819	0.729107
ENSG00000116574	RHOU	NM_021205	-1.04473	0.68243	1.76805	0.00537	3.46921	4.6e-22	2.89245	3.44e-13	1.3897	0.02648	-1.11442	0.49484	-1.0772	0.57001	1.05275	0.52714	-1.01826	0.76026	1.20457	0.06505	0.102832	0.878244	-0.0374943	0.994159
ENSG00000059728	MXD1	NM_002357	-1.05175	0.91592	1.12503	0.91693	2.90875	0.01579	2.3747	0.11136	1.53317	0.03717	1.29251	0.51506	1.00824	0.98364	1.26274	0.64252	1.1554	0.60898	1.16383	0.5848	0.146417	0.878541	0.320354	0.551303
ENSG00000130222	GADD45G	NM_006705	-1.1565	0.84666	1.05298	0.89336	2.30467	0.07954	1.56351	0.27381	2.03144	0.00154	1.2898	0.54442	-1.09651	0.67974	-1.01708	0.95724	-1.07621	0.76053	-1.18771	0.61431	-0.331988	0.879137	0.162771	0.982057
ENSG00000067082	KLF6	NM_001300	1.37995	5.51e-10	3.02211	0	6.09439	0	2.67158	5.41e-20	1.11453	0.13235	1.16221	0.0055	-1.04217	0.68407	1.00614	0.93206	-1.0437	0.61426	-1.19319	0.01239	0.201513	0.88115	0.689416	0.0844383
ENSG00000010818	HIVEP2	NM_006734	-1.01782	0.93234	3.03031	3.35e-21	6.45798	1.49e-41	2.6385	8.32e-35	1.63636	8.35e-21	-1.04854	0.69904	1.01325	0.90902	1.19968	0.06966	1.16152	0.16962	-1.01649	0.7858	0.17534	0.883284	0.24225	0.792592
ENSG00000007384	RHBDF1	NM_022450	-1.0244	0.73913	1.34455	0.0006	2.77005	2.6e-20	1.66441	3.13e-14	1.20896	0.00434	-1.08294	0.29385	-1.12695	0.17091	-1.11514	0.14778	-1.07991	0.15491	-1.07326	0.2526	0.20784	0.883954	0.315446	0.76018
ENSG00000110944	IL23A	NM_016584	1.0847	0.76029	1.41095	0.25189	2.32667	0.00022	1.85305	0.00603	-1.3275	0.14897	-1.00508	0.99281	1.12286	0.54231	1.35006	0.22385	1.02243	0.93157	1.03731	0.79689	0.262542	0.884243	-0.0398699	0.999976
ENSG00000183837	PNMA3	NM_013364	-1.03009	0.65498	1.27363	2.48e-06	2.36099	0	2.10105	1.11e-17	1.21689	0.01431	-1.0505	0.44561	-1.02161	0.76667	-1.06585	0.2248	-1.10426	0.09195	1.00782	0.88841	0.295791	0.884669	0.237503	0.978102
ENSG00000108244	KRT23	NM_015515	1.14227	0.36084	1.89582	4.13e-07	3.82945	0	4.74368	1.38e-12	1.42941	2e-05	-1.08287	0.27487	1.17234	0.0138	1.06176	0.61627	-1.08221	0.77125	1.31995	0.06095	0.519127	0.886011	1.20702	0.266165
ENSG00000141504	SAT2	NM_133491	-1.02388	0.43544	1.78014	1.36e-11	2.9377	4.25e-28	1.7957	8.08e-23	1.20483	0.02526	1.02167	0.52326	-1.07795	0.40782	1.01545	0.87122	-1.04451	0.52677	-1.0767	0.09858	-0.22624	0.886788	-0.307301	0.853949
ENSG00000108984	MAP2K6	NM_002758	1.02011	0.85929	-1.32374	0.10913	-2.24715	7.33e-06	-1.7227	4e-05	-1.20523	0.03916	1.03828	0.65608	1.08271	0.47778	1.14292	0.18241	1.04415	0.63787	1.18712	0.49026	-0.280468	0.889185	0.101444	0.983836
ENSG00000116977	LGALS8	NM_006499	1.05042	0.51129	1.67209	2.69e-09	4.43022	0	2.44019	3.64e-30	1.64434	1.31e-12	1.13773	0.00829	1.05505	0.44459	1.14113	0.11933	1.06886	0.41411	1.00748	0.94427	-0.156107	0.890182	0.0966733	0.975661
ENSG00000130830	MPP1	NM_002436	-1.05399	0.58297	1.07009	0.68366	1.40283	0.04437	2.05315	2.92e-11	1.35299	0.00634	-1.25423	6e-05	-1.17633	0.02583	-1.16449	0.31897	1.01773	0.85471	1.058	0.6621	-0.137803	0.891431	0.152082	0.935147
ENSG00000164406	LEAP2	NM_052971	1.07082	0.44774	-1.06813	0.58504	-1.46997	0.02256	-2.09679	1.6e-07	-1.87912	9.2e-08	-1.27033	0.03676	-1.10949	0.0606	-1.13657	0.03092	-1.02597	0.77469	1.08307	0.41483	-0.240859	0.891656	0.750329	0.277511
ENSG00000149782	PLCB3	NM_000932	1.75115	0.23113	-1.427	0.54688	3.06439	0.01597	-2.78059	0.05195	1.4578	0.4645	1.33041	0.38119	-1.21803	0.74754	-1.70684	0.13722	1.17266	0.34404	-1.46384	0.41993	-0.0984563	0.89178	-0.0178306	0.99852
ENSG00000099769	IGFALS	NM_004970	-1.22698	0.76464	1.69961	0.36416	-1.64511	0.37509	-1.5079	0.51218	-1.25392	0.56336	1.54035	0.26052	1.02846	0.87051	1.00281	0.99559	2.29022	4e-05	-1.08764	0.88914	-0.210433	0.89192	-0.358011	0.82344
ENSG00000153071	DAB2	NM_001343	1.04467	0.60133	1.35798	0.02974	2.41506	2.47e-13	1.61125	3e-05	1.18376	0.06965	-1.07782	0.37222	1.01049	0.91569	-1.03169	0.74869	-1.05156	0.57133	-1.1101	0.10656	-0.184432	0.893293	-0.0648574	0.993742
ENSG00000183621	ZNF438	NM_182755	-1.17138	0.52784	1.23841	0.65178	2.30078	0.00017	1.79521	0.08368	-1.13371	0.70387	-1.35154	0.30805	1.08237	0.73418	-1.01056	0.95956	-1.0633	0.73016	1.00647	0.98235	-0.159559	0.894979	0.226772	0.689521
ENSG00000107731	UNC5B	NM_170744	1.0998	0.06981	2.28831	9.51e-10	6.59876	1.59e-26	5.45254	0	-1.95373	3.25e-13	-1.43046	4.72e-10	-1.22275	0.04864	-1.27725	0.03701	-1.26075	0.00614	1.17852	0.07665	0.246965	0.895391	0.510072	0.529397
ENSG00000168237	GLYCTK	NM_145262	-1.02958	0.74449	-1.22123	5e-05	-2.08287	6.88e-14	-1.51984	4.64e-06	-1.00787	0.91867	1.0626	0.49551	-1.06791	0.37538	-1.05224	0.29386	1.07352	0.38033	-1.12203	0.12825	-0.150116	0.895393	-0.561139	0.27352
ENSG00000186577	C6orf1	NM_178508	1.00709	0.90753	1.85135	1.95e-14	3.54774	3.82e-32	2.7241	0	2.16228	8.95e-19	1.08168	0.19768	-1.04649	0.3686	1.0043	0.96465	1.00042	0.99571	-1.01275	0.88386	-0.137904	0.895894	0.0790083	0.989532
ENSG00000198355	PIM3	NM_001001852	-1.08266	0.45246	2.31814	0	4.81077	0	2.65894	8.64e-31	2.44161	5.57e-19	-1.11176	0.22043	1.03456	0.73993	-1.00622	0.93957	-1.11451	0.1592	-1.11014	0.27967	-0.176839	0.89739	-0.325854	0.777868
ENSG00000144035	NAT8	NM_003960	1.05486	0.46649	-1.26076	0.01692	-2.56316	1.83e-39	-1.74876	2.45e-08	-2.28987	8.85e-12	1.22275	0.01123	-1.0154	0.85969	1.0614	0.41442	1.03355	0.72532	1.05553	0.54337	-0.223678	0.898116	0.725127	0.272646
ENSG00000188676	IDO2	NM_194294	1.4076	0.62962	-1.04679	0.87647	-1.4276	0.86924	1.1343	0.82142	-1.08762	0.90949	1.20804	0.85941	1.28774	0.6007	-1.31104	0.67738	3.11106	0.01618	-1.12633	0.88268	0.317656	0.900027	-0.579411	0.625006
ENSG00000163251	FZD5	NM_003468	1.09695	0.08523	2.26509	1.7e-22	4.96899	1.61e-42	1.53214	3e-07	-1.19438	0.00023	-1.15074	0.00232	-1.14145	0.56557	-1.06923	0.43672	-1.11486	0.06195	1.14083	0.11264	0.135946	0.900584	0.15966	0.916669
ENSG00000139144	PIK3C2G	NM_004570	-3.08343	0.83224	-1.19401	0.86066	17.1863	0.0465	1.35348	0.87052	-1.24212	0.80575	1.05013	0.9863	1.49238	0.61827	-1.27571	0.80336	-1.39219	0.62518	1.12055	0.90803	-0.166556	0.901464	-0.255861	0.780298
ENSG00000155097	ATP6V1C1	NM_001695	1.09786	0.62736	1.13814	0.37937	2.26537	1.05e-10	1.92815	6.44e-08	1.54901	8.64e-08	1.15274	0.66142	1.1838	0.16889	1.26512	0.03467	1.06285	0.3128	1.25019	0.31531	0.121576	0.901548	0.401961	0.263023
ENSG00000166173	LARP6	NM_018357	1.00129	0.99381	2.89266	6.27e-32	8.82694	0	4.48375	3.32e-36	1.496	0.00029	-1.3691	0.00222	1.03361	0.86383	1.04492	0.69473	-1.08182	0.42471	1.20682	0.03108	-0.258783	0.901576	0.381726	0.931733
ENSG00000181240	SLC25A41	NM_173637	1.02473	0.99002	-1.3566	0.63299	-4.58867	0.01334	-3.08615	0.37623	-1.1664	0.89954	1.64562	0.64716	1.10673	0.86445	-1.84424	0.55756	1.11611	0.86249	-1.00129	0.99848	-0.321279	0.901795	0.0721323	0.994786
ENSG00000111087	GLI1	NM_005269	1.10855	0.87946	2.56855	8.38e-07	5.13954	1.06e-11	2.12912	0.00075	-1.25442	0.05433	-1.16752	0.69528	-1.06641	0.73793	-1.11187	0.48464	-1.28106	0.04288	1.17222	0.60746	0.376223	0.903159	0.32277	0.886484
ENSG00000109685	WHSC1	NM_133334	-1.1506	0.48879	1.03899	0.81497	-1.09517	0.58344	-2.01958	0.00041	-1.86173	3.51e-07	-1.09917	0.71919	-1.07337	0.57395	1.04417	0.68918	1.22727	0.03287	-1.06425	0.43446	0.152345	0.903312	0.0794219	0.985228
ENSG00000176845	METRNL	NM_001004431	1.11206	0.32491	1.52256	0.00018	2.22061	1.8e-09	2.29649	0	2.22638	1.05e-18	1.04072	0.58405	1.03722	0.59011	1.21027	0.05003	1.01734	0.738	1.01609	0.77377	0.165348	0.906456	-0.00353302	0.996038
ENSG00000175087	PDIK1L	NM_152835	-1.00484	0.99505	-1.41833	0.68404	-1.09864	0.94037	-1.46792	0.64433	1.0107	0.98446	1.11059	0.9191	1.37029	0.23754	2.02309	0.02799	-1.01651	0.96885	1.32491	0.80115	-0.152343	0.906908	0.255091	0.846732
ENSG00000168026	TTC21A	NM_145755	1.02624	0.86463	2.05389	9.26e-06	3.41308	2.89e-13	1.88564	1e-05	1.26821	0.00699	-1.00526	0.96747	-1.06994	0.70308	-1.00315	0.9837	-1.04173	0.73315	-1.16889	0.19541	0.192155	0.907548	0.139559	0.988265
ENSG00000161011	SQSTM1	NM_003900	-1.18233	0.00118	1.23016	0.02444	2.21829	1.79e-19	1.81961	3.2e-38	1.26911	0.00079	1.00183	0.98257	-1.0784	0.22689	-1.15074	0.13209	-1.0812	0.35122	-1.1377	0.00941	-0.111211	0.908388	0.0197937	0.998325
ENSG00000151689	INPP1	NM_002194	1.04275	0.57052	1.32941	0.00161	2.2893	6.62e-11	1.50491	0.00089	-1.60194	2e-05	1.2587	0.03166	1.13888	0.03145	1.0635	0.59422	1.06923	0.46906	-1.01552	0.88188	-0.115698	0.908832	0.154097	0.857374
ENSG00000172059	KLF11	NM_003597	-1.01684	0.96335	1.76214	0.15785	2.33999	0.04456	2.30569	0.00086	1.06924	0.74937	1.35504	0.1102	-1.0102	0.97736	-1.07633	0.86824	1.02447	0.95314	1.18348	0.16263	-0.184464	0.909597	0.0924615	0.931705
ENSG00000133789	SWAP70	NM_015055	-1.06428	0.83522	1.41253	0.05963	2.17833	0.00133	1.77456	0.00766	1.53612	3e-05	-1.14952	0.42965	1.08868	0.52248	1.13641	0.35174	1.1226	0.59152	1.06102	0.88348	0.189968	0.911252	0.545508	0.280184
ENSG00000091157	WDR7	NM_015285	-1.17163	0.38841	1.17081	0.34959	2.09276	0.00019	1.60163	0.00711	1.07131	0.67173	1.02674	0.80695	-1.02008	0.91949	1.19507	0.1829	1.23665	0.10837	1.13434	0.25588	0.120034	0.911462	0.331349	0.440382
ENSG00000169087	HSPBAP1	NM_024610	1.06119	0.45302	1.29199	0.00281	2.14346	4.73e-17	1.42448	5e-05	1.10063	0.24163	1.02551	0.79335	1.06931	0.48593	1.11619	0.05846	1.05571	0.53344	-1.00085	0.99035	-0.156877	0.912319	-0.142339	0.958182
ENSG00000112182	BACH2	NM_021813	1.05364	0.91825	1.82432	0.04309	5.77046	2.32e-06	2.06713	0.04495	1.29305	0.49129	-1.65791	0.62726	1.2114	0.74878	1.76327	0.12703	-1.34163	0.49762	-1.38395	0.73359	-0.263712	0.912334	0.235119	0.942936
ENSG00000197122	SRC	NM_005417	1.18847	0.01718	2.36974	1.91e-32	1.87809	0.00013	1.28049	0.0098	-1.99103	1.11e-10	1.05858	0.47865	-1.06267	0.49264	-1.09967	0.67477	-1.05109	0.58693	1.14628	0.00393	0.157484	0.912695	0.156703	0.977936
ENSG00000084110	HAL	NM_002108	1.09312	0.8707	-1.00862	0.99062	1.181	0.78959	-1.20914	0.61032	-2.53857	0.00021	-1.05979	0.94251	1.2429	0.47007	1.48222	0.02121	-1.08804	0.82892	1.05412	0.58657	-0.217581	0.913427	-0.377704	0.74042
ENSG00000216490	IFI30	NM_006332	1.10688	0.24183	-1.11936	0.04761	-1.57944	5.76e-18	1.06941	0.42748	2.40071	3.32e-43	1.03816	0.66298	-1.03659	0.6697	1.03111	0.52573	1.03734	0.5425	-1.02432	0.67721	-0.218154	0.914589	0.394209	0.715339
ENSG00000116906	GNPAT	NM_014236	-1.0764	0.35089	-1.33821	0.01647	-1.7578	1e-05	-2.07872	3.42e-11	-1.16796	0.07046	-1.03184	0.77512	1.07726	0.66081	1.07003	0.54893	1.06496	0.53947	-1.03221	0.77934	-0.121182	0.914632	0.0150367	0.980182
ENSG00000153060	TEKT5	NM_144674	1.18076	0.9198	2.2983	0.57703	-1.29579	0.84734	-10.5752	0.0235	-1.06475	0.96025	1	1	-1.07063	0.9423	2.43201	0.16464	1	1	1.2147	0.80885	-0.23108	0.915668	-1.0075	0.188905
ENSG00000168488	ATXN2L	NM_145714	-1.05808	0.46316	1.31134	3.24e-06	2.02365	1.22e-30	1.37596	3.98e-13	-1.48885	6.17e-06	1.01818	0.76308	-1.0315	0.59824	-1.06285	0.32901	-1.0165	0.76618	1.02974	0.74317	0.112942	0.916674	-0.071059	0.940127
ENSG00000157601	MX1	NM_002462	-1.57463	0.13038	-1.10727	0.62002	1.48728	0.15746	2.70384	0.00058	3.51855	3.16e-14	-1.73031	0.00445	1.03083	0.85019	1.20226	0.22601	-1.0565	0.69418	1.04318	0.90946	0.300789	0.917823	2.99525	2.54831e-13
ENSG00000143819	EPHX1	NM_000120	1.09851	0.59013	-1.21552	0.36717	-2.05427	0.02717	-1.1663	0.48811	1.1858	0.3388	1.28198	0.13707	1.05877	0.60421	1.11941	0.17906	1.28631	0.01176	1.1623	0.22292	-0.151334	0.918116	-0.225946	0.801792
ENSG00000078401	EDN1	NM_001955	1.71229	5.87e-14	1.83504	4.43e-07	1.29882	0.01206	-1.73263	0.00011	-2.93185	7.61e-28	1.31188	2e-05	1.14691	0.0563	-1.1117	0.36384	-1.06267	0.406	1.19435	8.66e-06	0.0996028	0.919297	-0.283729	0.852511
ENSG00000125089	SH3TC1	NM_018986	1.0153	0.8759	1.2289	0.07665	2.18344	2.31e-11	1.99369	3.53e-06	1.23756	0.00542	-1.11235	0.23418	-1.11555	0.07132	-1.21867	0.0341	-1.20003	0.13969	-1.17629	0.07955	-0.12	0.919542	0.0867998	0.967399
ENSG00000131153	GINS2	NM_016095	-1.1022	0.03003	-1.4662	1.53e-10	-2.31401	1.2e-18	-1.6398	6.05e-07	1.04503	0.61461	1.01209	0.85246	-1.05254	0.54348	1.10589	0.24679	1.07575	0.28806	1.12117	0.05156	0.372799	0.920338	0.478714	0.913537
ENSG00000076382	SPAG5	NM_006461	-1.17659	0.01298	-1.29988	0.00282	-2.1503	1.11e-38	-2.07324	0	1.21183	0.00238	1.04258	0.45199	-1.05552	0.33226	1.01407	0.82642	1.06864	0.14852	-1.10327	0.03661	-0.153327	0.920428	0.136843	0.987242
ENSG00000118137	APOA1	NM_000039	-1.0915	0.03621	-1.10761	0.06061	-2.59423	4.45e-31	-2.99068	0	-2.4393	3.73e-24	-1.17125	0.00055	-1.21864	0.05575	-1.16848	0.06164	-1.17175	5.52e-06	-1.10249	0.03882	-0.154464	0.92059	-0.0710349	0.982256
ENSG00000137818	RPLP1	NM_001003	-2.35967	1e-11	-1.01597	0.94513	1.0078	0.98596	-2.62316	9.17e-25	-3.34048	7.35e-33	-3.17571	8.93e-12	NA	NA	-4.24384	9.01e-31	-3.60772	9.01e-16	-2.61237	5.19e-24	-0.148073	0.920894	-0.284889	0.838454
ENSG00000110497	AMBRA1	NM_017749	1.00151	0.98519	1.2436	0.11849	2.1042	6.81e-14	1.57684	3.49e-09	1.18588	0.09571	1.10668	0.42271	-1.01104	0.87298	-1.00576	0.94604	1.11102	0.17939	1.04366	0.72562	-0.10651	0.921422	0.12367	0.939875
ENSG00000164695	CHMP4C	NM_152284	-1.1738	0.84778	1.43124	0.31039	2.06314	0.15837	2.11641	0.01544	1.08509	0.76844	-1.01987	0.95629	1.00749	0.98101	1.48823	0.39615	1.21952	0.59787	2.23673	0.25319	-0.152197	0.922872	0.171106	0.919703
ENSG00000163072	NOSTRIN	NM_052946	1.03199	0.71182	2.03708	5.23e-23	5.58084	0	4.89942	0	1.74382	1.26e-11	1.04273	0.51165	1.06747	0.52496	1.10871	0.28277	1.04911	0.5687	1.24684	0.00058	-0.200968	0.923313	-0.0790978	0.997347
ENSG00000138448	ITGAV	NM_002210	1.13528	0.01037	1.49855	2.52e-06	2.23759	3.38e-14	1.30519	0.00029	-1.20168	0.04378	1.05233	0.34688	-1.0389	0.57119	1.11836	0.28367	1.02386	0.78335	1.01878	0.80731	0.18039	0.925241	0.65549	0.159988
ENSG00000153721	CNKSR3	NM_173515	1.00674	0.93694	1.53046	1.77e-12	2.91968	4.36e-27	1.60461	2.83e-10	1.07872	0.29696	-1.04991	0.49249	1.00502	0.92407	1.09874	0.07074	-1.00786	0.88913	1.05674	0.49239	0.120828	0.925318	-0.16228	0.898154
ENSG00000010704	HFE	NM_139004	-1.9908	0.79029	-1.74429	0.74062	-3.60221	0.61345	1.14249	0.9785	2.24608	0.55137	-1.67481	0.72711	1.1499	0.93244	4.44907	0.03738	1.02586	0.97668	1	1	-0.0994345	0.926601	0.209942	0.566894
ENSG00000187608	ISG15	NM_005101	1.02239	0.75633	1.18058	0.06601	4.07309	4e-32	5.3694	0	3.30273	3.69e-23	1.17833	0.01683	1.04585	0.65039	1.14729	0.00477	1.07004	0.15355	1.13264	0.01882	0.249075	0.927041	3.102	4.48802e-11
ENSG00000171766	GATM	NM_001482	1.03669	0.71673	-1.19205	0.04451	-2.95193	3.26e-39	-2.16558	0	1.1453	0.13846	-1.06641	0.42274	1.05062	0.30986	1.1044	0.12759	1.00201	0.96524	1.1246	0.1625	-0.157865	0.927841	0.213732	0.895811
ENSG00000115009	CCL20	NM_004591	1.17717	0.12797	1.8688	1.22e-10	2.56015	8.01e-16	1.23993	0.0018	-1.14039	0.23812	1.35388	0.0014	1.1816	0.04114	1.27584	0.02851	-1.08206	0.1004	-1.07932	0.24473	-0.270678	0.928075	1.94316	0.00412897
ENSG00000146674	IGFBP3	NM_001013398	-1.45722	0.05068	-1.1808	0.32371	1.04586	0.90415	-1.49427	0.05017	-3.53973	7.82e-22	-1.15783	0.16765	-1.01259	0.93034	-1.282	0.00472	-1.39211	0.00187	-1.20332	0.02201	-0.113608	0.928314	0.109499	0.909968
ENSG00000171617	ENC1	NM_003633	-1.04602	0.50747	1.11726	0.25747	2.12898	4.23e-07	1.52069	0.00186	-1.45951	0.0001	1.22363	0.00269	-1.33136	0.00462	-1.20449	0.33007	-1.04707	0.70718	1.01795	0.76458	0.128925	0.929064	0.000458612	0.998313
ENSG00000188486	H2AFX	NM_002105	-1.07374	0.15415	-1.16713	0.24066	-2.13632	3.84e-07	-1.65772	1.38e-06	-1.0916	0.28839	-1.04583	0.59471	-1.07611	0.51954	-1.09864	0.50556	-1.10675	0.18449	1.01623	0.84503	0.225207	0.929108	0.0604212	0.972217
ENSG00000142178	SIK1	NM_173354	-1.0157	0.85766	2.08674	4e-05	2.04215	3e-05	1.39849	0.01547	-1.49573	0.00061	-1.30828	0.03191	1.10804	0.19372	-1.23915	0.38315	-1.09255	0.15447	1.04548	0.65182	0.317496	0.929149	0.0733681	0.955344
ENSG00000185745	IFIT1	NM_001548	-1.23116	0.49475	-1.5257	0.13311	-1.38717	0.42641	-1.43948	0.09459	2.40458	1.94e-06	-1.18466	0.68491	1.01121	0.9685	1.12425	0.51147	-1.01997	0.89422	-1.13973	0.74087	-0.200966	0.93162	2.29934	5.22105e-08
ENSG00000120709	FAM53C	NM_016605	-1.04855	0.66834	1.41489	2.18e-06	2.39088	1.11e-40	1.66792	1.84e-10	1.21233	0.00032	1.01504	0.85194	1.03085	0.75558	-1.08414	0.30326	-1.00981	0.82759	1.05018	0.63734	0.0670377	0.932188	0.0783603	0.960738
ENSG00000116774	OLFML3	NM_020190	1.07256	0.12693	1.2667	0.00291	1.69794	4.27e-13	2.2353	0	2.47073	0	-1.27291	0.00377	-1.12216	0.07446	-1.20678	0.01599	-1.19581	0.00018	1.10517	0.23418	-0.159853	0.933024	0.163879	0.980865
ENSG00000173281	PPP1R3B	NM_024607	-3.6618	2.52e-32	NA	NA	-1.04006	0.9304	-1.77625	0.30393	-4.36805	2.8e-45	-3.96502	8.97e-28	NA	NA	-3.64027	1.18e-14	-3.25999	4.35e-34	-4.07547	4.15e-34	0.264295	0.93319	0.532321	0.592731
ENSG00000213190	MLLT11	NM_006818	-1.04565	0.28485	1.0427	0.57061	1.33314	0.00193	1.66637	1.19e-07	2.44887	0	1.13041	0.01884	-1.03349	0.50733	1.09883	0.26479	-1.00724	0.92974	1.09741	0.14621	0.146853	0.933258	0.331783	0.958236
ENSG00000177606	JUN	NM_002228	1.1107	0.07374	2.67121	2.4e-26	11.4974	1.67e-37	5.5776	0	1.06216	0.58433	1.26452	0.00027	-1.15901	0.16486	1.12558	0.64105	-1.03875	0.67405	1.01417	0.83122	0.231801	0.934409	1.1583	0.0304973
ENSG00000080031	PTPRH	NM_002842	1.23725	0.13682	1.73974	2.37e-06	2.5567	7.96e-35	1.24435	0.00367	-1.1284	0.27343	1.08826	0.66711	-1.08253	0.35657	-1.09476	0.33807	1.02626	0.81711	1.00511	0.96512	0.284734	0.934798	0.107674	0.973973
ENSG00000080371	RAB21	NM_014999	1.04368	0.71558	1.57658	9e-05	2.02372	4.24e-07	1.68587	1.69e-24	1.27361	0.01831	-1.14634	0.14048	1.11047	0.14399	-1.14906	0.3598	-1.10718	0.01969	1.08085	0.3738	-0.0617886	0.934809	0.127999	0.951058
ENSG00000141682	PMAIP1	NM_021127	1.17372	0.25093	1.65824	1.74e-08	2.11274	4.05e-20	2.01068	1.76e-33	-1.40374	0.0007	1.05505	0.77982	1.05283	0.5889	1.02148	0.87897	1.00059	0.99003	1.22266	0.01043	0.21994	0.934811	0.296583	0.880392
ENSG00000178999	AURKB	NM_004217	-1.12003	0.46267	-1.17302	0.18649	-2.23262	2e-05	-1.34637	0.02104	1.27418	0.15262	1.13185	0.40325	-1.03778	0.58248	-1.03177	0.82282	1.06996	0.70357	1.12267	0.38238	0.407714	0.935213	0.142039	0.911196
ENSG00000137821	LRRC49	NM_017691	-1.06902	0.68688	1.13902	0.60501	2.38703	7.96e-08	1.49222	0.03752	-1.02491	0.89901	-1.20626	0.66294	1.02477	0.80219	-1.0293	0.83802	-1.09187	0.4943	1.19149	0.45438	0.279316	0.935457	0.521417	0.805505
ENSG00000136997	MYC	NM_002467	1.209	3e-05	1.73199	4.9e-12	2.90242	0	1.88531	1.36e-27	-1.03059	0.71867	1.41233	6.32e-13	1.28807	7.33e-07	1.20664	0.03296	1.02809	0.57104	-1.06584	0.26964	0.206421	0.93634	0.811022	0.151223
ENSG00000053747	LAMA3	NM_198129	1.04314	0.84206	1.68444	0.09201	1.45068	0.14637	2.02451	0.01156	2.04554	0.00015	-1.45978	0.28801	-1.03555	0.85755	-1.16689	0.47431	-1.13853	0.58751	-1.06677	0.81092	0.260747	0.937278	0.939149	0.215101
ENSG00000135069	PSAT1	NM_058179	-1.03086	0.64992	1.30514	0.0016	1.41318	4e-05	1.22607	0.00137	-2.19265	1.63e-24	1.1094	0.07339	1.05333	0.30255	1.14724	0.06522	1.03125	0.58531	1.27116	0.00215	-0.129018	0.937647	-0.544315	0.359074
ENSG00000137331	IER3	NM_003897	1.20811	0.00589	1.49061	1.6e-06	2.1298	1.19e-31	1.36112	5e-05	1.27812	0.01071	1.33872	0.00051	1.07744	0.22862	1.06523	0.3305	1.14182	0.00751	-1.0351	0.65868	-0.160375	0.93944	0.660915	0.827734
ENSG00000047346	FAM214A	NM_019600	-1.1437	0.4153	1.36479	0.06265	3.55698	9.16e-14	1.56359	0.03508	1.13535	0.17393	1.09581	0.43364	-1.0681	0.49932	-1.11538	0.27742	1.03226	0.7645	1.16515	0.19001	0.129925	0.939805	0.082623	0.930976
ENSG00000143384	MCL1	NM_021960	1.00105	0.99078	1.39945	8.96e-07	2.43723	3.75e-39	1.52197	1.06e-06	1.15893	0.12934	1.14119	0.1556	-1.04128	0.67305	1.06042	0.27626	1.05761	0.50246	1.20214	0.05509	-0.0630343	0.941744	0.111882	0.857282
ENSG00000135766	EGLN1	NM_022051	1.01166	0.88984	1.19939	0.05033	1.64258	0.00144	1.5357	0.00121	2.10472	1.5e-09	1.04564	0.69223	1.18297	0.08518	1.106	0.27195	1.02567	0.78691	1.04516	0.61812	-0.0991888	0.944521	-0.0435591	0.997653
ENSG00000153976	HS3ST3A1	NM_006042	-1.11081	0.896	1.38122	0.4274	2.19439	0.08415	2.64042	0.00944	1.45219	0.01469	-1.62514	0.63525	1.50793	0.21905	1.10511	0.7912	-1.02807	0.93905	1.07151	0.92615	0.224724	0.945057	-0.0898694	0.987201
ENSG00000135046	ANXA1	NM_000700	1.00573	0.93601	1.56815	1e-05	3.30825	1.51e-23	4.16802	5.44e-28	2.74614	0.00039	1.00231	0.97195	1.03605	0.73377	1.13552	0.21931	1.12498	0.70677	1.49073	0.28528	0.106936	0.945426	0.472421	0.516652
ENSG00000108840	HDAC5	NM_001015053	1.0558	0.72334	1.52305	0.00433	3.44426	9.9e-35	1.98069	2.24e-07	1.16334	0.25227	1.02487	0.86683	-1.06976	0.22597	-1.09643	0.39466	1.00637	0.93633	-1.12051	0.34768	-0.0961616	0.945628	-0.387192	0.415205
ENSG00000138162	TACC2	NM_206862	-1.07193	0.71756	1.61114	0.00026	2.6656	1.38e-14	2.1603	2.87e-06	1.09787	0.57632	1.16792	0.3192	1.00886	0.93298	1.52487	2.33e-06	1.30154	0.00114	1.40906	0.04658	-0.153645	0.945862	-0.010232	0.993387
ENSG00000135048	TMEM2	NM_013390	1.05785	0.55684	1.68387	2.39e-07	2.10307	2.64e-10	1.55068	3.93e-15	1.48286	0.00021	-1.1173	0.18665	1.17299	0.05609	1.03886	0.76173	-1.07252	0.16414	-1.04257	0.66486	0.110896	0.946935	0.30827	0.674097
ENSG00000107521	HPS1	NM_182639	-1.00465	0.97725	1.59434	1.46e-07	2.92685	2.65e-21	2.16047	5.07e-13	1.67807	5.39e-06	1.1963	0.31579	1.00664	0.93908	1.09637	0.28076	1.00031	0.99714	1.08416	0.70878	0.0888896	0.947226	0.0125943	1
ENSG00000096717	SIRT1	NM_012238	1.3016	0.48379	1.44237	0.04802	2.47686	2e-05	1.55797	0.0115	-1.32511	0.03228	-1.19996	0.09224	-1.02421	0.81666	1.30774	0.01837	1.07805	0.60093	1.26426	0.0122	0.151651	0.94791	-0.375908	0.59715
ENSG00000204387	C6orf48	NM_001040437	-1.01661	0.81645	1.42795	6.04e-10	2.5017	1.78e-33	1.57427	1.73e-22	-1.6178	2.29e-12	-1.05768	0.38686	-1.06942	0.41399	-1.04426	0.52162	-1.04057	0.46352	1.11965	0.20654	0.096677	0.948307	0.101261	0.975639
ENSG00000065613	SLK	NM_014720	1.14878	0.42184	1.52043	0.06544	1.95982	3e-05	1.91522	1.02e-07	2.03657	2.34e-06	1.1166	0.30103	1.09072	0.46527	1.18667	0.12477	1.22222	0.07675	1.1091	0.60113	0.084549	0.948357	0.200016	0.759211
ENSG00000151876	FBXO4	NM_012176	-1.2074	0.5083	1.08806	0.68145	-1.56071	0.01132	-1.71052	0.00621	-2.06888	0.01635	-1.91693	3e-05	1.46675	0.02816	1.37116	0.19748	-1.19748	3e-05	1.26129	0.27412	-0.0885277	0.948617	-0.115637	0.94811
ENSG00000090339	ICAM1	NM_000201	1.35829	4.83e-13	1.94405	2.46e-20	2.76914	0	1.72746	1.48e-09	1.32976	1.7e-08	1.12481	0.00903	1.03411	0.69861	1.14319	0.11652	-1.14532	0.15049	-1.038	0.41265	-0.16338	0.94946	0.0934725	0.982658
ENSG00000130758	MAP3K10	NM_002446	-3.00128	3.01e-26	1.26776	0.14153	1.00005	0.99988	-1.12217	0.6655	-3.32579	6.58e-29	-4.36208	5.49e-07	NA	NA	-1.7032	0.20105	-1.23	0.51366	-4.18148	8.09e-07	-0.115286	0.950403	-0.316447	0.660877
ENSG00000161013	MGAT4B	NM_054013	1.01238	0.7882	1.4654	0.001	2.19106	6.92e-08	1.45535	1.19e-07	1.1893	0.00275	-1.07517	0.13298	1.00266	0.96315	-1.02023	0.86399	-1.13933	0.06009	-1.08961	0.09318	-0.0725181	0.951153	-0.186303	0.734562
ENSG00000157873	TNFRSF14	NM_003820	1.00498	0.98199	1.50445	0.01018	5.08924	0	4.94444	5.97e-40	2.42566	1.47e-17	-1.08981	0.64327	-1.14123	0.33505	1.00511	0.96897	-1.08575	0.45561	1.05982	0.61602	0.103251	0.951616	-0.136596	0.88012
ENSG00000197894	ADH5	NM_000671	-1.22873	0.09177	-1.38967	0.00028	-2.07207	5.29e-13	-1.67525	1e-05	-1.4681	0.008	1.14516	0.36349	1.05938	0.52357	1.15492	0.1165	1.02797	0.60752	1.34155	0.02816	-0.102518	0.953233	0.211463	0.830423
ENSG00000127329	PTPRB	NM_002837	-1.69964	0.70981	4.0743	0.23072	-6.11592	0.02387	-1.35602	0.83867	-1.21013	0.86443	-1.03637	0.99166	1.20134	0.76704	1.12811	0.86917	-1.05876	0.9722	-1.0305	0.98615	0.103568	0.953862	0.145219	0.956237
ENSG00000197355	UAP1L1	NM_207309	-1.01577	0.93032	2.63763	7.8e-11	5.71197	0	2.95722	4.23e-39	1.95976	1e-09	-1.17295	0.54505	-1.13596	0.32002	-1.06723	0.53084	-1.13986	0.07285	-1.34562	0.00052	-0.104559	0.9549	-0.149535	0.939306
ENSG00000265972	TXNIP	NM_006472	1.03931	0.82767	1.08128	0.69842	1.15213	0.20789	-1.34519	3e-05	-5.08761	0	-1.0224	0.85323	1.22785	0.18812	1.18051	0.12637	1.33896	8.42e-10	1.2132	0.00116	0.163602	0.955239	0.345226	0.673551
ENSG00000074590	NUAK1	NM_014840	1.02747	0.55242	1.74609	1.72e-16	2.22548	1.05e-19	1.07695	0.15564	1.1367	0.06138	-1.0658	0.48089	-1.06573	0.38826	1.03887	0.64395	1.00332	0.93341	1.00197	0.96767	-0.130189	0.956178	-0.342962	0.554915
ENSG00000167996	FTH1	NM_002032	-1.08438	0.7008	1.3147	0.05363	-1.18114	0.57995	-1.10622	0.74475	-1.12303	0.81326	-1.16025	0.70055	-1.24043	0.34941	-3.5601	8.16e-28	-3.18844	2.4e-33	-1.24464	0.3442	-0.0779201	0.956186	-0.0954864	0.978005
ENSG00000119927	GPAM	NM_020918	-1.17892	0.91035	-1.03916	0.9569	-1.18277	0.85055	-1.33444	0.56674	-2.18956	0.00272	-1.81214	0.47565	1.15402	0.81415	-1.50832	0.05389	-1.09573	0.56138	1.51192	0.56385	-0.13401	0.956922	0.487417	0.694863
ENSG00000145103	ILDR1	NM_175924	-2.60452	1.62e-22	1.31183	0.25776	-1.07791	0.84414	-1.41743	0.3843	-4.30064	5.35e-26	-3.84124	8.07e-36	NA	NA	-1.42045	0.31782	-3.5136	1.19e-36	-1.49229	0.11813	0.528593	0.957299	1.0176	0.390666
ENSG00000182902	SLC25A18	NM_031481	-1.22838	0.45255	1.0004	0.99819	1.70328	8e-05	2.4305	4e-05	2.06225	1.83e-08	1.05802	0.73034	-1.31609	0.15048	1.00917	0.9435	1.09642	0.38193	1.10955	0.2884	0.101967	0.957299	-0.0608347	0.996519
ENSG00000109738	GLRB	NM_000824	1.05403	0.87606	1.45979	0.16545	2.58566	4.47e-07	1.12737	0.44369	-1.58203	0.00126	1.01329	0.92145	-1.02899	0.87048	1.1206	0.1945	1.15891	0.06647	1.14957	0.72394	0.206489	0.957362	0.385789	0.87459
ENSG00000125520	SLC2A4RG	NM_020062	1.07279	0.23173	-1.15437	0.06481	-2.05945	6e-12	-1.97584	1.9e-30	-1.32948	3.8e-07	-1.09944	0.05034	-1.11607	0.07831	-1.22962	0.00186	-1.09632	0.32827	-1.08386	0.07811	-0.117101	0.958084	-0.643776	0.0953163
ENSG00000176871	WSB2	NM_018639	1.04724	0.73593	1.82263	4.05e-07	2.10198	1e-05	1.51306	9.75e-17	1.61819	3.03e-07	-1.141	0.13768	1.13709	0.07917	-1.18804	0.34685	-1.15871	0.0356	1.00279	0.9718	-0.0776346	0.959029	0.150835	0.867801
ENSG00000145604	SKP2	NM_032637	-1.12361	0.09321	-1.26292	0.00194	-2.12838	3.28e-20	-1.62962	5e-05	1.26715	0.00014	-1.06346	0.2275	-1.00433	0.93013	1.10171	0.12354	1.02487	0.62055	-1.06822	0.29432	0.0598347	0.959539	0.0111422	1
ENSG00000121068	TBX2	NM_005994	-1.13036	0.07342	1.13469	0.12974	1.80528	1.2e-14	2.69102	2.34e-40	2.81855	1.45e-38	-1.20384	0.01597	-1.05806	0.58378	1.0331	0.49957	1.14871	0.00272	-1.04209	0.50659	0.131491	0.960086	-0.259983	0.802002
ENSG00000130779	CLIP1	NM_002956	-1.01957	0.88719	1.3072	0.00708	2.03101	4.04e-13	1.17401	0.22957	-1.21112	0.2029	-1.08075	0.52387	1.01169	0.92268	1.01687	0.80578	-1.05007	0.6013	1.10233	0.44242	0.102926	0.960175	0.226931	0.787538
ENSG00000101665	SMAD7	NM_005904	-1.04649	0.75559	1.39408	0.00181	2.25913	1.58e-21	1.80808	8e-05	1.68481	0.00361	-1.07944	0.39125	-1.15975	0.04325	1.01169	0.91674	1.01235	0.94866	-1.00295	0.977	-0.122464	0.960422	-0.374263	0.598982
ENSG00000147003	TMEM27	NM_020665	1.03045	0.9248	1.97637	0.06	3.45982	0.00116	2.58318	0.00211	1.11449	0.61521	1.25333	0.44428	-1.1028	0.69565	-1.15488	0.66052	-1.21398	0.47969	1.08174	0.94088	-0.196067	0.960589	0.023266	0.983161
ENSG00000091138	SLC26A3	NM_000111	1.04592	0.81462	1.13562	0.38141	1.19765	0.48638	-1.42032	0.01369	-2.47721	6.7e-16	-1.17332	0.48484	1.0067	0.96553	1.10279	0.60766	-1.01645	0.84195	1.03484	0.75318	0.533857	0.960679	-0.268303	0.936041
ENSG00000160445	ZER1	NM_006336	1.52308	0.44321	1.36918	0.56538	2.9397	0.04399	-2.01693	0.26494	-1.1447	0.75407	1.12428	0.77255	-1.08779	0.92182	-1.04939	0.92761	1.02898	0.95962	-1.19668	0.54457	0.0761322	0.96208	-0.21568	0.693828
ENSG00000165471	MBL2	NM_000242	-1.1232	0.67046	-1.3868	0.28561	-1.12707	0.83674	-2.26759	0.00093	-2.24722	2.11e-13	1.1067	0.51249	1.13083	0.30107	1.20031	0.31764	1.14332	0.17378	1.22328	0.07175	-0.159161	0.962563	0.162691	0.97106
ENSG00000120948	TARDBP	NM_007375	-1.0106	0.93795	-1.14867	0.17217	-2.06502	5.91e-26	-1.71185	4.12e-09	-1.28336	0.04557	-1.00022	0.99835	1.00069	0.9938	-1.06747	0.42895	-1.08653	0.30596	1.0479	0.7773	-0.0436362	0.963584	0.0114565	1
ENSG00000103249	CLCN7	NM_001287	1.22138	0.37894	1.21455	0.21357	2.3464	2.16e-06	1.48342	0.09195	1.48861	0.03281	1.31747	0.02408	-1.13773	0.21157	1.03974	0.80233	-1.02052	0.92056	-1.02674	0.8643	-0.0845169	0.963934	-0.16305	0.88217
ENSG00000100065	CARD10	NM_014550	1.03221	0.4242	1.6241	1.19e-11	2.87599	9.4e-29	1.76139	1.2e-11	-1.03775	0.61534	1.02732	0.61759	-1.01255	0.81331	-1.12497	0.16619	-1.12934	0.06972	-1.04435	0.40303	0.0607911	0.964209	0.119947	0.910121
ENSG00000260027	HOXB7	NM_004502	-1.44377	0.61904	1.23321	0.7949	1.7317	0.48844	1.36509	0.54902	1.76891	0.28416	1.57892	0.77447	-1.10249	0.86514	1.15486	0.74395	2.59821	0.02249	-1.21059	0.72191	0.195534	0.964431	0.234531	0.943494
ENSG00000069667	RORA	NM_134260	-1.06066	0.92803	3.58845	0.35465	31.2354	0.00302	4.21138	0.27303	1.35382	0.52475	-1.56777	0.66365	1.21314	0.77485	-1.23444	0.76384	1.16319	0.74589	-1.1574	0.8252	0.115647	0.966915	0.0371853	0.991097
ENSG00000187796	CARD9	NM_052813	-1.043	0.89954	1.14449	0.63781	1.92584	0.10395	1.43526	0.46205	-2.21774	3e-05	1.15562	0.51548	1.08245	0.50899	1.2547	0.28344	-1.14834	0.70101	1.02628	0.88708	0.165089	0.968634	0.302376	0.831361
ENSG00000143546	S100A8	NM_002964	-3.05291	0.35983	2.29104	0.38365	-4.36049	0.20216	1.72431	0.61444	1.4845	0.70577	2.17048	0.79334	-1.42818	0.70314	1.75128	0.51658	3.05495	0.03169	-1.48538	0.64366	-0.154408	0.969456	-0.0427652	0.994153
ENSG00000147255	IGSF1	NM_001555	-1.22417	0.27186	-1.37856	0.00162	-2.28325	2.58e-18	-2.33138	7.43e-17	-1.71458	2e-05	1.16245	0.23015	-1.16998	0.08497	1.01033	0.89267	1.03265	0.73396	-1.13961	0.25484	-0.187412	0.969822	0.657114	0.547107
ENSG00000140451	PIF1	NM_025049	-3.1214	3.63e-27	NA	NA	-1.04252	0.93351	-4.98774	0	-4.78506	5.23e-36	-4.3067	6.05e-24	NA	NA	-4.23982	1.78e-21	-3.72508	1.71e-35	-3.95892	5.76e-41	0.199429	0.970168	0.0720341	0.978109
ENSG00000131910	NR0B2	NM_021969	1.15298	0.04909	1.63046	0.01755	2.67462	9.34e-10	3.05218	5.38e-09	-1.73676	1.32e-15	1.36915	0.00015	1.04259	0.73366	1.18579	0.2238	1.0167	0.88148	1.0399	0.43715	0.13313	0.970242	0.273777	0.943041
ENSG00000147606	SLC26A7	NM_052832	-1.17899	0.87552	1.33136	0.80599	1.77603	0.5662	-2.07344	0.60061	-2.70559	0.00562	1.55087	0.62559	1.01224	0.98759	1.47873	0.44789	1.21233	0.81126	-1.66703	0.3586	-0.175218	0.971051	0.402105	0.994336
ENSG00000129757	CDKN1C	NM_000076	1.17045	0.40416	-1.07959	0.50888	1.94791	0.0059	2.38273	0.00014	3.13673	7.57e-15	1.28688	0.06321	1.01685	0.90354	1.3497	0.19776	1.19432	0.2859	1.20353	0.52918	0.237953	0.971292	-0.17263	0.935178
ENSG00000241697	TMEFF1	NM_003692	-1.15752	0.84224	1.53464	0.54705	3.11124	0.0008	1.55251	0.20885	-1.02547	0.91214	-1.61441	0.3954	1.09979	0.80039	1.15974	0.53491	1.05063	0.77691	1.11833	0.62085	-0.163257	0.971646	0.707582	0.382569
ENSG00000150627	WDR17	NM_170710	2.40434	0.48161	1.73702	0.57471	-1.33695	0.87134	-4.76068	0.03783	1.05684	0.96318	-1.50555	0.81714	-1.03742	0.97095	-1.35045	0.72645	1	1	1	1	0.228209	0.971827	0.24848	0.867649
ENSG00000130005	GAMT	NM_000156	-1.01155	0.81669	-1.41937	1.01e-06	-2.02642	1.07e-41	-1.42317	3.76e-08	-1.09005	0.29095	-1.13608	0.01201	-1.08543	0.33113	-1.04778	0.50921	-1.07243	0.1483	-1.00209	0.9669	0.0818216	0.972664	-0.367743	0.545239
ENSG00000113739	STC2	NM_003714	1.13146	0.2308	1.64864	0.00011	2.5257	3.08e-20	2.01588	2.93e-25	-2.23803	1.78e-34	1.01062	0.94647	1.02675	0.75082	1.02818	0.81242	-1.09178	0.32597	1.15749	0.00293	0.445926	0.972845	0.715032	0.842851
ENSG00000169762	TAPT1	NM_153365	1.18678	0.0896	1.21334	0.20169	2.13863	1.27e-21	1.18176	0.31242	-1.52011	0.00039	1.06602	0.5451	-1.00196	0.98376	1.00392	0.94128	-1.04983	0.58595	-1.00597	0.9495	-0.0653388	0.974341	-0.146339	0.898523
ENSG00000107262	BAG1	NM_004323	1.05998	0.28023	1.04864	0.63244	1.39718	0.00041	1.73018	2.47e-11	2.14572	2.07e-27	1.06607	0.30448	1.04201	0.65978	1.11956	0.22196	1.01857	0.83124	1.03346	0.57878	-0.0597477	0.974529	-0.0532981	1
ENSG00000167183	PRR15L	NM_024320	1.11434	0.30393	-1.23856	0.07821	-2.3265	3.19e-06	-1.61982	0.00399	-1.35925	0.00059	-1.15542	0.22927	-1.15529	0.17081	-1.02772	0.70029	1.00984	0.88863	1.0887	0.35128	0.680564	0.975273	0.408647	0.859033
ENSG00000049323	LTBP1	NM_206943	-1.24742	0.77999	1.9681	0.32592	36.147	7e-05	5.07195	5.55e-08	1.52542	0.20637	-1.00262	0.995	1.24659	0.52683	1.0969	0.75585	-1.21613	0.59563	1.54198	0.48254	0.0930052	0.977655	0.516882	0.563429
ENSG00000108846	ABCC3	NM_003786	1.09173	0.36375	1.20509	0.03865	2.12524	1.16e-12	1.50903	1.94e-06	1.31096	5.18e-08	1.07756	0.74562	-1.14675	0.07227	-1.16791	0.05699	-1.14634	0.06008	-1.25141	2e-05	-0.0661902	0.977739	-0.178167	0.869216
ENSG00000185483	ROR1	NM_005012	-1.01763	0.82265	-1.09872	0.39511	-2.27577	2.47e-08	-1.91815	7.85e-06	-1.74662	2.54e-07	-1.11337	0.16923	-1.13775	0.18119	-1.19863	0.11055	-1.15675	0.0918	-1.10661	0.33563	0.375335	0.978127	0.146411	0.984999
ENSG00000151881	C5orf28	NM_022483	-1.25902	0.61473	1.12261	0.59852	1.42496	0.29317	1.00707	0.97638	-2.22406	0.0004	-1.17345	0.46543	1.23432	0.1994	1.2587	0.19849	1.00028	0.99885	1.11806	0.55696	-0.0598161	0.978303	0.347896	0.507315
ENSG00000118007	STAG1	NM_005862	-1.13092	0.76717	1.548	0.27757	2.47335	0.00197	1.20858	0.67239	1.22224	0.46988	-1.08248	0.75817	1.13529	0.43764	1.09095	0.70005	1.01571	0.9147	1.03014	0.92299	0.0732302	0.978806	0.155491	0.822884
ENSG00000258890	CEP95	NM_138363	1.06204	0.21746	1.62689	1.25e-08	2.16163	2.59e-19	1.16882	0.00115	-1.20826	0.00011	-1.05339	0.26758	1.00106	0.98685	-1.12301	0.27957	-1.08596	0.17605	-1.07637	0.16075	0.0395929	0.979636	-0.0546076	0.991291
ENSG00000075826	SEC31B	NM_015490	-1.07372	0.72568	-1.04963	0.64791	-1.54308	2e-05	-2.1473	1.23e-17	-2.00476	1.94e-10	-1.32628	0.00478	-1.17612	0.19491	-1.12041	0.01743	-1.01309	0.80139	-1.06207	0.56997	0.0993085	0.980458	-0.0208271	0.999773
ENSG00000006210	CX3CL1	NM_002996	1.04688	0.40981	1.61661	2.47e-08	2.18466	3.05e-27	1.48813	2e-05	1.1476	0.09541	-1.11425	0.04639	-1.18606	0.00088	-1.1764	0.01736	-1.10694	0.12512	-1.19288	0.00822	0.151687	0.98066	-0.0550307	0.994412
ENSG00000141756	FKBP10	NM_021939	-1.01324	0.82232	1.12567	0.24598	-1.21704	0.01189	-1.59377	0.0002	-2.24059	1.55e-16	-1.04738	0.75985	-1.05951	0.52739	-1.80307	1.56e-13	-1.2148	0.00029	-1.25526	0.00485	0.0170641	0.980664	0.0419851	0.992874
ENSG00000116785	CFHR3	NM_021023	-1.07961	0.3098	-1.3816	0.00278	-2.15937	8.33e-06	-1.55966	0.05645	1.10098	0.31372	-1.13811	0.09628	-1.06837	0.30146	1.02092	0.82837	1.06558	0.53913	1.17155	0.15277	-0.110875	0.980932	-0.337285	0.868957
ENSG00000079557	AFM	NM_001133	1.38525	0.70517	-1.09377	0.85828	-4.66296	0.00723	1.40649	0.63373	8.40829	0.31944	-1.29284	0.85	-1.00697	0.98574	-1.14798	0.86288	1.4821	0.60617	1.56816	0.5468	-0.0843852	0.981559	0.1757	0.988592
ENSG00000119138	KLF9	NM_001206	1.09796	0.46072	1.41818	0.25267	2.06312	3.94e-17	1.48214	0.00201	-1.041	0.60454	1.02557	0.8542	-1.0916	0.39478	1.03929	0.67747	1.07328	0.46147	1.17197	0.00208	0.097709	0.981754	-0.278046	0.872071
ENSG00000148339	SLC25A25	NM_052901	1.21234	0.49582	1.27842	0.54383	2.10704	0.017	1.29441	0.50485	-1.04141	0.88106	1.24509	0.4008	-1.03589	0.90078	-1.14196	0.53367	1.19041	0.6175	-1.39389	0.25054	0.0963987	0.98191	-0.0240131	0.988788
ENSG00000127324	TSPAN8	NM_004616	-1.01561	0.78099	-1.08499	0.17664	-1.74073	7.24e-11	-2.07987	4.47e-39	-1.52382	2.54e-19	1.21251	0.00115	1.10089	0.26338	1.30954	0.00015	1.34915	1.11e-08	1.20231	0.02566	0.0580475	0.98213	-0.301766	0.909597
ENSG00000148123	RP11-35N6.1	NM_207299	-1.18847	0.33864	-1.03269	0.87727	-3.35459	1.24e-07	-2.04376	0.00022	-1.34309	0.11592	-1.45136	0.00234	1.0761	0.4206	1.01655	0.93962	-1.23345	0.00928	-1.00714	0.97794	-0.010491	0.982256	-0.492254	0.73355
ENSG00000086696	HSD17B2	NM_002153	1.01443	0.78672	-1.28594	0.0099	-3.80326	7.58e-33	-3.84164	3.68e-21	-3.11162	1.01e-37	1.12496	0.02753	1.03975	0.62678	-1.01758	0.87362	-1.05606	0.59242	1.1172	0.09011	-0.0803701	0.982514	0.331342	0.790462
ENSG00000135932	CAB39	NM_016289	1.0534	0.52656	1.24561	3e-05	2.2878	3e-36	1.58147	3.2e-12	1.13958	0.11717	-1.05878	0.48786	1.066	0.46129	1.06663	0.46272	1.08024	0.18496	1.05552	0.31073	-0.040671	0.98272	0.130672	0.75732
ENSG00000154803	FLCN	NM_144606	1.0634	0.64106	1.5781	5e-05	2.64913	2.15e-16	1.95999	1.6e-08	1.39868	1.62e-09	-1.04482	0.83246	-1.00303	0.9592	-1.03508	0.56339	1.02439	0.74588	1.04852	0.25805	-0.0707595	0.982837	-0.508388	0.210461
ENSG00000076248	UNG	NM_003362	-1.0468	0.42835	-1.1574	0.12615	-2.11603	1.41e-10	-1.8583	2.76e-13	1.04241	0.4047	-1.09837	0.05023	-1.00157	0.98625	-1.15603	0.19527	-1.10421	0.19656	-1.08246	0.02595	-0.0300399	0.983758	-0.317003	0.517706
ENSG00000178922	HYI	NM_031207	-1.01845	0.73938	1.21243	0.00267	2.14755	4.32e-15	1.57765	0.0018	-1.00063	0.99435	-1.0668	0.10489	-1.20303	0.04279	-1.05153	0.55788	1.07345	0.12506	1.06659	0.18316	-0.108136	0.984169	-0.416671	0.558263
ENSG00000081377	CDC14B	NM_003671	-1.26147	0.40308	1.41515	0.40654	2.63493	0.00443	1.25769	0.59006	1.02256	0.9377	-1.549	0.30786	1.02126	0.89992	-1.14387	0.40116	-1.02619	0.95599	-1.13603	0.73397	0.0500509	0.984378	-0.243531	0.605818
ENSG00000166900	STX3	NM_004177	1.10566	0.00109	2.2621	1.04e-08	5.20201	2.69e-30	3.74793	0	2.55025	0	-1.01858	0.66826	1.13861	0.0141	1.1337	0.39095	-1.01466	0.86374	1.11254	0.07055	0.136312	0.985102	0.228352	0.818901
ENSG00000126947	ARMCX1	NM_016608	-1.01402	0.97519	1.47741	0.07154	3.25432	2.75e-12	1.86857	0.0001	1.77886	1.34e-09	-1.03905	0.84126	1.0099	0.91769	1.23777	0.08463	1.06696	0.59768	-1.01727	0.91662	0.00712939	0.985619	0.121202	0.956614
ENSG00000138772	ANXA3	NM_005139	1.0013	0.97921	1.93292	2.98e-11	5.96313	0	4.26178	5.64e-13	1.35168	0.00014	-1.4014	7e-05	-1.21442	0.01319	1.1428	0.04374	-1.10733	0.5525	1.20412	0.02726	0.422294	0.985648	0.491068	0.995248
ENSG00000160888	IER2	NM_004907	1.05049	0.51139	2.27168	5.57e-34	3.65822	7.62e-41	1.76066	1.05e-24	-1.36864	6e-05	1.04044	0.51509	-1.0104	0.86698	-1.0741	0.32445	-1.01779	0.7226	-1.05571	0.19397	0.119862	0.985756	0.151093	0.983571
ENSG00000163631	ALB	NM_000477	-1.34809	0.40876	1.37892	0.06719	-1.53094	0.20247	-1.63036	0.1981	1.16079	0.75893	-3.60173	3.3e-20	NA	NA	-3.87035	1.01e-16	-3.63833	1.5e-16	-2.80741	1.91e-17	-0.088321	0.986033	-0.305828	0.722056
ENSG00000184160	ADRA2C	NM_000683	1.01736	0.74847	1.58104	1.29e-06	2.02777	5.24e-39	1.62072	2.06e-14	1.10202	0.25799	-1.03018	0.55147	-1.0717	0.39788	-1.09482	0.28089	-1.07596	0.39488	1.07074	0.53706	-0.167409	0.986198	0.345699	0.9731
ENSG00000129474	AJUBA	NM_032876	-1.0525	0.51134	2.31005	0	6.38066	0	2.88545	1.56e-28	-1.58427	3.01e-08	1.02481	0.75394	-1.06084	0.54071	-1.06575	0.2908	1.01184	0.85816	1.28118	0.00102	-0.0958106	0.986761	0.287502	0.917442
ENSG00000148426	PROSER2	NM_153256	1.07031	0.12433	1.57353	8.03e-08	3.05145	2.09e-31	1.94858	1.04e-12	-1.07708	0.15992	1.0251	0.57757	-1.03653	0.76222	-1.00183	0.97799	-1.03108	0.43806	1.04003	0.39792	-0.0813199	0.987028	0.109791	0.988164
ENSG00000158186	MRAS	NM_012219	-1.04548	0.8343	-1.08492	0.78612	2.23292	0.02053	1.4236	0.1476	1.55055	0.14885	1.18053	0.29234	-1.14096	0.51888	1.10503	0.8216	-1.09286	0.84165	1.08392	0.85533	0.0845668	0.987116	0.69694	0.282072
ENSG00000157388	CACNA1D	NM_000720	2.0195	0.66631	1.58405	0.77128	-1.93685	0.56396	-4.16564	0.02004	-1.0138	0.98314	1.58765	0.62133	-1.23704	0.66583	-1.37372	0.54705	1.7888	0.55876	-1.5165	0.54815	-0.127688	0.987309	0.0878349	0.962613
ENSG00000101076	HNF4A	NM_178850	1.04814	0.96212	-2.29648	0.6006	-1.35641	0.69257	-1.89058	0.42803	-1.08376	0.84613	1.71124	0.20529	1.88602	0.31998	1.00258	0.99215	2.16221	0.01572	1.06285	0.86974	0.0494875	0.987323	-0.127282	0.90705
ENSG00000160789	LMNA	NM_005572	1.06966	0.25616	1.20311	0.03273	1.37308	0.00058	1.50348	1.17e-19	2.01212	5.38e-20	1.01588	0.76296	-1.15227	0.00248	-1.09909	0.07071	-1.0618	0.50159	-1.10615	0.18054	-0.0509375	0.987455	0.0571899	0.981633
ENSG00000134323	MYCN	NM_005378	1.02198	0.81389	-1.00811	0.94845	-1.4989	0.04398	-2.0879	0.00046	-1.48771	0.00293	1.01876	0.87315	1.0704	0.36001	-1.06515	0.46658	-1.17879	0.13452	-1.18706	0.01533	0.0668325	0.987727	-0.0161472	0.990039
ENSG00000110721	CHKA	NM_001277	-1.06091	0.47915	1.37014	3e-05	2.00654	9.84e-17	1.50037	3.9e-06	1.18745	0.06615	-1.13441	0.07852	1.01256	0.90357	-1.20051	0.02637	-1.06971	0.35295	-1.13725	0.08815	0.0652571	0.988109	-0.252844	0.703582
ENSG00000131187	F12	NM_000505	1.05159	0.28426	-1.19701	9e-05	-2.08583	0	-2.61879	0	-2.07494	1.17e-25	-1.21986	0.00012	-1.34883	0.00012	-1.22898	0.01969	-1.12553	0.10187	-1.15506	0.02458	-0.0771295	0.98819	-0.406306	0.528177
ENSG00000159674	SPON2	NM_012445	1.02283	0.57181	1.27847	0.00143	2.11431	5.48e-13	2.21461	2.74e-26	1.09862	0.1066	1.19346	0.00047	1.00478	0.94188	1.02743	0.70609	-1.04836	0.53242	1.07179	0.2192	-0.0443782	0.988322	0.160417	0.930274
ENSG00000204070	SYS1	NM_033542	-1.26897	0.42243	1.28951	0.22448	2.25715	0.00035	1.23293	0.28191	-1.1896	0.32885	-1.22714	0.27158	1.09722	0.51061	-1.01438	0.93493	-1.05081	0.5904	1.02087	0.9096	-0.0845574	0.988393	-0.0403602	0.996178
ENSG00000163312	HELQ	NM_133636	-1.30613	0.64476	1.36418	0.51178	2.78582	0.00144	1.27309	0.41565	1.00879	0.95002	1.03163	0.96184	-1.175	0.45206	-1.1542	0.43311	1.15462	0.46878	-1.08682	0.82775	-0.0255319	0.988631	0.131146	0.925008
ENSG00000109436	TBC1D9	NM_015130	1.16271	0.0722	2.38036	7.47e-07	2.58066	9.83e-12	1.39485	0.00522	-1.0031	0.97975	-1.01668	0.89078	1.09429	0.27409	1.07872	0.63617	1.01195	0.92555	1.11466	0.1562	0.0145743	0.988696	0.11923	0.970075
ENSG00000178202	KDELC2	NM_153705	-2.94549	4.55e-12	-1.50561	0.07555	-1.07876	0.86251	-4.45179	1.33e-34	-4.78218	6.06e-28	-4.16963	1.15e-31	NA	NA	-3.67883	2.39e-29	-3.48438	2.14e-24	-1.75004	6e-05	0.057605	0.988714	0.13909	0.889947
ENSG00000150687	PRSS23	NM_007173	-1.00932	0.90027	2.03143	1.56e-09	3.42909	2.82e-18	3.15618	0	3.2877	5.3e-36	-1.09921	0.15843	1.00472	0.94559	1.0029	0.98802	-1.00474	0.96288	1.07857	0.50273	-0.0815893	0.988987	0.179099	0.929763
ENSG00000168209	DDIT4	NM_019058	1.02241	0.85223	4.30151	8.44e-33	5.93661	0	2.39415	0	-2.38286	5.34e-22	-1.18148	0.15113	1.06641	0.46907	1.13273	0.17842	-1.24433	0.0003	1.19824	6e-05	-0.0395507	0.989373	0.474677	0.870609
ENSG00000261150	EPPK1	NM_031308	1.27824	0.17328	1.41137	0.03315	1.37939	0.1015	1.24453	3.56e-06	2.07213	4.26e-06	-1.49296	0.05081	1.07964	0.52701	-1.0636	0.79793	-1.30897	0.00029	-1.01737	0.90544	0.0228903	0.989735	0.860414	0.492062
ENSG00000167657	DAPK3	NM_001348	1.07497	0.64221	1.36739	0.00365	2.23595	6.09e-18	1.52816	0.0114	1.3516	0.02563	1.09319	0.58159	-1.0823	0.39885	-1.19863	0.03249	1.04828	0.71925	1.07919	0.67921	0.00394323	0.990467	0.0601979	0.990026
ENSG00000134545	KLRC1	NM_002259	-1.14692	0.8042	2.08653	0.42367	11.156	3.94e-07	3.34328	0.24844	1.93982	0.47337	1.16939	0.66565	-1.04366	0.93193	1.17183	0.85375	1.06203	0.94574	-1.46406	0.70898	-0.134582	0.990784	0.284071	0.913631
ENSG00000091513	TF	NM_001063	-1.09085	0.62689	1.32598	0.00229	-1.4706	0.0514	-1.85825	0.02105	-1.20349	0.59263	1.38422	0.00027	-1.18361	0.00632	-3.07791	3.22e-20	-1.67318	0.24219	-1.23884	0.48688	0.05041	0.990849	0.14946	0.958222
ENSG00000004399	PLXND1	NM_015103	-3.54345	0.33259	1.94484	0.65677	-5.01393	0.22583	2.17852	0.3398	-1.17445	0.88012	1.70849	0.84368	-1.28531	0.83235	-1.49307	0.71142	3.26976	0.01183	1.27662	0.78271	-0.0438734	0.991517	-0.0175755	0.993514
ENSG00000162852	CNST	NM_152609	1.01777	0.8925	1.00715	0.97267	2.12653	0.00138	1.27103	0.05785	-1.40873	0.00697	1.30327	0.00321	1.07514	0.57912	1.17058	0.47109	1.17684	0.27583	1.07626	0.38401	-0.00776423	0.99153	-0.256105	0.75641
ENSG00000149150	SLC43A1	NM_003627	-1.06855	0.29488	1.29879	1.46e-07	2.01804	7.07e-30	1.30085	0.00037	-1.78429	1.23e-09	-1.0961	0.20864	-1.04061	0.49776	-1.17929	0.00075	-1.14406	0.07251	-1.27981	0.00147	-0.0343848	0.99218	-0.320594	0.501634
ENSG00000167525	PROCA1	NM_152465	1.05611	0.53947	-1.05725	0.51883	-1.62009	0.00108	-2.14493	7.25e-21	-1.38823	1.8e-07	1.00753	0.94961	-1.03387	0.61251	-1.06021	0.23603	-1.02891	0.76126	-1.4919	1.66e-12	0.0517842	0.992234	-0.230846	0.920492
ENSG00000134294	SLC38A2	NM_018976	1.40261	5e-05	2.5362	9.54e-14	3.76982	0	1.9256	1.08e-07	-1.35709	4e-05	1.18233	0.04025	1.01894	0.816	1.05482	0.51865	1.08254	0.31978	1.15296	0.03716	-0.0313296	0.992453	0.22733	0.948669
ENSG00000198203	SULT1C2	NM_176825	-1.52118	0.75603	1.05733	0.90766	3.10423	0.02618	1.9179	0.00098	1.9211	1e-05	1.09753	0.9226	-1.06502	0.83716	-1.05637	0.86123	1.12547	0.63917	-1.08218	0.73739	0.381538	0.992461	0.335903	0.918563
ENSG00000135111	TBX3	NM_016569	-1.00858	0.90081	1.54824	0.00216	2.0018	3.24e-07	2.46165	4.41e-16	1.38372	2e-05	-1.04185	0.7345	-1.04261	0.4705	1.06347	0.68778	-1.10422	0.33902	1.0783	0.68412	0.0288003	0.993064	-0.545687	0.261466
ENSG00000116701	NCF2	NM_000433	-1.00238	0.99304	5.83656	0.00634	28.9462	3e-11	24.4464	8.2e-13	9.84312	0.01957	-1.48945	0.00425	1	1	1	1	1	1	1	1	-0.0439913	0.993413	0.231433	0.963206
ENSG00000116044	NFE2L2	NM_006164	1.00806	0.90578	1.1479	0.19027	2.02422	3.09e-09	1.68206	7.56e-08	1.05606	0.54177	1.12391	0.14035	1.0241	0.8024	1.0375	0.70944	1.10171	0.28957	1.29261	0.01411	-0.0392277	0.993787	0.117045	0.958319
ENSG00000198964	SGMS1	NM_147156	-1.01083	0.92644	1.11425	0.54293	2.09367	0.0026	1.28098	0.16598	1.01244	0.9359	-1.00738	0.95583	-1.06883	0.52963	1.12015	0.47617	1.06989	0.61578	1.11771	0.52582	-0.0351049	0.993998	-0.0160709	0.997286
ENSG00000112984	KIF20A	NM_005733	-1.16082	0.01459	-1.20835	0.03785	-2.02752	2.2e-25	-1.8429	0	1.35037	1.84e-06	-1.16552	0.00308	1.04549	0.34666	-1.08525	0.25949	-1.00422	0.89339	-1.17091	0.02748	0.435703	0.994153	0.402129	0.978842
ENSG00000154265	ABCA5	NM_018672	1.13978	0.12197	1.3744	0.0029	2.28835	1.43e-10	1.12778	0.10701	-1.33107	0.00327	-1.04485	0.65211	-1.07449	0.51238	1.05476	0.51623	1.03253	0.62638	1.09899	0.31368	0.0233176	0.994287	0.352409	0.7188
ENSG00000134278	SPIRE1	NM_020148	1.02103	0.95088	1.45025	0.23086	2.04905	0.0001	1.71072	0.04338	1.48411	0.11727	-1.13094	0.55126	1.14458	0.39881	1.02647	0.77394	-1.01458	0.8572	-1.11204	0.67342	-0.113084	0.994839	0.146835	0.941096
ENSG00000116954	RRAGC	NM_022157	-1.16346	0.05719	2.05897	1.5e-15	4.09761	2.61e-33	2.31142	0	1.68237	8.63e-23	-1.17621	0.04366	-1.07681	0.43256	1.00754	0.88458	-1.11563	0.05549	1.00596	0.94555	0.0153525	0.995183	0.309571	0.526472
ENSG00000111700	SLCO1B3	NM_019844	-1.14715	0.59828	-1.03258	0.84066	-1.35984	0.11336	-1.96	4.78e-07	-2.30844	2.87e-23	-1.0343	0.85188	-1.09073	0.49147	-1.0625	0.394	-1.06696	0.31702	-1.0158	0.81985	0.0897007	0.995352	0.208106	0.991357
ENSG00000123240	OPTN	NM_001008211	1.17593	0.22331	1.96937	5.88e-12	4.22299	2.27e-40	2.33643	2.75e-11	1.27719	0.0811	-1.20316	0.19929	1.03892	0.7124	1.12998	0.2455	1.08254	0.4863	1.02534	0.85654	0.096638	0.995632	0.51601	0.218566
ENSG00000134363	FST	NM_013409	-1.16759	0.00039	1.04164	0.55165	1.55937	1.39e-10	2.64683	3.97e-24	-1.13507	0.00813	1.32731	3.5e-09	-1.0386	0.66337	-1.01543	0.87046	1.0341	0.41884	1.17973	0.05943	-0.0215994	0.995795	-0.21743	0.953214
ENSG00000066697	MSANTD3	NM_080655	-1.03005	0.89322	1.16246	0.68077	2.42912	8.38e-10	1.86338	0.00011	1.32019	0.15209	-1.1896	0.50602	1.02479	0.92332	1.23461	0.10316	-1.03636	0.86509	1.14969	0.72639	-0.013031	0.995891	0.256202	0.717235
ENSG00000123342	MMP19	NM_002429	1.19245	0.77766	1.71168	0.3184	3.22059	0.0358	1.6205	0.46409	-1.14559	0.81204	-1.00695	0.9862	1.03447	0.94019	1.05844	0.88466	-1.52194	0.65385	-1.01835	0.97414	0.00757957	0.996032	0.305881	0.8896
ENSG00000150907	FOXO1	NM_002015	-1.00691	0.92566	1.54507	2.66e-07	2.21197	1.18e-19	1.51799	6.98e-09	-1.2637	3e-05	1.06394	0.45636	1.0419	0.67177	1.00737	0.94201	-1.07757	0.42474	-1.12329	0.06524	0.0758393	0.996114	0.550828	0.830272
ENSG00000166710	B2M	NM_004048	1.05062	0.51448	1.01339	0.83662	1.17668	0.00694	1.26696	0.00444	2.0124	1.93e-16	1.08006	0.30069	1.14202	0.14727	1.14287	0.00342	1.14111	0.03545	1.116	0.17177	-0.0255246	0.996311	0.868791	0.17965
ENSG00000151718	WWC2	NM_024949	-1.08733	0.71313	1.55045	0.21282	2.06299	1.14e-07	1.21968	0.23437	-1.13403	0.44545	-1.01445	0.9157	1.03116	0.74095	1.01951	0.79266	1.07379	0.42868	1.00963	0.94978	-0.00684549	0.996334	0.0308074	0.99141
ENSG00000139289	PHLDA1	NM_007350	1.24926	1.96e-06	2.29757	2.79e-21	5.21312	0	4.36561	0	2.17539	6.7e-19	1.12301	0.0185	1.00112	0.9831	-1.06133	0.31694	1.01444	0.78214	1.40447	4.4e-09	-0.0821965	0.996633	0.45552	0.756542
ENSG00000169903	TM4SF4	NM_004617	1.08479	0.12159	-1.02025	0.82907	-1.97224	4.04e-13	-2.98056	9.23e-43	-2.91909	4.78e-30	-1.15998	0.07119	-1.19609	0.03298	-1.2018	0.02672	-1.17783	0.03093	-1.11195	0.0374	0.00317975	0.996738	0.306586	0.755587
ENSG00000150403	TMCO3	NM_017905	1.32311	7e-05	1.58756	0.00288	2.13939	1.75e-16	1.46484	1.57e-12	1.35673	1e-05	1.09303	0.10362	1.00139	0.98168	1.22862	0.03881	1.15814	0.00014	1.41767	1.16e-06	-0.0167322	0.99678	0.0859156	0.997468
ENSG00000134548	SPX	NM_030572	1.50159	0.79296	1.57051	0.5338	2.87662	0.04591	2.67292	0.11076	1.06013	0.94665	1.30268	0.85808	1.2365	0.80015	1.042	0.93539	-1.1601	0.8419	1.35479	0.36342	-0.0380157	0.996801	0.0196853	0.993471
ENSG00000113742	CPEB4	NM_030627	-1.06528	0.67562	1.53512	0.07847	5.15685	4.2e-09	2.57114	1.55e-07	1.39598	0.00015	1.11831	0.37457	1.11082	0.59014	1.13025	0.54645	1.12347	0.51847	1.17482	0.18195	-5.30321e-05	0.996824	0.481134	0.638961
ENSG00000120693	SMAD9	NM_005905	1.0187	0.90766	1.34787	0.09727	2.05078	9e-05	1.71302	0.03867	1.34436	0.09543	-1.10104	0.71256	-1.07356	0.70659	-1.05961	0.73504	-1.10278	0.65341	-1.1338	0.67067	-0.0169051	0.996838	-0.041687	0.999763
ENSG00000163347	CLDN1	NM_021101	-1.0879	0.23569	-1.02211	0.76901	-1.00404	0.97186	-1.41507	1.98e-06	-2.29295	5.39e-30	1.12714	0.01465	-1.05734	0.59133	-1.01827	0.81206	1.14043	0.02359	1.07963	0.18446	0.00851747	0.996924	0.22265	0.949303
ENSG00000185361	TNFAIP8L1	NM_152362	-1.0938	0.74264	-1.63461	4.31e-06	-1.51183	0.01408	-1.00251	0.99398	2.09876	0.0193	1.06465	0.61768	-1.05903	0.72178	-1.13877	0.38251	-1.1415	0.62361	-1.53247	0.17526	-0.0349877	0.997073	-0.185883	0.834383
ENSG00000147642	SYBU	NM_017786	-1.15508	0.5219	1.37044	0.05019	2.539	7.51e-06	1.04564	0.89394	-1.21075	0.32079	1.06327	0.76208	1.08789	0.27631	1.25151	0.06387	1.23944	0.27571	1.29419	0.55666	-0.0666892	0.997098	-0.030097	0.992448
ENSG00000087077	TRIP6	NM_003302	-1.08449	0.08776	1.36434	1.38e-09	2.22128	4.78e-26	1.55279	1.01e-07	1.09779	0.08257	-1.04587	0.21975	-1.01593	0.85321	-1.1166	0.07689	-1.10845	0.07061	-1.03795	0.42164	0.0566536	0.997123	0.286711	0.719773
ENSG00000071282	LMCD1	NM_014583	1.10695	0.21487	1.81969	2e-05	3.22548	1.25e-16	2.09139	3.56e-20	1.22562	0.02806	-1.18259	0.00168	1.0129	0.78548	-1.2505	0.10875	-1.16307	0.30456	1.03699	0.69255	0.0113804	0.99721	-0.103331	0.978368
ENSG00000070669	ASNS	NM_001673	1.09347	0.12797	4.3108	0	7.78429	0	2.72012	0	-3.49476	0	-1.16658	0.00245	1.00732	0.93539	1.03979	0.5623	-1.15114	0.00518	1.06938	0.46751	-0.00787731	0.997228	0.0465682	0.996358
ENSG00000099822	HCN2	NM_001194	-1.17941	0.51147	-1.08319	0.32926	1.06006	0.78505	-1.13882	0.27782	-2.11871	1.72e-17	1.30855	0.00186	-1.1092	0.02963	1.00617	0.9501	-1.36887	0.00558	-1.44542	0.31006	0.123673	0.99729	0.667012	0.747018
ENSG00000173559	NABP1	NM_001031716	-1.13217	0.39635	1.3648	0.03107	2.28097	2.25e-11	1.46309	0.00201	1.34408	0.05415	-1.07007	0.6427	-1.00909	0.92986	1.04748	0.60472	-1.04609	0.68182	-1.04742	0.79391	-0.0372414	0.997476	0.228858	0.963198
ENSG00000099910	KLHL22	NM_032775	1.57612	0.49565	-1.19686	0.68653	1.19314	0.7699	-3.02466	0.01011	-1.26605	0.54007	1.38569	0.47983	-1.05162	0.88002	-1.06801	0.73787	1.21977	0.70521	1.16798	0.63882	-0.0191635	0.997523	-0.0503417	0.964274
ENSG00000182022	CHST15	NM_015892	-1.18099	0.55739	1.50519	0.11101	2.46009	0.00794	1.58302	0.14637	1.47078	0.44139	-1.58048	0.25047	1.03098	0.89534	-1.08906	0.62262	-1.24355	0.4518	-1.0938	0.94444	0.0669448	0.997547	-0.106147	0.99903
ENSG00000116667	C1orf21	NM_030806	-1.12356	0.93959	-1.28169	0.6683	-2.40319	0.12274	-2.00251	0.00867	-1.582	0.1047	1.40007	0.57163	1.2112	0.37121	1.42005	0.00086	1.2137	0.09878	1.13591	0.81635	0.118553	0.997553	0.179249	0.930137
ENSG00000105856	HBP1	NM_012257	1.01231	0.97427	1.49828	0.0259	2.33182	6e-05	1.23059	0.30311	-1.1016	0.49438	-1.21348	0.31356	1.11506	0.55708	1.04489	0.70995	1.0432	0.70445	1.15402	0.57439	-0.00359271	0.997614	-0.0330523	0.987232
ENSG00000126822	PLEKHG3	NM_015549	-1.03969	0.52881	1.20282	0.02851	2.01459	1.13e-28	1.20072	0.03767	-1.14704	0.1018	-1.04437	0.46668	-1.05025	0.64586	-1.09614	0.35381	-1.12691	0.11317	-1.14604	0.02082	0.0550424	0.997623	-0.512994	0.0811101
ENSG00000094975	SUCO	NM_016227	-1.02845	0.71574	1.25801	0.00289	2.00578	1.78e-11	1.29238	1.11e-07	-1.13719	0.09971	1.08	0.26396	-1.01109	0.88079	1.13345	0.26969	1.0751	0.45081	-1.01469	0.82497	0.0419226	0.997644	0.427046	0.441479
ENSG00000143367	TUFT1	NM_020127	-1.04774	0.42791	1.71901	1.04e-07	3.12505	0	1.81368	6.66e-22	1.19325	0.01956	1.04304	0.69735	-1.06471	0.48911	1.01131	0.88744	1.03599	0.57272	1.08592	0.26961	-0.0300033	0.997655	0.152607	0.935614
ENSG00000196588	MKL1	NM_020831	1.08757	0.65135	1.34049	0.22909	2.22269	0.00112	1.59837	0.06787	1.09663	0.59942	1.18075	0.16665	1.03223	0.8249	-1.08245	0.6568	1.03812	0.83175	1.00778	0.96118	-0.0376063	0.997714	0.0120455	0.995219
ENSG00000171206	TRIM8	NM_030912	-1.02803	0.7512	1.38296	0.00054	2.42527	3.83e-14	1.78786	2.31e-08	-1.2065	0.09077	1.0642	0.46481	-1.05426	0.31763	1.01254	0.85421	-1.02151	0.84927	1.15114	0.23232	-0.0229744	0.997735	-0.202991	0.822761
ENSG00000117139	KDM5B	NM_006618	1.13864	0.25421	1.47051	0.00056	2.00957	4.28e-23	1.338	2e-05	-1.27456	0.00079	1.05787	0.49116	1.0056	0.93494	1.17856	0.0589	1.0239	0.69244	-1.03832	0.67859	0.045847	0.99795	0.202078	0.783013
ENSG00000134108	ARL8B	NM_018184	1.06713	0.23096	1.37632	1.5e-07	2.3104	8.61e-39	2.00827	2.33e-25	1.48334	3.3e-10	1.1015	0.02979	1.0976	0.26881	1.19807	0.0055	1.07054	0.41822	1.30736	1.61e-08	-0.00596016	0.998156	0.206031	0.619446
ENSG00000088826	SMOX	NM_175839	-1.03795	0.69309	1.43856	0.00055	2.03275	5.31e-09	1.95892	1.38e-07	-1.05136	0.38089	1.05694	0.4233	-1.13764	0.1298	-1.04084	0.46695	-1.02376	0.83425	1.10772	0.1602	-0.02765	0.998183	-0.106343	0.980841
ENSG00000117281	CD160	NM_007053	2.05776	0.43037	2.23079	0.43681	-1.26301	0.84791	-3.91659	0.01865	1.13544	0.90669	1.08788	0.95678	-1.05227	0.9123	1.13796	0.88311	-1.14312	0.88277	1.26863	0.89698	-0.0589911	0.998203	-0.362927	0.766872
ENSG00000114315	HES1	NM_005524	1.01168	0.90897	1.49654	1.48e-08	2.37567	0	1.40007	2.27e-08	-1.13102	0.38007	-1.02682	0.77489	-1.04846	0.71969	1.14753	0.10548	1.20754	0.02239	1.41278	0.00015	-0.0511931	0.998213	0.00817026	0.993878
ENSG00000188338	SLC38A3	NM_006841	1.21213	0.60052	-1.3669	0.03769	-1.25968	0.35667	-1.62455	0.23983	-2.30741	9.46e-08	1.26948	0.65611	-1.21413	0.35765	1.03857	0.72806	1.13391	0.32938	-1.06172	0.73318	0.030955	0.998221	-0.0844496	0.974492
ENSG00000168140	VASN	NM_138440	1.08252	0.13751	-1.00624	0.96981	-2.16948	1.61e-07	-1.8044	5.23e-10	-1.09153	0.29045	-1.04253	0.42028	-1.03001	0.73423	1.10692	0.52271	-1.06209	0.61022	1.10242	0.19306	-0.0564083	0.99846	-0.541538	0.449419
ENSG00000198420	TCAF1	NM_014719	-1.09611	0.27175	1.06947	0.34428	2.59219	8.77e-17	1.49247	6.75e-06	1.33178	0.08614	-1.17636	0.17031	-1.21341	0.09751	-1.24252	0.15548	-1.01174	0.84998	-1.1697	0.09646	0.00469372	0.998504	0.33892	0.697847
ENSG00000183963	SMTN	NM_134269	-1.03662	0.6768	1.26977	0.03352	2.32404	3.22e-20	1.39868	0.00204	1.42306	0.00021	-1.1232	0.25344	-1.12716	0.05513	-1.13811	0.1168	1.01047	0.88386	-1.14065	0.14551	-0.00599201	0.998506	-0.322272	0.59915
ENSG00000166123	GPT2	NM_133443	-1.07478	0.58754	1.85437	2.78e-10	3.01101	1.42e-12	2.35552	1.36e-06	-1.47373	5.09e-06	-1.1227	0.30769	-1.03391	0.50792	1.17684	0.23531	1.08715	0.29292	1.07047	0.41058	0.0191844	0.998524	-0.402084	0.766996
ENSG00000130234	ACE2	NM_021804	-1.23372	0.34206	1.21497	0.49133	1.19445	0.52436	1.60735	0.06723	3.06054	0.00114	-1.37061	0.29007	-1.01757	0.86656	-1.0714	0.76773	-1.01896	0.90292	-1.04257	0.96318	0.274167	0.998586	-0.456258	0.768672
ENSG00000203857	HSD3B1	NM_000862	1.23252	0.748	1.09132	0.83297	-1.46391	0.71024	-1.57772	0.74222	2.95037	0.02311	-1.28531	0.69678	1.10977	0.65911	-1.24715	0.82932	1.05569	0.93682	1.60085	0.75628	-0.118869	0.998618	0.492031	0.813798
ENSG00000198517	MAFK	NM_002360	1.06094	0.28309	2.14239	5.04e-18	5.94131	0	3.01665	5.36e-40	1.79473	4.57e-09	-1.08564	0.36522	-1.04787	0.39702	-1.13484	0.04411	-1.1176	0.02334	-1.10251	0.3672	0.0297205	0.998685	-0.00102334	0.986674
ENSG00000113240	CLK4	NM_020666	-1.51101	0.34427	-1.01833	0.93961	2.08354	0.00109	1.39321	0.3042	-1.28277	0.1044	-1.09256	0.50085	-1.13407	0.4827	-1.17897	0.45884	1.17631	0.46995	1.32757	0.11573	0.0419762	0.998686	-0.0494146	0.999955
ENSG00000163734	CXCL3	NM_002090	1.23159	0.08153	3.10072	1.11e-13	6.83144	1.54e-16	2.67326	0.00593	-1.07608	0.82749	1.05777	0.81111	1.1486	0.63067	1.09893	0.53738	1.01723	0.93088	1.08248	0.82452	0.0309091	0.998702	0.173474	0.946718
ENSG00000087074	PPP1R15A	NM_014330	-1.12497	0.4311	1.95774	2.35e-06	3.86285	2.37e-20	2.48175	3.91e-15	-1.03585	0.70773	-1.04511	0.83107	-1.01771	0.81141	1.14249	0.11657	-1.08622	0.61876	1.14181	0.26734	0.0192286	0.998872	-0.0587256	0.979618
ENSG00000129116	PALLD	NM_016081	1.1298	0.07451	1.65739	1.76e-09	2.82807	7.31e-43	2.0569	2.42e-12	1.54206	1.12e-09	-1.01335	0.83156	1.00328	0.97315	-1.00752	0.89207	1.02007	0.54907	1.19923	0.0305	0.0236926	0.998925	0.00865835	0.99994
ENSG00000152766	ANKRD22	NM_144590	-3.09111	0.4889	1.33571	0.92331	-1.09017	0.93054	-1.35784	0.83188	-1.44315	0.76859	1.54724	0.73873	-1.10499	0.87568	3.80728	0.03417	-1.01721	0.99306	-1.11883	0.92059	-0.108836	0.998992	0.652467	0.736675
ENSG00000100906	NFKBIA	NM_020529	1.02585	0.85415	1.92356	2.29e-41	3.11794	7.15e-39	2.28374	4.36e-24	1.5266	0.0007	-1.07374	0.6003	1.03477	0.83482	-1.10462	0.224	-1.0952	0.40692	1.07902	0.42742	-0.00665604	0.999043	-0.162487	0.945951
ENSG00000147202	DIAPH2	NM_006729	1.2381	0.75527	1.21739	0.5571	2.02138	0.00151	1.70273	0.07652	-1.05052	0.8835	-1.06356	0.7973	-1.00089	0.99734	1.0018	0.9938	-1.07295	0.61463	-1.12445	0.64639	0.0244821	0.999071	0.0825898	0.950977
ENSG00000197622	CDC42SE1	NM_020239	1.08374	0.49852	2.15798	1.75e-06	1.61005	0.02476	1.50892	3.44e-10	1.55006	0.0004	-1.36773	0.02348	1.27786	0.01842	-1.27829	0.28011	-1.28568	4e-05	-1.02268	0.80586	-0.0160361	0.999099	0.257969	0.734568
ENSG00000050820	BCAR1	NM_014567	1.01842	0.82937	1.47765	7.28e-06	2.79524	0	2.02061	4.61e-30	1.71702	1.04e-10	-1.01676	0.82983	-1.08853	0.19806	-1.08972	0.37838	-1.02739	0.53503	1.009	0.88412	-0.0800619	0.999106	-0.0215032	0.995183
ENSG00000196151	WDSUB1	NM_152528	1.00468	0.98835	1.4577	0.45805	2.67783	0.00035	1.6937	2e-05	-1.01452	0.89082	-1.0158	0.96041	-1.01971	0.95789	1.15689	0.48574	1.22256	0.17466	-1.02769	0.72566	-0.0252116	0.999197	0.00484046	0.983991
ENSG00000164741	DLC1	NM_182643	-1.10204	0.0614	1.40863	2.46e-12	2.26015	1.75e-36	1.20954	0.00078	1.00198	0.98242	-1.03755	0.43944	-1.02597	0.76841	-1.09197	0.30853	-1.00798	0.87317	1.06851	0.17303	0.072457	0.999197	0.0421918	0.994553
ENSG00000103034	NDRG4	NM_022910	-1.04326	0.59105	1.16175	0.0079	2.0731	3.8e-16	2.3006	4.54e-39	2.03524	6.13e-10	1.04266	0.53086	-1.02519	0.83618	1.04994	0.4954	1.00513	0.96243	-1.05075	0.57567	0.144677	0.999321	-0.174842	0.979421
ENSG00000095739	BAMBI	NM_012342	-1.16519	0.00019	1.43255	6.55e-10	2.92795	0	3.18555	0	-1.08478	0.34935	-1.19435	0.0004	-1.21419	0.02232	-1.0981	0.30059	-1.06682	0.24162	1.13163	0.04319	-0.0118041	0.999345	0.128558	0.956425
ENSG00000113580	NR3C1	NM_000176	-1.04213	0.7213	1.31502	0.04571	2.34581	2.96e-09	1.4572	0.00171	-1.22677	0.06725	1.10224	0.21303	-1.01141	0.88606	1.04564	0.5298	1.05033	0.64292	1.26015	0.03307	0.0468752	0.99935	0.119095	0.988642
ENSG00000187720	THSD4	NM_024817	1.09581	0.83534	1.44609	0.69788	3.54118	6e-05	3.90687	3.23e-09	2.03943	8e-05	-1.36484	0.69873	1.06763	0.74253	-1.22853	0.64672	-1.00355	0.99293	1.02456	0.93835	0.0185302	0.999419	-0.185528	0.866983
ENSG00000203618	GP1BB	NM_000407	1.0996	0.24145	-1.13917	0.19483	-1.89622	0.00021	-2.01253	3.9e-07	1.00423	0.9534	-1.16142	0.01444	-1.14607	0.19796	-1.04735	0.62736	1.01612	0.77667	-1.08489	0.21596	0.153307	0.999474	-0.248018	0.942604
ENSG00000111252	SH2B3	NM_005475	-1.21544	0.64707	1.81515	0.04951	2.20965	1.11e-06	1.79099	0.00107	1.15992	0.2219	-1.06903	0.82313	1.00597	0.95898	1.04142	0.71061	-1.14821	0.3385	1.04853	0.66369	0.0221245	0.999598	0.585379	0.130828
ENSG00000119227	PIGZ	NM_025163	1.02789	0.64593	-1.10069	0.07057	-2.17616	7.8e-39	-2.50836	5.4e-22	-2.77457	0	-1.03223	0.70154	-1.03306	0.56361	-1.01223	0.79911	-1.12646	0.14598	-1.10615	0.05257	0.0609969	0.999752	0.425617	0.642575
ENSG00000120833	SOCS2	NM_003877	-1.1049	0.60099	1.85677	0.00176	4.34812	2.97e-18	3.31687	1.19e-11	1.38032	0.1194	-1.18492	0.6497	1.0533	0.76044	1.06005	0.79383	-1.24628	0.38781	1.3488	0.13072	0.191274	0.999793	0.674681	0.757936
ENSG00000102048	ASB9	NM_024087	-1.02281	0.81776	-1.2672	0.01619	-3.11169	2.4e-40	-1.89838	1.53e-10	1.02566	0.82888	1.02701	0.75286	-1.00938	0.90867	1.14774	0.1632	1.08503	0.17217	1.00528	0.97361	0.134017	0.999805	-0.577107	0.616934
ENSG00000112245	PTP4A1	NM_003463	1.39888	0.00424	1.88038	9.34e-09	2.66413	8.05e-27	2.33934	1.59e-18	1.5599	0.00129	1.52786	0.00033	1.01334	0.8687	1.50895	1.6e-14	1.54523	2.16e-06	1.67271	6e-05	0.0115346	0.999876	0.218368	0.690914
ENSG00000120129	DUSP1	NM_004417	1.31609	0.05224	6.45905	0	15.7076	0	5.78655	0	-1.2726	0.03478	1.1242	0.28875	-1.04327	0.85403	1.1483	0.02615	1.01938	0.82133	-1.09494	0.40073	-0.0195699	0.99989	0.280953	0.944874
ENSG00000130766	SESN2	NM_031459	1.06423	0.27557	4.17637	0	8.19947	0	3.70322	0	-1.69471	1.04e-11	-1.08004	0.22788	1.0029	0.97771	1.04278	0.51987	-1.04899	0.51458	1.16318	0.00513	-0.0078596	0.999908	-0.252908	0.672163
ENSG00000160282	FTCD	NM_206965	1.31044	0.08875	-1.33525	0.10295	-2.85021	1e-05	-2.73372	9.04e-12	-1.62782	6.96e-07	-1.04382	0.7389	-1.0851	0.45374	-1.17593	0.00787	-1.12251	0.13509	-1.34504	0.01088	-0.0118703	0.999913	-0.91784	0.00768299
ENSG00000008517	IL32	NM_001012631	-1.01199	0.90282	1.27192	0.06117	2.24137	1.68e-14	1.92618	7.23e-11	1.31703	0.02077	1.05624	0.51323	-1.01255	0.8616	1.11384	0.12134	1.14548	0.43748	1.06888	0.49139	-0.0691235	0.999969	0.349707	0.868286
ENSG00000173744	AGFG1	NM_004504	1.00273	0.96458	1.1278	0.16941	2.06808	1.15e-11	1.71474	1.1e-08	1.36434	1.68e-11	1.13083	0.00107	1.02528	0.76109	1.15235	0.0182	1.10263	0.10169	1.1501	0.04129	-0.0273515	1	0.609031	0.0119667
ENSG00000006327	TNFRSF12A	NM_016639	1.0097	0.83459	2.16749	3.28e-07	3.78294	8.33e-07	2.8557	1.87e-18	-1.05434	0.58763	-1.20948	0.00752	-1.14413	0.01067	-1.17552	0.36137	-1.2616	0.0293	1.09156	0.34131	0.0660724	1	1.31868	0.0212251
ENSG00000145632	PLK2	NM_006622	1.18008	0.08441	2.49643	3.05e-22	4.96734	0	3.74052	0	1.88437	4.66e-10	-1.05698	0.48818	1.12291	0.09327	1.02273	0.84905	1.01299	0.78075	1.19262	0.07575	-0.029182	1	0.454635	0.175871
ENSG00000100027	YPEL1	NM_013313	1.05488	0.92082	-1.23087	0.76657	-1.44074	0.43964	-1.11101	0.82256	-2.16957	0.01188	-1.01664	0.96781	1.01873	0.98031	-1.05639	0.85526	1.09775	0.58988	1.00425	0.99544	0.00224501	1	-0.597749	0.344009
ENSG00000181754	AMIGO1	NM_020703	1.24201	0.77221	-1.2745	0.5572	-1.03487	0.94894	-1.117	0.79991	-1.01873	0.96781	1.11949	0.87607	-1.23012	0.62965	1.49072	0.53779	2.00782	0.04313	-1.74425	0.36189	-0.0315675	1	0.441831	0.593679
ENSG00000006652	IFRD1	NM_001007245	-1.01573	0.86401	1.80484	4.02e-20	2.7542	3.47e-17	1.71294	6.79e-17	-1.00362	0.94943	1.02289	0.74697	1.10904	0.21862	1.124	0.0531	1.00301	0.94425	1.24703	0.00286	0.00249544	1	-0.202017	0.758634
ENSG00000135974	C2orf49	NM_024093	1.35034	0.15941	1.44137	0.13964	1.59734	0.03854	2.07845	2.06e-07	1.31254	0.01789	1.46536	3.01e-06	-1.02966	0.78687	1.17762	0.00287	1.17017	0.18723	1.36854	0.00158	0.00929678	1	0.142399	0.814426
ENSG00000095066	HOOK2	NM_013312	1.17975	0.00048	1.36461	0.0002	2.27366	1.39e-27	1.31934	0.00029	1.03082	0.61838	1.05628	0.09714	-1.07004	0.3431	1.0035	0.95836	-1.05512	0.37715	-1.10338	0.07713	-0.0354745	1	-0.245433	0.857338
ENSG00000139517	LNX2	NM_153371	-1.06752	0.56227	1.02655	0.84667	2.32135	0.00018	1.62289	6.72e-06	1.34245	0.00079	-1.0869	0.21151	1.0095	0.9196	1.20651	0.31717	1.18928	0.218	-1.09915	0.39582	-0.0188606	1	-0.0428828	0.990812
ENSG00000181649	PHLDA2	NM_003311	1.03579	0.79728	1.23048	0.00432	1.4682	3.36e-11	2.41241	1.17e-16	4.09551	1.12e-18	1.37279	0.0007	1.27982	3.02e-07	1.4347	7e-05	1.1697	0.06088	1.28049	0.53769	0.555742	NA	1.12724	0.177817
ENSG00000205809	KLRC2	NM_002260	-1.54206	0.41697	1.71412	0.3348	44.2133	1e-05	10.4787	0.02055	12.7646	0.15719	-1.41055	0.34462	1.37581	0.50861	1.13518	0.81786	-1.54985	0.73573	1	1	-0.0612957	NA	-0.808259	0.521682
ENSG00000100290	BIK	NM_001197	1.15062	0.86406	1.69835	0.14063	3.40146	0.00194	3.34601	0.23683	2.23428	0.25492	-1.73813	0.2266	1.10849	0.73371	-1.24266	0.49676	-1.14973	0.80474	1.24079	0.80477	-0.146995	NA	0.534844	0.799467
ENSG00000258947	TUBB3	NM_006086	1.03258	0.48748	1.28173	0.02389	1.2744	0.07344	1.89877	1.02e-09	2.33577	1.12e-18	-1.22155	0.0029	-1.04273	0.8558	-1.23346	0.08549	-1.194	0.22394	-1.04227	0.53396	0.000656284	NA	0.496269	0.817788
ENSG00000129195	FAM64A	NM_019013	-1.25579	3.9e-06	-1.25622	0.00041	-2.1018	2.68e-43	-1.65989	2.92e-28	1.36146	3.97e-10	1.03084	0.50253	1.00393	0.94046	1.13288	0.14291	1.07995	0.01535	-1.08564	0.08146	-0.102962	NA	0.259924	0.939613
ENSG00000125046	SSUH2	NM_015931	-1.01631	0.90965	2.04211	4e-05	4.6929	0	4.45432	1.42e-35	2.98376	1.58e-28	-1.11007	0.74261	-1.01616	0.79929	1.0202	0.88785	1.02993	0.85569	-1.03792	0.78968	0.6406	NA	-0.010493	0.980565
ENSG00000178150	ZNF114	NM_153608	-1.00358	0.99449	1.06869	0.76743	1.65905	0.093	2.22152	0.00336	3.74998	1.63e-06	-1.18064	0.88538	1.04611	0.83806	-1.15901	0.7504	-1.08987	0.80697	1.04902	0.94562	-0.355891	NA	0.12959	0.986044
ENSG00000163993	S100P	NM_005980	1.13206	0.00129	2.67822	0	7.11291	0	5.10768	0	-1.43341	7.78e-10	1.12043	0.01381	1.07062	0.07019	1.26216	5.27e-06	1.04248	0.60935	1.38417	1.19e-09	0.594881	NA	-0.285469	NA
ENSG00000120937	NPPB	NM_002521	1.53663	1.76e-07	4.92911	4.1e-35	22.9547	0	10.3265	1e-05	1.4444	0.4407	1.22115	0.00141	-1.18786	0.09047	1.3522	0.14059	1.17753	0.63063	2.10424	0.03879	NA	NA	NA	NA
ENSG00000270882	HIST2H4A	NM_003548	-1.06965	0.6075	1.28608	0.00076	2.14487	4.02e-15	1.70585	1.19e-19	1.11226	0.38572	-1.08762	0.41963	1.13749	0.07632	1.00898	0.94289	1.00308	0.97451	1.07627	0.42726	NA	NA	NA	NA
ENSG00000128564	VGF	NM_003378	1.34119	0.79216	1.79871	0.19245	6.42874	1.98e-14	5.26636	4.33e-15	2.11766	0.01865	-1.43418	0.53617	1.25087	0.78909	1.28268	0.77526	-1.51674	0.40749	-1.16494	0.85716	NA	NA	NA	NA
ENSG00000274618	HIST1H4F	NM_003540	-1.09236	0.49682	1.34316	0.00474	2.23217	1.3e-13	1.92809	2e-05	1.1523	0.35832	-1.02106	0.80269	1.22288	0.02101	1.0131	0.87382	1.1383	0.3333	1.04853	0.68812	NA	NA	NA	NA
ENSG00000130176	CNN1	NM_001299	-1.02358	0.9059	2.462	0.02387	5.68265	5.7e-09	3.9847	0.00076	1.96652	0.08078	-1.30312	0.15005	-1.17968	0.71818	-1.16766	0.71106	-1.11851	0.80872	-1.06595	0.86028	0.356808	NA	0.354768	NA
ENSG00000189409	MMP23B	NM_006983	1.088	0.64025	1.25442	0.28531	2.4441	1.04e-11	1.96678	0.00035	1.38426	0.03527	-1.01365	0.9033	-1.17815	0.38832	1.20417	0.32776	1.15049	0.4317	-1.03941	0.87049	0.458021	NA	0.423388	NA
ENSG00000148677	ANKRD1	NM_014391	1.3101	0.01917	10.4083	1.4e-45	38.2465	0	14.2581	5.99e-16	4.70251	7.22e-07	-1.17408	0.10763	-1.00377	0.99025	1.0571	0.91347	1.21857	0.67283	1.07391	0.88848	-0.248623	NA	-0.00960319	NA
ENSG00000109321	AREG	NM_001657	1.3005	9.17e-06	5.34709	0	17.0675	0	8.77144	0	1.16565	0.09111	1.42549	7e-05	1.27987	0.00614	1.27264	0.0061	1.06537	0.48482	1.51401	5.51e-10	0.548541	NA	-0.0337666	NA
ENSG00000144366	GULP1	NM_016315	1.03719	0.59404	1.42576	8e-05	2.65126	3.22e-15	1.97666	1.95e-10	1.06058	0.46194	1.06619	0.24987	1.02236	0.70333	1.16474	0.20295	1.11583	0.22978	1.25596	0.00666	0.861709	NA	0.603016	NA
ENSG00000140297	GCNT3	NM_004751	-1.33681	0.75309	1.66298	0.27595	3.19099	0.0082	2.41609	0.0228	1.13643	0.47815	1.13766	0.70878	-1.17686	0.71903	-1.1624	0.45931	1.20181	0.35015	-1.03156	0.86369	1.11537	NA	0.0972327	NA
ENSG00000133169	BEX1	NM_018476	1.07044	0.47515	1.21045	0.05361	2.74945	0	2.00415	1.02e-17	-1.1465	0.12296	1.1827	0.10862	-1.02872	0.64878	1.15701	0.02145	1.12621	0.03766	1.26463	0.00017	-0.110477	NA	0.200099	NA
ENSG00000144285	SCN1A	NM_006920	1.15765	0.68302	2.25287	0.14592	2.62028	0.01602	1.25629	0.66026	1.0509	0.88841	-1.20583	0.43862	-1.04557	0.91522	-1.23621	0.15025	-1.05671	0.838	-1.27303	0.55125	NA	NA	NA	NA
ENSG00000064489	MEF2BNB-MEF2B	NM_005919	1.04309	0.73048	1.3489	2e-05	1.99713	1.58e-10	1.5352	7.73e-17	-2.61544	2.32e-16	-1.02673	0.77337	-1.05572	0.30726	-1.15292	0.08477	-1.07146	0.16328	1.03765	0.62934	NA	NA	NA	NA
ENSG00000128591	FLNC	NM_001458	-1.00345	0.98793	2.44941	1.37e-07	16.9205	0	15.2287	0	3.30599	7.11e-21	1.08891	0.49648	-1.7828	0.00273	-1.32698	0.09522	-1.23834	0.29539	1.03458	0.81301	0.910205	NA	0.588954	NA
ENSG00000135116	HRK	NM_003806	-1.00482	0.99317	1.69467	0.09773	5.41346	2.54e-16	6.99069	1.97e-22	2.01841	1.24e-06	1.07518	0.91465	1.00259	0.99578	-1.2451	0.64749	-1.09113	0.7689	1.34424	0.12962	NA	NA	NA	NA
ENSG00000135346	CGA	NM_000735	-1.14238	0.74342	1.25479	0.5757	3.30863	0.00267	4.26093	9e-05	1.81871	0.04612	1.18916	0.53611	1.03036	0.88543	1.10678	0.74941	1.01847	0.94898	1.25554	0.52885	NA	NA	NA	NA
ENSG00000163435	ELF3	NM_004433	-1.03601	0.80708	1.7766	1.5e-07	3.22265	2.2e-15	3.18881	6.91e-10	2.2103	4.92e-08	-1.11569	0.45769	-1.04271	0.75688	-1.28027	0.01572	-1.17455	0.35874	1.05596	0.63888	-0.399328	NA	-0.35477	NA
ENSG00000079393	DUSP13	NM_001007271	-1.17775	0.70064	1.0348	0.92281	1.51965	0.25086	2.23034	0.00191	1.84536	0.0001	1.26016	0.51405	1.06223	0.75227	-1.08523	0.60291	-1.02097	0.95737	1.03212	0.92204	NA	NA	NA	NA
ENSG00000118785	SPP1	NM_000582	1.02544	0.83174	1.30406	0.00023	1.43856	0.00102	1.93119	8.21e-06	2.33454	1.09e-10	1.70865	0.00255	1.16091	0.01566	1.01353	0.91088	-1.12552	0.35396	1.07296	0.49138	1.52277	NA	0.730714	NA
ENSG00000051108	HERPUD1	NM_014685	1.29662	1.55e-07	2.07553	1.22e-12	2.13565	6.69e-16	1.56673	7.7e-07	-1.35813	2.08e-06	1.15771	0.04595	1.02517	0.76254	1.04253	0.60306	1.04489	0.57495	1.24372	0.0003	-0.854175	NA	-0.738661	NA
ENSG00000124827	GCM2	NM_004752	-1.04106	0.92179	-1.4418	0.65345	-1.07551	0.87037	2.15733	0.00885	-1.22427	0.67033	-1.50865	0.64064	1.00567	0.99129	1.01132	0.97403	-1.02287	0.96846	1.06413	0.90357	NA	NA	NA	NA
ENSG00000120289	MAGEB4	NM_002367	-1.18869	0.8807	1.0655	0.93305	-2.23381	0.67918	2.38286	0.01494	1.55802	0.56843	1.49503	0.61953	1	1	-1.09772	0.94156	1.8411	0.20204	-1.29251	0.65056	NA	NA	NA	NA
ENSG00000112096	SOD2	NM_000636	-1.11844	0.06419	-1.02178	0.77289	-1.11734	0.07698	1.47007	9e-05	2.62724	4.9e-20	1.0692	0.40488	1.14484	0.00544	1.20236	0.02425	1.09224	0.15648	1.01879	0.79999	-0.291303	NA	-0.303718	NA
ENSG00000203812	HIST2H2AA3	NM_003516	1.15572	0.31374	-1.1578	0.04031	1.21455	0.05009	1.27668	0.01912	2.00984	2.35e-09	-1.03791	0.75651	-1.02807	0.65323	1.00177	0.97657	1.15251	0.11527	-1.16622	0.2085	NA	NA	NA	NA
ENSG00000130720	FIBCD1	NM_032843	2.28426	0.02836	1.19632	0.63047	-1.21726	0.67454	-1.12905	0.79001	1.06122	0.87157	1.29155	0.33838	-1.02261	0.88032	1.27406	0.07555	1.27334	0.39525	-1.01759	0.98102	NA	NA	NA	NA
ENSG00000221867	MAGEA3	NM_005362	1.12116	0.80471	1.71827	0.2213	-1.57998	0.47542	-1.62917	0.37856	1.06535	0.88775	2.09197	7.48e-09	-1.27864	0.16815	1.15579	0.71051	1.90256	0.00557	1.21213	0.31461	NA	NA	NA	NA
ENSG00000157782	CABP1	NM_031205	-2.67323	0.24207	-1.25116	0.78114	-1.25337	0.79983	1.30292	0.62307	1.11133	0.92961	1.0987	0.92507	1.00177	0.99741	3.01828	0.02408	1.22078	0.80579	1.62715	0.72226	0.336076	NA	0.0471708	NA
ENSG00000145888	GLRA1	NM_000171	2.83275	0.51353	1.8481	0.51291	2.21551	0.33176	-4.06469	0.02278	1.36224	0.77146	-1.09071	0.94496	1.06286	0.86196	1.72048	0.07557	1.09255	0.91155	1.11042	0.90949	NA	NA	NA	NA
ENSG00000170442	KRT86	NM_002284	1.19545	0.62914	1.55945	0.30847	1.0059	0.99173	-3.26237	0.00343	-1.03061	0.94736	-1.2266	0.60609	-1.17407	0.63629	1.31474	0.27947	1.08958	0.81784	1.09883	0.93245	0.275471	NA	0.229063	NA
ENSG00000101134	DOK5	NM_018431	-1.36159	0.58016	1.25409	0.59583	1.4641	0.14779	-2.79112	0.03253	1.07779	0.83181	-2.41497	0.66882	-1.07652	0.53933	1.01817	0.94164	-1.1829	0.58871	1.44696	0.78538	-0.44411	NA	0.659717	NA
ENSG00000188580	NKAIN2	NM_001040214	1.24404	0.74736	1.53414	0.52681	-1.13687	0.87608	-4.00643	0.04512	2.30236	0.63515	-3.68558	0.61373	1.03812	0.9219	-1.68044	0.66266	1.02356	0.98249	1.38858	0.82491	-0.833388	NA	-0.363493	NA
ENSG00000178997	EXD1	NM_152596	1.51668	0.40801	1.1531	0.57061	-1.52922	0.50319	-3.21839	0.03108	-2.71927	0.65714	1	1	-1.01558	0.9433	1.0022	0.99267	-1.54222	0.62778	-1.09058	0.94096	NA	NA	NA	NA
ENSG00000196368	NUDT11	NM_018159	1	1	1.11229	0.94674	-3.71862	0.51666	-3.88146	0.00909	1	1	1	1	1.1954	0.82024	1	1	1.04649	0.94534	-1.19407	0.83753	-0.137659	NA	0.204909	NA
ENSG00000178021	TSPYL6	NM_001003937	1.78835	0.7209	1.12541	0.93304	-1.13805	0.91992	-6.9166	0.0203	-1.77762	0.51598	1	1	1.12024	0.88589	-1.41876	0.65411	-1.18201	0.87529	-1.08432	0.9128	NA	NA	NA	NA
ENSG00000101638	ST8SIA5	NM_013305	3.52002	0.15819	2.98578	0.18329	3.79566	0.15036	-5.36607	0.00263	-1.00466	0.99799	-1.10752	0.91964	-2.32967	0.41347	-1.93107	0.35469	1.97056	0.34665	1.61929	0.56694	-0.141956	NA	0.246755	NA
ENSG00000167414	GNG8	NM_033258	2.17515	0.23304	1.64892	0.46019	1.32726	0.69695	-4.45736	0.00432	-1.08389	0.87263	1.20674	0.79612	-1.1595	0.70656	-1.30215	0.60141	1.34757	0.53322	-1.00808	0.9916	0.18596	NA	0.139739	NA
ENSG00000160181	TFF2	NM_005423	1.06198	0.21263	-1.23655	0.02349	-2.22108	6.27e-19	-2.86242	0	-2.69491	3.95e-42	-1.11615	0.08082	-1.26663	1.25e-06	-1.18329	0.05518	-1.07406	0.25773	1.02666	0.68047	0.212714	NA	-0.0332305	NA
ENSG00000077942	FBLN1	NM_006486	1.14915	0.16281	1.37191	0.01635	-1.75368	0.00149	-2.48388	1.02e-35	-1.67611	4.34e-21	-1.278	7e-05	-1.03646	0.70193	-1.11554	0.65031	-1.24549	0.04473	-1.10306	0.1145	1.21753	NA	0.586525	NA
ENSG00000108576	SLC6A4	NM_001045	1.05828	0.75305	-1.09467	0.64165	-1.78333	0.00167	-2.3958	2.43e-07	-1.60967	3.46e-06	-1.0004	0.9978	-1.00983	0.93295	1.19039	0.00119	1.09988	0.26865	1.02769	0.71554	-0.201738	NA	-0.658601	NA
ENSG00000114113	RBP2	NM_004164	-1.21326	0.25891	-1.02695	0.87858	-2.91373	0.00035	-3.46264	7.87e-23	-1.91165	1.37e-14	-1.19828	0.18433	1.13905	0.17673	1.27315	0.00022	1.04353	0.55288	1.05216	0.66304	NA	NA	NA	NA
ENSG00000107984	DKK1	NM_012242	1.00519	0.94755	-1.02276	0.84705	-2.34469	8.89e-09	-2.05897	9.04e-09	-1.06295	0.57744	1.10368	0.20249	-1.03168	0.7264	1.12748	0.21727	1.19176	0.05667	1.23294	0.04105	-0.356179	NA	-0.247308	NA
ENSG00000214114	MYCBP	NM_012333	-1.01931	0.82223	-1.19547	0.00885	-2.90485	4.1e-12	-1.93015	1.89e-08	1.18472	0.21799	1.15824	0.0571	1.06866	0.28278	1.1227	0.03528	1.11819	0.23027	1.03799	0.82271	NA	NA	NA	NA
ENSG00000152253	SPC25	NM_020675	-1.07799	0.07743	-1.2665	0.00326	-2.16317	5.72e-25	-1.34456	0.00031	1.45629	4.51e-06	-1.09095	0.05692	1.02502	0.76547	1.03469	0.69111	1.04105	0.49205	-1.06136	0.5065	0.537142	NA	0.937355	NA
ENSG00000163288	GABRB1	NM_000812	1.24836	0.34281	-1.05107	0.86409	-2.24769	0.09178	-2.02797	0.3864	-2.44823	0.01007	-1.03704	0.79516	-1.29472	0.05734	-1.33831	0.07828	1.09939	0.5557	-1.22593	0.53606	NA	NA	NA	NA
ENSG00000105392	CRX	NM_000554	2.12076	0.40396	1.59927	0.79166	-5.01259	0.00809	1.15391	0.8473	-1.83321	0.51043	1.94734	0.5713	1.18433	0.7297	-1.02792	0.96841	1.20857	0.77709	1.12258	0.92452	NA	NA	NA	NA
ENSG00000152254	G6PC2	NM_021176	1.09531	0.84771	-1.09459	0.86133	-2.07655	0.04036	-1.06874	0.86453	-1.11437	0.84349	1.2708	0.87992	1.07261	0.63317	1.18153	0.35245	-1.20402	0.65812	-1.06034	0.85983	NA	NA	NA	NA
ENSG00000155886	SLC24A2	NM_020344	-1.05878	0.84625	-1.04706	0.83035	-2.08485	0.00938	1.16641	0.66363	1.21389	0.70642	1.38437	0.91768	1.06137	0.69341	-1.04145	0.90628	-1.12695	0.90038	-1.42724	0.55345	NA	NA	NA	NA
ENSG00000132746	ALDH3B2	NM_000695	-1.14066	0.85226	1.58809	0.55269	-3.38717	0.03325	1.10272	0.8913	-1.11068	0.90291	1.44793	0.73953	1.06418	0.89578	1.01188	0.98448	-1.48146	0.64162	1.76831	0.6978	NA	NA	NA	NA
ENSG00000069482	GAL	NM_015973	-1.08414	0.37981	-1.09674	0.25066	-2.09395	3.58e-15	-1.08384	0.50082	1.35935	0.03689	1.37712	0.17677	1.19396	0.03471	1.26755	1.29e-08	1.13314	0.15024	1.25	0.03098	NA	NA	NA	NA
ENSG00000169550	MUC15	NM_145650	1.01113	0.84804	1.00533	0.96161	1.09067	0.47847	-1.47891	0.00034	-2.00368	4.14e-16	-1.02583	0.70993	-1.05997	0.31698	-1.17407	0.14001	1.01026	0.90087	-1.14704	0.01988	NA	NA	NA	NA
ENSG00000183960	KCNH8	NM_144633	-1.10324	0.25865	1.24672	0.19572	1.22994	0.17003	-1.43247	0.00032	-2.58659	0	-1.01611	0.86861	-1.0135	0.86741	1.10542	0.55468	-1.00936	0.92867	-1.15278	0.0615	1.20584	NA	0.686962	NA
ENSG00000006788	MYH13	NM_003802	1.2075	0.86673	1.1387	0.72345	-1.53026	0.45853	-1.28217	0.53211	-3.13318	1.07e-11	1.00881	0.98937	-1.16247	0.5501	-1.0163	0.92985	-1.0672	0.73294	1.16806	0.45265	NA	NA	NA	NA
ENSG00000264424	MYH4	NM_017533	-1.66582	0.23113	1.08669	0.75866	-1.60272	0.11418	-1.04556	0.86409	-3.95771	0	1.02667	0.96031	-1.05564	0.74367	-1.08665	0.54714	-1.2863	0.35159	-1.00586	0.95649	0.0112634	NA	0.775186	NA
ENSG00000125414	MYH2	NM_017534	-1.44823	0.20038	1.13078	0.60285	-1.20014	0.4998	-1.10041	0.45696	-4.50925	0	-1.07946	0.79929	-1.00996	0.94739	-1.00936	0.92328	-1.30155	0.00054	1.12397	0.09448	NA	NA	NA	NA
ENSG00000157703	SVOPL	NM_174959	1.13203	0.52358	-1.0096	0.96719	-1.27941	0.37137	-1.12532	0.60299	-2.25769	3.24e-10	1.09838	0.76502	-1.16717	0.28225	-1.30262	0.09484	1.06296	0.31825	1.01857	0.84788	NA	NA	NA	NA
ENSG00000268104	SLC6A14	NM_007231	1.19628	0.6809	1.85354	0.23035	1.55239	0.69004	1.53723	0.49372	-2.46281	0.02527	1.03958	0.86818	1.2898	0.54956	1.13585	0.72347	-1.2882	0.66048	1.04461	0.93988	NA	NA	NA	NA
ENSG00000112238	PRDM13	NM_021620	1.09207	0.88703	-1.00328	0.98671	-1.06809	0.80656	1.36443	0.37469	-2.03993	0.0224	-1.15384	0.62044	1.0724	0.80786	-1.07303	0.6223	-1.43346	0.34725	1.14867	0.5808	NA	NA	NA	NA
ENSG00000125735	TNFSF14	NM_003807	-3.28019	3.94e-20	NA	NA	-1.05975	0.90225	-4.79534	1.82e-42	-4.973	1.63e-40	-4.41226	1.7e-30	NA	NA	-4.10787	2.36e-18	-3.74571	2.95e-29	-1.75919	0.24387	-1.65865	NA	-1.20092	NA
ENSG00000120068	HOXB8	NM_024016	1.01417	0.95885	-1.01188	0.94661	-1.43673	0.16872	-1.35985	0.08447	-1.32872	0.47787	-1.58242	0.15901	1.03262	0.70499	-2.2997	0.02315	-2.0216	0.00876	-1.34087	0.46173	NA	NA	NA	NA
ENSG00000241595	KRTAP9-4	NM_033191	2.3319	0.2069	-1.13673	0.68279	-1.05841	0.86349	-2.11495	0.12548	-1.34622	0.58338	-4.27164	0.17708	1.04334	0.76407	-1.93615	0.13991	-2.74674	0.00188	1	1	NA	NA	NA	NA
ENSG00000234829	IFNA17	NM_021268	-1.56374	0.31849	-1.50263	0.35714	-1.51058	0.38219	-1.04672	0.95415	-1.19256	0.73981	-1.0295	0.96883	1.29039	0.64107	-2.294	0.29999	-4.2402	0.04887	1.35535	0.85641	NA	NA	NA	NA
ENSG00000104901	DKKL1	NM_014419	-6.36033	0.00544	1.94587	0.43545	-2.911	0.19133	-1.24814	0.78616	-1.16987	0.83794	1.72096	0.74436	1.01116	0.98732	-1.37964	0.6592	-1.25164	0.79805	-1.47959	0.63097	0.085759	NA	0.388825	NA
ENSG00000164326	CARTPT	NM_004291	-1.18725	0.74691	-1.4266	0.59879	1.33564	0.61822	-1.1226	0.75253	-1.07363	0.91031	-1.35343	0.63801	1.00358	0.98793	-2.29846	0.00675	-1.5238	0.44087	1.34398	0.80984	NA	NA	NA	NA
ENSG00000109705	NKX3-2	NM_001189	-1.1415	0.79694	1.62079	0.14982	-1.14222	0.77651	1.35501	0.37494	-1.38326	0.429	-1.25688	0.66603	1.14643	0.58662	1.01469	0.91627	-1.37097	0.34011	-2.36267	0.04046	NA	NA	NA	NA
ENSG00000152076	CCDC74B	NM_207310	-1.14888	0.77322	-1.21298	0.72417	-1.17238	0.82464	-1.28132	0.65467	1.05689	0.93776	-1.52107	0.37877	-1.0963	0.73582	-1.09344	0.76027	1.052	0.90982	24.098	0.03738	0.0792093	NA	-0.33042	NA
ENSG00000248483	POU5F2	NM_153216	1.19099	0.55617	-1.0247	0.91782	1.02785	0.90939	1.00939	0.97615	1.13542	0.79165	-1.74429	0.3463	1.07189	0.68562	-1.31977	0.02266	-1.17008	0.38453	2.81727	0.03552	NA	NA	NA	NA
