# Supplementary material for: Transcriptional response to hepatitis C virus infection and interferon‐alpha treatment in the human liver
Source: EMBO Mol Med. 2017 Mar 30;9(6):816–34. doi: 10.15252/emmm.201607006 (PMC5452008; doi:10.15252/emmm.201607006)
Supplement: Supplementary file 7 — Dataset EV6 [file EMMM-9-816-s007.xlsx]

## Sheet: Legend
This table presents the results of the differential expression analyses comparing pre-treatment and post-treatment biopsies at different time points during the pegIFNa/ribavirin treatment. Each analysis is presented in a separate Excel sheet.
GeneID	Gene identifier, either from Ensembl 82 or de novo gene identifier provided by Cufflinks.
GeneType	Gene type (protein_coding, lincRNA, antisense, etc.). For de novo predicted genes, the gene type can be either "lncRNA" or "other", if the protein-coding potential or the overlap with other genes is unclear.
GeneName	Associated gene name, when available
NbUniqueReads	Number of unique reads for all compared samples.
RPKM	RPKM values for all compared samples, rounded to 2 significant digits.
log2FoldChange	Expression fold change (log2-transformed) for the differential expression analyses.
p-value	P-alue for th differential expression test.
FDR	False discovery rate for the differential expression analyses.
PassingExpressionThreshold	This column indicates whether genes passed our minimum expression threshold and thus if they were included in differential expression analyses. We considered only genes that had an RPKM value of at least 1 in at least one of the analyzed samples, and that had a total number of reads >= N, where N = the minimum number of reads observed for differentially expressed genes.

## Sheet: 4h
GeneID	GeneType	GeneName	log2FoldChange	pvalue	FDR	PassingExpressionThreshold	NbUniqueReads.A584	NbUniqueReads.A609	NbUniqueReads.A764	NbUniqueReads.A720	NbUniqueReads.A584_2	NbUniqueReads.A609_2	NbUniqueReads.A764_2	NbUniqueReads.A720_2	RPKM.A584	RPKM.A609	RPKM.A764	RPKM.A720	RPKM.A584_2	RPKM.A609_2	RPKM.A764_2	RPKM.A720_2
ENSG00000119922	protein_coding	IFIT2	3.87165	2.49539e-51	2.8108e-46	Yes	916	2220	1146	1476	12011	27154	39900	87283	7.46	10.86	7.2	8.47	97.16	176.41	354.74	675.82
ENSG00000183486	protein_coding	MX2	3.52673	1.98561e-50	1.49106e-45	Yes	113	353	75	180	1447	3499	1483	2207	0.83	1.55	0.42	0.93	10.49	20.38	11.82	15.32
ENSG00000108700	protein_coding	CCL8	4.21427	3.05475e-48	1.72044e-43	Yes	10	27	2	5	275	949	215	611	0.23	0.37	0.03	0.08	6.16	17.06	5.29	13.09
XLOC_027179	other	NA	2.9355	1.28194e-46	5.77592e-42	Yes	115	122	114	84	546	940	740	1530	0.36	0.23	0.28	0.19	1.71	2.36	2.54	4.57
ENSG00000107201	protein_coding	DDX58	2.81646	1.88627e-40	7.08231e-36	Yes	618	1070	591	880	2846	5010	6844	10425	4.03	4.2	2.98	4.05	18.45	26.09	48.77	64.7
ENSG00000119917	protein_coding	IFIT3	3.24765	9.49197e-38	3.05479e-33	Yes	1292	3650	1209	1358	9392	19934	24740	46688	13.91	23.61	10.04	10.3	100.41	171.15	290.69	477.76
ENSG00000130589	protein_coding	HELZ2	2.57848	1.98616e-35	5.59302e-31	Yes	1041	1961	1001	1402	3879	7130	9325	12169	3.07	3.48	2.28	2.92	11.37	16.79	30.05	34.15
XLOC_042394	other	NA	2.99601	8.94191e-33	1.8313e-28	Yes	13	34	9	45	164	323	113	313	0.07	0.11	0.04	0.17	0.88	1.4	0.67	1.62
ENSG00000205413	protein_coding	SAMD9	2.80919	2.15355e-32	3.46538e-28	Yes	277	915	239	273	1534	3811	2971	4438	1.15	2.28	0.76	0.8	6.32	12.6	13.44	17.49
ENSG00000177409	protein_coding	SAMD9L	2.5106	2.53125e-32	3.80161e-28	Yes	580	1833	343	586	2826	7245	2793	4264	2.31	4.39	1.05	1.64	11.18	23.02	12.14	16.15
ENSG00000138642	protein_coding	HERC6	2.70183	3.11191e-31	4.12382e-27	Yes	407	996	331	747	1746	3701	4031	6977	2.94	4.32	1.84	3.8	12.51	21.3	31.74	47.85
ENSG00000134321	protein_coding	RSAD2	3.42869	5.6415e-31	6.90167e-27	Yes	347	734	174	328	3623	7958	6887	15318	2.64	3.35	1.02	1.76	27.36	48.27	57.17	110.73
ENSG00000269720	lncRNA	CTD-2521M24.5	2.84637	1.72551e-30	1.94361e-26	Yes	10	26	16	4	87	128	231	157	0.33	0.52	0.41	0.09	2.87	3.39	8.37	4.95
ENSG00000185745	protein_coding	IFIT1	3.18652	2.13406e-30	2.28934e-26	Yes	1567	2922	1211	1462	10799	25728	28589	56826	9.65	10.82	5.75	6.34	66.07	126.42	192.25	332.79
ENSG00000213492	other	NT5C3AP1	2.42448	4.36094e-30	4.4656e-26	Yes	50	77	68	75	168	374	376	672	0.85	0.79	0.9	0.9	2.85	5.1	7.01	10.92
ENSG00000089127	protein_coding	OAS1	2.80381	5.59575e-30	5.48091e-26	Yes	1400	3197	879	1011	6488	13293	14257	20296	8.27	11.35	4.01	4.21	38.09	62.67	91.98	114.04
ENSG00000168631	protein_coding	DPCR1	-3.91043	8.28288e-30	7.46387e-26	Yes	2	2	0	3027	0	0	1	1	0.01	0.01	0	11.4	0	0	0.01	0.01
ENSG00000055332	protein_coding	EIF2AK2	1.98945	3.70825e-29	3.09405e-25	Yes	1697	3575	1770	2052	4868	7997	7916	10935	4.68	5.93	3.77	3.99	13.35	17.61	23.85	28.7
ENSG00000134326	protein_coding	CMPK2	3.20924	1.28263e-28	1.03197e-24	Yes	308	881	172	234	2256	5525	5993	8548	2.24	3.84	0.96	1.2	16.26	31.98	47.47	58.97
ENSG00000115267	protein_coding	IFIH1	2.3294	6.48245e-28	5.03575e-24	Yes	786	2271	1036	912	2938	6531	5399	9627	5.3	9.2	5.39	4.33	19.68	35.14	39.75	61.73
ENSG00000122643	protein_coding	NT5C3A	2.39399	9.44444e-28	6.64888e-24	Yes	221	480	283	323	733	1590	2210	2941	2.65	3.45	2.61	2.72	8.71	15.18	28.88	33.47
ENSG00000120217	protein_coding	CD274	2.51358	2.67123e-27	1.76993e-23	Yes	130	422	120	135	592	1378	1233	1844	1	1.96	0.71	0.73	4.53	8.48	10.38	13.52
ENSG00000138646	protein_coding	HERC5	2.43982	1.4353e-26	8.50905e-23	Yes	717	1113	924	1822	2865	4995	6897	12199	5.67	5.29	5.63	10.15	22.5	31.5	59.53	91.7
XLOC_032319	other	NA	3.23041	3.62736e-26	1.9931e-22	Yes	3	8	2	3	38	62	173	256	0.01	0.02	0.01	0.01	0.16	0.21	0.8	1.03
ENSG00000137959	protein_coding	IFI44L	2.94689	1.3341e-25	7.15584e-22	Yes	442	1148	218	418	3057	6417	3940	5788	2.02	3.16	0.77	1.35	13.9	23.44	19.69	25.2
XLOC_029616	other	NA	2.8303	6.92294e-25	3.39043e-21	Yes	6	17	5	7	53	143	62	104	0.06	0.1	0.04	0.05	0.54	1.17	0.7	1.02
ENSG00000184979	protein_coding	USP18	2.37271	9.43264e-25	4.52125e-21	Yes	249	409	213	265	745	1576	1626	2223	3.32	3.28	2.19	2.49	9.88	16.78	23.69	28.21
ENSG00000163016	other	ALMS1P	2.42664	1.58019e-24	7.11968e-21	Yes	13	18	19	10	51	89	101	128	0.22	0.19	0.25	0.12	0.87	1.22	1.89	2.09
ENSG00000226025	other	LGALS17A	3.21836	8.56162e-24	3.50684e-20	Yes	20	7	8	0	128	211	375	183	0.22	0.05	0.07	0	1.41	1.86	4.53	1.92
ENSG00000136514	protein_coding	RTP4	2.3768	1.33096e-23	5.35425e-20	Yes	254	453	162	236	720	1629	1781	2693	4.64	4.98	2.28	3.04	13.08	23.76	35.55	46.82
ENSG00000223960	lncRNA	AC009948.5	1.6768	1.80985e-23	6.91056e-20	Yes	77	129	78	119	156	285	271	409	0.55	0.55	0.43	0.6	1.1	1.61	2.1	2.76
ENSG00000152778	protein_coding	IFIT5	2.02431	2.23848e-23	8.40475e-20	Yes	424	1084	426	578	1327	2590	2279	3415	3	4.61	2.33	2.88	9.33	14.62	17.61	22.98
ENSG00000100226	protein_coding	GTPBP1	1.11859	2.37352e-23	8.70933e-20	Yes	945	1669	1032	1624	1614	2543	1970	3340	4.39	4.65	3.69	5.31	7.44	9.41	9.98	14.74
ENSG00000121858	protein_coding	TNFSF10	1.83477	4.0178e-23	1.41427e-19	Yes	5810	8296	8275	6581	14779	23571	25578	37416	84.54	72.53	92.86	67.46	213.58	273.57	406.26	517.56
ENSG00000181381	protein_coding	DDX60L	2.23399	4.37048e-23	1.51474e-19	Yes	660	1982	1055	794	2001	4977	5448	8777	2.52	4.54	3.11	2.13	7.58	15.15	22.7	31.84
ENSG00000138166	protein_coding	DUSP5	1.62037	6.35016e-23	2.13517e-19	Yes	221	370	280	322	533	1136	702	1008	2.46	2.47	2.4	2.52	5.88	10.07	8.52	10.65
ENSG00000112773	protein_coding	FAM46A	1.60443	1.03971e-22	3.4445e-19	Yes	724	1343	832	1060	1778	2759	3076	2862	3.4	3.79	3.01	3.51	8.29	10.33	15.76	12.77
ENSG00000168062	protein_coding	BATF2	2.27369	3.71262e-22	1.13024e-18	Yes	305	685	199	237	943	1768	2134	2548	3.7	4.99	1.86	2.03	11.36	17.1	28.25	29.38
ENSG00000140464	protein_coding	PML	1.62469	4.34636e-22	1.28835e-18	Yes	722	1205	744	978	1350	2631	2586	3690	2.35	2.36	1.87	2.25	4.37	6.84	9.2	11.43
ENSG00000135114	protein_coding	OASL	2.40051	5.19529e-22	1.5005e-18	Yes	477	1316	1472	3600	2785	5832	10546	28855	3.85	6.39	9.17	20.49	22.35	37.59	93.02	221.64
ENSG00000157601	protein_coding	MX1	2.84115	1.00796e-21	2.80337e-18	Yes	1854	5066	711	1101	11389	22644	27328	36917	12.66	20.78	3.74	5.29	77.21	123.29	203.63	239.57
ENSG00000124201	protein_coding	ZNFX1	2.15783	1.39672e-21	3.791e-18	Yes	1573	4424	1644	2388	5195	10445	11328	18847	4.87	8.24	3.93	5.21	15.99	25.81	38.31	55.51
ENSG00000185507	protein_coding	IRF7	2.03675	2.60339e-21	6.7413e-18	Yes	609	1138	469	648	1690	3104	2689	3485	8.09	9.08	4.8	6.06	22.29	32.88	38.98	43.99
ENSG00000196684	protein_coding	HSH2D	1.75108	5.25824e-21	1.27374e-17	Yes	123	250	106	174	313	728	481	436	1.62	1.97	1.07	1.61	4.08	7.63	6.89	5.44
ENSG00000137965	protein_coding	IFI44	2.24639	2.23595e-20	5.13994e-17	Yes	881	2280	683	1233	3260	6189	6323	9469	14.5	22.55	8.67	14.3	53.31	81.28	113.64	148.21
XLOC_032322	other	NA	2.92047	5.94286e-20	1.31256e-16	Yes	3	5	2	1	23	36	89	108	0.03	0.03	0.02	0.01	0.25	0.31	1.06	1.12
ENSG00000059378	protein_coding	PARP12	1.74564	7.93376e-20	1.68408e-16	Yes	1124	1769	779	1198	2152	3956	3621	4924	7.72	7.3	4.13	5.8	14.69	21.68	27.16	32.16
ENSG00000108771	protein_coding	DHX58	1.34918	8.61212e-20	1.79642e-16	Yes	1034	1674	953	1305	1730	2968	2413	3544	10.14	9.86	7.21	9.01	16.85	23.21	25.83	33.04
ENSG00000132530	protein_coding	XAF1	1.8446	1.4947e-19	3.06115e-16	Yes	5714	9206	2625	2770	11286	18899	12324	17348	42.62	41.26	15.1	14.55	83.61	112.44	100.34	123.01
ENSG00000111912	protein_coding	NCOA7	1.78556	2.07835e-19	4.18045e-16	Yes	662	1301	901	935	1467	2617	4074	5173	2.59	3.05	2.71	2.57	5.69	8.15	17.37	19.21
ENSG00000258659	protein_coding	TRIM34	1.29497	2.80884e-19	5.3625e-16	Yes	189	304	150	229	315	604	362	551	2.09	2.02	1.28	1.78	3.46	5.33	4.37	5.79
ENSG00000135899	protein_coding	SP110	1.83245	2.84256e-19	5.38128e-16	Yes	188	273	116	162	363	610	588	797	3.41	2.98	1.62	2.07	6.55	8.84	11.65	13.76
ENSG00000133106	protein_coding	EPSTI1	2.14693	4.32761e-19	7.86228e-16	Yes	549	1689	315	375	1704	3957	2867	3365	4.71	8.71	2.08	2.27	14.52	27.08	26.85	27.45
ENSG00000111331	protein_coding	OAS3	2.54644	7.52127e-19	1.34476e-15	Yes	1104	5444	800	1229	6289	13808	13194	21852	3.99	11.83	2.23	3.13	22.6	39.85	52.1	75.15
ENSG00000111335	protein_coding	OAS2	2.51388	8.40747e-19	1.49137e-15	Yes	1305	5551	829	909	6793	16716	12984	19078	5.94	15.18	2.91	2.91	30.71	60.69	64.51	82.56
ENSG00000163565	protein_coding	IFI16	1.80434	1.45407e-18	2.4816e-15	Yes	356	1481	449	634	1254	3416	2288	1944	2.61	6.53	2.54	3.28	9.14	20	18.33	13.57
ENSG00000138035	protein_coding	PNPT1	1.85134	1.6429e-18	2.7828e-15	Yes	457	895	535	684	892	1853	2958	3793	2.94	3.46	2.66	3.1	5.71	9.52	20.8	23.23
XLOC_028688	other	NA	2.48857	2.01513e-18	3.38782e-15	Yes	10	18	1	5	32	51	48	85	0.15	0.16	0.01	0.05	0.46	0.59	0.76	1.18
XLOC_016067	other	NA	2.72596	3.23785e-18	5.21016e-15	Yes	2	7	3	1	11	26	27	36	0.46	0.96	0.53	0.16	2.5	4.75	6.75	7.84
ENSG00000168404	protein_coding	MLKL	1.74822	4.23272e-18	6.71512e-15	Yes	278	514	181	289	570	1077	842	1394	3.03	3.37	1.52	2.22	6.17	9.37	10.02	14.45
ENSG00000137198	protein_coding	GMPR	1.48238	4.64955e-18	7.27395e-15	Yes	159	217	198	196	287	585	402	658	2.98	2.45	2.86	2.59	5.35	8.75	8.23	11.73
ENSG00000185338	protein_coding	SOCS1	2.36091	8.94376e-18	1.32556e-14	Yes	38	64	21	37	118	256	440	485	0.88	0.89	0.38	0.6	2.72	4.74	11.14	10.7
ENSG00000277511	lncRNA	CTD-2095E4.5	2.31735	9.08256e-18	1.33733e-14	Yes	21	24	3	17	60	89	128	169	0.69	0.48	0.08	0.4	1.97	2.35	4.62	5.31
ENSG00000163840	protein_coding	DTX3L	1.43676	9.9566e-18	1.45651e-14	Yes	3803	6673	4017	4154	7536	10779	10296	14451	18.42	19.42	15	14.17	36.25	41.64	54.43	66.53
XLOC_027916	other	NA	2.41506	4.80067e-17	6.71737e-14	Yes	13	15	7	12	35	61	111	163	0.15	0.1	0.06	0.1	0.4	0.57	1.41	1.8
ENSG00000116514	protein_coding	RNF19B	1.374	5.69295e-17	7.91671e-14	Yes	417	572	422	621	693	1041	1186	1867	4.54	3.74	3.54	4.76	7.49	9.04	14.1	19.32
XLOC_028687	other	NA	2.58609	1.19264e-16	1.54412e-13	Yes	12	25	6	0	63	93	60	140	0.09	0.11	0.04	0	0.48	0.56	0.5	1.01
ENSG00000229241	other	PNPT1P1	1.83933	1.33339e-16	1.70674e-13	Yes	23	56	31	41	50	117	179	219	0.28	0.41	0.29	0.35	0.61	1.15	2.4	2.56
ENSG00000272669	lncRNA	RP3-508I15.21	1.83089	1.34995e-16	1.71817e-13	Yes	33	51	19	35	68	128	100	187	1.91	1.77	0.85	1.43	3.91	5.91	6.32	10.29
XLOC_027917	other	NA	2.47354	1.54476e-16	1.92708e-13	Yes	3	6	3	3	14	24	39	74	0.1	0.12	0.08	0.07	0.47	0.65	1.45	2.39
ENSG00000188313	protein_coding	PLSCR1	1.70637	1.61877e-16	2.00372e-13	Yes	849	1591	713	961	1607	3080	3211	4094	10.58	11.91	6.85	8.44	19.89	30.62	43.69	48.51
ENSG00000280248	other	CTD-2047H16.3	2.17818	2.6382e-16	3.19534e-13	Yes	18	23	10	18	49	100	113	131	0.3	0.23	0.13	0.21	0.81	1.33	2.06	2.08
ENSG00000230149	lncRNA	RP3-508I15.19	1.84102	3.11154e-16	3.6893e-13	Yes	12	36	12	25	42	83	65	105	1.06	1.91	0.82	1.56	3.69	5.86	6.28	8.84
ENSG00000132109	protein_coding	TRIM21	1.80926	5.75314e-16	6.5129e-13	Yes	542	1044	332	465	1050	2029	2071	3316	7.98	9.24	3.77	4.83	15.36	23.84	33.3	46.44
ENSG00000184898	protein_coding	RBM43	1.48717	3.75059e-15	3.806e-12	Yes	418	796	654	685	968	1339	1778	2688	2.52	2.88	3.04	2.91	5.79	6.43	11.69	15.39
ENSG00000141664	protein_coding	ZCCHC2	1.18643	3.83745e-15	3.87669e-12	Yes	935	2084	1617	1514	1802	3100	3050	3810	3.61	4.84	4.82	4.12	6.92	9.56	12.87	14
ENSG00000173786	protein_coding	CNP	1.31507	3.95131e-15	3.97389e-12	Yes	1539	2461	2069	2071	2432	3972	4952	6811	7.79	7.49	8.08	7.39	12.23	16.05	27.38	32.79
XLOC_034608	other	NA	1.82813	4.44876e-15	4.41505e-12	Yes	63	121	55	85	174	178	274	465	8.57	9.88	5.77	8.14	23.5	19.3	40.67	60.11
ENSG00000196116	protein_coding	TDRD7	1.49683	5.97721e-15	5.88012e-12	Yes	416	930	427	613	721	1454	1656	2344	3.08	4.14	2.44	3.2	5.31	8.6	13.4	16.52
ENSG00000010030	protein_coding	ETV7	1.99148	7.39275e-15	7.14781e-12	Yes	75	340	35	69	223	633	429	824	0.9	2.45	0.32	0.58	2.65	6.04	5.61	9.38
XLOC_009165	other	NA	1.92011	1.18468e-14	1.11202e-11	Yes	33	45	28	24	59	98	188	275	1.7	1.39	1.11	0.87	3.02	4.02	10.56	13.46
ENSG00000102524	protein_coding	TNFSF13B	1.37114	1.20143e-14	1.12306e-11	Yes	195	504	147	198	445	946	332	552	2.07	3.22	1.21	1.48	4.7	8.03	3.86	5.58
ENSG00000124256	protein_coding	ZBP1	1.7627	1.44341e-14	1.32183e-11	Yes	56	183	43	54	170	503	134	288	0.57	1.11	0.34	0.38	1.71	4.06	1.48	2.77
XLOC_034609	other	NA	1.73131	2.0497e-14	1.83967e-11	Yes	201	286	98	208	376	453	596	1049	12.84	10.97	4.83	9.36	23.85	23.07	41.55	63.68
ENSG00000128383	protein_coding	APOBEC3A	2.3084	2.72746e-14	2.40016e-11	Yes	12	23	7	6	40	134	49	111	0.22	0.25	0.1	0.08	0.73	1.97	0.98	1.94
ENSG00000132274	protein_coding	TRIM22	1.6078	2.78791e-14	2.44381e-11	Yes	1949	6359	1481	2000	3966	9922	6704	9185	13.59	26.65	7.97	9.83	27.48	55.2	51.05	60.91
ENSG00000121060	protein_coding	TRIM25	1.39596	3.48903e-14	3.02311e-11	Yes	3675	8516	4518	5789	7105	13165	13206	18664	18.49	25.74	17.53	20.52	35.5	52.83	72.53	89.27
XLOC_034607	other	NA	1.76049	3.8132e-14	3.29133e-11	Yes	81	103	52	77	188	173	244	484	8.69	6.64	4.3	5.82	20.02	14.8	28.56	49.34
ENSG00000138496	protein_coding	PARP9	1.41555	4.10245e-14	3.52748e-11	Yes	3972	7189	2847	3357	6725	10248	9125	12697	14.41	15.67	7.97	8.58	24.23	29.66	36.14	43.79
ENSG00000245556	lncRNA	SCAMP1-AS1	1.53862	4.286e-14	3.65739e-11	Yes	118	162	100	128	203	259	406	582	1.87	1.54	1.22	1.43	3.2	3.28	7.03	8.77
ENSG00000135148	protein_coding	TRAFD1	1.09459	5.31095e-14	4.44777e-11	Yes	663	1580	644	868	1145	2112	1230	2087	5.46	7.82	4.09	5.04	9.37	13.88	11.06	16.34
ENSG00000068079	protein_coding	IFI35	1.51311	6.74866e-14	5.54868e-11	Yes	708	1207	574	684	1349	2035	1872	2570	16.13	16.53	10.09	10.98	30.53	36.99	46.57	55.68
ENSG00000168672	protein_coding	FAM84B	0.762451	1.16132e-13	9.14763e-11	Yes	969	1583	2261	2013	1832	2076	2603	2661	5.1	5	9.17	7.46	9.57	8.71	14.94	13.3
ENSG00000185885	protein_coding	IFITM1	1.63364	1.23408e-13	9.65328e-11	Yes	916	1579	314	746	1950	3035	1110	2891	37.72	39.07	9.97	21.64	79.76	99.7	49.9	113.19
ENSG00000172123	protein_coding	SLFN12	1.25398	1.37339e-13	1.05237e-10	Yes	40	131	47	52	128	200	102	111	0.39	0.77	0.35	0.36	1.24	1.56	1.09	1.03
ENSG00000090104	protein_coding	RGS1	1.73493	1.53637e-13	1.1693e-10	Yes	48	128	23	32	137	494	116	174	0.69	1.11	0.26	0.32	1.96	5.67	1.82	2.38
XLOC_019451	other	NA	1.8611	1.99138e-13	1.4954e-10	Yes	199	449	85	88	413	762	629	855	0.36	0.49	0.12	0.11	0.75	1.11	1.25	1.48
ENSG00000144655	protein_coding	CSRNP1	1.5834	2.97555e-13	2.1554e-10	Yes	281	396	283	272	403	993	1016	1477	2.48	2.1	1.93	1.69	3.54	7	9.81	12.41
ENSG00000172432	protein_coding	GTPBP2	1.13256	5.40802e-13	3.76024e-10	Yes	631	1045	692	744	849	1543	1698	1782	5.42	5.39	4.58	4.5	7.24	10.56	15.91	14.54
ENSG00000164430	protein_coding	MB21D1	1.59206	7.37511e-13	4.98939e-10	Yes	53	128	38	65	150	350	116	218	0.41	0.59	0.23	0.35	1.15	2.15	0.98	1.6
ENSG00000163644	protein_coding	PPM1K	1.22997	7.42513e-13	4.99323e-10	Yes	1530	1937	2043	2525	2816	3064	3869	6380	4.89	3.72	5.03	5.68	8.93	7.81	13.49	19.37
ENSG00000213928	protein_coding	IRF9	1.23101	1.11185e-12	7.32394e-10	Yes	2037	3553	1366	1561	3382	4645	3838	4736	29.06	30.45	15.03	15.69	47.92	52.86	59.77	64.23
ENSG00000067066	protein_coding	SP100	1.1212	1.12065e-12	7.36036e-10	Yes	1345	2769	1530	1445	2164	3664	3072	3862	6.51	8.05	5.71	4.93	10.4	14.14	16.23	17.77
ENSG00000187608	protein_coding	ISG15	2.19666	1.20017e-12	7.85974e-10	Yes	780	1366	504	676	2918	5071	7595	10221	23.53	24.76	11.73	14.37	87.43	122.02	250.1	293.12
ENSG00000059758	protein_coding	CDK17	0.87658	1.30554e-12	8.47584e-10	Yes	451	793	630	930	714	1145	942	1438	2.54	2.68	2.73	3.69	3.99	5.14	5.78	7.69
ENSG00000152061	protein_coding	RABGAP1L	1.09867	1.428e-12	9.16526e-10	Yes	789	1795	1069	1535	1369	2628	2071	3539	1.95	2.67	2.04	2.68	3.36	5.19	5.59	8.32
ENSG00000168961	protein_coding	LGALS9	1.41509	1.86023e-12	1.17387e-09	Yes	365	910	292	494	868	1771	755	1135	3.33	4.99	2.06	3.18	7.87	12.89	7.52	9.85
ENSG00000155287	protein_coding	SLC25A28	1.17813	2.24373e-12	1.39247e-09	Yes	816	1385	795	932	1137	2062	2013	2545	15.98	16.3	12.01	12.86	22.12	32.21	43.03	47.38
XLOC_019730	other	NA	1.64518	2.51853e-12	1.54178e-09	Yes	28	24	54	28	56	88	165	199	0.17	0.09	0.25	0.12	0.33	0.41	1.06	1.12
ENSG00000166750	protein_coding	SLFN5	1.61675	2.6719e-12	1.62682e-09	Yes	597	1701	666	960	1545	3084	2505	4650	1.58	2.71	1.36	1.79	4.07	6.53	7.26	11.73
ENSG00000132256	protein_coding	TRIM5	1.40405	5.27743e-12	3.0563e-09	Yes	997	1772	1061	1394	1680	2427	3774	5335	6.37	6.81	5.23	6.28	10.67	12.38	26.34	32.42
XLOC_051984	other	NA	1.60357	5.63481e-12	3.23318e-09	Yes	48	96	51	162	117	189	181	516	0.12	0.14	0.1	0.28	0.28	0.37	0.48	1.19
ENSG00000146859	protein_coding	TMEM140	1.05339	5.87962e-12	3.34485e-09	Yes	1573	3458	1768	1920	2648	4305	3215	4768	22.38	29.57	19.4	19.25	37.42	48.86	49.94	64.5
XLOC_003758	other	NA	2.32048	6.32565e-12	3.57154e-09	Yes	2	5	4	1	9	16	22	48	0.19	0.28	0.29	0.07	0.84	1.2	2.27	4.31
ENSG00000105287	protein_coding	PRKD2	0.982743	6.76161e-12	3.80814e-09	Yes	768	1147	820	1418	962	1605	1689	2874	5.49	4.93	4.52	7.14	6.83	9.15	13.18	19.53
XLOC_017389	other	NA	1.93935	7.43172e-12	4.13387e-09	Yes	14	6	12	3	46	30	52	34	3.65	0.94	2.41	0.55	11.91	6.24	14.8	8.43
ENSG00000225964	lncRNA	NRIR	1.91172	7.70418e-12	4.26437e-09	Yes	21	42	13	6	52	74	46	85	0.61	0.74	0.29	0.12	1.51	1.72	1.47	2.36
ENSG00000141971	protein_coding	MVB12A	0.821318	9.87153e-12	5.3587e-09	Yes	315	630	565	441	463	926	876	611	3.07	3.7	4.25	3.03	4.49	7.21	9.33	5.67
XLOC_009149	other	NA	1.96115	1.05662e-11	5.68104e-09	Yes	8	5	11	4	24	17	55	69	0.13	0.05	0.14	0.05	0.39	0.22	0.97	1.06
XLOC_007850	other	NA	2.35781	1.22268e-11	6.51173e-09	Yes	0	1	0	0	7	13	20	50	0	0.01	0	0	0.16	0.24	0.51	1.1
ENSG00000163666	protein_coding	HESX1	1.40625	1.37678e-11	7.16308e-09	Yes	35	36	35	43	68	145	59	90	0.8	0.49	0.61	0.69	1.54	2.63	1.47	1.95
ENSG00000120280	protein_coding	CXorf21	1.49949	1.48351e-11	7.6829e-09	Yes	39	99	22	37	117	232	73	102	0.6	0.91	0.26	0.4	1.78	2.83	1.22	1.49
ENSG00000105939	protein_coding	ZC3HAV1	1.30472	1.59713e-11	8.23343e-09	Yes	1650	3182	2325	2376	2879	4884	5709	9102	5.69	6.6	6.19	5.78	9.87	13.44	21.5	29.86
ENSG00000137200	protein_coding	CMTR1	0.832009	1.61487e-11	8.28699e-09	Yes	1471	2889	1654	2152	2182	3390	2530	3659	9.56	11.29	8.29	9.86	14.09	17.58	17.95	22.61
ENSG00000196371	protein_coding	FUT4	1.24341	1.72942e-11	8.83458e-09	Yes	69	222	80	204	223	446	208	251	0.32	0.63	0.29	0.67	1.04	1.67	1.06	1.12
ENSG00000182179	protein_coding	UBA7	0.933304	1.91321e-11	9.68559e-09	Yes	1915	3535	2103	2349	2766	4115	3617	5127	16.64	18.46	14.1	14.38	23.87	28.52	34.31	42.36
ENSG00000112343	protein_coding	TRIM38	1.21993	2.11898e-11	1.06554e-08	Yes	1102	2233	975	1490	1572	2830	2823	4798	3.33	4.05	2.27	3.17	4.71	6.81	9.3	13.77
ENSG00000108691	protein_coding	CCL2	1.11727	2.42442e-11	1.21103e-08	Yes	77	232	66	179	178	404	130	367	1.95	3.53	1.29	3.19	4.47	8.15	3.59	8.83
ENSG00000168209	protein_coding	DDIT4	-1.34167	2.45071e-11	1.22145e-08	Yes	1427	1387	1521	882	481	477	582	156	23.2	13.55	19.07	10.1	7.77	6.19	10.33	2.41
XLOC_006112	lncRNA	NA	1.66245	3.09091e-11	1.52035e-08	Yes	14	18	26	18	35	49	67	111	0.43	0.34	0.62	0.39	1.08	1.21	2.27	3.28
ENSG00000123609	protein_coding	NMI	1.34998	3.22305e-11	1.57503e-08	Yes	539	908	397	463	828	1427	1201	1897	8.46	8.57	4.81	5.12	12.91	17.87	20.58	28.31
ENSG00000172183	protein_coding	ISG20	1.57471	3.70865e-11	1.79674e-08	Yes	188	426	109	219	423	884	419	916	2.49	3.39	1.11	2.04	5.56	9.33	6.05	11.52
ENSG00000120549	protein_coding	KIAA1217	1.10468	3.82807e-11	1.85062e-08	Yes	1365	2017	2609	2320	2719	3100	3795	6000	3.94	3.49	5.8	4.71	7.79	7.13	11.94	16.45
XLOC_029025	lncRNA	NA	1.31645	4.59909e-11	2.18123e-08	Yes	35	52	48	47	70	108	117	116	0.42	0.37	0.44	0.39	0.83	1.03	1.52	1.31
ENSG00000261269	other	RP11-389C8.2	1.4117	5.88128e-11	2.74883e-08	Yes	65	137	64	98	190	255	196	273	0.74	0.94	0.56	0.79	2.16	2.33	2.45	2.97
ENSG00000144035	protein_coding	NAT8	1.26621	6.08294e-11	2.81556e-08	Yes	887	595	1321	916	1284	1963	2824	2731	26.62	10.73	30.57	19.36	38.27	46.99	92.5	77.91
ENSG00000279320	other	RP11-329N15.3	1.52761	7.46756e-11	3.37133e-08	Yes	60	75	26	45	144	109	120	144	0.86	0.64	0.29	0.45	2.04	1.24	1.87	1.95
ENSG00000121380	protein_coding	BCL2L14	1.40964	7.64571e-11	3.42375e-08	Yes	28	76	18	32	75	164	56	96	0.26	0.42	0.13	0.21	0.69	1.2	0.56	0.84
ENSG00000137628	protein_coding	DDX60	1.50519	7.7838e-11	3.45635e-08	Yes	969	3031	1160	2115	2436	3963	3913	8287	4.46	8.38	4.12	6.86	11.14	14.55	19.67	36.27
ENSG00000225492	other	GBP1P1	1.74335	7.87875e-11	3.48024e-08	Yes	157	385	67	52	320	610	395	830	1.9	2.79	0.62	0.44	3.84	5.88	5.21	9.53
ENSG00000267102	other	RP11-686D22.7	1.39783	1.10285e-10	4.7871e-08	Yes	11	24	8	23	39	61	25	55	0.5	0.65	0.28	0.73	1.76	2.21	1.24	2.37
ENSG00000151470	protein_coding	C4orf33	0.990926	1.1526e-10	4.95706e-08	Yes	174	283	155	209	234	388	353	450	0.73	0.71	0.5	0.62	0.98	1.3	1.62	1.8
ENSG00000172936	protein_coding	MYD88	1.08014	1.29672e-10	5.49507e-08	Yes	2124	3949	2244	2308	2785	5875	4957	5750	21	23.46	17.11	16.08	27.35	46.34	53.5	54.05
XLOC_050341	lncRNA	NA	1.58179	1.29766e-10	5.49507e-08	Yes	19	47	10	7	57	109	30	38	0.24	0.36	0.1	0.06	0.72	1.11	0.42	0.46
XLOC_009150	other	NA	1.88053	1.36387e-10	5.70411e-08	Yes	6	5	6	7	13	28	46	60	0.11	0.05	0.08	0.09	0.23	0.41	0.91	1.04
ENSG00000136689	protein_coding	IL1RN	1.01742	1.41142e-10	5.8665e-08	Yes	696	1282	646	992	1017	1895	1057	2351	8.55	9.47	6.12	8.59	12.42	18.58	14.18	27.47
ENSG00000238015	other	RP4-641G12.3	2.03834	1.46073e-10	6.01595e-08	Yes	1	5	1	3	5	19	14	27	0.07	0.2	0.05	0.14	0.33	1.02	1.02	1.72
ENSG00000162772	protein_coding	ATF3	1.47245	1.90693e-10	7.63042e-08	Yes	132	288	71	70	262	593	253	528	1.48	1.94	0.61	0.55	2.91	5.3	3.09	5.62
ENSG00000255328	lncRNA	RP11-326C3.12	1.61088	2.26555e-10	8.90794e-08	Yes	18	9	15	12	19	35	54	72	0.4	0.12	0.26	0.19	0.42	0.62	1.31	1.52
ENSG00000173193	protein_coding	PARP14	1.23372	2.34694e-10	9.19511e-08	Yes	7498	18770	5208	7764	11676	22484	14924	26663	26.92	40.49	14.42	19.64	41.64	64.39	58.49	91
ENSG00000144488	protein_coding	ESPNL	1.61425	2.52344e-10	9.80138e-08	Yes	138	124	33	221	180	199	286	1166	0.77	0.42	0.14	0.87	1	0.89	1.75	6.22
ENSG00000145777	protein_coding	TSLP	1.35833	2.7577e-10	1.06562e-07	Yes	239	205	292	205	352	588	754	915	1.59	0.82	1.49	0.96	2.32	3.11	5.46	5.77
ENSG00000142961	protein_coding	MOB3C	0.836634	3.53629e-10	1.34703e-07	Yes	594	793	550	687	714	1052	949	1192	2.92	2.34	2.08	2.38	3.48	4.12	5.09	5.57
ENSG00000102921	protein_coding	N4BP1	0.690998	3.57714e-10	1.35895e-07	Yes	1007	1740	1508	1603	1535	2229	1738	2187	4	4.15	4.62	4.48	6.05	7.06	7.53	8.25
ENSG00000281100	other	RP11-640L9.2	1.13745	3.62476e-10	1.37241e-07	Yes	44	57	49	45	70	95	82	142	0.62	0.48	0.53	0.45	0.98	1.07	1.27	1.91
ENSG00000171631	protein_coding	P2RY6	1.37231	3.66204e-10	1.3842e-07	Yes	66	155	48	37	157	310	96	128	0.47	0.67	0.26	0.19	1.11	1.77	0.75	0.87
ENSG00000162654	protein_coding	GBP4	1.4587	3.99297e-10	1.50424e-07	Yes	2194	7080	1648	2139	5146	9602	5228	11777	10.18	19.73	5.9	6.99	23.7	35.52	26.47	51.93
ENSG00000148926	protein_coding	ADM	1.317	4.14114e-10	1.55486e-07	Yes	138	254	147	147	183	367	414	722	1.44	1.6	1.19	1.08	1.9	3.06	4.72	7.18
ENSG00000196169	protein_coding	KIF19	1.40345	4.37864e-10	1.63044e-07	Yes	83	109	65	73	122	219	179	301	0.65	0.51	0.39	0.4	0.94	1.36	1.52	2.23
XLOC_006113	other	NA	1.57347	4.44922e-10	1.64855e-07	Yes	24	30	25	16	36	76	65	163	0.66	0.49	0.53	0.31	0.98	1.66	1.94	4.24
XLOC_050321	other	NA	1.82986	4.64326e-10	1.712e-07	Yes	6	10	4	4	31	45	13	29	0.42	0.42	0.22	0.2	2.16	2.51	0.99	1.93
ENSG00000262979	other	CTD-2047H16.2	1.74381	5.01278e-10	1.81265e-07	Yes	18	45	9	16	35	102	121	96	0.78	1.18	0.3	0.49	1.51	3.54	5.75	3.97
ENSG00000279861	other	RP11-43N16.4	1.0549	5.06202e-10	1.82752e-07	Yes	125	138	149	183	155	244	321	366	3.14	2.09	2.89	3.24	3.87	4.89	8.81	8.75
ENSG00000114450	protein_coding	GNB4	1.293	5.20295e-10	1.8724e-07	Yes	363	1152	497	533	1012	2064	985	1373	1.53	2.91	1.61	1.58	4.22	6.92	4.52	5.49
ENSG00000163512	protein_coding	AZI2	0.672144	6.23189e-10	2.18299e-07	Yes	708	1040	1032	1075	867	1281	1320	1639	3.53	3.11	3.96	3.77	4.29	5.09	7.18	7.76
XLOC_034605	other	NA	1.62934	7.05655e-10	2.44193e-07	Yes	14	206	28	49	60	263	104	152	1.05	9.28	1.62	2.59	4.47	15.73	8.51	10.83
ENSG00000163947	protein_coding	ARHGEF3	1.20311	7.76582e-10	2.655e-07	Yes	202	599	186	374	478	1183	356	732	1.02	1.82	0.73	1.33	2.4	4.77	1.97	3.52
ENSG00000173821	protein_coding	RNF213	1.19807	9.03292e-10	3.05546e-07	Yes	8784	20114	7707	8208	13399	25871	18163	28518	10.68	14.7	7.23	7.03	16.18	25.1	24.11	32.97
ENSG00000213689	protein_coding	TREX1	1.29923	9.70163e-10	3.23311e-07	Yes	213	698	324	503	377	839	956	1817	3.04	5.99	3.57	5.06	5.35	9.56	14.9	24.67
ENSG00000272886	protein_coding	DCP1A	1.0148	1.13297e-09	3.71521e-07	Yes	625	966	681	857	819	1328	1449	1878	2.96	2.75	2.49	2.86	3.86	5.02	7.5	8.46
ENSG00000170581	protein_coding	STAT2	1.07229	1.22518e-09	4.00013e-07	Yes	6964	14169	7469	7047	10589	17160	13900	19336	58.34	71.32	48.26	41.59	88.11	114.67	127.12	154
ENSG00000173083	protein_coding	HPSE	1.67338	1.35792e-09	4.41432e-07	Yes	51	264	59	21	187	577	157	309	0.31	0.95	0.27	0.09	1.12	2.77	1.03	1.77
ENSG00000266976	lncRNA	AC079466.1	1.83398	1.75443e-09	5.58247e-07	Yes	12	84	6	4	27	126	71	188	0.08	0.32	0.03	0.02	0.17	0.64	0.49	1.14
ENSG00000267074	other	RP11-1094M14.5	1.32507	1.94291e-09	6.13025e-07	Yes	19	82	12	23	41	195	39	50	0.64	1.65	0.31	0.54	1.36	5.21	1.42	1.59
ENSG00000140832	protein_coding	MARVELD3	0.881879	2.14769e-09	6.70126e-07	Yes	320	422	364	521	438	529	659	960	1.9	1.5	1.66	2.17	2.58	2.5	4.26	5.41
ENSG00000110852	protein_coding	CLEC2B	1.1276	2.1517e-09	6.70448e-07	Yes	193	358	125	225	305	659	295	462	2.66	2.96	1.33	2.18	4.17	7.23	4.43	6.04
ENSG00000130962	protein_coding	PRRG1	0.771958	2.17651e-09	6.76309e-07	Yes	221	323	386	342	370	477	389	565	1.13	0.99	1.53	1.23	1.88	1.95	2.18	2.75
ENSG00000136147	protein_coding	PHF11	0.940022	2.68773e-09	8.09481e-07	Yes	547	823	511	651	706	1186	996	1277	6.34	5.74	4.57	5.32	8.13	10.97	12.61	14.08
XLOC_023436	other	NA	1.36645	2.74597e-09	8.23716e-07	Yes	111	221	98	100	226	280	319	440	0.34	0.4	0.23	0.21	0.68	0.68	1.06	1.27
ENSG00000152766	protein_coding	ANKRD22	1.68821	4.54748e-09	1.27738e-06	Yes	35	209	5	14	119	384	38	112	0.62	2.24	0.07	0.18	2.1	5.45	0.74	1.9
ENSG00000136114	protein_coding	THSD1	1.18016	4.59447e-09	1.28737e-06	Yes	85	52	77	87	100	132	188	211	0.72	0.27	0.5	0.52	0.84	0.89	1.74	1.7
ENSG00000225101	other	OR52K3P	1.89819	4.9116e-09	1.36125e-06	Yes	1	8	5	0	4	28	25	68	0.03	0.14	0.12	0	0.12	0.67	0.82	1.95
XLOC_031843	lncRNA	NA	1.88681	4.91255e-09	1.36125e-06	Yes	0	7	0	5	0	18	15	63	0	0.09	0	0.08	0	0.31	0.36	1.31
ENSG00000141574	protein_coding	SECTM1	1.35938	5.07535e-09	1.40119e-06	Yes	165	597	131	174	415	884	312	623	1.58	3.44	0.97	1.18	3.96	6.77	3.27	5.68
XLOC_006772	other	NA	1.31965	5.26051e-09	1.44699e-06	Yes	84	43	111	76	122	113	171	403	0.27	0.08	0.27	0.17	0.39	0.29	0.6	1.23
ENSG00000121594	protein_coding	CD80	1.59552	5.26883e-09	1.44751e-06	Yes	17	98	10	12	74	186	41	83	0.16	0.56	0.07	0.08	0.7	1.41	0.42	0.75
ENSG00000239713	protein_coding	APOBEC3G	1.14363	5.28309e-09	1.44966e-06	Yes	142	551	153	197	284	665	347	577	2.2	5.13	1.83	2.15	4.37	8.22	5.87	8.5
ENSG00000124785	protein_coding	NRN1	1.24794	5.42019e-09	1.48282e-06	Yes	79	92	98	144	156	254	221	328	1.03	0.72	0.98	1.32	2.01	2.63	3.13	4.05
ENSG00000188820	protein_coding	FAM26F	1.46054	6.39459e-09	1.71906e-06	Yes	161	575	73	60	386	1077	221	328	3.83	8.22	1.34	1.01	9.12	20.45	5.74	7.42
XLOC_050631	other	NA	1.50368	6.62912e-09	1.77575e-06	Yes	16	25	11	16	24	46	50	56	0.79	0.74	0.42	0.56	1.18	1.81	2.7	2.63
ENSG00000035720	protein_coding	STAP1	1.6156	6.95153e-09	1.85169e-06	Yes	10	18	4	16	19	94	38	48	0.17	0.19	0.05	0.19	0.32	1.29	0.71	0.78
ENSG00000244491	lncRNA	RP3-508I15.18	1.65608	7.43127e-09	1.96493e-06	Yes	2	6	1	7	10	16	12	41	0.22	0.4	0.09	0.55	1.11	1.42	1.46	4.34
ENSG00000198133	protein_coding	TMEM229B	1.19222	7.78384e-09	2.03243e-06	Yes	96	268	85	195	220	456	206	330	0.59	0.99	0.4	0.85	1.35	2.24	1.38	1.93
ENSG00000197355	protein_coding	UAP1L1	-0.943473	8.78739e-09	2.26243e-06	Yes	150	306	143	189	82	108	53	73	1.18	1.45	0.87	1.05	0.64	0.68	0.46	0.55
ENSG00000185880	protein_coding	TRIM69	1.31441	8.87123e-09	2.28034e-06	Yes	152	417	103	95	309	447	311	460	1.73	2.85	0.9	0.76	3.49	4.06	3.87	4.98
ENSG00000135363	protein_coding	LMO2	1.05868	1.21967e-08	3.03609e-06	Yes	231	457	266	372	473	876	398	663	2.72	3.23	2.41	3.08	5.52	8.22	5.11	7.41
ENSG00000225450	lncRNA	RP3-508I15.14	1.54469	1.25783e-08	3.10896e-06	Yes	7	26	5	14	25	37	27	66	0.4	0.89	0.22	0.56	1.41	1.68	1.68	3.57
ENSG00000221963	protein_coding	APOL6	1.09993	1.37977e-08	3.36797e-06	Yes	9729	21547	7796	9115	15971	22753	17372	29049	27.32	36.35	16.88	18.03	44.54	50.96	53.24	77.54
ENSG00000128394	protein_coding	APOBEC3F	1.03579	1.3799e-08	3.36797e-06	Yes	142	262	160	178	196	339	290	515	1.34	1.48	1.16	1.18	1.83	2.55	2.98	4.61
ENSG00000135318	protein_coding	NT5E	0.831307	1.64403e-08	3.96115e-06	Yes	2138	1677	3669	2768	3111	3692	3811	4250	13.4	6.32	17.74	12.22	19.37	18.46	26.08	25.33
ENSG00000164086	protein_coding	DUSP7	-0.857438	1.69262e-08	4.06868e-06	Yes	297	473	418	436	161	209	200	119	1.49	1.43	1.62	1.55	0.8	0.84	1.1	0.57
ENSG00000185404	protein_coding	SP140L	0.732111	1.78288e-08	4.25473e-06	Yes	667	748	566	676	756	911	897	1108	4.47	3.01	2.92	3.19	5.03	4.87	6.56	7.05
ENSG00000117228	protein_coding	GBP1	1.35907	1.79749e-08	4.28507e-06	Yes	3220	8903	1468	1983	5529	10357	6027	12350	30.15	50.09	10.6	13.08	51.42	77.35	61.6	109.93
ENSG00000168016	protein_coding	TRANK1	1.04544	1.89448e-08	4.48747e-06	Yes	2298	4163	2651	3048	3575	5740	4570	7405	6.11	6.66	5.44	5.71	9.45	12.18	13.27	18.73
ENSG00000163568	protein_coding	AIM2	1.53474	1.92227e-08	4.5393e-06	Yes	27	111	16	26	96	249	40	108	0.48	1.18	0.22	0.32	1.69	3.51	0.77	1.82
ENSG00000160710	protein_coding	ADAR	0.830655	1.95576e-08	4.61354e-06	Yes	8630	18065	9287	10748	13606	20292	13822	17957	36.41	45.8	30.22	31.95	57.02	68.29	63.66	72.03
ENSG00000123685	protein_coding	BATF3	1.25645	2.28713e-08	5.29542e-06	Yes	19	39	11	22	52	91	36	40	0.55	0.68	0.25	0.45	1.5	2.1	1.14	1.1
ENSG00000110057	protein_coding	UNC93B1	0.901114	2.3479e-08	5.41941e-06	Yes	340	663	353	595	513	895	682	857	3.88	4.54	3.1	4.78	5.81	8.14	8.49	9.29
XLOC_026210	other	NA	1.29076	2.36804e-08	5.44915e-06	Yes	12	28	17	24	17	48	57	91	1.17	1.64	1.28	1.65	1.65	3.74	6.08	8.45
ENSG00000105967	protein_coding	TFEC	1.34968	2.43047e-08	5.57005e-06	Yes	111	467	101	108	343	815	217	401	0.39	0.98	0.27	0.26	1.19	2.26	0.82	1.33
ENSG00000126709	protein_coding	IFI6	1.69921	2.76347e-08	6.24429e-06	Yes	2125	3947	728	858	6636	8300	5979	6875	69.81	77.91	18.45	19.86	216.52	217.5	214.41	214.71
ENSG00000204397	protein_coding	CARD16	0.999152	2.79839e-08	6.31052e-06	Yes	76	185	70	56	114	300	115	148	2.37	3.47	1.69	1.23	3.54	7.47	3.92	4.39
ENSG00000157693	protein_coding	C9orf91	0.771341	2.91852e-08	6.54864e-06	Yes	240	590	379	469	469	893	411	601	1.49	2.2	1.81	2.05	2.89	4.42	2.78	3.55
ENSG00000197536	protein_coding	C5orf56	1.04648	3.10384e-08	6.90259e-06	Yes	549	1347	491	665	910	1379	1086	1892	2.3	3.4	1.59	1.97	3.79	4.62	4.98	7.55
ENSG00000271646	lncRNA	RP11-326I11.3	0.978601	3.13967e-08	6.94117e-06	Yes	152	145	148	121	165	224	307	273	1.73	0.99	1.3	0.97	1.86	2.03	3.8	2.95
XLOC_050629	other	NA	1.46704	3.59028e-08	7.73989e-06	Yes	5	17	7	12	17	29	32	24	0.48	0.98	0.52	0.81	1.63	2.23	3.36	2.2
ENSG00000003400	protein_coding	CASP10	0.711893	3.6067e-08	7.76785e-06	Yes	617	1081	735	945	931	1360	961	1265	2.62	2.76	2.41	2.83	3.93	4.61	4.46	5.11
XLOC_018452	other	NA	1.48641	3.87828e-08	8.28936e-06	Yes	8	9	8	9	9	26	52	45	0.29	0.19	0.22	0.23	0.32	0.74	2.03	1.53
ENSG00000106560	protein_coding	GIMAP2	0.987144	4.0355e-08	8.55238e-06	Yes	193	673	262	288	383	797	460	661	3.3	6.91	3.45	3.47	6.5	10.86	8.58	10.74
XLOC_018576	other	NA	-1.37106	4.12317e-08	8.70541e-06	Yes	46	480	26	131	24	83	14	21	0.64	4.01	0.28	1.28	0.33	0.92	0.21	0.28
XLOC_006110	other	NA	1.45141	4.68017e-08	9.78969e-06	Yes	29	45	28	24	50	74	92	188	0.37	0.34	0.27	0.22	0.63	0.75	1.28	2.27
XLOC_043477	other	NA	1.52438	4.82729e-08	1.00322e-05	Yes	6	9	15	7	12	30	35	51	0.82	0.74	1.59	0.68	1.64	3.29	5.24	6.66
ENSG00000178685	protein_coding	PARP10	0.795579	4.85366e-08	1.00777e-05	Yes	3448	3937	3028	3362	3936	4589	4855	6452	19.16	13.15	12.98	13.16	21.73	20.34	29.45	34.09
XLOC_050630	other	NA	1.25833	4.87635e-08	1.01083e-05	Yes	20	54	34	25	33	82	66	102	0.72	1.17	0.94	0.63	1.18	2.35	2.59	3.48
ENSG00000226004	lncRNA	RP11-10J5.1	1.82958	4.92814e-08	1.01823e-05	Yes	1	8	0	0	7	28	6	2	0.05	0.24	0	0	0.34	1.11	0.32	0.09
ENSG00000166949	protein_coding	SMAD3	0.563101	4.98415e-08	1.02823e-05	Yes	1557	1973	2088	2143	1925	2306	2624	2542	5.45	4.15	5.64	5.29	6.7	6.44	10.03	8.47
ENSG00000157111	protein_coding	TMEM171	1.17318	5.01521e-08	1.03275e-05	Yes	13	22	29	25	40	69	30	60	0.24	0.24	0.41	0.33	0.74	1.02	0.61	1.06
ENSG00000134470	protein_coding	IL15RA	0.784954	5.17149e-08	1.06105e-05	Yes	387	401	237	364	539	585	346	518	3.06	1.91	1.45	2.03	4.24	3.69	2.99	3.9
ENSG00000168394	protein_coding	TAP1	1.17632	5.29458e-08	1.08532e-05	Yes	2073	5811	1156	1655	3274	5707	4324	5495	19.91	33.53	8.56	11.2	31.23	43.72	45.33	50.17
ENSG00000104312	protein_coding	RIPK2	0.898377	5.3448e-08	1.09362e-05	Yes	133	278	150	242	182	351	345	402	1.46	1.84	1.27	1.87	1.99	3.08	4.14	4.2
ENSG00000105559	protein_coding	PLEKHA4	1.14707	5.36511e-08	1.09678e-05	Yes	862	688	998	1286	750	1257	2882	3236	7.49	3.59	6.69	7.88	6.48	8.72	27.35	26.74
ENSG00000122417	protein_coding	ODF2L	0.861863	6.80822e-08	1.35491e-05	Yes	256	385	261	303	397	556	392	505	0.82	0.74	0.64	0.68	1.26	1.42	1.37	1.53
ENSG00000060491	protein_coding	OGFR	0.757769	6.86789e-08	1.36335e-05	Yes	2341	3161	2874	2638	2791	3537	4238	5375	14.15	11.48	13.4	11.23	16.75	17.05	27.96	30.88
ENSG00000076067	protein_coding	RBMS2	0.965985	7.09235e-08	1.39999e-05	Yes	390	734	546	1063	836	1354	851	1290	1.31	1.48	1.41	2.51	2.78	3.62	3.11	4.11
ENSG00000261889	lncRNA	RP11-473M20.16	1.38549	7.51627e-08	1.47626e-05	Yes	7	9	10	16	17	24	35	43	0.27	0.21	0.29	0.43	0.64	0.73	1.45	1.55
XLOC_051549	other	NA	1.05627	7.7513e-08	1.51713e-05	Yes	113	123	139	105	147	211	209	387	0.49	0.32	0.46	0.32	0.63	0.73	0.99	1.6
XLOC_031871	other	NA	1.3614	7.83743e-08	1.53e-05	Yes	171	336	77	130	291	400	255	892	0.45	0.54	0.16	0.24	0.77	0.85	0.74	2.25
XLOC_028680	lncRNA	NA	1.84871	7.96664e-08	1.54718e-05	Yes	2	2	2	0	6	2	5	29	0.08	0.05	0.06	0	0.24	0.06	0.22	1.1
XLOC_050141	other	NA	1.84627	8.27041e-08	1.60065e-05	Yes	2	7	3	0	1	23	28	56	0.11	0.22	0.12	0	0.05	0.98	1.63	2.83
XLOC_027178	other	NA	1.83034	8.32093e-08	1.60767e-05	Yes	3	1	0	3	11	14	13	14	0.28	0.06	0	0.2	1.03	1.05	1.34	1.25
ENSG00000120539	protein_coding	MASTL	1.01315	8.86663e-08	1.69277e-05	Yes	215	463	263	280	279	459	724	699	1.68	2.18	1.59	1.54	2.17	2.87	6.19	5.2
XLOC_030849	lncRNA	NA	0.885176	9.0611e-08	1.7226e-05	Yes	67	142	86	116	99	150	195	196	2.18	2.77	2.16	2.66	3.2	3.89	6.92	6.06
ENSG00000225855	lncRNA	RUSC1-AS1	0.848832	1.10606e-07	2.03907e-05	Yes	67	69	58	88	92	118	83	133	0.54	0.34	0.36	0.5	0.74	0.76	0.73	1.02
ENSG00000163563	protein_coding	MNDA	1.29118	1.13881e-07	2.09259e-05	Yes	110	232	70	84	224	430	213	280	1.78	2.26	0.87	0.96	3.6	5.56	3.77	4.31
ENSG00000124688	protein_coding	MAD2L1BP	0.674241	1.21893e-07	2.21809e-05	Yes	302	438	369	351	371	554	506	510	5.19	4.52	4.89	4.25	6.33	7.6	9.5	8.33
ENSG00000120690	protein_coding	ELF1	0.883515	1.3143e-07	2.37249e-05	Yes	857	1890	1141	1500	1460	2513	1880	2408	5.69	7.53	5.84	7.01	9.62	13.3	13.62	15.19
ENSG00000196247	protein_coding	ZNF107	1.04891	1.57321e-07	2.78845e-05	Yes	113	298	160	217	179	433	312	548	0.45	0.71	0.49	0.61	0.71	1.37	1.35	2.07
ENSG00000005238	protein_coding	FAM214B	-0.660441	1.61843e-07	2.85409e-05	Yes	472	672	604	536	308	352	307	191	2.18	1.86	2.15	1.74	1.41	1.29	1.54	0.84
XLOC_033117	other	NA	0.998107	1.76098e-07	3.07529e-05	Yes	215	255	319	243	333	389	437	596	0.41	0.29	0.47	0.33	0.63	0.59	0.91	1.08
XLOC_049156	lncRNA	NA	1.69701	1.76403e-07	3.07572e-05	Yes	1	10	3	2	25	43	12	12	0.05	0.27	0.11	0.06	1.13	1.56	0.6	0.52
ENSG00000170775	protein_coding	GPR37	1.13729	1.85541e-07	3.21878e-05	Yes	394	479	617	502	615	733	975	1672	3.71	2.71	4.48	3.33	5.75	5.5	10.01	14.95
ENSG00000138670	protein_coding	RASGEF1B	0.963363	2.05068e-07	3.51056e-05	Yes	1223	960	1766	1309	1484	1395	3108	3092	3.84	1.81	4.27	2.89	4.62	3.49	10.64	9.22
ENSG00000270030	lncRNA	RP11-326C3.13	1.35031	2.14206e-07	3.64234e-05	Yes	10	11	10	8	14	19	35	40	0.48	0.32	0.37	0.27	0.67	0.73	1.83	1.83
ENSG00000004468	protein_coding	CD38	1.2696	2.36129e-07	3.95798e-05	Yes	317	1064	254	277	761	1834	531	891	1.59	3.21	0.98	0.98	3.79	7.33	2.91	4.25
ENSG00000226751	lncRNA	AF127936.5	1.44163	2.42565e-07	4.0598e-05	Yes	9	25	7	6	18	58	20	24	0.37	0.61	0.22	0.17	0.73	1.89	0.89	0.93
ENSG00000136295	protein_coding	TTYH3	-0.795915	2.50709e-07	4.17441e-05	Yes	604	1927	800	881	476	717	313	327	3.09	5.93	3.16	3.18	2.42	2.93	1.75	1.59
ENSG00000137752	protein_coding	CASP1	0.934038	2.8615e-07	4.66453e-05	Yes	469	1075	351	403	586	1357	701	953	4.88	6.72	2.81	2.95	6.05	11.25	7.96	9.42
ENSG00000062194	protein_coding	GPBP1	0.548183	3.00356e-07	4.85744e-05	Yes	1629	2565	1855	2046	1939	2677	2117	2988	9.84	9.31	8.64	8.71	11.63	12.9	13.96	17.16
ENSG00000175518	protein_coding	UBQLNL	1.12941	3.26655e-07	5.23763e-05	Yes	55	17	33	20	64	28	88	66	0.68	0.13	0.31	0.17	0.78	0.27	1.18	0.77
ENSG00000164342	protein_coding	TLR3	0.915546	3.39426e-07	5.42697e-05	Yes	645	1274	666	970	900	1407	1296	2107	2.94	3.49	2.34	3.12	4.08	5.12	6.46	9.14
ENSG00000143344	protein_coding	RGL1	0.954626	3.40754e-07	5.44433e-05	Yes	544	1378	617	692	987	1955	878	1447	2.91	4.44	2.55	2.61	5.25	8.35	5.13	7.37
ENSG00000132821	protein_coding	VSTM2L	-1.28414	3.55892e-07	5.64616e-05	Yes	34	80	22	523	26	23	9	47	0.49	0.7	0.25	5.34	0.37	0.27	0.14	0.65
ENSG00000106346	protein_coding	USP42	0.589172	3.65044e-07	5.76294e-05	Yes	293	505	357	454	378	531	493	568	1.48	1.54	1.39	1.62	1.9	2.14	2.72	2.73
ENSG00000169871	protein_coding	TRIM56	0.797643	4.00042e-07	6.21956e-05	Yes	3007	4975	3251	3711	3936	5237	4781	8214	7.65	7.6	6.38	6.65	9.94	10.62	13.27	19.86
ENSG00000229677	other	RP11-383F6.1	1.46294	4.06125e-07	6.29142e-05	Yes	6	7	6	7	14	15	18	32	0.31	0.22	0.24	0.25	0.72	0.62	1.01	1.57
XLOC_007860	other	NA	1.35394	4.27011e-07	6.56089e-05	Yes	7	14	9	7	15	30	21	33	0.25	0.3	0.25	0.18	0.53	0.86	0.82	1.12
XLOC_022011	other	NA	1.06642	4.89963e-07	7.38815e-05	Yes	281	129	387	268	436	414	332	915	0.5	0.14	0.53	0.33	0.77	0.59	0.64	1.54
ENSG00000140807	protein_coding	NKD1	0.885305	5.01124e-07	7.54633e-05	Yes	107	162	192	198	196	257	307	285	0.35	0.32	0.49	0.46	0.64	0.68	1.11	0.9
ENSG00000106785	protein_coding	TRIM14	0.829529	5.07349e-07	7.63497e-05	Yes	1876	4855	2786	2551	2852	5224	4027	5094	10.93	16.99	12.52	10.47	16.5	24.27	25.6	28.21
ENSG00000106829	protein_coding	TLE4	0.621478	5.0902e-07	7.64991e-05	Yes	283	481	403	536	395	580	479	658	1.56	1.59	1.71	2.08	2.16	2.55	2.88	3.45
ENSG00000252206	other	RNU7-40P	1.37634	5.11492e-07	7.67681e-05	Yes	7	11	12	6	12	24	28	27	3.11	2.93	4.11	1.88	5.29	8.5	13.57	11.4
ENSG00000088826	protein_coding	SMOX	-1.0042	5.30606e-07	7.93724e-05	Yes	95	161	56	159	51	65	22	37	1.07	1.09	0.49	1.26	0.57	0.58	0.27	0.4
ENSG00000174749	protein_coding	C4orf32	0.649019	5.36703e-07	8.0178e-05	Yes	224	358	206	402	333	504	296	386	0.72	0.69	0.51	0.9	1.06	1.28	1.03	1.17
ENSG00000167207	protein_coding	NOD2	0.950225	5.52585e-07	8.20609e-05	Yes	55	204	53	96	99	250	138	176	0.34	0.75	0.25	0.41	0.6	1.21	0.92	1.02
ENSG00000164188	protein_coding	RANBP3L	1.08448	5.91657e-07	8.71737e-05	Yes	285	509	441	273	481	1114	497	887	2.41	2.58	2.87	1.63	4.04	7.51	4.58	7.13
ENSG00000156587	protein_coding	UBE2L6	1.00165	6.06459e-07	8.90633e-05	Yes	3536	6283	2012	2877	4903	6577	4499	7080	47.55	50.77	20.87	27.26	65.49	70.55	66.05	90.52
ENSG00000109089	protein_coding	CDR2L	-1.2511	6.69497e-07	9.67781e-05	Yes	56	66	69	270	19	37	16	24	0.45	0.32	0.43	1.53	0.15	0.24	0.14	0.18
ENSG00000162614	protein_coding	NEXN	1.13655	7.23625e-07	0.000102981	Yes	53	109	68	127	67	383	105	208	0.44	0.55	0.44	0.75	0.56	2.56	0.96	1.66
ENSG00000181541	protein_coding	MAB21L2	1.3319	7.25075e-07	0.000103122	Yes	39	67	24	103	48	97	218	272	0.4	0.41	0.19	0.74	0.49	0.79	2.44	2.65
ENSG00000140044	protein_coding	JDP2	-0.725775	7.32568e-07	0.000104056	Yes	250	422	360	370	174	237	148	113	1.19	1.21	1.33	1.25	0.83	0.9	0.77	0.51
ENSG00000104951	protein_coding	IL4I1	1.3191	7.51475e-07	0.000106635	Yes	46	99	16	23	79	197	64	145	0.59	0.76	0.16	0.21	1	2.01	0.89	1.76
XLOC_023973	other	NA	1.49334	7.96822e-07	0.000112193	Yes	1	6	2	8	13	21	10	20	0.09	0.31	0.13	0.48	1.11	1.44	0.94	1.63
ENSG00000110848	protein_coding	CD69	1.15435	9.52866e-07	0.000130732	Yes	55	159	30	74	115	286	105	186	0.74	1.28	0.31	0.7	1.53	3.05	1.53	2.37
ENSG00000122783	protein_coding	C7orf49	-0.841826	9.82447e-07	0.000134381	Yes	182	268	215	304	112	127	94	87	2.52	2.23	2.29	2.96	1.54	1.4	1.42	1.14
ENSG00000104549	protein_coding	SQLE	-1.21848	1.07217e-06	0.000145243	Yes	402	1334	289	4050	101	460	199	649	3.56	7.1	1.97	25.26	0.89	3.25	1.92	5.46
XLOC_006114	other	NA	1.35657	1.08327e-06	0.000146427	Yes	33	28	19	24	26	75	82	145	0.51	0.26	0.23	0.26	0.4	0.93	1.39	2.15
ENSG00000185436	protein_coding	IFNLR1	0.899548	1.09298e-06	0.000147441	Yes	457	780	662	683	643	1076	941	1602	2.64	2.71	2.95	2.78	3.69	4.95	5.93	8.79
XLOC_022090	other	NA	1.34535	1.15777e-06	0.000155066	Yes	55	99	34	34	77	81	129	532	0.16	0.18	0.08	0.07	0.23	0.19	0.42	1.5
ENSG00000172819	protein_coding	RARG	-0.96194	1.17136e-06	0.000156793	Yes	133	202	149	299	65	96	55	71	0.97	0.88	0.84	1.53	0.47	0.56	0.44	0.49
ENSG00000169248	protein_coding	CXCL11	1.53194	1.19374e-06	0.000159411	Yes	225	374	40	58	692	973	548	1184	3.35	3.35	0.46	0.61	10.24	11.56	8.91	16.76
ENSG00000198844	protein_coding	ARHGEF15	-0.831803	1.33244e-06	0.000174621	Yes	222	290	234	408	102	164	102	123	1.49	1.17	1.21	1.93	0.68	0.88	0.75	0.78
ENSG00000124226	protein_coding	RNF114	0.409668	1.46083e-06	0.000188594	Yes	1632	2926	1953	2256	1922	2921	1891	2713	18.5	19.93	17.07	18.02	21.64	26.41	23.4	29.23
ENSG00000167470	protein_coding	MIDN	-0.689892	1.47425e-06	0.000190217	Yes	919	1381	1426	1736	542	867	531	704	6.66	6.01	7.97	8.86	3.9	5.01	4.2	4.85
ENSG00000198604	protein_coding	BAZ1A	0.60259	1.5197e-06	0.000194701	Yes	797	1103	779	754	919	1410	805	1183	3.56	2.96	2.69	2.37	4.08	5.03	3.93	5.03
ENSG00000167508	protein_coding	MVD	-1.10883	1.54594e-06	0.000197656	Yes	437	1025	690	6901	207	268	464	1137	6.36	8.97	7.75	70.78	2.99	3.11	7.37	15.74
ENSG00000103966	protein_coding	EHD4	0.827761	1.61052e-06	0.000204866	Yes	315	1211	523	735	465	1158	1095	1315	1.4	3.22	1.79	2.29	2.05	4.09	5.29	5.54
ENSG00000156049	protein_coding	GNA14	0.676971	1.69745e-06	0.000213871	Yes	100	198	164	228	141	315	198	271	1.14	1.36	1.45	1.84	1.6	2.88	2.47	2.95
ENSG00000262061	lncRNA	RP11-1260E13.4	1.09941	1.73956e-06	0.000218688	Yes	37	50	35	28	72	123	39	86	0.46	0.37	0.34	0.25	0.89	1.22	0.53	1.02
ENSG00000268758	other	ADGRE4P	-1.14497	1.81201e-06	0.000226532	Yes	75	227	40	64	19	52	12	35	0.75	1.37	0.31	0.45	0.19	0.42	0.13	0.33
ENSG00000185442	protein_coding	FAM174B	-0.745351	1.87592e-06	0.000233086	Yes	99	115	131	320	62	59	65	96	0.75	0.52	0.76	1.71	0.47	0.36	0.54	0.69
ENSG00000105137	protein_coding	SYDE1	-0.917974	1.99199e-06	0.000244687	Yes	108	196	243	320	85	87	73	72	0.77	0.84	1.34	1.62	0.61	0.5	0.57	0.49
ENSG00000264968	lncRNA	RP11-387H17.4	1.17417	2.0832e-06	0.000253814	Yes	25	23	39	25	36	39	64	120	0.74	0.41	0.89	0.52	1.05	0.92	2.06	3.36
ENSG00000145016	protein_coding	KIAA0226	0.576662	2.11319e-06	0.000257051	Yes	519	861	619	823	756	1264	638	814	1.84	1.83	1.69	2.05	2.66	3.57	2.46	2.74
ENSG00000163872	protein_coding	YEATS2	0.704031	2.20811e-06	0.000267442	Yes	378	787	509	767	617	1042	653	884	1.56	1.95	1.62	2.23	2.53	3.43	2.95	3.47
ENSG00000231187	lncRNA	RP11-38L15.3	1.43101	2.37099e-06	0.000283813	Yes	9	12	6	6	24	25	20	53	0.26	0.21	0.13	0.12	0.68	0.57	0.63	1.44
ENSG00000124782	protein_coding	RREB1	-0.59009	2.48281e-06	0.000294073	Yes	2781	4212	4027	4003	1918	2082	1873	1920	8.57	7.8	9.57	8.69	5.87	5.12	6.3	5.63
ENSG00000168297	protein_coding	PXK	0.724705	2.54294e-06	0.000300248	Yes	296	628	348	668	379	696	517	1110	1.57	2	1.42	2.5	2	2.95	3	5.6
ENSG00000043143	protein_coding	JADE2	0.634688	2.55322e-06	0.000301305	Yes	675	1134	784	1165	909	1451	937	1400	2.61	2.64	2.34	3.18	3.5	4.48	3.96	5.16
ENSG00000106003	protein_coding	LFNG	-1.09417	2.605e-06	0.000306132	Yes	109	213	75	158	25	87	39	38	0.97	1.13	0.51	0.99	0.22	0.62	0.38	0.32
XLOC_049157	other	NA	1.44404	2.77131e-06	0.000321649	Yes	3	12	3	1	21	38	8	11	0.16	0.39	0.13	0.04	1.13	1.65	0.47	0.57
ENSG00000125347	protein_coding	IRF1	1.09386	3.13857e-06	0.000356739	Yes	1785	5846	1265	1617	2761	5223	5336	7319	12.54	24.68	6.86	8	19.27	29.28	40.93	48.89
ENSG00000184113	protein_coding	CLDN5	-0.896293	3.14366e-06	0.000356958	Yes	185	223	199	262	101	108	72	80	1.53	1.11	1.27	1.53	0.83	0.71	0.65	0.63
ENSG00000263506	other	MIR5193	1.50806	3.18661e-06	0.000361107	Yes	2	1	2	2	7	7	10	14	0.71	0.21	0.55	0.5	2.47	1.98	3.88	4.73
ENSG00000117475	protein_coding	BLZF1	0.644293	3.25566e-06	0.000367637	Yes	309	669	431	498	449	776	521	694	2.3	2.99	2.47	2.61	3.32	4.6	4.23	4.91
XLOC_013874	lncRNA	NA	0.971077	3.30742e-06	0.000372175	Yes	34	47	24	60	64	95	24	115	0.36	0.3	0.2	0.45	0.67	0.8	0.28	1.16
ENSG00000184371	protein_coding	CSF1	0.77038	3.52553e-06	0.000391701	Yes	898	1516	757	1079	1026	1889	1309	1927	4.9	4.97	3.19	4.15	5.56	8.23	7.8	10
ENSG00000123933	protein_coding	MXD4	-0.540227	3.55814e-06	0.000394865	Yes	1429	2214	1730	2083	1131	1378	842	804	10.21	9.51	9.54	10.49	8.03	7.86	6.57	5.46
ENSG00000204516	protein_coding	MICB	0.911046	3.58015e-06	0.000397113	Yes	76	277	63	94	141	292	121	198	0.83	1.83	0.53	0.73	1.54	2.56	1.45	2.07
XLOC_032190	other	NA	0.90178	3.59867e-06	0.000398579	Yes	110	107	92	107	170	131	115	262	0.56	0.33	0.36	0.39	0.87	0.54	0.64	1.28
ENSG00000167994	protein_coding	RAB3IL1	-0.83649	3.76972e-06	0.000414669	Yes	241	371	194	270	141	126	81	94	2.63	2.43	1.63	2.08	1.53	1.1	0.97	0.98
XLOC_005598	other	NA	1.09592	3.86445e-06	0.000422818	Yes	48	35	80	54	80	69	98	176	1.78	0.78	2.29	1.41	2.94	2.04	3.96	6.2
ENSG00000115415	protein_coding	STAT1	1.13876	3.92079e-06	0.000427575	Yes	10884	38138	6061	6824	18018	30624	26764	25659	58.7	123.59	25.21	25.93	96.52	131.74	157.57	131.56
ENSG00000101596	protein_coding	SMCHD1	0.707153	3.93883e-06	0.000429081	Yes	1211	2231	1181	1579	1602	2579	1651	2465	3.6	3.98	2.71	3.31	4.73	6.11	5.36	6.96
ENSG00000155363	protein_coding	MOV10	0.529471	4.07258e-06	0.000441304	Yes	2307	4224	2674	2772	2800	4156	2834	4171	14.65	16.11	13.09	12.4	17.66	21.05	19.64	25.17
ENSG00000105538	protein_coding	RASIP1	-0.915079	4.09892e-06	0.000443731	Yes	190	169	144	326	67	107	52	90	1.63	0.87	0.95	1.97	0.57	0.73	0.49	0.73
ENSG00000164867	protein_coding	NOS3	-1.00066	4.44758e-06	0.000475309	Yes	270	312	213	380	87	151	59	124	1.41	0.98	0.86	1.4	0.45	0.63	0.34	0.61
ENSG00000176928	protein_coding	GCNT4	0.888714	5.23516e-06	0.000542741	Yes	62	200	93	439	133	265	230	427	0.32	0.61	0.37	1.58	0.68	1.08	1.28	2.08
ENSG00000203797	protein_coding	DDO	0.774108	5.39892e-06	0.000556794	Yes	381	746	567	391	475	836	833	896	5.08	5.98	5.83	3.67	6.29	8.9	12.13	11.36
ENSG00000114554	protein_coding	PLXNA1	-0.592859	5.48544e-06	0.000562989	Yes	436	1089	374	588	278	500	231	251	1.37	2.05	0.9	1.3	0.87	1.25	0.79	0.75
ENSG00000133574	protein_coding	GIMAP4	0.906022	5.90567e-06	0.000600645	Yes	589	1821	645	757	1073	2233	1032	1328	7.66	14.23	6.47	6.94	13.86	23.16	14.65	16.42
ENSG00000137842	protein_coding	TMEM62	0.634031	5.99123e-06	0.0006068	Yes	398	660	496	654	495	661	742	920	3.65	3.64	3.51	4.23	4.51	4.84	7.43	8.03
ENSG00000272512	lncRNA	RP11-54O7.17	1.05724	6.08894e-06	0.000614568	Yes	18	20	16	62	40	29	43	78	0.25	0.16	0.17	0.6	0.54	0.32	0.64	1.01
ENSG00000051128	protein_coding	HOMER3	-0.893721	6.51146e-06	0.000649071	Yes	104	126	128	159	38	70	47	61	0.96	0.7	0.91	1.03	0.35	0.51	0.47	0.53
ENSG00000264456	other	RP11-848P1.2	-0.875863	6.66079e-06	0.00066045	Yes	62	129	51	65	28	69	16	19	1.06	1.33	0.67	0.78	0.48	0.94	0.3	0.31
ENSG00000116863	protein_coding	ADPRHL2	0.623099	7.02738e-06	0.000692532	Yes	334	564	334	484	410	669	477	620	5.69	5.77	4.39	5.81	6.94	9.09	8.87	10.04
ENSG00000272941	lncRNA	RP11-134L10.1	0.966742	7.72659e-06	0.000744821	Yes	242	637	273	349	292	711	625	947	6.01	9.5	5.23	6.1	7.2	14.08	16.93	22.34
ENSG00000130303	protein_coding	BST2	0.809757	8.02368e-06	0.000766572	Yes	1431	5737	3605	1310	3031	6200	4409	2698	39.91	96.13	77.54	25.74	83.95	137.91	134.22	71.53
ENSG00000078081	protein_coding	LAMP3	1.33456	8.05793e-06	0.000769517	Yes	92	268	55	98	185	349	359	459	0.69	1.21	0.32	0.52	1.38	2.09	2.94	3.27
ENSG00000146425	protein_coding	DYNLT1	0.763636	8.27353e-06	0.000785883	Yes	714	1125	552	694	848	1541	921	1194	6.88	6.51	4.1	4.71	8.12	11.84	9.69	10.94
ENSG00000147443	protein_coding	DOK2	-0.806051	8.3911e-06	0.00079393	Yes	226	539	175	207	119	216	64	90	3.32	4.75	1.98	2.14	1.73	2.53	1.03	1.26
ENSG00000270972	lncRNA	RP11-326C3.15	1.21959	8.43598e-06	0.000796838	Yes	15	9	11	16	12	23	34	49	0.86	0.31	0.49	0.64	0.68	1.05	2.12	2.66
ENSG00000146872	protein_coding	TLK2	0.653946	8.57008e-06	0.000806798	Yes	185	318	250	263	232	334	321	447	1.16	1.2	1.21	1.16	1.44	1.67	2.2	2.66
ENSG00000115525	protein_coding	ST3GAL5	0.668775	8.86339e-06	0.000829557	Yes	493	754	613	683	678	1250	633	919	5.25	4.82	5.03	5.12	7.17	10.62	7.36	9.3
ENSG00000002549	protein_coding	LAP3	0.716315	9.16568e-06	0.000853241	Yes	5173	12769	4285	5236	7428	11231	6289	9217	66.43	98.52	42.44	47.37	94.73	115.04	88.15	112.52
ENSG00000168310	protein_coding	IRF2	0.560864	9.27288e-06	0.000861796	Yes	1047	1865	1474	1251	1255	1937	1494	2171	11.58	12.39	12.57	9.74	13.78	17.08	18.03	22.82
ENSG00000105281	protein_coding	SLC1A5	-0.969266	9.7921e-06	0.000901497	Yes	192	415	214	439	101	155	78	101	1.64	2.13	1.41	2.64	0.86	1.05	0.73	0.82
ENSG00000155313	protein_coding	USP25	0.62781	1.0011e-05	0.00091865	Yes	706	1393	951	1144	1123	1550	1030	1621	3.76	4.45	3.9	4.29	5.93	6.58	5.98	8.2
ENSG00000254965	other	C1DP5	1.28569	1.01904e-05	0.000931691	Yes	4	7	2	6	7	21	19	25	0.3	0.31	0.11	0.31	0.52	1.24	1.54	1.76
ENSG00000013374	protein_coding	NUB1	0.7227	1.04299e-05	0.000948199	Yes	1533	3003	1377	1598	1853	2801	2096	3429	11.69	13.76	8.1	8.58	14.03	17.04	17.45	24.85
ENSG00000179144	protein_coding	GIMAP7	0.930113	1.04847e-05	0.000950808	Yes	266	704	236	315	414	1024	431	632	6.02	9.57	4.12	5.02	9.3	18.48	10.64	13.59
ENSG00000154451	protein_coding	GBP5	1.09605	1.05998e-05	0.000959779	Yes	707	2636	187	384	1318	3928	578	1271	3.91	8.77	0.8	1.5	7.25	17.35	3.49	6.69
XLOC_018451	other	NA	1.16473	1.10886e-05	0.00099754	Yes	7	9	12	11	18	19	26	30	0.37	0.29	0.49	0.41	0.95	0.81	1.52	1.52
ENSG00000101347	protein_coding	SAMHD1	0.924471	1.18933e-05	0.00105527	Yes	2507	6260	2567	2043	3947	6633	3861	5888	14.89	22.34	11.76	8.55	23.29	31.43	25.04	33.25
ENSG00000179094	protein_coding	PER1	-1.02328	1.19459e-05	0.00105951	Yes	4356	7445	4865	5052	2074	1184	3122	1123	22.29	22.89	19.2	18.21	10.54	4.83	17.44	5.46
ENSG00000165259	protein_coding	HDX	1.07802	1.21651e-05	0.00107712	Yes	45	99	52	45	48	100	136	242	0.2	0.27	0.18	0.14	0.21	0.36	0.67	1.03
ENSG00000165030	protein_coding	NFIL3	1.04898	1.2673e-05	0.00111349	Yes	377	273	486	345	623	928	364	1097	5.14	2.24	5.11	3.31	8.43	10.09	5.42	14.21
ENSG00000006638	protein_coding	TBXA2R	-0.72971	1.2755e-05	0.00111981	Yes	147	247	270	264	87	115	115	99	1.6	1.62	2.27	2.03	0.94	1	1.37	1.03
ENSG00000253276	protein_coding	CCDC71L	0.721521	1.28597e-05	0.00112725	Yes	414	554	434	635	396	602	856	1133	2.78	2.24	2.25	3	2.64	3.22	6.27	7.23
ENSG00000175489	protein_coding	LRRC25	-1.01435	1.32881e-05	0.00116029	Yes	122	588	148	149	58	130	32	58	1.44	4.16	1.34	1.24	0.68	1.22	0.41	0.65
ENSG00000151790	protein_coding	TDO2	0.867032	1.3696e-05	0.00118899	Yes	22818	30909	22291	15271	20398	31572	44811	48509	344.17	280.12	259.32	162.27	305.58	379.85	737.81	695.58
XLOC_045173	lncRNA	NA	1.44385	1.49816e-05	0.00128183	Yes	3	3	1	0	4	6	17	11	0.17	0.1	0.04	0	0.22	0.26	1.02	0.58
XLOC_030848	other	NA	0.84751	1.51039e-05	0.00129082	Yes	14	48	35	48	26	65	57	63	1.4	2.89	2.7	3.38	2.58	5.19	6.23	5.99
ENSG00000090924	protein_coding	PLEKHG2	-0.689323	1.53599e-05	0.00130589	Yes	282	547	365	410	150	244	202	177	0.93	1.08	0.92	0.95	0.49	0.64	0.72	0.55
ENSG00000127666	protein_coding	TICAM1	0.607906	1.58184e-05	0.00133668	Yes	323	578	406	503	385	573	628	712	3.43	3.69	3.33	3.76	4.06	4.85	7.28	7.19
ENSG00000148737	protein_coding	TCF7L2	0.471245	1.69338e-05	0.001415	Yes	987	1336	1525	1448	1178	1602	1404	1846	6.46	5.26	7.7	6.68	7.66	8.37	10.04	11.49
XLOC_008536	other	NA	0.972814	1.719e-05	0.00143269	Yes	20	50	20	27	58	101	22	49	0.26	0.39	0.2	0.25	0.75	1.04	0.31	0.6
ENSG00000165617	protein_coding	DACT1	-0.961093	1.72058e-05	0.00143295	Yes	39	93	114	225	26	54	35	42	0.25	0.36	0.57	1.03	0.17	0.28	0.25	0.26
ENSG00000282608	protein_coding	ADORA3	-1.1958	1.74472e-05	0.00144877	Yes	37	118	28	29	11	20	5	3	0.72	1.38	0.42	0.4	0.21	0.31	0.11	0.06
ENSG00000088827	protein_coding	SIGLEC1	1.02516	1.76634e-05	0.00146187	Yes	1286	3651	910	1068	2147	4786	1405	2428	4.63	7.9	2.53	2.71	7.68	13.76	5.53	8.32
XLOC_006169	other	NA	1.45058	1.77626e-05	0.001469	Yes	5	3	6	7	1	17	12	180	0.03	0.01	0.03	0.03	0.01	0.09	0.09	1.12
ENSG00000146409	protein_coding	SLC18B1	0.597582	1.78083e-05	0.00147062	Yes	287	581	475	496	362	636	593	721	3.44	4.19	4.4	4.19	4.31	6.09	7.77	8.23
ENSG00000163328	protein_coding	GPR155	0.646573	1.78027e-05	0.00147062	Yes	631	975	662	562	783	1189	726	960	2.36	2.19	1.91	1.48	2.91	3.54	2.96	3.41
ENSG00000104973	protein_coding	MED25	0.440266	1.7996e-05	0.0014798	Yes	350	663	553	691	504	677	562	688	1.94	2.21	2.37	2.7	2.78	3	3.41	3.63
XLOC_006947	other	NA	1.34845	1.8346e-05	0.001504	Yes	5	4	5	5	13	22	11	29	0.45	0.22	0.35	0.32	1.17	1.59	1.09	2.5
ENSG00000117010	protein_coding	ZNF684	0.864582	1.90745e-05	0.00155579	Yes	361	613	388	615	370	734	750	1619	3.75	3.82	3.11	4.5	3.81	6.08	8.5	15.97
ENSG00000182957	protein_coding	SPATA13	0.607806	1.91622e-05	0.00156012	Yes	2248	3565	2787	3154	2860	3717	3241	5064	6.81	6.49	6.52	6.74	8.61	8.99	10.72	14.59
XLOC_018309	other	NA	1.11111	1.91567e-05	0.00156012	Yes	65	119	30	39	70	121	111	170	2.53	2.78	0.9	1.07	2.7	3.75	4.71	6.28
XLOC_019401	other	NA	1.20203	1.96384e-05	0.00158922	Yes	7	24	12	20	13	24	40	122	0.08	0.16	0.1	0.16	0.15	0.22	0.49	1.3
XLOC_021915	other	NA	0.736347	1.97907e-05	0.00160088	Yes	97	98	127	100	114	153	124	199	8.7	5.28	8.78	6.32	10.15	10.94	12.13	16.96
XLOC_006111	other	NA	1.40699	2.01079e-05	0.00162072	Yes	4	4	1	7	7	13	14	29	0.37	0.22	0.07	0.46	0.65	0.96	1.42	2.56
ENSG00000133794	protein_coding	ARNTL	1.26897	2.03735e-05	0.00163865	Yes	144	214	311	374	362	758	203	1782	1.17	1.04	1.95	2.14	2.92	4.9	1.8	13.74
ENSG00000065060	protein_coding	UHRF1BP1	0.804085	2.05458e-05	0.00165011	Yes	613	1341	826	724	906	1403	1190	1507	1.78	2.33	1.85	1.48	2.61	3.24	3.76	4.15
ENSG00000104972	protein_coding	LILRB1	1.092	2.0888e-05	0.00167342	Yes	184	734	155	148	420	965	291	521	1.47	3.51	0.95	0.83	3.32	6.13	2.53	3.94
ENSG00000196954	protein_coding	CASP4	0.593499	2.10134e-05	0.00168227	Yes	751	1253	590	685	820	1435	761	1089	9.44	9.47	5.72	6.07	10.24	14.39	10.45	13.02
ENSG00000204261	lncRNA	PSMB8-AS1	0.885496	2.10541e-05	0.00168493	Yes	575	730	241	281	564	734	609	880	9.2	7.01	2.97	3.17	8.96	9.36	10.63	13.38
ENSG00000122257	protein_coding	RBBP6	0.611541	2.17712e-05	0.00172658	Yes	1600	2722	1940	1955	1765	2571	2489	3820	6.3	6.44	5.89	5.42	6.9	8.07	10.69	14.29
ENSG00000255987	other	TOMM20P2	1.33979	2.19735e-05	0.00173834	Yes	3	11	4	4	8	28	4	10	0.2	0.45	0.21	0.19	0.54	1.51	0.29	0.64
ENSG00000137947	protein_coding	GTF2B	0.550353	2.21595e-05	0.00175069	Yes	388	654	448	424	499	705	520	585	8.16	8.27	7.27	6.28	10.42	11.83	11.94	11.7
ENSG00000114019	protein_coding	AMOTL2	0.585712	2.2265e-05	0.00175687	Yes	882	1115	1322	1335	923	1283	1600	2133	4.66	3.54	5.38	4.96	4.84	5.4	9.22	10.7
ENSG00000100336	protein_coding	APOL4	1.13179	2.26743e-05	0.00178541	Yes	96	330	36	88	173	504	106	414	0.68	1.41	0.2	0.44	1.22	2.86	0.82	2.8
ENSG00000138785	protein_coding	INTS12	0.709435	2.28987e-05	0.0017968	Yes	440	520	365	363	440	597	609	704	3.42	2.43	2.19	1.99	3.4	3.7	5.17	5.2
XLOC_005599	other	NA	1.08339	2.30373e-05	0.00180642	Yes	17	12	35	28	25	27	47	74	1.69	0.72	2.68	1.96	2.47	2.14	5.1	6.99
ENSG00000229474	protein_coding	PATL2	0.971352	2.30713e-05	0.00180846	Yes	266	298	85	106	251	378	185	435	3.13	2.11	0.77	0.88	2.93	3.55	2.38	4.87
ENSG00000114127	protein_coding	XRN1	0.649377	2.32804e-05	0.00181852	Yes	1805	3307	2942	2635	2534	3681	3244	4371	4.71	5.19	5.92	4.84	6.57	7.66	9.24	10.84
ENSG00000132669	protein_coding	RIN2	0.67711	2.35421e-05	0.00183578	Yes	357	508	386	567	500	858	460	638	2.25	1.93	1.88	2.52	3.13	4.32	3.17	3.83
ENSG00000176920	protein_coding	FUT2	-1.45729	2.39852e-05	0.00186323	Yes	0	0	2	217	0	0	0	1	0	0	0.01	1.39	0	0	0	0.01
ENSG00000099875	protein_coding	MKNK2	-0.563368	2.40428e-05	0.00186643	Yes	3820	4967	6073	6639	3146	3323	2688	2236	25.51	19.93	31.27	31.23	20.86	17.7	19.59	14.19
ENSG00000144837	protein_coding	PLA1A	0.82039	2.4437e-05	0.00189376	Yes	728	831	1203	519	1077	1273	1142	1362	10.15	6.96	12.94	5.1	14.92	14.16	17.38	18.05
ENSG00000117226	protein_coding	GBP3	0.64949	2.50376e-05	0.00192837	Yes	1189	380	1020	1546	1632	495	1174	2243	10.66	2.05	7.05	9.76	14.53	3.54	11.49	19.12
ENSG00000267519	lncRNA	CTD-3252C9.4	-0.874556	2.53612e-05	0.00194663	Yes	90	124	70	139	36	64	41	29	1.44	1.2	0.87	1.57	0.57	0.82	0.72	0.44
ENSG00000178175	protein_coding	ZNF366	1.16077	3.05569e-05	0.00225923	Yes	28	90	51	53	89	153	112	154	0.2	0.39	0.28	0.27	0.63	0.87	0.87	1.05
ENSG00000278690	lncRNA	RP11-104J23.2	1.01227	3.0998e-05	0.00228668	Yes	8	21	22	12	23	54	22	31	0.59	0.92	1.24	0.62	1.67	3.15	1.76	2.16
ENSG00000110446	protein_coding	SLC15A3	0.84174	3.17688e-05	0.00233199	Yes	509	1160	406	487	717	1105	613	1113	6.45	8.83	3.97	4.35	9.03	11.17	8.48	13.41
XLOC_008535	other	NA	1.23022	3.21335e-05	0.00235646	Yes	7	13	6	9	18	43	7	22	0.3	0.34	0.2	0.27	0.77	1.48	0.33	0.9
ENSG00000229754	other	CXCR2P1	1.0601	3.21464e-05	0.00235663	Yes	389	1547	273	207	782	1855	358	586	4.42	10.55	2.39	1.66	8.82	16.8	4.44	6.32
ENSG00000143171	protein_coding	RXRG	1.03629	3.39349e-05	0.00246449	Yes	17	15	23	108	17	33	33	224	0.21	0.11	0.22	0.96	0.21	0.33	0.45	2.68
ENSG00000118689	protein_coding	FOXO3	-0.522718	3.53141e-05	0.00254741	Yes	1093	1680	1849	1944	897	895	977	773	4.02	3.72	5.25	5.04	3.28	2.63	3.93	2.7
ENSG00000132481	protein_coding	TRIM47	-0.751224	3.69216e-05	0.00264642	Yes	146	268	133	504	91	162	72	118	1.53	1.68	1.07	3.71	0.95	1.35	0.82	1.17
ENSG00000142677	protein_coding	IL22RA1	0.763222	3.70914e-05	0.00265759	Yes	226	381	306	606	269	415	606	1073	2.3	2.32	2.4	4.34	2.71	3.36	6.72	10.36
ENSG00000274536	lncRNA	RP6-159A1.4	-1.03164	3.72978e-05	0.00266816	Yes	54	109	52	52	13	36	19	21	0.9	1.09	0.67	0.61	0.22	0.48	0.35	0.33
ENSG00000213500	other	LAP3P2	0.729595	3.7927e-05	0.00270557	Yes	659	1767	531	609	929	1474	788	1204	12.88	20.75	8	8.39	18.03	22.98	16.81	22.37
ENSG00000144136	protein_coding	SLC20A1	-0.579597	3.80522e-05	0.00271193	Yes	1306	2287	916	1375	787	1212	551	600	9.64	10.15	5.22	7.15	5.77	7.14	4.44	4.21
ENSG00000068323	protein_coding	TFE3	-0.291123	3.82569e-05	0.00272479	Yes	797	1407	1054	1280	683	947	608	735	6.63	7.03	6.76	7.5	5.64	6.29	5.52	5.81
ENSG00000161847	protein_coding	RAVER1	-0.569712	3.84524e-05	0.00273589	Yes	484	678	669	877	371	405	333	306	3.73	3.14	3.98	4.77	2.84	2.49	2.8	2.24
XLOC_052342	other	NA	0.815686	4.04297e-05	0.00284447	Yes	453	457	446	379	485	471	829	1057	1.23	0.75	0.94	0.73	1.31	1.02	2.46	2.73
ENSG00000102081	protein_coding	FMR1	0.484972	4.09059e-05	0.0028715	Yes	2563	3802	3194	3192	3145	3720	3387	4289	11.13	9.92	10.7	9.77	13.57	12.89	16.06	17.71
ENSG00000125952	protein_coding	MAX	0.441736	4.09572e-05	0.00287227	Yes	946	1712	988	1325	1168	1780	980	1560	6.55	7.12	5.27	6.46	8.03	9.82	7.4	10.26
ENSG00000130813	protein_coding	C19orf66	0.607556	4.3541e-05	0.00302185	Yes	4138	5622	3593	4670	3958	6209	5466	7218	46.53	37.99	31.16	37	44.21	55.69	67.1	77.16
XLOC_034053	lncRNA	NA	1.17998	4.37468e-05	0.00303423	Yes	9	7	6	8	15	11	21	29	0.49	0.23	0.25	0.3	0.8	0.47	1.24	1.49
ENSG00000092098	protein_coding	RNF31	0.487272	4.46091e-05	0.00308174	Yes	1144	1728	1435	1637	1272	1791	1744	2025	8.02	7.28	7.76	8.08	8.86	10.01	13.34	13.49
ENSG00000100225	protein_coding	FBXO7	0.421208	4.46984e-05	0.00308507	Yes	3498	4091	4524	4285	4168	5126	3491	5361	36.52	25.66	36.43	31.51	43.22	42.69	39.78	53.21
ENSG00000100596	protein_coding	SPTLC2	0.66521	4.51315e-05	0.00310957	Yes	484	1278	746	1035	871	1475	899	1223	1.6	2.54	1.91	2.42	2.87	3.9	3.25	3.85
XLOC_030846	other	NA	0.847805	4.54156e-05	0.00312478	Yes	28	82	53	69	46	69	100	132	1.66	2.92	2.42	2.88	2.7	3.26	6.46	7.43
ENSG00000038210	protein_coding	PI4K2B	0.516996	4.5475e-05	0.00312621	Yes	2056	3468	3290	2662	2690	3236	3303	4204	16.5	16.73	20.37	15.05	21.45	20.72	28.94	32.08
ENSG00000164054	protein_coding	SHISA5	0.61873	4.61514e-05	0.00316288	Yes	3200	5476	3688	3745	4492	5985	4021	5493	26.43	27.18	23.5	21.79	36.86	39.44	36.26	43.14
ENSG00000106100	protein_coding	NOD1	0.577577	4.80527e-05	0.00326654	Yes	180	290	183	288	209	345	277	318	1.06	1.03	0.83	1.2	1.23	1.63	1.79	1.79
ENSG00000137275	protein_coding	RIPK1	0.44946	4.93634e-05	0.00333951	Yes	1302	2212	1723	1945	1549	2561	1724	2199	8.89	9.07	9.07	9.36	10.5	13.95	12.85	14.27
XLOC_005622	other	NA	1.01144	5.14724e-05	0.00344803	Yes	10	20	14	16	25	25	27	34	0.75	0.9	0.81	0.84	1.85	1.49	2.2	2.41
XLOC_045350	other	NA	0.79827	5.17153e-05	0.00346326	Yes	507	1269	475	657	746	1716	696	1169	2.72	4.09	1.97	2.48	3.98	7.35	4.08	5.97
ENSG00000142920	protein_coding	AZIN2	0.824412	5.24386e-05	0.00350423	Yes	48	34	32	44	52	61	59	91	0.56	0.24	0.29	0.36	0.6	0.57	0.75	1.01
ENSG00000112763	protein_coding	BTN2A1	0.540179	5.59273e-05	0.00368484	Yes	630	1035	494	597	667	985	717	853	4.86	4.79	2.94	3.24	5.11	6.06	6.03	6.25
ENSG00000115648	protein_coding	MLPH	-0.493008	5.59275e-05	0.00368484	Yes	807	1075	925	1678	715	715	428	602	5.11	4.09	4.52	7.48	4.5	3.61	2.96	3.62
XLOC_027894	other	NA	-1.33179	5.70548e-05	0.00374841	Yes	36	132	23	25	5	9	12	2	1.95	4.29	0.96	0.95	0.27	0.39	0.71	0.1
ENSG00000099992	protein_coding	TBC1D10A	-0.473371	5.7471e-05	0.00376806	Yes	385	442	464	543	291	331	186	253	4.74	3.27	4.41	4.71	3.56	3.25	2.5	2.96
ENSG00000163823	protein_coding	CCR1	1.03566	5.80771e-05	0.00380006	Yes	140	662	152	129	314	810	206	316	1.46	4.14	1.22	0.95	3.25	6.72	2.34	3.13
XLOC_003309	other	NA	1.25987	5.84095e-05	0.00381959	Yes	5	16	3	11	11	22	23	47	0.19	0.36	0.09	0.29	0.41	0.66	0.95	1.69
ENSG00000237276	other	ANO7P1	0.773331	5.92056e-05	0.00386492	Yes	157	110	65	85	134	162	94	196	2.24	0.94	0.72	0.86	1.9	1.85	1.47	2.66
ENSG00000267648	other	RP11-686D22.3	0.883574	5.96191e-05	0.00388516	Yes	16	30	17	26	38	51	25	36	0.52	0.59	0.43	0.6	1.23	1.33	0.89	1.12
ENSG00000112972	protein_coding	HMGCS1	-1.13019	5.9938e-05	0.0039003	Yes	5330	13711	6342	54989	2541	4569	3848	6084	40.63	62.8	37.28	295.29	19.24	27.78	32.02	44.09
XLOC_024502	other	NA	1.02553	6.03463e-05	0.00392409	Yes	15	15	13	16	17	21	25	50	0.37	0.22	0.25	0.28	0.42	0.42	0.68	1.18
ENSG00000115221	protein_coding	ITGB6	-1.37791	6.15977e-05	0.0039933	Yes	2	6	2	286	0	4	0	4	0.01	0.02	0.01	1.22	0	0.02	0	0.02
ENSG00000114455	protein_coding	HHLA2	-1.41582	6.23718e-05	0.00403536	Yes	0	2	1	362	0	2	1	0	0	0.01	0.01	2	0	0.01	0.01	0
ENSG00000124253	protein_coding	PCK1	0.888579	6.27023e-05	0.00405325	Yes	18687	37674	22390	51060	41004	58943	21336	61687	122.33	148.18	113.04	235.47	266.6	307.78	152.46	383.89
ENSG00000104081	protein_coding	BMF	-0.726571	6.50545e-05	0.0041706	Yes	315	621	384	438	232	360	148	125	1.71	2.03	1.61	1.68	1.25	1.56	0.88	0.65
ENSG00000164128	protein_coding	NPY1R	0.722134	6.54539e-05	0.00419157	Yes	452	640	660	585	663	985	696	1025	3.07	2.61	3.46	2.8	4.48	5.34	5.17	6.62
ENSG00000093009	protein_coding	CDC45	-1.25427	6.67861e-05	0.00425256	Yes	45	259	31	7	15	14	11	5	0.56	1.94	0.3	0.06	0.19	0.14	0.15	0.06
ENSG00000279419	other	RP5-907C10.3	0.972299	6.90905e-05	0.00437088	Yes	56	46	76	39	74	61	90	167	0.59	0.29	0.62	0.29	0.77	0.51	1.03	1.67
ENSG00000075618	protein_coding	FSCN1	-0.814026	6.91489e-05	0.00437335	Yes	294	530	533	734	200	215	192	228	2.53	2.74	3.53	4.44	1.71	1.47	1.8	1.86
ENSG00000152689	protein_coding	RASGRP3	0.767446	7.22148e-05	0.00452281	Yes	263	503	234	347	380	687	389	473	1.31	1.51	0.9	1.22	1.89	2.74	2.12	2.25
XLOC_013692	lncRNA	NA	0.99305	7.23777e-05	0.00453175	Yes	171	60	342	210	370	184	355	462	0.6	0.13	0.93	0.52	1.3	0.52	1.37	1.55
XLOC_049160	other	NA	1.19199	7.27311e-05	0.0045463	Yes	5	12	3	1	12	27	14	12	0.45	0.64	0.21	0.06	1.07	1.92	1.37	1.02
ENSG00000149782	protein_coding	PLCB3	-0.513528	7.34566e-05	0.00458021	Yes	361	562	405	546	257	324	204	249	2.12	1.98	1.83	2.26	1.5	1.52	1.31	1.39
ENSG00000261685	lncRNA	RP11-401P9.4	0.817637	7.48851e-05	0.0046564	Yes	60	87	68	90	100	111	109	168	0.5	0.43	0.43	0.52	0.82	0.73	0.98	1.32
XLOC_005620	other	NA	1.03052	7.8714e-05	0.00483443	Yes	7	20	20	15	11	23	41	43	0.31	0.54	0.69	0.47	0.49	0.82	2	1.83
ENSG00000156232	protein_coding	WHAMM	0.418561	7.91862e-05	0.00485663	Yes	448	576	390	474	461	668	422	525	2.5	1.93	1.68	1.86	2.55	2.97	2.57	2.78
ENSG00000135605	protein_coding	TEC	0.573944	8.1012e-05	0.00495127	Yes	108	163	194	169	157	201	169	247	0.83	0.75	1.15	0.92	1.2	1.24	1.42	1.81
ENSG00000146094	protein_coding	DOK3	-0.718689	8.33168e-05	0.00506901	Yes	115	379	113	186	70	145	48	86	0.84	1.66	0.64	0.96	0.51	0.85	0.38	0.6
ENSG00000140280	protein_coding	LYSMD2	0.599162	8.36933e-05	0.00508617	Yes	221	315	235	275	240	455	280	387	3.03	2.59	2.48	2.65	3.27	4.97	4.19	5.04
ENSG00000171115	protein_coding	GIMAP8	0.874935	8.41847e-05	0.00511189	Yes	527	1398	746	861	1075	1825	1040	1443	3.58	5.7	3.91	4.12	7.25	9.89	7.71	9.32
ENSG00000205302	protein_coding	SNX2	0.43673	8.70937e-05	0.00525595	Yes	1069	2050	1326	1464	1391	2098	1336	1648	11.33	13.06	10.84	10.93	14.64	17.74	15.46	16.61
ENSG00000112308	protein_coding	C6orf62	0.393087	8.98527e-05	0.00539068	Yes	5271	8782	7112	7530	6339	8958	6931	8219	36.23	36.27	37.71	36.47	43.28	49.12	52.01	53.71
ENSG00000151694	protein_coding	ADAM17	0.41936	9.09882e-05	0.00544423	Yes	375	576	433	557	465	762	405	517	2.05	1.89	1.82	2.14	2.52	3.32	2.41	2.68
ENSG00000116663	protein_coding	FBXO6	0.643589	9.83498e-05	0.00580158	Yes	342	566	415	377	446	713	420	678	6.39	6.36	5.98	4.97	8.28	10.63	8.57	12.05
ENSG00000168067	protein_coding	MAP4K2	-0.450686	9.86014e-05	0.00580882	Yes	281	597	370	468	216	372	175	242	1.11	1.42	1.13	1.31	0.85	1.17	0.76	0.91
ENSG00000132510	protein_coding	KDM6B	-0.592826	9.90656e-05	0.0058255	Yes	780	1364	1307	1293	672	912	573	370	3.3	3.47	4.27	3.86	2.83	3.08	2.65	1.49
ENSG00000171408	protein_coding	PDE7B	-0.885423	9.92053e-05	0.00582915	Yes	409	791	984	407	251	317	180	169	1.95	2.27	3.63	1.37	1.19	1.21	0.94	0.77
ENSG00000166889	protein_coding	PATL1	0.515676	0.000100941	0.00591111	Yes	1856	3411	2546	1972	2435	3088	2627	3067	12.95	14.3	13.7	9.7	16.88	17.19	20.01	20.35
ENSG00000229873	lncRNA	OGFR-AS1	0.809409	0.000101641	0.00594282	Yes	49	63	53	63	60	76	78	180	2.08	1.61	1.74	1.89	2.54	2.58	3.62	7.28
ENSG00000186594	lncRNA	MIR22HG	-0.574204	0.000102071	0.0059633	Yes	791	1480	1003	855	487	1082	417	388	7.82	8.79	7.65	5.95	4.78	8.53	4.5	3.65
ENSG00000198355	protein_coding	PIM3	0.706824	0.000103063	0.00601192	Yes	890	869	1036	1157	881	1311	1452	2100	10.68	6.26	9.58	9.78	10.5	12.54	19.01	23.95
ENSG00000164164	protein_coding	OTUD4	0.494886	0.000104582	0.00608475	Yes	1482	2185	1908	1874	1821	2227	2018	2515	5.35	4.74	5.32	4.77	6.53	6.42	7.96	8.64
ENSG00000099860	protein_coding	GADD45B	0.733428	0.000107392	0.00621775	Yes	536	828	561	479	550	951	1060	906	9.04	8.4	7.3	5.69	9.22	12.8	19.53	14.53
ENSG00000067082	protein_coding	KLF6	0.677264	0.000108466	0.00625444	Yes	912	2471	1446	2078	1534	2288	2436	2590	4.34	7.06	5.3	6.96	7.24	8.68	12.64	11.71
ENSG00000127311	protein_coding	HELB	0.657249	0.000113627	0.00651015	Yes	340	671	409	353	467	933	404	557	0.75	0.89	0.7	0.55	1.02	1.64	0.97	1.17
ENSG00000188042	protein_coding	ARL4C	0.688721	0.00011374	0.00651497	Yes	308	822	261	492	511	1161	390	511	2.18	3.5	1.43	2.45	3.59	6.56	3.01	3.44
ENSG00000135723	protein_coding	FHOD1	-0.711326	0.000114219	0.00653906	Yes	140	285	145	345	82	143	70	121	1	1.22	0.8	1.73	0.58	0.81	0.54	0.82
ENSG00000235750	protein_coding	KIAA0040	0.569086	0.000114345	0.00654254	Yes	557	1149	834	846	827	1362	988	928	3.4	4.22	3.93	3.64	5.02	6.64	6.59	5.39
ENSG00000160326	protein_coding	SLC2A6	-0.697212	0.000116475	0.00665027	Yes	103	294	98	189	65	131	41	94	1.12	1.92	0.82	1.45	0.7	1.14	0.49	0.97
ENSG00000155158	protein_coding	TTC39B	0.795097	0.000119759	0.00680092	Yes	653	947	594	1118	913	883	979	2646	1.58	1.38	1.11	1.91	2.2	1.71	2.59	6.09
ENSG00000138092	protein_coding	CENPO	-0.653904	0.000120399	0.0068287	Yes	162	352	211	235	126	168	89	83	1.05	1.36	1.05	1.07	0.81	0.86	0.63	0.51
ENSG00000117461	protein_coding	PIK3R3	0.795195	0.000120915	0.00685278	Yes	304	817	289	369	378	914	444	908	1.45	2.35	1.07	1.24	1.79	3.48	2.32	4.12
ENSG00000215284	other	RP11-198M15.1	0.544741	0.000121641	0.00688354	Yes	92	188	115	122	139	182	116	173	3.99	4.9	3.85	3.73	5.99	6.3	5.49	7.14
ENSG00000071246	protein_coding	VASH1	-0.713339	0.000123717	0.00697819	Yes	413	836	432	560	265	361	214	222	2.15	2.62	1.74	2.06	1.37	1.5	1.22	1.1
ENSG00000183963	protein_coding	SMTN	-0.709077	0.000125102	0.00704572	Yes	418	677	538	876	288	354	224	238	2.39	2.33	2.37	3.53	1.64	1.61	1.4	1.29
ENSG00000180628	protein_coding	PCGF5	0.516408	0.000125088	0.00704572	Yes	1985	3145	2880	2889	2785	3125	2795	3966	7.76	7.39	8.69	7.96	10.82	9.75	11.93	14.75
ENSG00000234127	protein_coding	TRIM26	0.424258	0.000126572	0.00711354	Yes	2102	3514	3653	3392	2443	3726	3623	4037	16.88	16.95	22.62	19.19	19.48	23.86	31.76	30.82
XLOC_050323	other	NA	1.30293	0.000127885	0.00717202	Yes	4	2	1	1	8	9	7	5	0.64	0.19	0.12	0.11	1.26	1.14	1.21	0.75
ENSG00000070190	protein_coding	DAPP1	0.908058	0.000129659	0.00724083	Yes	57	173	56	111	144	256	139	140	0.55	1	0.42	0.75	1.38	1.96	1.46	1.28
ENSG00000108669	protein_coding	CYTH1	0.39867	0.000130108	0.00726055	Yes	1978	2531	2944	2849	2691	2838	2385	3064	12.18	9.37	13.99	12.36	16.46	13.95	16.04	17.94
ENSG00000204267	protein_coding	TAP2	0.806136	0.000131065	0.00729772	Yes	1592	4918	1304	1423	2710	3606	2451	2954	7.33	13.6	4.63	4.61	12.39	13.24	12.31	12.92
ENSG00000039523	protein_coding	FAM65A	-0.406888	0.00013153	0.00731629	Yes	827	1386	1230	1579	716	894	655	717	4	4.02	4.58	5.38	3.44	3.45	3.45	3.29
XLOC_038309	other	NA	0.905027	0.000133145	0.00739339	Yes	24	26	42	34	51	57	43	70	0.72	0.47	0.97	0.71	1.51	1.36	1.4	1.98
ENSG00000136560	protein_coding	TANK	0.380054	0.000133602	0.00741694	Yes	848	1355	1228	1160	1074	1605	1008	1215	8.15	7.83	9.11	7.86	10.26	12.31	10.58	11.11
ENSG00000171617	protein_coding	ENC1	0.489725	0.000135026	0.00747573	Yes	932	1375	1729	1697	1226	2249	1560	1569	4.62	4.1	6.62	5.93	6.04	8.9	8.45	7.4
ENSG00000113441	protein_coding	LNPEP	0.582245	0.000136645	0.00754122	Yes	865	2258	1232	1574	1267	2050	1589	2169	1.88	2.95	2.06	2.41	2.73	3.55	3.77	4.48
XLOC_034831	other	NA	0.678935	0.000138059	0.00759693	Yes	73	65	272	232	88	98	290	456	0.32	0.17	0.93	0.72	0.39	0.35	1.4	1.92
ENSG00000153898	protein_coding	MCOLN2	0.820131	0.000139298	0.00765202	Yes	93	219	48	74	152	338	99	96	0.89	1.26	0.35	0.5	1.44	2.57	1.03	0.87
ENSG00000079263	protein_coding	SP140	0.933777	0.000139364	0.0076538	Yes	59	207	34	109	110	289	105	173	0.42	0.88	0.19	0.54	0.77	1.63	0.81	1.17
ENSG00000128250	protein_coding	RFPL1	1.12373	0.000139626	0.00766445	Yes	38	36	37	13	44	68	82	48	0.72	0.41	0.54	0.17	0.83	1.03	1.7	0.87
ENSG00000180061	protein_coding	TMEM150B	1.01691	0.000140816	0.00770539	Yes	24	95	22	21	38	158	28	71	0.69	1.65	0.49	0.43	1.09	3.65	0.88	1.95
ENSG00000028137	protein_coding	TNFRSF1B	-0.631962	0.000142387	0.00776003	Yes	1014	2588	948	1394	748	989	495	559	7.88	12.08	5.68	7.63	5.77	6.13	4.2	4.13
ENSG00000096968	protein_coding	JAK2	0.687915	0.000143336	0.00780533	Yes	395	907	346	511	583	944	506	768	2.12	2.93	1.43	1.94	3.11	4.05	2.97	3.93
ENSG00000110921	protein_coding	MVK	-0.733042	0.00014461	0.00785952	Yes	1128	1720	836	1760	584	640	640	669	10.23	9.37	5.85	11.25	5.26	4.63	6.34	5.77
ENSG00000105516	protein_coding	DBP	-0.928488	0.000148875	0.00805729	Yes	945	910	996	841	537	233	527	285	9.34	5.4	7.59	5.86	5.27	1.84	5.69	2.68
ENSG00000165806	protein_coding	CASP7	0.529085	0.000151183	0.00816553	Yes	774	1547	879	746	774	1438	1185	1209	7.12	8.55	6.23	4.83	7.07	10.55	11.89	10.57
XLOC_040328	other	NA	0.88564	0.000155732	0.00833331	Yes	55	151	66	67	102	260	80	152	0.53	0.87	0.49	0.45	0.97	1.99	0.84	1.39
ENSG00000243335	protein_coding	KCTD7	-0.464675	0.000157675	0.00841874	Yes	398	646	463	538	297	428	244	232	2.32	2.26	2.08	2.21	1.72	1.99	1.55	1.29
ENSG00000142396	lncRNA	ERVK3-1	0.417404	0.000158487	0.00844666	Yes	795	1215	860	961	759	1298	1010	1168	4.5	4.13	3.75	3.83	4.26	5.86	6.24	6.28
ENSG00000166348	protein_coding	USP54	-0.471233	0.000163021	0.00862675	Yes	230	286	296	351	169	176	159	149	0.98	0.73	0.97	1.06	0.72	0.6	0.74	0.6
ENSG00000120318	protein_coding	ARAP3	-0.649599	0.000164216	0.00867073	Yes	285	365	306	541	187	178	170	175	1.44	1.11	1.2	1.93	0.94	0.72	0.94	0.84
ENSG00000115504	protein_coding	EHBP1	0.48586	0.000164201	0.00867073	Yes	1949	3134	2719	3057	2465	3467	3038	3601	9.85	9.52	10.6	10.89	12.37	13.98	16.76	17.3
ENSG00000141098	protein_coding	GFOD2	-0.490371	0.00016796	0.00881185	Yes	1249	2053	2358	2431	829	1190	1543	973	4.9	4.84	7.14	6.72	3.23	3.72	6.61	3.63
ENSG00000067064	protein_coding	IDI1	-0.821645	0.000171003	0.00892163	Yes	2136	5486	2810	9978	1207	1968	2013	2693	20.34	31.39	20.64	66.94	11.42	14.95	20.93	24.38
ENSG00000134318	protein_coding	ROCK2	0.477063	0.000173867	0.00904801	Yes	1103	1709	1790	1688	1414	1669	1727	2410	3.57	3.33	4.47	3.85	4.55	4.31	6.11	7.42
ENSG00000047365	protein_coding	ARAP2	0.588797	0.000174111	0.00905859	Yes	503	1131	475	773	622	1125	711	1005	1.81	2.45	1.32	1.96	2.23	3.23	2.8	3.44
ENSG00000170542	protein_coding	SERPINB9	0.609316	0.000175187	0.00911035	Yes	389	1051	572	726	559	1384	663	950	2.68	4.36	3.04	3.53	3.83	7.62	4.99	6.23
ENSG00000187741	protein_coding	FANCA	0.912882	0.000176284	0.00914843	Yes	279	917	373	462	280	650	1207	1861	1.22	2.41	1.26	1.42	1.21	2.26	5.75	7.72
XLOC_013812	lncRNA	NA	1.12538	0.000177188	0.00918896	Yes	33	28	41	52	68	64	31	125	0.34	0.17	0.32	0.37	0.69	0.52	0.35	1.21
ENSG00000141084	protein_coding	RANBP10	-0.447085	0.000188202	0.00961409	Yes	2508	3718	3464	3972	1961	2275	1838	1758	13.07	11.64	13.92	14.58	10.15	9.45	10.45	8.71
XLOC_038371	lncRNA	NA	0.921038	0.000188695	0.00963489	Yes	43	55	33	52	56	78	80	125	0.55	0.42	0.32	0.46	0.71	0.79	1.11	1.51
ENSG00000140853	protein_coding	NLRC5	0.839821	0.000199768	0.010086	Yes	1776	4262	833	1231	1925	3705	2189	3407	6.91	9.96	2.5	3.37	7.44	11.49	9.29	12.6
ENSG00000131203	protein_coding	IDO1	0.982554	0.000199916	0.0100891	Yes	113	199	41	59	195	354	120	218	1.22	1.29	0.34	0.45	2.09	3.05	1.41	2.24
ENSG00000100100	protein_coding	PIK3IP1	-0.863549	0.000204779	0.0102654	Yes	274	849	302	675	204	325	153	128	2.76	5.14	2.35	4.8	2.04	2.61	1.68	1.23
XLOC_015294	other	NA	1.0446	0.000205456	0.0102801	Yes	5	6	11	7	9	16	19	33	0.17	0.13	0.3	0.17	0.31	0.45	0.72	1.1
ENSG00000157514	protein_coding	TSC22D3	-0.82244	0.000207349	0.010339	Yes	1358	1618	1545	2145	566	540	919	565	8.1	5.8	7.1	9.01	3.35	2.57	5.98	3.2
ENSG00000176845	protein_coding	METRNL	-0.718024	0.000207903	0.010362	Yes	69	174	99	135	43	76	38	56	0.78	1.18	0.87	1.08	0.48	0.69	0.47	0.6
ENSG00000204264	protein_coding	PSMB8	0.636809	0.000208288	0.0103743	Yes	2626	4435	1766	1557	3036	3947	2477	3145	48.17	48.89	24.99	20.12	55.32	57.76	49.6	54.85
ENSG00000076053	protein_coding	RBM7	0.4518	0.000208872	0.0103898	Yes	669	1040	932	772	813	1114	846	1062	2.52	2.35	2.71	2.05	3.04	3.34	3.48	3.8
ENSG00000189320	protein_coding	FAM180A	-0.601952	0.000216667	0.0106795	Yes	125	266	234	187	75	130	123	84	1.88	2.4	2.71	1.98	1.12	1.56	2.02	1.2
ENSG00000139352	protein_coding	ASCL1	-1.05961	0.000219978	0.0108169	Yes	0	165	0	96	0	25	0	25	0	1.14	0	0.78	0	0.23	0	0.27
ENSG00000188811	protein_coding	NHLRC3	0.351818	0.000221673	0.0108822	Yes	1265	1728	1579	1879	1416	1987	1419	1912	10.11	8.3	9.73	10.58	11.24	12.67	12.38	14.53
ENSG00000145287	protein_coding	PLAC8	0.863577	0.000221933	0.0108902	Yes	150	589	202	129	243	652	228	326	1.11	2.61	1.15	0.67	1.78	3.84	1.84	2.29
ENSG00000202533	other	Y_RNA	0.840609	0.000221895	0.0108902	Yes	20	51	24	22	32	47	37	64	5.12	7.84	4.74	3.97	8.14	9.6	10.34	15.58
ENSG00000126947	protein_coding	ARMCX1	0.722055	0.000223825	0.0109616	Yes	98	134	93	178	133	247	126	196	1.3	1.07	0.95	1.66	1.75	2.62	1.83	2.47
ENSG00000232912	lncRNA	RP5-1115A15.1	0.947769	0.000230788	0.0112415	Yes	15	12	7	9	21	22	23	19	0.61	0.29	0.22	0.26	0.84	0.71	1.02	0.73
ENSG00000176971	protein_coding	FIBIN	-0.894741	0.000233028	0.0113261	Yes	58	120	67	141	30	69	31	22	0.85	1.06	0.76	1.46	0.44	0.81	0.5	0.31
ENSG00000187210	protein_coding	GCNT1	0.885105	0.000235439	0.0114138	Yes	114	517	109	101	260	590	142	223	0.52	1.41	0.38	0.32	1.17	2.14	0.71	0.96
ENSG00000256663	other	RP11-424C20.2	-1.12646	0.000237094	0.0114738	Yes	22	92	10	3	4	11	6	1	0.44	1.1	0.15	0.04	0.08	0.18	0.13	0.02
XLOC_029118	other	NA	0.851033	0.000237815	0.0114953	Yes	54	52	44	84	59	81	86	189	0.39	0.23	0.25	0.43	0.43	0.47	0.68	1.3
ENSG00000092330	protein_coding	TINF2	0.373307	0.000237904	0.0114953	Yes	581	1015	686	936	659	1113	719	904	7.58	7.95	6.9	8.6	8.54	11.58	10.24	11.21
XLOC_003154	other	NA	0.976994	0.000238167	0.0115014	Yes	12	13	13	23	18	10	30	63	0.58	0.38	0.48	0.78	0.86	0.38	1.57	2.88
ENSG00000228705	lncRNA	LINC00659	0.814953	0.000242223	0.0116474	Yes	24	40	90	45	44	56	86	94	1.26	1.26	3.65	1.67	2.3	2.35	4.94	4.7
XLOC_047137	other	NA	1.04249	0.000245067	0.0117456	Yes	5	14	60	17	7	40	69	114	0.06	0.1	0.55	0.14	0.08	0.38	0.89	1.29
ENSG00000160190	protein_coding	SLC37A1	0.61594	0.000246426	0.0117966	Yes	118	207	91	269	131	302	143	291	0.8	0.85	0.48	1.29	0.89	1.64	1.06	1.88
ENSG00000079385	protein_coding	CEACAM1	0.497676	0.000248508	0.011866	Yes	2035	3482	3085	2894	2584	3689	3141	3821	15.13	15.56	17.69	15.16	19.08	21.88	25.49	27.01
ENSG00000149043	protein_coding	SYT8	-1.28652	0.000249509	0.0118978	Yes	1	4	1	996	1	1	2	3	0.01	0.03	0.01	10.02	0.01	0.01	0.03	0.04
ENSG00000158517	protein_coding	NCF1	0.989048	0.000249996	0.0119118	Yes	83	173	28	34	135	218	62	110	1.51	1.89	0.39	0.44	2.44	3.17	1.23	1.91
ENSG00000163659	protein_coding	TIPARP	0.579276	0.00025162	0.0119689	Yes	394	823	595	656	632	1193	614	666	2.22	2.78	2.58	2.6	3.53	5.36	3.77	3.56
ENSG00000116977	protein_coding	LGALS8	0.397055	0.000252037	0.0119812	Yes	2348	3745	3542	2915	2731	4402	3345	3036	8.96	8.59	10.43	7.84	10.36	13.41	13.94	11.02
ENSG00000205336	protein_coding	ADGRG1	-0.81176	0.000253412	0.0120389	Yes	131	356	186	698	62	233	119	96	0.48	0.78	0.53	1.8	0.23	0.68	0.48	0.33
ENSG00000139292	protein_coding	LGR5	0.792785	0.00025409	0.0120607	Yes	133	84	156	83	156	222	202	138	0.82	0.31	0.74	0.36	0.95	1.09	1.36	0.81
ENSG00000174705	protein_coding	SH3PXD2B	-0.492723	0.000254914	0.0120899	Yes	277	356	326	412	200	210	151	204	0.99	0.76	0.9	1.03	0.71	0.6	0.59	0.69
XLOC_038924	other	NA	-1.12392	0.000257466	0.012193	Yes	11	10	10	20	2	3	7	5	1.83	1	1.28	2.34	0.33	0.4	1.27	0.79
ENSG00000185722	protein_coding	ANKFY1	0.558405	0.000257756	0.0121964	Yes	1996	4295	2536	2821	2639	3927	2927	4237	7.19	9.29	7.04	7.16	9.44	11.28	11.51	14.51
ENSG00000165105	protein_coding	RASEF	-1.0172	0.000258726	0.0122269	Yes	42	62	74	383	18	33	43	18	0.18	0.16	0.24	1.15	0.08	0.11	0.2	0.07
XLOC_030847	other	NA	0.798582	0.000263801	0.0124147	Yes	27	71	33	43	42	68	70	78	2.2	3.47	2.07	2.47	3.4	4.42	6.22	6.04
ENSG00000095370	protein_coding	SH2D3C	-0.769142	0.000271324	0.0126865	Yes	206	418	187	376	91	229	76	128	1.31	1.6	0.92	1.68	0.57	1.16	0.53	0.77
ENSG00000132855	protein_coding	ANGPTL3	0.428125	0.000272983	0.0127456	Yes	19056	29349	27273	23336	23609	34238	22904	29740	193.05	178.65	213.1	166.55	237.55	276.67	253.29	286.43
ENSG00000107719	protein_coding	PALD1	-0.761843	0.000274616	0.012806	Yes	196	285	172	338	89	121	96	103	1.22	1.07	0.83	1.49	0.55	0.6	0.65	0.61
ENSG00000090674	protein_coding	MCOLN1	-0.445091	0.000278325	0.0129334	Yes	383	901	597	621	350	477	270	330	5.24	7.41	6.3	5.99	4.76	5.21	4.03	4.29
ENSG00000130821	protein_coding	SLC6A8	-0.959322	0.000280187	0.0130038	Yes	17	64	43	315	13	28	17	24	0.12	0.27	0.24	1.57	0.09	0.16	0.13	0.16
ENSG00000167566	protein_coding	NCKAP5L	-0.453238	0.000283302	0.0131214	Yes	363	583	610	583	263	436	321	231	1.95	1.88	2.53	2.2	1.4	1.87	1.88	1.18
ENSG00000130584	protein_coding	ZBTB46	-0.722813	0.000284851	0.0131768	Yes	166	256	185	276	98	111	91	97	0.88	0.82	0.76	1.03	0.52	0.47	0.53	0.49
XLOC_000470	other	NA	0.768287	0.000286433	0.0132363	Yes	21	32	30	32	22	46	42	69	1.9	1.74	2.09	2.04	1.98	3.32	4.15	5.94
XLOC_021914	other	NA	0.594071	0.000290814	0.0134004	Yes	296	227	330	282	341	342	255	491	11.31	5.21	9.72	7.59	12.94	10.42	10.63	17.83
ENSG00000154642	protein_coding	C21orf91	0.600493	0.000293536	0.0135065	Yes	297	491	453	437	455	609	436	608	1.52	1.51	1.79	1.58	2.31	2.49	2.44	2.96
ENSG00000183864	protein_coding	TOB2	-0.527267	0.000294243	0.0135293	Yes	1405	2243	1799	2247	925	1513	1035	763	8.75	8.39	8.64	9.85	5.72	7.51	7.03	4.52
ENSG00000130479	protein_coding	MAP1S	-0.576366	0.000299339	0.0137007	Yes	193	351	298	464	174	218	118	151	1.44	1.58	1.72	2.44	1.29	1.3	0.96	1.07
ENSG00000052802	protein_coding	MSMO1	-0.718116	0.000300194	0.0137371	Yes	9273	14424	11350	36625	5015	7788	6834	10410	91.12	85.16	86.02	253.53	48.94	61.04	73.3	97.24
ENSG00000133606	protein_coding	MKRN1	0.352773	0.000303963	0.0138589	Yes	1661	2621	2060	2200	1868	2542	1861	2613	9.8	9.29	9.37	9.14	10.95	11.96	11.98	14.65
ENSG00000137413	protein_coding	TAF8	0.358054	0.000310673	0.0141191	Yes	969	1601	1438	1327	1151	1410	1346	1584	3.26	3.24	3.73	3.15	3.85	3.78	4.94	5.07
ENSG00000154914	protein_coding	USP43	-0.628699	0.000315119	0.0142665	Yes	330	140	151	215	121	96	77	108	2.19	0.56	0.77	1.01	0.8	0.51	0.56	0.68
ENSG00000177105	protein_coding	RHOG	-0.387906	0.000320861	0.0144654	Yes	430	844	439	508	292	519	239	312	6.86	8.09	5.4	5.71	4.62	6.6	4.16	4.73
ENSG00000130775	protein_coding	THEMIS2	0.803126	0.000321861	0.0144989	Yes	256	877	197	243	382	1058	313	496	2.67	5.5	1.59	1.79	3.96	8.8	3.56	4.92
ENSG00000105398	protein_coding	SULT2A1	0.385283	0.000323321	0.0145501	Yes	15152	26282	19577	20464	16107	31469	17215	24071	216.69	225.84	215.94	206.18	228.79	358.99	268.75	327.27
ENSG00000243650	other	RN7SL834P	1.05548	0.000334871	0.0149538	Yes	11	11	5	4	6	16	15	26	1.09	0.66	0.38	0.28	0.59	1.27	1.63	2.46
ENSG00000164220	protein_coding	F2RL2	1.01465	0.000336744	0.0150192	Yes	51	192	123	44	109	368	190	68	0.42	0.96	0.79	0.26	0.9	2.43	1.72	0.54
XLOC_011342	other	NA	0.760426	0.00034127	0.0151881	Yes	100	114	89	99	119	93	113	330	0.41	0.28	0.28	0.29	0.49	0.31	0.51	1.29
ENSG00000105204	protein_coding	DYRK1B	-0.587978	0.000342186	0.0152197	Yes	261	413	414	406	221	248	168	144	2.41	2.29	2.95	2.64	2.03	1.83	1.69	1.26
ENSG00000108819	protein_coding	PPP1R9B	-0.498016	0.00034456	0.0153041	Yes	640	1496	499	1364	529	1007	239	516	4.36	6.13	2.62	6.55	3.58	5.48	1.78	3.35
ENSG00000099337	protein_coding	KCNK6	-0.540824	0.000344885	0.0153125	Yes	320	613	404	520	213	367	173	266	1.59	1.83	1.55	1.82	1.05	1.45	0.94	1.26
ENSG00000188959	protein_coding	C9orf152	-1.02659	0.000345376	0.0153252	Yes	67	47	5	154	38	20	5	5	0.7	0.3	0.04	1.13	0.39	0.17	0.06	0.05
ENSG00000226049	other	TLK2P1	0.603575	0.000352699	0.015571	Yes	183	396	257	328	293	438	281	415	1.63	2.12	1.76	2.06	2.59	3.11	2.73	3.51
ENSG00000161929	protein_coding	SCIMP	0.814661	0.000356695	0.0156915	Yes	223	808	213	218	385	961	269	445	1.51	3.28	1.11	1.04	2.58	5.18	1.98	2.86
XLOC_028546	other	NA	1.2572	0.00035979	0.0157968	Yes	2	2	1	5	3	0	9	25	0.2	0.12	0.08	0.35	0.3	0	0.99	2.39
ENSG00000134987	protein_coding	WDR36	0.330862	0.000370701	0.0161687	Yes	1068	1429	1670	1668	1330	1426	1566	1587	4.31	3.46	5.19	4.74	5.33	4.59	6.89	6.08
ENSG00000113494	protein_coding	PRLR	0.73995	0.000373414	0.0162556	Yes	637	651	1712	1044	1178	1491	1641	1227	1.38	0.85	2.86	1.59	2.54	2.58	3.88	2.53
XLOC_003757	other	NA	0.824905	0.00037645	0.0163688	Yes	94	81	137	122	120	123	328	165	0.63	0.32	0.7	0.57	0.79	0.65	2.38	1.04
XLOC_037665	other	NA	0.949678	0.000381981	0.016555	Yes	28	32	22	13	23	51	30	73	0.46	0.32	0.28	0.15	0.37	0.67	0.54	1.14
ENSG00000166016	protein_coding	ABTB2	0.51911	0.000383761	0.0166097	Yes	835	1374	1289	1183	880	1211	1521	1939	4.84	4.79	5.76	4.83	5.07	5.6	9.62	10.69
ENSG00000163660	protein_coding	CCNL1	0.492495	0.000385409	0.0166586	Yes	2248	2746	2582	2445	2317	3214	3091	3363	20.63	15.14	18.28	15.81	21.12	23.53	30.97	29.34
XLOC_050733	other	NA	0.472713	0.000403473	0.0172902	Yes	271	316	258	409	275	401	297	449	0.91	0.64	0.67	0.97	0.92	1.08	1.09	1.44
ENSG00000214890	other	CTD-2299I21.1	0.779833	0.000406358	0.0173807	Yes	54	42	80	75	70	115	60	130	1.51	0.71	1.73	1.48	1.95	2.57	1.84	3.47
ENSG00000140105	protein_coding	WARS	0.803441	0.000407011	0.017402	Yes	1857	5144	1273	1806	2859	6479	2021	3447	10.63	17.69	5.62	7.28	16.26	29.58	12.63	18.76
ENSG00000062598	protein_coding	ELMO2	0.481754	0.000414177	0.0176381	Yes	543	990	598	660	616	1026	586	1009	3.58	3.92	3.04	3.06	4.03	5.39	4.21	6.32
ENSG00000134690	protein_coding	CDCA8	-0.913407	0.000414454	0.0176433	Yes	93	111	55	41	35	26	14	24	1.07	0.77	0.49	0.33	0.4	0.24	0.18	0.26
ENSG00000131759	protein_coding	RARA	-0.586127	0.000421708	0.0178866	Yes	837	1247	1216	2218	536	804	696	665	5.51	4.93	6.17	10.29	3.5	4.22	5	4.16
XLOC_047607	other	NA	0.971399	0.000428764	0.0181002	Yes	22	24	2	17	29	32	13	69	0.42	0.27	0.03	0.23	0.54	0.48	0.27	1.24
ENSG00000165185	protein_coding	KIAA1958	0.489385	0.000430057	0.018135	Yes	455	873	613	802	673	885	557	1013	0.99	1.14	1.02	1.22	1.45	1.53	1.32	2.09
ENSG00000091656	protein_coding	ZFHX4	0.509148	0.000432448	0.0181983	Yes	543	683	809	721	674	825	741	977	1.07	0.81	1.23	1	1.32	1.3	1.59	1.83
ENSG00000254986	protein_coding	DPP3	-0.457043	0.000437081	0.0183539	Yes	400	1405	827	1144	380	703	459	499	3.26	6.88	5.2	6.57	3.07	4.57	4.08	3.86
ENSG00000253958	protein_coding	CLDN23	0.543456	0.000444491	0.0185951	Yes	215	196	266	292	186	314	306	383	2.82	1.54	2.69	2.7	2.42	3.28	4.38	4.77
ENSG00000125753	protein_coding	VASP	-0.468304	0.000451087	0.0188152	Yes	546	1193	724	1120	420	776	473	377	5.94	7.79	6.07	8.58	4.53	6.73	5.61	3.9
XLOC_045502	other	NA	0.897407	0.000452452	0.0188547	Yes	14	19	10	15	17	26	29	37	0.47	0.39	0.26	0.36	0.57	0.7	1.07	1.19
ENSG00000168758	protein_coding	SEMA4C	-0.409305	0.000452547	0.0188552	Yes	813	955	1031	1109	611	782	490	491	5.63	3.98	5.51	5.41	4.21	4.32	3.71	3.23
ENSG00000135047	protein_coding	CTSL	0.418415	0.000460679	0.0191089	Yes	3528	5869	5426	4415	4349	6302	4829	5225	42.39	42.37	50.28	37.37	51.9	60.4	63.34	59.68
ENSG00000187105	protein_coding	HEATR4	0.809489	0.000463917	0.0192059	Yes	37	30	45	80	38	58	48	168	0.25	0.12	0.24	0.39	0.26	0.32	0.36	1.1
ENSG00000126391	protein_coding	FRMD8	-0.427673	0.00046395	0.0192059	Yes	452	725	617	952	392	470	349	357	3.23	3.12	3.4	4.8	2.79	2.68	2.73	2.43
ENSG00000107485	protein_coding	GATA3	0.710722	0.000463818	0.0192059	Yes	52	105	70	67	73	141	86	122	0.48	0.58	0.5	0.44	0.67	1.04	0.87	1.07
ENSG00000106266	protein_coding	SNX8	-0.376565	0.000465541	0.0192506	Yes	542	942	622	787	427	528	355	448	2.83	2.95	2.5	2.89	2.21	2.2	2.02	2.22
ENSG00000167552	protein_coding	TUBA1A	-0.73221	0.00046621	0.0192676	Yes	250	543	191	511	150	231	114	138	2.27	2.96	1.34	3.27	1.35	1.67	1.13	1.19
ENSG00000187116	protein_coding	LILRA5	0.898093	0.000467677	0.0192972	Yes	46	162	30	38	57	159	41	83	0.96	2.03	0.48	0.56	1.18	2.64	0.93	1.65
ENSG00000070404	protein_coding	FSTL3	-0.780794	0.000475115	0.0195353	Yes	276	670	209	554	176	235	156	169	2.58	3.76	1.5	3.64	1.63	1.75	1.59	1.5
XLOC_006946	other	NA	1.1024	0.000481706	0.0197596	Yes	3	6	2	2	8	8	9	13	0.33	0.4	0.17	0.16	0.88	0.7	1.08	1.36
ENSG00000178726	protein_coding	THBD	-0.888498	0.000485028	0.0198523	Yes	184	357	180	325	84	131	78	50	1.27	1.48	0.96	1.58	0.58	0.72	0.59	0.33
ENSG00000173218	protein_coding	VANGL1	0.570391	0.000487752	0.0199348	Yes	253	453	359	419	418	554	368	470	0.82	0.88	0.9	0.96	1.35	1.43	1.3	1.45
ENSG00000185753	protein_coding	CXorf38	0.432025	0.000488024	0.0199423	Yes	416	846	506	796	427	954	586	865	1.96	2.39	1.84	2.64	1.99	3.58	3.01	3.87
ENSG00000148841	protein_coding	ITPRIP	0.837345	0.000497583	0.0202402	Yes	123	307	184	217	193	302	248	821	0.5	0.75	0.57	0.62	0.78	0.97	1.09	3.16
ENSG00000090776	protein_coding	EFNB1	-0.557994	0.000508521	0.0205857	Yes	414	640	497	865	310	392	243	304	3.55	3.3	3.29	5.23	2.64	2.68	2.27	2.48
ENSG00000087586	protein_coding	AURKA	-0.717873	0.000508772	0.0205922	Yes	142	138	89	70	91	49	36	27	1.38	0.8	0.67	0.48	0.88	0.38	0.38	0.25
ENSG00000205754	protein_coding	SLCO1B7	0.64019	0.000525182	0.0210859	Yes	188	107	208	167	237	205	232	200	2.48	0.85	2.11	1.55	3.1	2.16	3.34	2.51
ENSG00000166145	protein_coding	SPINT1	-0.94539	0.000527259	0.0211505	Yes	76	223	102	667	50	83	64	63	0.69	1.21	0.71	4.24	0.45	0.6	0.63	0.54
ENSG00000168005	protein_coding	C11orf84	-0.581233	0.00052761	0.0211573	Yes	122	147	107	165	82	85	44	70	1.24	0.89	0.84	1.18	0.82	0.69	0.49	0.67
ENSG00000128271	protein_coding	ADORA2A	-0.63923	0.000528762	0.0211956	Yes	110	258	135	244	66	135	61	99	0.89	1.26	0.85	1.4	0.53	0.87	0.54	0.76
ENSG00000130234	protein_coding	ACE2	-0.828469	0.000533832	0.0213571	Yes	55	288	136	617	57	192	88	66	0.45	1.4	0.85	3.52	0.46	1.24	0.78	0.51
XLOC_031589	other	NA	0.92084	0.000534262	0.0213591	Yes	25	5	35	34	21	27	32	95	0.54	0.07	0.59	0.52	0.45	0.47	0.76	1.97
ENSG00000166840	protein_coding	GLYATL1	0.399755	0.000534975	0.0213826	Yes	8213	9725	12118	9300	8834	11857	10375	11807	90.53	64.41	103.02	72.22	96.71	104.25	124.84	123.73
ENSG00000163898	protein_coding	LIPH	-1.10798	0.000535039	0.0213826	Yes	5	15	10	295	1	9	7	5	0.04	0.06	0.05	1.47	0.01	0.05	0.05	0.03
ENSG00000164305	protein_coding	CASP3	0.395103	0.000540301	0.0215478	Yes	889	1362	991	1068	905	1272	1078	1410	8.71	8.02	7.49	7.38	8.81	9.95	11.53	13.14
ENSG00000180957	protein_coding	PITPNB	0.418028	0.000541747	0.0216008	Yes	1838	3066	2225	2419	2080	2734	2501	3015	15.52	15.55	14.49	14.39	17.44	18.41	23.05	24.2
ENSG00000159208	protein_coding	CIART	-0.887264	0.000546722	0.0217607	Yes	784	623	412	365	333	168	403	91	11.92	5.69	4.83	3.91	5.03	2.04	6.69	1.32
ENSG00000157978	protein_coding	LDLRAP1	-0.359153	0.000550281	0.021884	Yes	1085	1820	1337	1430	922	1128	728	762	10.49	10.57	9.97	9.74	8.85	8.7	7.68	7
XLOC_040592	other	NA	0.792991	0.000559716	0.0221904	Yes	19	26	39	35	24	91	27	54	0.4	0.33	0.64	0.52	0.51	1.54	0.63	1.09
ENSG00000204348	protein_coding	DXO	0.679928	0.000565818	0.0223549	Yes	663	614	440	661	536	739	611	1819	9.98	5.55	5.11	7.01	8.01	8.87	10.04	26.03
XLOC_009850	other	NA	0.827755	0.000576549	0.0226568	Yes	56	243	24	103	93	353	52	117	0.31	0.81	0.1	0.4	0.51	1.55	0.31	0.61
ENSG00000086065	protein_coding	CHMP5	0.482992	0.000577248	0.0226752	Yes	844	1312	849	1055	915	1485	974	1294	11.59	10.82	8.99	10.2	12.48	16.26	14.6	16.89
ENSG00000175906	protein_coding	ARL4D	0.746652	0.00058258	0.0228334	Yes	506	300	673	634	859	651	382	1343	8.92	3.18	9.15	7.87	15.04	9.15	7.35	22.51
XLOC_042910	other	NA	0.934758	0.000586888	0.0229499	Yes	14	23	3	13	15	21	25	60	1.13	1.12	0.19	0.74	1.2	1.35	2.2	4.6
ENSG00000158042	protein_coding	MRPL17	0.654869	0.000595145	0.0231922	Yes	247	398	276	319	236	511	493	534	3.56	3.45	3.07	3.24	3.38	5.88	7.77	7.33
ENSG00000116194	protein_coding	ANGPTL1	0.779667	0.00060306	0.0234237	Yes	461	630	659	957	792	1193	749	1271	3.85	3.16	4.24	5.63	6.57	7.95	6.83	10.09
ENSG00000152749	protein_coding	GPR180	0.629773	0.000603731	0.0234376	Yes	530	962	704	895	662	889	931	1599	1.71	1.86	1.75	2.03	2.12	2.28	3.27	4.9
ENSG00000117560	protein_coding	FASLG	0.729559	0.000608898	0.0236097	Yes	40	142	31	35	76	221	34	59	0.6	1.28	0.36	0.37	1.14	2.65	0.56	0.84
XLOC_028109	other	NA	0.710296	0.000614214	0.0237709	Yes	81	29	27	41	75	50	32	80	1.03	0.22	0.27	0.37	0.95	0.51	0.45	0.97
ENSG00000143375	protein_coding	CGN	0.516687	0.000625516	0.0241212	Yes	4157	2731	8575	4870	5093	4872	6484	5984	22.17	8.75	35.27	18.3	26.98	20.73	37.75	30.34
ENSG00000176903	protein_coding	PNMA1	-0.6186	0.000632635	0.0243291	Yes	120	239	146	271	83	146	90	65	1.32	1.58	1.24	2.09	0.9	1.28	1.08	0.68
ENSG00000251443	lncRNA	RP11-113I22.1	0.885652	0.000637326	0.0244441	Yes	28	10	56	47	54	27	42	95	1.54	0.33	2.37	1.82	2.95	1.18	2.52	4.96
XLOC_048981	other	NA	-1.11156	0.000640169	0.0245142	Yes	14	12	2	5	5	2	0	0	1.73	0.89	0.19	0.44	0.61	0.2	0	0
ENSG00000228477	other	RP3-342P20.2	-0.935211	0.000667466	0.0252548	Yes	92	464	70	440	35	259	45	20	3.61	10.93	2.12	12.15	1.36	8.1	1.93	0.75
ENSG00000104324	protein_coding	CPQ	0.300909	0.000680601	0.025597	Yes	1205	1709	1387	1582	1365	1799	1111	1702	13.59	11.58	12.06	12.57	15.29	16.18	13.68	18.25
ENSG00000150048	protein_coding	CLEC1A	0.767206	0.000684079	0.0256925	Yes	20	73	36	168	39	67	55	257	0.19	0.41	0.26	1.1	0.36	0.5	0.56	2.27
ENSG00000113758	protein_coding	DBN1	-0.792593	0.000695197	0.0260351	Yes	89	138	115	229	49	91	57	41	0.56	0.52	0.55	1.01	0.3	0.45	0.39	0.24
XLOC_025248	other	NA	0.999744	0.000698539	0.0261147	Yes	2	7	6	8	5	14	18	14	0.18	0.38	0.42	0.51	0.45	1.02	1.79	1.21
ENSG00000134760	protein_coding	DSG1	0.643728	0.000701284	0.0261955	Yes	583	670	1072	695	952	1158	739	1166	3.15	2.18	4.47	2.65	5.12	5	4.36	6
ENSG00000135821	protein_coding	GLUL	0.598057	0.000708536	0.0264226	Yes	19238	21827	19808	18346	21842	35129	20346	31179	98.57	67.2	78.28	66.22	111.16	143.58	113.8	151.88
ENSG00000204138	protein_coding	PHACTR4	0.451523	0.000712815	0.0265646	Yes	1955	3111	2767	2674	2144	2909	2667	4169	8.55	8.18	9.34	8.24	9.32	10.15	12.74	17.34
ENSG00000235954	lncRNA	TTC28-AS1	0.523966	0.00071694	0.0266742	Yes	492	509	650	505	499	574	663	844	1.37	0.85	1.4	0.99	1.38	1.27	2.01	2.23
XLOC_013031	lncRNA	NA	1.06163	0.000729083	0.0269878	Yes	6	1	6	9	12	7	13	32	0.23	0.02	0.17	0.24	0.45	0.21	0.53	1.14
ENSG00000225377	lncRNA	NRSN2-AS1	0.713215	0.000740639	0.0273079	Yes	22	46	28	40	27	53	40	71	0.71	0.9	0.7	0.92	0.87	1.37	1.42	2.19
ENSG00000198853	protein_coding	RUSC2	-0.455921	0.000746633	0.0274562	Yes	695	824	933	960	530	616	530	336	3.48	2.48	3.6	3.38	2.63	2.46	2.89	1.6
ENSG00000110079	protein_coding	MS4A4A	0.862526	0.000747169	0.0274645	Yes	194	628	155	142	297	814	159	380	3.34	6.5	2.06	1.72	5.08	11.19	2.99	6.23
ENSG00000196781	protein_coding	TLE1	-0.50343	0.000755282	0.0276487	Yes	1435	1515	2142	2242	907	1071	1257	807	8.49	5.38	9.77	9.34	5.33	5.05	8.12	4.54
ENSG00000169710	protein_coding	FASN	-0.810472	0.000755587	0.0276553	Yes	13734	17104	12338	28240	6462	8999	7087	9662	45.59	34.12	31.59	66.05	21.31	23.83	25.68	30.49
ENSG00000035499	protein_coding	DEPDC1B	-1.0008	0.000770809	0.0280847	Yes	33	46	25	141	12	22	13	10	0.38	0.31	0.22	1.13	0.14	0.2	0.16	0.11
ENSG00000125149	protein_coding	C16orf70	0.284735	0.000771103	0.0280863	Yes	1975	2998	3075	3278	2340	2997	3034	2678	19.39	17.68	23.28	22.67	22.81	23.47	32.51	24.99
ENSG00000197646	protein_coding	PDCD1LG2	0.923272	0.00077254	0.0281296	Yes	62	306	88	84	138	313	114	234	0.74	2.21	0.82	0.71	1.65	3	1.5	2.67
ENSG00000170558	protein_coding	CDH2	0.411533	0.000774811	0.0281895	Yes	2657	3447	4433	4037	3918	4356	3590	3822	15.25	11.89	19.63	16.33	22.34	19.95	22.5	20.86
ENSG00000237327	other	UPP2-IT1	-1.14327	0.000783985	0.0284472	Yes	59	208	48	46	7	19	27	3	4.7	9.95	2.95	2.58	0.55	1.21	2.35	0.23
ENSG00000176619	protein_coding	LMNB2	-0.669542	0.000798941	0.0288484	Yes	212	473	303	408	184	263	111	111	1.29	1.73	1.42	1.75	1.11	1.28	0.74	0.64
ENSG00000099260	protein_coding	PALMD	0.453378	0.000799623	0.0288638	Yes	1516	1931	2155	2160	1726	2813	2248	2170	15.87	12.14	17.4	15.93	17.94	23.49	25.68	21.59
ENSG00000171792	protein_coding	RHNO1	-0.534145	0.000802166	0.028934	Yes	176	241	84	200	105	127	63	79	2.22	1.83	0.82	1.78	1.32	1.28	0.87	0.95
ENSG00000118707	protein_coding	TGIF2	0.338635	0.000804064	0.0289916	Yes	427	641	540	697	494	667	564	623	3.21	2.89	3.13	3.69	3.68	4	4.62	4.45
ENSG00000136682	protein_coding	CBWD2	0.392422	0.000824465	0.0295475	Yes	109	226	202	195	163	249	181	185	1.63	2.03	2.33	2.05	2.42	2.97	2.96	2.63
XLOC_003155	other	NA	0.982262	0.000825978	0.0295876	Yes	3	3	10	19	6	10	20	34	0.2	0.12	0.52	0.9	0.4	0.54	1.47	2.18
ENSG00000185275	other	CD24P4	-1.01939	0.000831247	0.0297243	Yes	6	11	7	65	3	3	1	7	0.7	0.77	0.63	5.36	0.35	0.28	0.13	0.78
ENSG00000182600	protein_coding	C2orf82	-0.684668	0.000841456	0.0300132	Yes	70	102	123	187	44	56	73	84	2.65	2.32	3.58	4.98	1.65	1.69	3.01	3.02
ENSG00000110906	protein_coding	KCTD10	-0.426403	0.000843942	0.0300971	Yes	427	926	520	845	329	630	297	350	2.37	3.09	2.23	3.31	1.81	2.79	1.8	1.85
ENSG00000163697	protein_coding	APBB2	0.31237	0.00084689	0.0301926	Yes	1672	1843	1572	1655	1864	1901	1364	1740	5.03	3.33	3.65	3.51	5.57	4.56	4.48	4.97
ENSG00000255986	other	MT1JP	0.976983	0.000848653	0.0302316	Yes	39	11	7	4	44	13	19	19	1.11	0.19	0.15	0.08	1.24	0.29	0.59	0.51
ENSG00000128335	protein_coding	APOL2	0.663431	0.000852313	0.0303332	Yes	2895	6686	2323	2650	3282	4488	3991	7255	26.61	36.93	16.47	17.16	29.97	32.91	40.05	63.41
XLOC_042909	other	NA	0.914029	0.000855997	0.0304354	Yes	11	12	10	10	9	21	13	55	1.93	1.26	1.35	1.24	1.57	2.94	2.49	9.17
ENSG00000101331	protein_coding	CCM2L	-0.740694	0.000867157	0.0307038	Yes	98	80	56	120	44	47	29	33	1.08	0.53	0.47	0.93	0.48	0.41	0.35	0.34
ENSG00000156273	protein_coding	BACH1	0.530981	0.000868527	0.0307299	Yes	1079	1892	1575	1470	1653	1856	1390	2158	4.59	4.84	5.17	4.41	6.99	6.3	6.46	8.73
ENSG00000143891	protein_coding	GALM	0.313188	0.000870594	0.0307627	Yes	1900	3201	2931	2678	2060	3216	2625	2978	20.63	20.88	24.55	20.49	22.22	27.86	31.11	30.74
ENSG00000104419	protein_coding	NDRG1	0.627566	0.000875463	0.0308549	Yes	1160	1821	1795	2976	1903	3595	1566	2983	7.23	6.82	8.63	13.07	11.79	17.88	10.66	17.68
ENSG00000125826	protein_coding	RBCK1	0.511247	0.000876759	0.03088	Yes	2501	3345	2257	2774	2283	3428	3184	4080	20.76	16.68	14.45	16.22	18.82	22.69	28.85	32.19
ENSG00000131634	protein_coding	TMEM204	-0.683432	0.000892204	0.0312931	Yes	164	281	240	506	100	178	134	119	2.28	2.34	2.57	4.95	1.38	1.97	2.03	1.57
ENSG00000255337	lncRNA	RP11-315O6.1	0.629135	0.000892638	0.0312986	Yes	60	32	36	46	81	44	37	70	2.46	0.79	1.14	1.33	3.3	1.44	1.66	2.73
ENSG00000183018	protein_coding	SPNS2	-0.490959	0.000906957	0.031702	Yes	271	446	205	545	199	232	141	227	2.23	2.21	1.3	3.17	1.63	1.53	1.27	1.78
XLOC_038680	other	NA	1.08847	0.00091852	0.0320437	Yes	1	6	1	1	4	2	7	13	0.11	0.39	0.08	0.08	0.42	0.17	0.82	1.32
ENSG00000179604	protein_coding	CDC42EP4	-0.447004	0.000924979	0.0322219	Yes	1383	1623	1813	1893	1169	1074	843	837	9.97	7.03	10.09	9.62	8.37	6.18	6.64	5.74
ENSG00000167378	protein_coding	IRGQ	-0.337386	0.000928518	0.0323053	Yes	973	1695	1383	1614	947	1168	676	804	2.8	2.93	3.07	3.27	2.71	2.68	2.12	2.2
ENSG00000109686	protein_coding	SH3D19	0.331786	0.000958287	0.0330946	Yes	2934	3429	4996	4283	3972	3751	4075	3986	14.77	10.37	19.4	15.19	19.86	15.06	22.39	19.08
ENSG00000198719	protein_coding	DLL1	0.694342	0.000958405	0.0330946	Yes	120	266	88	158	168	278	177	218	1.06	1.41	0.6	0.98	1.47	1.95	1.7	1.83
ENSG00000131482	protein_coding	G6PC	1.0049	0.000964469	0.033231	Yes	3630	6313	7597	18413	15061	22452	3611	14688	33.31	34.8	53.76	119.02	137.26	164.33	36.17	128.12
ENSG00000198113	protein_coding	TOR4A	-0.713988	0.000973884	0.0334599	Yes	125	300	185	449	93	158	76	96	0.86	1.23	0.98	2.17	0.63	0.86	0.57	0.63
ENSG00000231113	lncRNA	RP3-475N16.1	-0.586924	0.000979421	0.0336091	Yes	228	185	185	178	128	79	73	122	4.35	2.12	2.72	2.39	2.42	1.2	1.52	2.21
ENSG00000162461	protein_coding	SLC25A34	-0.68441	0.000980818	0.0336366	Yes	438	1083	532	631	297	407	179	287	4.17	6.19	3.9	4.23	2.81	3.09	1.86	2.6
ENSG00000105723	protein_coding	GSK3A	-0.267266	0.00101336	0.0344916	Yes	687	1135	932	1206	631	845	516	647	4.96	4.92	5.19	6.13	4.52	4.86	4.06	4.44
ENSG00000197150	protein_coding	ABCB8	-0.343448	0.00101981	0.0346414	Yes	615	1361	1249	1248	607	741	653	723	3.32	4.41	5.2	4.75	3.25	3.19	3.85	3.71
ENSG00000117676	protein_coding	RPS6KA1	-0.539588	0.00102372	0.034743	Yes	368	1116	639	734	244	468	396	365	2.83	5.15	3.78	3.97	1.86	2.87	3.32	2.66
ENSG00000167604	protein_coding	NFKBID	-0.556975	0.00103376	0.0349731	Yes	61	123	68	101	51	70	38	33	0.92	1.11	0.79	1.07	0.76	0.84	0.62	0.47
ENSG00000167074	protein_coding	TEF	-0.636575	0.00103411	0.0349796	Yes	4100	6048	5577	5210	3179	2136	3172	2008	24.71	21.9	25.92	22.12	19.03	10.27	20.87	11.5
XLOC_041607	other	NA	0.964237	0.00103699	0.0350349	Yes	35	32	13	7	20	69	32	60	1.29	0.71	0.37	0.18	0.73	2.02	1.28	2.1
ENSG00000070444	protein_coding	MNT	-0.552047	0.00104258	0.0351816	Yes	338	505	603	577	335	369	222	171	1.92	1.73	2.65	2.31	1.89	1.67	1.38	0.92
ENSG00000167613	protein_coding	LAIR1	-0.67638	0.00104917	0.0353563	Yes	180	526	126	225	92	163	97	102	0.87	1.53	0.47	0.77	0.44	0.63	0.51	0.47
ENSG00000157657	protein_coding	ZNF618	0.441367	0.00105124	0.0354048	Yes	486	756	708	960	666	888	766	884	1.46	1.37	1.64	2.03	1.99	2.13	2.51	2.53
ENSG00000108960	protein_coding	MMD	-0.599049	0.00107919	0.0361892	Yes	177	520	265	204	150	255	98	84	1.84	3.25	2.12	1.49	1.55	2.11	1.11	0.83
ENSG00000153395	protein_coding	LPCAT1	-0.541041	0.00108921	0.0364463	Yes	373	886	362	681	238	479	233	236	2.67	3.81	2	3.44	1.69	2.74	1.82	1.61
ENSG00000116560	protein_coding	SFPQ	-0.400097	0.00109745	0.0366544	Yes	2405	4299	2981	3473	2074	2249	1694	1818	18.24	19.59	17.44	18.56	15.62	13.61	14.02	13.11
ENSG00000182378	protein_coding	PLCXD1	-0.447602	0.00111483	0.0371139	Yes	1316	1172	2206	1075	1144	705	1002	528	6.06	3.24	7.83	3.49	5.23	2.59	5.03	2.31
ENSG00000019102	protein_coding	VSIG2	-0.833683	0.00112105	0.0372274	Yes	40	67	74	319	21	37	49	35	0.79	0.8	1.13	4.46	0.41	0.59	1.06	0.66
ENSG00000100918	protein_coding	REC8	0.595207	0.00112339	0.0372884	Yes	459	681	204	422	501	581	488	594	5	4.45	1.71	3.24	5.42	5.05	5.8	6.15
ENSG00000108924	protein_coding	HLF	-0.447829	0.00112649	0.0373638	Yes	6232	8222	8649	7088	4022	4373	5568	3675	30.11	23.87	32.23	24.13	19.3	16.85	29.37	16.88
ENSG00000174738	protein_coding	NR1D2	-0.601673	0.00113378	0.037523	Yes	2237	4090	2857	2360	1708	1202	1714	1144	12.09	13.28	11.91	8.99	9.17	5.18	10.11	5.88
ENSG00000049246	protein_coding	PER3	-0.670903	0.00114335	0.0377582	Yes	4533	5175	5958	4890	3264	1811	3987	1682	19.86	13.62	20.13	15.09	14.2	6.33	19.07	7.01
ENSG00000278129	protein_coding	ZNF8	-0.421039	0.00114808	0.037868	Yes	304	527	586	627	209	412	282	293	0.95	0.99	1.41	1.38	0.65	1.02	0.96	0.87
ENSG00000254415	protein_coding	SIGLEC14	0.92105	0.00115264	0.0379739	Yes	42	332	20	32	66	417	43	83	0.6	2.86	0.22	0.32	0.94	4.77	0.67	1.13
ENSG00000196141	protein_coding	SPATS2L	0.287063	0.00115287	0.0379761	Yes	2669	4862	3578	4145	2973	4554	3132	4443	8.86	9.7	9.16	9.69	9.8	12.06	11.35	14.02
ENSG00000270885	protein_coding	RASL10B	0.726641	0.00117048	0.0383488	Yes	209	55	133	116	197	112	115	250	1.85	0.29	0.91	0.72	1.73	0.79	1.11	2.11
ENSG00000125772	protein_coding	GPCPD1	-0.499357	0.0011718	0.0383807	Yes	654	909	629	835	438	489	389	366	3.39	2.83	2.51	3.05	2.25	2.02	2.2	1.8
ENSG00000076706	protein_coding	MCAM	-0.782922	0.00117255	0.0383921	Yes	210	355	206	773	71	201	149	142	1.8	1.83	1.36	4.67	0.6	1.38	1.4	1.16
ENSG00000167595	protein_coding	PROSER3	-0.467421	0.0011753	0.0384617	Yes	121	193	152	228	88	124	82	94	1.13	1.08	1.1	1.5	0.82	0.92	0.84	0.84
XLOC_000654	other	NA	0.752166	0.00117901	0.0385507	Yes	66	103	93	135	62	111	139	325	0.87	0.81	0.94	1.25	0.81	1.17	2	4.07
ENSG00000177842	protein_coding	ZNF620	0.482502	0.00117904	0.0385507	Yes	85	114	119	124	94	124	130	153	0.72	0.58	0.78	0.74	0.79	0.84	1.21	1.24
XLOC_017513	other	NA	-0.680457	0.00118202	0.0385976	Yes	42	57	56	55	28	29	25	18	1.08	0.88	1.11	1	0.71	0.59	0.7	0.44
ENSG00000166148	protein_coding	AVPR1A	1.00993	0.00122421	0.039608	Yes	269	335	85	559	223	1053	78	640	1.28	0.96	0.31	1.88	1.06	4	0.41	2.9
ENSG00000275672	lncRNA	GATM-AS1	0.734607	0.00123223	0.0398044	Yes	40	25	34	18	52	49	29	47	0.8	0.3	0.52	0.25	1.03	0.78	0.63	0.89
ENSG00000240065	protein_coding	PSMB9	0.697724	0.00124835	0.040233	Yes	1502	2163	488	527	1653	1958	931	1240	54.58	47.23	13.68	13.49	59.66	56.75	36.93	42.84
ENSG00000040608	protein_coding	RTN4R	-0.735594	0.00126392	0.0405691	Yes	79	115	111	146	61	47	55	38	0.89	0.78	0.97	1.16	0.68	0.42	0.68	0.41
ENSG00000248508	lncRNA	SRP14-AS1	0.421359	0.00127565	0.0408175	Yes	178	191	273	213	197	260	228	245	1.69	1.09	2	1.43	1.86	1.97	2.36	2.21
ENSG00000173702	protein_coding	MUC13	-1.08894	0.00130408	0.041468	Yes	2	119	13	865	3	18	7	6	0.02	0.71	0.1	6.01	0.03	0.14	0.08	0.06
ENSG00000182326	protein_coding	C1S	0.305524	0.00131238	0.0416705	Yes	109646	160225	128774	122303	119285	178895	100286	132161	740.44	650.12	670.71	581.85	800.07	963.64	739.27	848.46
ENSG00000158014	protein_coding	SLC30A2	-1.11761	0.00132055	0.0418532	Yes	2	0	1	400	3	1	0	1	0.02	0	0.01	2.45	0.03	0.01	0	0.01
ENSG00000236117	lncRNA	RP4-754E20__A.5	-1.00978	0.00132972	0.0420451	Yes	0	16	13	66	2	8	16	10	0	0.29	0.3	1.39	0.06	0.19	0.52	0.28
ENSG00000158473	protein_coding	CD1D	0.495331	0.00133722	0.0422391	Yes	291	874	645	711	316	1222	630	918	3.67	6.62	6.27	6.32	3.96	12.29	8.67	11.01
XLOC_025243	other	NA	0.811355	0.00133803	0.0422469	Yes	12	22	18	12	15	25	32	29	0.45	0.49	0.52	0.32	0.56	0.74	1.3	1.03
ENSG00000149308	protein_coding	NPAT	0.3978	0.00135588	0.0426849	Yes	331	638	503	525	464	627	453	576	1.53	1.77	1.8	1.71	2.13	2.32	2.29	2.54
ENSG00000081041	protein_coding	CXCL2	0.788958	0.00135932	0.0427513	Yes	2212	1231	756	619	1891	1457	1656	2030	51.61	17.26	13.6	10.17	43.82	27.11	42.17	45.02
ENSG00000259347	lncRNA	RP11-798K3.2	0.619081	0.00136654	0.0429424	Yes	606	335	524	600	537	567	619	1168	17.22	5.72	11.48	12.01	15.16	12.85	19.2	31.55
ENSG00000177854	protein_coding	TMEM187	0.545512	0.00140084	0.0437185	Yes	213	262	209	252	187	312	285	390	3.15	2.33	2.38	2.62	2.74	3.68	4.59	5.48
ENSG00000245571	lncRNA	AP001258.4	0.533135	0.00140262	0.0437528	Yes	74	128	69	107	87	108	119	144	0.8	0.83	0.57	0.81	0.93	0.93	1.4	1.47
ENSG00000256804	other	RP13-977J11.5	0.782675	0.00141039	0.0439526	Yes	28	84	34	24	35	116	39	52	2.62	4.72	2.45	1.58	3.25	8.65	3.98	4.62
ENSG00000276317	lncRNA	RP11-93B14.10	0.789704	0.00142503	0.044305	Yes	25	25	20	24	38	33	17	46	1.16	0.7	0.71	0.78	1.75	1.22	0.86	2.02
ENSG00000124225	protein_coding	PMEPA1	-0.849956	0.00142969	0.0443972	Yes	91	167	123	473	48	81	82	70	0.46	0.51	0.48	1.69	0.24	0.33	0.45	0.34
ENSG00000205364	protein_coding	MT1M	0.997066	0.00144079	0.0446404	Yes	1028	173	148	83	1329	760	384	295	31.01	3.14	3.44	1.76	39.82	18.29	12.65	8.46
ENSG00000189060	protein_coding	H1F0	0.405429	0.00145456	0.0449868	Yes	3847	4971	6612	4734	3893	5619	5988	6403	46.64	36.21	61.82	40.43	46.88	54.34	79.24	73.8
ENSG00000141522	protein_coding	ARHGDIA	-0.402558	0.00145737	0.0450366	Yes	2870	4682	4433	5987	2386	2775	2719	2665	35.55	34.85	42.35	52.25	29.36	27.42	36.77	31.38
ENSG00000106823	protein_coding	ECM2	0.396103	0.00148017	0.0455289	Yes	1306	1702	1888	1865	1407	2443	1493	2151	7.55	5.91	8.42	7.59	8.08	11.26	9.42	11.82
ENSG00000137331	protein_coding	IER3	-0.659104	0.00148362	0.0455673	Yes	86	144	105	134	52	74	62	50	1.8	1.81	1.7	1.98	1.08	1.24	1.42	1
ENSG00000129515	protein_coding	SNX6	0.488626	0.00148998	0.0456931	Yes	667	1304	891	930	825	1377	923	1221	5.14	6.04	5.3	5.05	6.32	8.47	7.77	8.95
ENSG00000172893	protein_coding	DHCR7	-0.594505	0.00149712	0.0458811	Yes	2549	7709	5345	17163	1741	4037	3599	5521	17.97	32.66	29.07	85.26	12.19	22.71	27.7	37.01
ENSG00000166801	protein_coding	FAM111A	0.449048	0.00150519	0.0460554	Yes	2155	3581	1798	2237	2193	3223	2150	3400	9	8.99	5.79	6.58	9.1	10.74	9.8	13.5
XLOC_006337	other	NA	0.520637	0.00151747	0.046303	Yes	396	579	527	678	493	550	703	841	0.69	0.61	0.71	0.84	0.86	0.77	1.35	1.4
ENSG00000161835	protein_coding	GRASP	-0.666854	0.00151808	0.0463041	Yes	111	102	88	132	34	71	38	71	1.53	0.84	0.93	1.28	0.46	0.78	0.57	0.93
ENSG00000139269	protein_coding	INHBE	-0.611184	0.00152607	0.0465024	Yes	2254	5822	2238	1594	1410	3292	1395	601	23.68	36.75	18.13	11.8	14.71	27.59	16	6
ENSG00000125912	protein_coding	NCLN	-0.37471	0.00153166	0.0466225	Yes	1323	2237	2201	2423	1168	1324	1211	1210	9.24	9.39	11.86	11.92	8.1	7.38	9.23	8.04
ENSG00000125089	protein_coding	SH3TC1	-0.485632	0.00153937	0.046775	Yes	544	728	690	904	328	448	403	403	2.73	2.2	2.67	3.2	1.64	1.79	2.21	1.92
ENSG00000111224	protein_coding	PARP11	0.408511	0.00155971	0.0472336	Yes	208	423	404	327	282	562	300	344	1.28	1.56	1.92	1.42	1.72	2.76	2.01	2.01
ENSG00000198911	protein_coding	SREBF2	-0.501281	0.00157944	0.0476455	Yes	3835	7302	4926	10482	2711	3777	3412	4118	19.59	22.41	19.4	37.71	13.75	15.39	19.02	19.99
ENSG00000109917	protein_coding	ZPR1	-0.626143	0.00158211	0.0477132	Yes	846	2920	1230	2002	756	1028	648	601	3.66	7.59	4.11	6.1	3.25	3.55	3.06	2.47
ENSG00000182197	protein_coding	EXT1	0.560178	0.00158276	0.0477264	Yes	1296	2983	1385	2246	1790	3087	1448	3268	4.42	6.12	3.65	5.4	6.07	8.41	5.4	10.6
ENSG00000181873	protein_coding	IBA57	-0.311688	0.00158474	0.0477732	Yes	480	1003	787	961	425	644	467	516	1.74	2.19	2.21	2.46	1.53	1.87	1.85	1.78
ENSG00000165997	protein_coding	ARL5B	0.458146	0.00159415	0.0479991	Yes	1011	1983	1627	1388	1287	1751	2142	1559	3.99	4.71	4.96	3.86	5.05	5.52	9.23	5.85
ENSG00000140682	protein_coding	TGFB1I1	-0.700239	0.00160429	0.04824	Yes	60	116	123	173	29	53	43	86	0.73	0.85	1.16	1.49	0.35	0.52	0.57	1
ENSG00000103196	protein_coding	CRISPLD2	-0.713679	0.00161746	0.0485778	Yes	238	497	381	754	164	218	183	194	1.19	1.5	1.47	2.67	0.82	0.87	1	0.93
ENSG00000162073	protein_coding	PAQR4	-0.791247	0.00162659	0.0487479	Yes	64	342	55	124	40	74	41	39	0.61	1.96	0.41	0.84	0.38	0.56	0.43	0.35
ENSG00000205362	protein_coding	MT1A	0.841025	0.00163692	0.0489599	Yes	151	87	47	13	189	173	92	32	10.27	3.55	2.46	0.62	12.76	9.38	6.83	2.07
ENSG00000130766	protein_coding	SESN2	-0.48612	0.00163905	0.0490104	Yes	1046	1299	1511	1647	889	989	692	553	8.61	6.42	9.59	9.55	7.27	6.49	6.22	4.33
ENSG00000117266	protein_coding	CDK18	0.438195	0.00164645	0.049201	Yes	698	789	951	812	785	849	932	1061	6.13	4.16	6.44	5.02	6.85	5.95	8.94	8.86
ENSG00000077684	protein_coding	JADE1	-0.364363	0.00165626	0.0494397	Yes	859	981	902	1089	728	693	499	491	2.67	1.83	2.17	2.39	2.25	1.72	1.7	1.45
XLOC_043667	lncRNA	NA	1.08664	0.00166803	0.0496668	Yes	4	18	1	10	6	29	44	85	0.17	0.45	0.03	0.29	0.25	0.97	2.01	3.38
ENSG00000135914	protein_coding	HTR2B	0.622049	0.00167009	0.049701	Yes	88	69	107	62	99	106	128	118	1.11	0.52	1.04	0.55	1.24	1.07	1.77	1.42
ENSG00000115325	protein_coding	DOK1	-0.55577	0.00167644	0.0498376	Yes	104	214	80	157	61	120	50	62	1.09	1.35	0.65	1.16	0.64	1.01	0.57	0.62
ENSG00000159388	protein_coding	BTG2	-0.657606	0.00168185	0.0499589	Yes	311	868	236	545	169	341	171	198	3.26	5.46	1.91	4.02	1.76	2.85	1.96	1.97
ENSG00000154930	protein_coding	ACSS1	-0.599334	0.00168522	0.0500193	Yes	281	615	279	544	147	310	184	200	1.39	1.83	1.06	1.89	0.72	1.22	0.99	0.94
ENSG00000140859	protein_coding	KIFC3	0.353669	0.00169017	0.0501267	Yes	1096	1194	1202	1780	1148	1608	1109	1643	5.07	3.32	4.29	5.8	5.28	5.94	5.6	7.23
ENSG00000188404	protein_coding	SELL	0.793625	0.00170728	0.0505165	Yes	219	766	155	146	275	952	251	354	2.55	5.37	1.39	1.2	3.19	8.86	3.2	3.93
XLOC_000652	other	NA	0.838789	0.00172032	0.0507903	Yes	15	23	15	32	12	35	26	72	0.83	0.76	0.64	1.25	0.66	1.54	1.57	3.78
ENSG00000090615	protein_coding	GOLGA3	-0.333693	0.00172277	0.050839	Yes	1921	3056	2464	3054	1723	1951	1554	1385	5.28	5.05	5.22	5.91	4.7	4.28	4.66	3.62
ENSG00000150782	protein_coding	IL18	-0.682345	0.00172684	0.0509191	Yes	102	233	60	158	50	126	38	53	2.48	3.41	1.13	2.71	1.21	2.45	1.01	1.23
ENSG00000162458	protein_coding	FBLIM1	-0.582015	0.00174474	0.0512992	Yes	168	237	151	618	119	138	107	163	1.05	0.89	0.73	2.71	0.74	0.69	0.73	0.97
ENSG00000185883	protein_coding	ATP6V0C	-0.438555	0.00175291	0.0514859	Yes	1149	2172	1869	2192	1095	1346	856	961	21.04	23.89	26.39	28.27	19.91	19.66	17.11	16.73
ENSG00000002834	protein_coding	LASP1	-0.379306	0.00176299	0.0517212	Yes	4567	9583	6079	7145	3486	5710	3531	3879	21.54	27.16	22.12	23.74	16.33	21.49	18.18	17.4
ENSG00000260105	other	AOC4P	0.96077	0.00176692	0.0518093	Yes	209	110	385	723	516	834	190	584	1.87	0.59	2.66	4.57	4.6	5.97	1.86	4.98
ENSG00000126464	protein_coding	PRR12	-0.411508	0.00177032	0.0518754	Yes	500	730	753	931	460	506	379	366	2.04	1.79	2.37	2.68	1.87	1.65	1.69	1.42
ENSG00000128833	protein_coding	MYO5C	-0.444149	0.00177919	0.0520523	Yes	243	609	380	774	176	337	301	283	0.99	1.49	1.19	2.22	0.71	1.1	1.34	1.1
ENSG00000155380	protein_coding	SLC16A1	0.608569	0.00179044	0.0523152	Yes	2641	2690	1762	2930	2727	3847	1996	4591	14.98	9.17	7.71	11.71	15.37	17.41	12.36	24.76
ENSG00000175063	protein_coding	UBE2C	-0.948943	0.00180153	0.0525778	Yes	79	46	24	3	25	14	4	4	1.75	0.61	0.41	0.05	0.55	0.25	0.1	0.08
ENSG00000067221	protein_coding	STOML1	0.402844	0.00182676	0.0531422	Yes	187	336	317	351	172	343	384	410	0.79	0.85	1.03	1.04	0.72	1.15	1.77	1.64
ENSG00000167106	protein_coding	FAM102A	-0.602407	0.00182763	0.0531539	Yes	975	3097	1350	3126	887	2048	729	501	6.4	12.22	6.84	14.46	5.79	10.73	5.23	3.13
ENSG00000138385	protein_coding	SSB	0.387207	0.00183645	0.053318	Yes	679	1097	686	804	742	1197	752	832	5.02	4.87	3.91	4.18	5.44	7.05	6.06	5.84
ENSG00000136213	protein_coding	CHST12	0.396894	0.00184251	0.0534347	Yes	450	657	595	544	601	953	418	519	0.79	0.69	0.81	0.67	1.05	1.34	0.8	0.87
ENSG00000064666	protein_coding	CNN2	-0.392335	0.00184616	0.0534992	Yes	870	1507	1330	1772	759	890	716	894	9.1	9.47	10.73	13.06	7.89	7.43	8.18	8.89
ENSG00000119574	protein_coding	ZBTB45	-0.494613	0.0018618	0.0538347	Yes	84	150	156	180	82	97	52	83	0.7	0.75	1	1.05	0.68	0.64	0.47	0.66
ENSG00000144959	protein_coding	NCEH1	0.603327	0.00187805	0.0542072	Yes	123	523	162	263	260	564	172	292	0.74	1.9	0.75	1.12	1.56	2.71	1.13	1.67
ENSG00000093183	protein_coding	SEC22C	-0.29406	0.0018782	0.0542072	Yes	633	1164	794	987	582	691	478	564	2.49	2.75	2.41	2.73	2.27	2.17	2.05	2.11
ENSG00000080845	protein_coding	DLGAP4	-0.364798	0.00188507	0.054327	Yes	830	1271	1351	1427	745	890	698	652	3.3	3.03	4.14	3.99	2.94	2.82	3.03	2.46
ENSG00000177427	protein_coding	MIEF2	-0.472812	0.00189427	0.0545285	Yes	231	339	307	405	187	245	152	144	1.75	1.54	1.79	2.16	1.41	1.48	1.26	1.04
ENSG00000275944	lncRNA	RP11-104J23.1	0.613045	0.00190294	0.0547433	Yes	61	155	140	121	89	272	114	162	0.9	1.38	1.6	1.26	1.31	3.21	1.84	2.28
ENSG00000240710	lncRNA	RP11-430C7.4	0.78241	0.00191761	0.0550317	Yes	12	26	9	20	24	39	9	20	0.5	0.65	0.29	0.59	0.99	1.29	0.41	0.79
ENSG00000247572	lncRNA	CKMT2-AS1	0.421194	0.00194618	0.0556531	Yes	462	370	531	498	576	459	402	620	3.38	1.63	3	2.57	4.19	2.68	3.21	4.31
ENSG00000159840	protein_coding	ZYX	-0.460201	0.00194746	0.0556685	Yes	810	2335	1263	1937	700	1377	699	780	7.65	13.26	9.21	12.9	6.57	10.38	7.21	7.01
ENSG00000196776	protein_coding	CD47	0.398782	0.00194885	0.0556852	Yes	1522	2509	1641	1905	1868	2405	1699	2105	8.44	8.36	7.02	7.44	10.29	10.64	10.28	11.1
ENSG00000234684	lncRNA	SDCBP2-AS1	0.471516	0.00194978	0.0556852	Yes	140	105	105	149	119	134	118	205	0.98	0.44	0.57	0.74	0.83	0.75	0.9	1.37
ENSG00000230795	other	HLA-K	0.539595	0.00194987	0.0556852	Yes	85	144	78	159	106	152	112	198	2.33	2.37	1.65	3.07	2.88	3.32	3.35	5.16
ENSG00000198839	protein_coding	ZNF277	0.396375	0.00195283	0.0557371	Yes	535	785	891	737	717	907	701	868	4.13	3.64	5.3	4	5.49	5.58	5.9	6.37
ENSG00000169221	protein_coding	TBC1D10B	-0.386877	0.00196346	0.0559696	Yes	468	745	571	856	409	517	344	323	3.97	3.8	3.74	5.12	3.45	3.5	3.19	2.6
ENSG00000106683	protein_coding	LIMK1	-0.54978	0.00196931	0.0560938	Yes	190	516	160	252	146	222	81	119	1.46	2.39	0.95	1.37	1.12	1.36	0.68	0.87
ENSG00000166484	protein_coding	MAPK7	-0.474662	0.00197816	0.0562818	Yes	168	272	171	277	129	188	109	80	1.29	1.26	1.02	1.5	0.99	1.15	0.92	0.59
ENSG00000146192	protein_coding	FGD2	0.688227	0.00198726	0.0564765	Yes	455	1161	328	409	557	1398	454	754	4.24	6.51	2.36	2.69	5.16	10.4	4.62	6.69
ENSG00000206535	protein_coding	LNP1	0.519013	0.00200305	0.0568036	Yes	148	135	174	153	217	204	157	167	1.87	1.02	1.7	1.36	2.72	2.06	2.17	2.01
ENSG00000100221	protein_coding	JOSD1	-0.244787	0.00201183	0.0569735	Yes	1143	1193	1064	1362	949	799	720	781	7.93	4.98	5.7	6.66	6.54	4.42	5.46	5.15
ENSG00000198909	protein_coding	MAP3K3	-0.453509	0.00202183	0.057185	Yes	645	1303	876	1084	565	663	436	530	3.78	4.59	3.96	4.48	3.29	3.1	2.79	2.96
ENSG00000225973	protein_coding	PIGBOS1	0.454302	0.0020268	0.0572895	Yes	110	113	96	123	118	153	116	127	3.91	2.41	2.63	3.08	4.17	4.34	4.5	4.29
ENSG00000135535	protein_coding	CD164	0.302188	0.00203258	0.0573731	Yes	7223	10685	9816	9961	8737	11495	7800	9759	62.03	55.13	65.02	60.26	74.52	78.74	73.12	79.67
ENSG00000111801	protein_coding	BTN3A3	0.385586	0.0020445	0.0575931	Yes	1719	3139	982	1283	2061	2898	1009	1438	15.82	17.36	6.97	8.32	18.84	21.27	10.14	12.58
ENSG00000119138	protein_coding	KLF9	-0.559013	0.00204468	0.0575931	Yes	4265	6545	6538	6742	2908	2384	4458	2569	23.42	21.59	27.69	26.08	15.86	10.44	26.72	13.41
ENSG00000161618	protein_coding	ALDH16A1	-0.488558	0.00204435	0.0575931	Yes	436	889	760	1100	315	556	416	433	3.93	4.81	5.28	6.98	2.82	4	4.09	3.71
ENSG00000115271	protein_coding	GCA	0.521943	0.00204515	0.0575931	Yes	317	547	216	368	288	497	370	533	3.1	3.21	1.63	2.53	2.79	3.87	3.94	4.95
ENSG00000120688	protein_coding	WBP4	0.321063	0.00205878	0.057871	Yes	399	568	504	524	492	484	478	575	4.32	3.7	4.21	4	5.29	4.18	5.65	5.92
ENSG00000234771	lncRNA	SLC25A25-AS1	-0.420948	0.00206216	0.05794	Yes	434	699	423	733	318	484	250	307	1.93	1.87	1.45	2.3	1.4	1.72	1.21	1.3
ENSG00000140279	protein_coding	DUOX2	-1.0831	0.00207276	0.0581364	Yes	9	8	5	8128	6	9	6	5	0.04	0.02	0.02	24.89	0.03	0.03	0.03	0.02
XLOC_049158	other	NA	0.951026	0.00207814	0.0582293	Yes	6	6	5	4	16	11	5	11	0.81	0.49	0.52	0.38	2.14	1.18	0.74	1.41
ENSG00000077942	protein_coding	FBLN1	-0.822639	0.00208005	0.0582517	Yes	105	322	189	2869	85	185	113	199	0.49	0.9	0.68	9.4	0.39	0.69	0.57	0.88
ENSG00000137449	protein_coding	CPEB2	0.510682	0.00211696	0.0589723	Yes	1180	1880	1725	1857	1602	1970	2020	2262	4.78	4.57	5.38	5.3	6.44	6.36	8.92	8.7
ENSG00000089041	protein_coding	P2RX7	0.528348	0.00212451	0.0591134	Yes	479	874	666	501	636	737	672	978	2.64	2.89	2.83	1.94	3.48	3.24	4.04	5.12
ENSG00000160877	protein_coding	NACC1	-0.407429	0.00215059	0.0596155	Yes	675	1465	1174	1477	654	783	602	721	4.29	5.59	5.75	6.61	4.13	3.97	4.17	4.35
ENSG00000198087	protein_coding	CD2AP	0.38846	0.00216283	0.0598995	Yes	1045	1865	1499	1676	1401	1807	1443	1759	5.49	5.88	6.07	6.2	7.31	7.57	8.27	8.78
ENSG00000213250	other	RBMS2P1	0.715666	0.00217834	0.0601687	Yes	33	77	70	107	71	125	63	103	0.76	1.07	1.25	1.75	1.63	2.31	1.59	2.27
ENSG00000115594	protein_coding	IL1R1	0.468962	0.00218307	0.0602644	Yes	2301	3882	3873	4268	3478	4975	2881	5059	9.23	9.36	11.98	12.06	13.86	15.92	12.62	19.3
ENSG00000171658	other	RP11-443P15.2	-1.06728	0.00218682	0.060329	Yes	7	3	1	224	0	1	1	0	0.08	0.02	0.01	1.71	0	0.01	0.01	0
ENSG00000134716	protein_coding	CYP2J2	0.436804	0.00219985	0.0605697	Yes	3540	5354	5440	3799	4384	5545	4605	5374	53.06	48.21	62.88	40.11	65.26	66.29	75.34	76.57
ENSG00000116584	protein_coding	ARHGEF2	-0.608216	0.00220458	0.060648	Yes	441	960	432	634	268	448	219	262	2.28	2.98	1.72	2.31	1.38	1.85	1.24	1.29
ENSG00000144233	protein_coding	AMMECR1L	-0.327409	0.00220842	0.0607222	Yes	961	1271	1409	1235	859	924	817	553	5.74	4.56	6.49	5.19	5.09	4.4	5.32	3.14
ENSG00000167034	protein_coding	NKX3-1	0.429375	0.00222107	0.0609703	Yes	120	227	197	235	183	250	186	218	1.04	1.18	1.32	1.44	1.58	1.73	1.76	1.8
ENSG00000158615	protein_coding	PPP1R15B	-0.299245	0.00222157	0.0609703	Yes	1836	3514	2854	2661	1861	2404	1416	1402	9.98	11.48	11.97	10.19	10.05	10.42	8.4	7.25
ENSG00000186111	protein_coding	PIP5K1C	-0.458219	0.00222676	0.0610807	Yes	431	675	628	912	391	465	313	310	1.89	1.78	2.12	2.81	1.7	1.63	1.5	1.29
ENSG00000141551	protein_coding	CSNK1D	-0.320448	0.00224079	0.0613895	Yes	1680	2948	2392	3038	1637	2019	1394	1345	11.61	12.24	12.75	14.79	11.24	11.13	10.52	8.84
XLOC_043951	other	NA	-0.956608	0.002253	0.0616181	Yes	5	25	6	12	1	4	5	2	0.37	1.11	0.34	0.62	0.07	0.23	0.4	0.14
ENSG00000157870	protein_coding	FAM213B	-0.4992	0.00226542	0.0618762	Yes	283	631	272	694	204	370	212	210	2.82	3.78	2.09	4.88	2.02	2.94	2.31	1.99
ENSG00000159307	protein_coding	SCUBE1	-0.664166	0.00226675	0.0619024	Yes	75	825	84	513	42	333	45	222	0.19	1.26	0.16	0.92	0.11	0.68	0.13	0.54
ENSG00000161888	protein_coding	SPC24	-0.897068	0.00227235	0.0619903	Yes	114	127	68	23	46	14	15	26	1.19	0.8	0.55	0.17	0.48	0.12	0.17	0.26
ENSG00000172081	protein_coding	MOB3A	-0.527251	0.00228632	0.0622935	Yes	475	974	631	808	344	558	313	327	3.25	4.01	3.33	3.9	2.34	3.05	2.34	2.13
ENSG00000122952	protein_coding	ZWINT	-0.808238	0.00228789	0.0623084	Yes	229	672	146	83	99	114	86	55	3.15	5.56	1.55	0.81	1.35	1.25	1.29	0.72
XLOC_036525	other	NA	0.667648	0.00228934	0.0623352	Yes	18	36	28	27	36	56	32	37	0.45	0.54	0.54	0.48	0.9	1.12	0.88	0.88
ENSG00000280798	lncRNA	LINC00294	-0.536556	0.00230161	0.0625536	Yes	285	539	298	661	250	281	160	204	2.45	2.78	1.98	4	2.13	1.93	1.5	1.67
ENSG00000125534	protein_coding	PPDPF	-0.545544	0.00230148	0.0625536	Yes	595	1522	670	2347	583	806	265	982	17.87	27.47	15.52	49.67	17.39	19.31	8.69	28.04
ENSG00000182118	protein_coding	FAM89A	0.596495	0.00230158	0.0625536	Yes	107	93	98	113	107	143	112	174	2.17	1.14	1.54	1.62	2.16	2.32	2.49	3.36
ENSG00000136802	protein_coding	LRRC8A	-0.451957	0.00233102	0.0630638	Yes	816	2353	1809	1870	922	1202	915	709	4.87	8.43	8.32	7.86	5.46	5.72	5.96	4.02
ENSG00000171793	protein_coding	CTPS1	-0.425718	0.00233171	0.0630673	Yes	3509	5115	2915	2719	2477	2648	1758	1506	30.05	26.32	19.26	16.41	21.07	18.09	16.44	12.26
ENSG00000224389	protein_coding	C4B	0.532894	0.00233264	0.0630772	Yes	2665	3309	2845	2845	3836	4687	2699	2504	13.87	10.35	11.42	10.43	19.83	19.46	15.33	12.39
ENSG00000259330	lncRNA	INAFM2	-0.645432	0.0023332	0.0630774	Yes	41	77	69	82	31	34	30	31	1.96	2.21	2.55	2.76	1.47	1.3	1.57	1.41
ENSG00000254087	protein_coding	LYN	0.505933	0.00234208	0.0632416	Yes	513	1389	616	744	752	1490	626	860	2.43	3.96	2.26	2.49	3.55	5.64	3.24	3.88
ENSG00000116205	protein_coding	TCEANC2	0.290461	0.0023817	0.0639699	Yes	376	603	449	519	451	609	341	547	1	0.97	0.92	0.97	1.19	1.29	0.99	1.39
ENSG00000106392	protein_coding	C1GALT1	0.324654	0.00239246	0.0641711	Yes	815	1400	1188	1343	1046	1550	975	1253	3.41	3.52	3.84	3.96	4.35	5.18	4.46	4.99
ENSG00000107864	protein_coding	CPEB3	0.54336	0.00239747	0.0642598	Yes	860	1067	1374	1349	1117	1293	1341	2105	3.08	2.3	3.8	3.41	3.98	3.7	5.25	7.17
ENSG00000100526	protein_coding	CDKN3	-0.905669	0.00239999	0.0642816	Yes	81	67	19	3	22	9	8	4	1.42	0.71	0.26	0.04	0.38	0.13	0.15	0.07
ENSG00000165949	protein_coding	IFI27	0.726185	0.00240244	0.0643164	Yes	753	4405	378	533	1357	4281	717	976	17.33	60.9	6.71	8.64	31.01	78.57	18.01	21.35
ENSG00000112144	protein_coding	ICK	0.291555	0.00240561	0.0643707	Yes	579	920	882	976	792	898	759	839	2.63	2.51	3.09	3.12	3.57	3.25	3.76	3.62
ENSG00000138764	protein_coding	CCNG2	-0.60402	0.00241996	0.0646317	Yes	514	772	613	649	465	387	286	198	2.28	2.06	2.09	2.03	2.05	1.37	1.38	0.83
XLOC_018004	other	NA	0.735165	0.00242274	0.0646906	Yes	12	26	12	31	17	26	32	47	0.6	0.79	0.47	1.1	0.85	1.04	1.76	2.25
ENSG00000105011	protein_coding	ASF1B	-0.849104	0.00242507	0.0647325	Yes	39	189	35	36	32	34	16	9	0.48	1.4	0.33	0.31	0.39	0.33	0.22	0.11
XLOC_040287	other	NA	0.71291	0.00242915	0.0647842	Yes	103	119	115	81	53	135	172	294	0.41	0.28	0.35	0.23	0.21	0.43	0.75	1.11
ENSG00000121966	protein_coding	CXCR4	-0.80375	0.00244035	0.0649931	Yes	118	386	94	215	66	105	85	66	1.66	3.27	1.02	2.14	0.92	1.18	1.31	0.88
ENSG00000196616	protein_coding	ADH1B	0.533273	0.00244252	0.0650107	Yes	219076	158686	242207	155502	297620	254151	182038	218133	1483.66	645.71	1265.12	741.91	2001.91	1372.94	1345.76	1404.4
ENSG00000112941	protein_coding	PAPD7	0.38407	0.00244415	0.0650388	Yes	762	944	924	1141	814	1079	951	1184	5.09	3.79	4.77	5.37	5.41	5.75	6.94	7.53
ENSG00000137770	protein_coding	CTDSPL2	0.328977	0.00244784	0.0651216	Yes	536	1011	730	792	666	853	750	813	2.14	2.42	2.24	2.22	2.64	2.71	3.26	3.08
ENSG00000115687	protein_coding	PASK	-0.425328	0.0024508	0.0651699	Yes	188	447	264	329	165	245	143	157	0.75	1.07	0.81	0.93	0.65	0.78	0.62	0.6
ENSG00000182568	protein_coding	SATB1	0.348032	0.00245087	0.0651699	Yes	1137	1291	1465	1837	1380	1687	1368	1460	3.21	2.19	3.19	3.65	3.87	3.8	4.21	3.92
XLOC_003156	other	NA	0.889988	0.00245834	0.0653236	Yes	9	9	7	18	11	12	24	33	0.53	0.32	0.32	0.75	0.65	0.57	1.55	1.85
ENSG00000103319	protein_coding	EEF2K	-0.333737	0.00248192	0.0658417	Yes	1187	1542	1081	1836	971	881	705	987	4.57	3.56	3.21	4.98	3.71	2.7	2.96	3.61
ENSG00000101412	protein_coding	E2F1	-0.970062	0.00248419	0.0658785	Yes	95	619	86	52	59	61	42	16	1.08	4.22	0.75	0.42	0.67	0.55	0.52	0.17
XLOC_017047	other	NA	0.877009	0.00250236	0.0662202	Yes	10	4	7	10	13	15	13	22	1.12	0.27	0.61	0.79	1.45	1.34	1.59	2.35
ENSG00000121671	protein_coding	CRY2	-0.49706	0.00251425	0.0664083	Yes	5101	7043	5307	7776	3814	3845	3651	2503	33.19	27.53	26.63	35.64	24.64	19.95	25.93	15.48
ENSG00000163251	protein_coding	FZD5	0.367907	0.00251652	0.0664464	Yes	2128	2946	3632	2985	2654	2723	3447	3335	9.01	7.5	11.87	8.91	11.17	9.2	15.94	13.43
XLOC_005621	other	NA	0.995305	0.00252056	0.0665221	Yes	2	13	4	4	5	12	14	21	0.22	0.87	0.35	0.32	0.56	1.07	1.71	2.23
ENSG00000277443	protein_coding	MARCKS	0.412619	0.00253316	0.0667841	Yes	708	1743	998	1596	1009	2162	975	1355	4.71	6.96	5.12	7.47	6.66	11.46	7.07	8.56
XLOC_015558	other	NA	-0.650272	0.00253909	0.0668934	Yes	1114	1076	835	1098	556	465	385	437	2.97	1.72	1.72	2.06	1.47	0.99	1.12	1.11
ENSG00000172932	protein_coding	ANKRD13D	-0.420855	0.00254501	0.0670181	Yes	323	446	253	439	184	315	166	211	2.66	2.2	1.6	2.54	1.5	2.07	1.49	1.65
XLOC_052125	other	NA	0.763244	0.00254808	0.067075	Yes	296	201	329	348	422	187	345	875	0.82	0.33	0.7	0.68	1.16	0.41	1.04	2.3
ENSG00000106605	protein_coding	BLVRA	0.607873	0.00255063	0.0670981	Yes	141	342	69	143	166	446	143	133	3.12	4.55	1.18	2.23	3.65	7.88	3.46	2.8
ENSG00000171700	protein_coding	RGS19	-0.514681	0.00258173	0.0676686	Yes	129	300	107	162	88	175	57	63	2.14	3	1.37	1.9	1.45	2.32	1.03	1
ENSG00000179403	protein_coding	VWA1	-0.527932	0.00258417	0.0677168	Yes	788	1403	1265	2656	598	948	778	701	4.42	4.73	5.47	10.5	3.33	4.24	4.76	3.74
ENSG00000119403	protein_coding	PHF19	-0.57609	0.00259864	0.0679312	Yes	223	436	201	236	136	169	109	135	1.11	1.3	0.77	0.83	0.67	0.67	0.59	0.64
ENSG00000182487	other	NCF1B	0.781457	0.00259989	0.0679312	Yes	23	86	16	11	19	109	22	37	0.34	0.77	0.18	0.12	0.28	1.3	0.36	0.53
ENSG00000243477	protein_coding	NAT6	-0.406148	0.00260507	0.068043	Yes	202	280	177	226	157	152	116	111	2.96	2.47	2	2.34	2.29	1.78	1.86	1.55
ENSG00000256043	protein_coding	CTSO	0.443124	0.00263356	0.0685485	Yes	4413	5598	3651	3513	4637	5861	3555	5013	42.45	32.36	27.09	23.81	44.3	44.97	37.33	45.84
ENSG00000156875	protein_coding	HIAT1	0.268818	0.00263654	0.0686103	Yes	754	1359	923	1138	789	1272	852	1162	7.28	7.88	6.87	7.74	7.57	9.8	8.98	10.67
ENSG00000147257	protein_coding	GPC3	-0.819642	0.00268637	0.0695375	Yes	11	273	19	283	11	156	12	43	0.12	1.72	0.15	2.09	0.11	1.3	0.14	0.43
ENSG00000177283	protein_coding	FZD8	-0.58599	0.00269135	0.0696346	Yes	107	144	249	294	87	100	100	82	0.77	0.62	1.38	1.49	0.62	0.57	0.79	0.56
ENSG00000143013	protein_coding	LMO4	0.397865	0.00269186	0.0696396	Yes	653	864	1021	1352	771	1109	922	1361	3.34	2.66	4.03	4.88	3.92	4.53	5.15	6.62
ENSG00000169245	protein_coding	CXCL10	0.921103	0.00269397	0.0696622	Yes	3063	8305	562	1359	5752	10603	5281	10858	74.01	120.58	10.47	23.13	138.05	204.37	139.3	249.43
ENSG00000133048	protein_coding	CHI3L1	-0.948726	0.00270127	0.069803	Yes	204	4561	82	4684	108	1840	100	863	3.23	43.46	1	52.33	1.7	23.27	1.73	13.01
ENSG00000114770	protein_coding	ABCC5	-0.396466	0.00270205	0.069809	Yes	664	1227	681	811	506	652	426	430	1.78	1.97	1.41	1.53	1.34	1.39	1.24	1.09
ENSG00000188761	protein_coding	BCL2L15	-0.965907	0.00270342	0.0698346	Yes	3	14	7	91	4	3	3	4	0.08	0.22	0.14	1.68	0.1	0.06	0.09	0.1
XLOC_020711	other	NA	0.882292	0.00270488	0.0698562	Yes	12	6	14	16	30	11	8	51	0.25	0.08	0.23	0.24	0.63	0.18	0.18	1.02
ENSG00000129071	protein_coding	MBD4	0.318454	0.00271417	0.0700319	Yes	758	1270	1014	1224	830	1402	871	1281	7.25	7.29	7.48	8.24	7.88	10.69	9.09	11.64
XLOC_039007	lncRNA	NA	0.985228	0.00272735	0.0702754	Yes	7	3	15	8	14	4	17	37	0.29	0.08	0.49	0.24	0.58	0.13	0.78	1.48
ENSG00000105514	protein_coding	RAB3D	-0.452696	0.00275214	0.0707836	Yes	140	229	184	273	105	124	124	112	0.94	0.93	0.95	1.29	0.7	0.67	0.91	0.72
ENSG00000179636	protein_coding	TPPP2	0.543279	0.00275819	0.0708784	Yes	331	129	445	301	280	299	427	428	7.17	1.68	7.44	4.6	6.03	5.17	10.1	8.82
ENSG00000171204	protein_coding	TMEM126B	0.351902	0.00276959	0.0711034	Yes	459	679	512	566	477	721	521	610	8.83	7.85	7.6	7.67	9.11	11.06	10.94	11.16
ENSG00000160588	protein_coding	MPZL3	-0.356099	0.00277504	0.0712051	Yes	192	539	388	488	154	429	226	205	1.38	2.32	2.14	2.46	1.1	2.45	1.77	1.4
ENSG00000196876	protein_coding	SCN8A	0.53199	0.00277977	0.0712755	Yes	516	423	828	685	666	879	670	694	1.21	0.6	1.5	1.13	1.55	1.65	1.72	1.55
ENSG00000175348	protein_coding	TMEM9B	0.311504	0.00278686	0.0714329	Yes	525	1081	735	867	579	1068	703	880	4.87	6.02	5.26	5.66	5.33	7.9	7.12	7.76
ENSG00000129354	protein_coding	AP1M2	-0.924213	0.0027874	0.0714386	Yes	9	34	17	226	3	26	11	8	0.12	0.28	0.18	2.16	0.04	0.28	0.16	0.1
ENSG00000141441	protein_coding	GAREM	0.575963	0.00279144	0.0714852	Yes	322	393	470	726	553	721	295	812	1.22	0.9	1.38	1.94	2.09	2.19	1.22	2.93
ENSG00000197933	protein_coding	ZNF823	-0.451275	0.00279408	0.0715202	Yes	196	340	295	328	176	255	137	120	2.27	2.36	2.63	2.67	2.02	2.35	1.73	1.32
ENSG00000100162	protein_coding	CENPM	-0.956841	0.0027983	0.0715633	Yes	26	93	12	4	6	9	6	7	0.54	1.16	0.19	0.06	0.12	0.15	0.14	0.14
ENSG00000111206	protein_coding	FOXM1	-0.838131	0.00280912	0.071783	Yes	215	264	86	22	125	46	23	18	1.67	1.24	0.52	0.12	0.97	0.29	0.2	0.13
ENSG00000186174	protein_coding	BCL9L	-0.437959	0.00281694	0.0719142	Yes	1294	2074	1900	2299	1134	1527	823	944	3.53	3.4	3.99	4.41	3.07	3.32	2.45	2.45
ENSG00000101574	protein_coding	METTL4	0.397095	0.0028163	0.0719142	Yes	172	316	156	211	190	299	189	237	1.28	1.41	0.9	1.11	1.4	1.77	1.53	1.68
ENSG00000150540	protein_coding	HNMT	0.335482	0.00283931	0.0722267	Yes	4302	4957	5178	4876	4669	6032	4310	5144	28.81	19.94	26.74	23	31.05	32.22	31.5	32.74
ENSG00000133561	protein_coding	GIMAP6	0.711832	0.00285156	0.0724646	Yes	485	1552	636	863	842	1892	762	1183	3.52	6.77	3.56	4.42	6.07	10.96	6.04	8.17
ENSG00000116604	protein_coding	MEF2D	-0.419706	0.00287506	0.0729057	Yes	921	1469	1316	1465	860	1055	622	554	4.14	3.97	4.57	4.64	3.84	3.79	3.05	2.37
ENSG00000105643	protein_coding	ARRDC2	-0.621426	0.00288514	0.0730789	Yes	362	697	498	861	215	433	377	193	3.15	3.65	3.35	5.29	1.86	3.01	3.59	1.6
XLOC_024191	other	NA	1.02366	0.00290403	0.073451	Yes	6	0	45	28	9	7	31	107	0.06	0	0.35	0.2	0.09	0.06	0.34	1.02
ENSG00000273096	other	RP3-508I15.20	-0.705736	0.0029141	0.0736553	Yes	41	38	50	52	17	19	23	20	6.37	3.55	5.99	5.69	2.62	2.35	3.9	2.95
ENSG00000129911	protein_coding	KLF16	-0.565678	0.00291653	0.0737001	Yes	265	326	380	453	195	212	203	126	2.55	1.88	2.82	3.07	1.86	1.63	2.13	1.15
ENSG00000244414	protein_coding	CFHR1	0.40452	0.00293418	0.0740215	Yes	15974	18364	12884	7628	15899	24476	12796	8535	357.14	246.69	222.17	120.15	353.05	436.5	312.3	181.41
XLOC_052124	other	NA	0.555633	0.00294051	0.0741411	Yes	1575	1340	1919	2618	2137	1507	1783	3686	4.61	2.36	4.33	5.4	6.21	3.52	5.69	10.25
ENSG00000155090	protein_coding	KLF10	-0.481996	0.00297812	0.074745	Yes	1027	2394	1143	1434	557	1822	687	590	7.29	10.21	6.26	7.17	3.93	10.32	5.32	3.98
ENSG00000248485	protein_coding	PCP4L1	0.658681	0.00298529	0.0748665	Yes	31	157	90	127	53	290	61	202	0.62	1.88	1.39	1.79	1.05	4.62	1.33	3.83
ENSG00000188549	protein_coding	C15orf52	-0.544004	0.00299321	0.0750066	Yes	242	526	312	517	188	228	241	180	1.26	1.65	1.26	1.9	0.98	0.95	1.37	0.89
ENSG00000102781	protein_coding	KATNAL1	-0.41668	0.00300647	0.0752552	Yes	331	559	441	442	294	240	267	239	1.21	1.22	1.24	1.13	1.06	0.7	1.06	0.83
ENSG00000177989	protein_coding	ODF3B	0.676582	0.00303515	0.0758216	Yes	484	560	244	394	576	557	431	561	12.62	8.77	4.91	7.24	14.91	11.58	12.27	13.9
ENSG00000180447	protein_coding	GAS1	-0.76924	0.00305436	0.0761664	Yes	32	96	95	184	37	40	30	36	0.32	0.58	0.74	1.3	0.37	0.32	0.33	0.34
XLOC_050636	other	NA	0.523117	0.00305597	0.0761815	Yes	81	54	79	77	118	56	64	118	1.45	0.58	1.09	0.97	2.09	0.8	1.25	2
ENSG00000154767	protein_coding	XPC	0.216433	0.00308626	0.0767324	Yes	1354	1906	1981	2004	1623	1857	1495	1799	10.04	8.49	11.33	10.47	11.95	10.98	12.1	12.68
ENSG00000213606	other	AKR1B10P1	-1.03364	0.00308726	0.0767489	Yes	6	1	3	150	1	0	2	1	0.18	0.02	0.07	3.19	0.03	0	0.07	0.03
ENSG00000068354	protein_coding	TBC1D25	-0.321842	0.00311368	0.0771927	Yes	361	429	466	521	313	316	254	249	2.51	1.79	2.5	2.55	2.16	1.75	1.93	1.64
ENSG00000165804	protein_coding	ZNF219	-0.433972	0.00312205	0.0773322	Yes	324	567	541	485	291	331	260	237	2.08	2.19	2.68	2.19	1.86	1.7	1.82	1.45
ENSG00000135604	protein_coding	STX11	0.715253	0.00312323	0.0773529	Yes	52	212	52	62	79	221	68	119	0.77	1.88	0.59	0.64	1.16	2.6	1.1	1.67
ENSG00000143384	protein_coding	MCL1	0.337485	0.00313029	0.0774636	Yes	8210	14069	11896	10270	8251	13059	10955	13700	57.14	58.83	63.86	50.36	57.04	72.5	83.23	90.65
ENSG00000132471	protein_coding	WBP2	-0.222922	0.00313968	0.0776409	Yes	3061	3687	3659	5368	2969	2740	2000	3125	36.84	26.66	33.97	45.52	35.49	26.31	26.28	35.76
ENSG00000176896	protein_coding	TCEANC	0.339521	0.00314055	0.0776538	Yes	132	189	155	182	133	187	157	200	1.22	1.05	1.11	1.19	1.22	1.38	1.59	1.76
ENSG00000168818	protein_coding	STX18	0.379502	0.00314329	0.0776824	Yes	328	628	396	654	360	673	366	795	3.39	3.9	3.16	4.77	3.7	5.55	4.13	7.82
ENSG00000101210	protein_coding	EEF1A2	-1.0356	0.00315064	0.0778263	Yes	0	7	1	279	1	4	0	1	0	0.06	0.01	2.78	0.01	0.05	0	0.01
ENSG00000160392	protein_coding	C19orf47	-0.392802	0.00315335	0.0778761	Yes	193	279	256	226	156	167	140	112	1.35	1.17	1.38	1.11	1.08	0.93	1.07	0.74
ENSG00000170852	protein_coding	KBTBD2	0.285271	0.00317127	0.0781475	Yes	647	1209	876	975	731	1231	824	878	4.07	4.57	4.25	4.32	4.57	6.18	5.66	5.25
ENSG00000164292	protein_coding	RHOBTB3	0.449923	0.00319273	0.0784959	Yes	1264	1412	3290	1943	1650	2147	2180	2375	4.8	3.22	9.63	5.2	6.22	6.5	9.03	8.57
ENSG00000274736	protein_coding	CCL23	0.716053	0.00320308	0.078656	Yes	30	44	30	19	38	51	39	38	1.36	1.2	1.05	0.61	1.71	1.85	1.93	1.64
ENSG00000005893	protein_coding	LAMP2	0.243712	0.00324622	0.0794609	Yes	5585	11250	7500	7481	6393	10481	6133	7503	28.72	34.76	29.75	27.1	32.65	42.99	34.43	36.68
ENSG00000114013	protein_coding	CD86	0.770188	0.00324789	0.0794791	Yes	124	475	108	93	203	599	108	206	1.21	2.78	0.81	0.64	1.96	4.66	1.15	1.91
ENSG00000157216	protein_coding	SSBP3	0.464694	0.00325024	0.0795108	Yes	1020	1580	1640	1359	1033	1491	2345	1619	8.06	7.5	10	7.57	8.11	9.4	20.23	12.16
ENSG00000130311	protein_coding	DDA1	-0.295961	0.00327046	0.0798651	Yes	521	797	701	738	442	551	347	468	3.63	3.34	3.77	3.62	3.06	3.06	2.64	3.1
ENSG00000083097	protein_coding	DOPEY1	0.381384	0.0032751	0.0799279	Yes	766	1060	1032	1125	955	1378	880	1045	2.63	2.19	2.73	2.72	3.26	3.78	3.3	3.41
ENSG00000127527	protein_coding	EPS15L1	-0.373792	0.00328861	0.0801794	Yes	419	700	561	747	412	484	268	325	1.58	1.59	1.63	1.99	1.54	1.46	1.1	1.17
XLOC_036452	other	NA	0.963281	0.00329391	0.0802739	Yes	481	205	33	656	535	634	12	1919	1.08	0.28	0.06	1.04	1.2	1.14	0.03	4.11
ENSG00000111667	protein_coding	USP5	-0.335807	0.00330617	0.0805118	Yes	1126	2801	1883	2237	1123	1544	1109	1120	10.06	15.03	12.97	14.08	9.96	11	10.81	9.51
ENSG00000006327	protein_coding	TNFRSF12A	-0.833244	0.00333208	0.0809153	Yes	40	147	67	116	16	68	40	34	0.78	1.73	1.01	1.6	0.31	1.06	0.86	0.63
ENSG00000233594	other	BTF3P5	0.421014	0.00334821	0.0812194	Yes	63	110	101	92	84	126	98	100	3.83	4.02	4.74	3.94	5.08	6.12	6.51	5.78
ENSG00000281207	lncRNA	SLFNL1-AS1	-0.589322	0.00335073	0.08125	Yes	968	1192	1113	658	581	468	458	426	5.73	4.24	5.08	2.74	3.42	2.21	2.96	2.4
ENSG00000143257	protein_coding	NR1I3	0.461945	0.00336019	0.0813962	Yes	3766	4180	5843	4333	4431	5868	4131	6448	52.18	34.8	62.44	42.29	60.98	64.85	62.48	84.93
ENSG00000157933	protein_coding	SKI	-0.368996	0.00336294	0.0814452	Yes	1642	2375	2610	2715	1687	1552	1269	1204	8.31	7.22	10.19	9.68	8.48	6.27	7.01	5.79
ENSG00000117983	protein_coding	MUC5B	-1.02248	0.00337561	0.0816729	Yes	2	4	1	21180	2	44	2	4	0	0	0	23.67	0	0.06	0	0.01
ENSG00000164308	protein_coding	ERAP2	0.558645	0.00340218	0.0821733	Yes	1564	5714	239	312	1922	4121	466	584	6.82	14.97	0.8	0.96	8.33	14.34	2.22	2.42
ENSG00000233225	other	AC004987.9	0.348394	0.00341571	0.0823515	Yes	330	619	603	553	355	537	655	610	8.17	9.21	11.51	9.64	8.73	10.6	17.7	14.35
ENSG00000187144	protein_coding	SPATA21	-0.689209	0.00341782	0.0823757	Yes	44	218	14	20	23	90	8	16	0.4	1.2	0.1	0.13	0.21	0.66	0.08	0.14
XLOC_046552	other	NA	-0.934929	0.00349413	0.0835624	Yes	1	0	4	18	0	0	2	4	0.11	0	0.33	1.36	0	0	0.23	0.41
ENSG00000127528	protein_coding	KLF2	-0.643477	0.00350273	0.0836881	Yes	161	313	133	407	69	159	106	130	2.27	2.65	1.44	4.04	0.97	1.79	1.63	1.74
XLOC_003975	lncRNA	NA	1.01749	0.0035181	0.0838863	Yes	2	0	1	4	2	4	0	26	0.17	0	0.06	0.23	0.17	0.27	0	2.05
ENSG00000198758	protein_coding	EPS8L3	-1.01441	0.00354464	0.0842789	Yes	0	0	1	375	0	2	0	2	0	0	0.01	3.23	0	0.02	0	0.02
ENSG00000147383	protein_coding	NSDHL	-0.520293	0.00358843	0.0850444	Yes	608	956	660	1708	396	600	474	588	8.66	8.18	7.25	17.13	5.6	6.81	7.37	7.96
ENSG00000164211	protein_coding	STARD4	0.614908	0.0036063	0.0853971	Yes	1369	2630	1156	2542	1219	2206	3052	4693	7.02	8.1	4.57	9.18	6.21	9.02	17.09	22.88
ENSG00000117601	protein_coding	SERPINC1	0.281592	0.00360917	0.0854338	Yes	88786	97957	127191	97751	94763	113163	94044	104290	1577.86	1045.98	1743.37	1223.84	1672.66	1604.17	1824.41	1761.97
ENSG00000110195	protein_coding	FOLR1	-1.01067	0.00361171	0.0854671	Yes	1	3	2	90	0	1	1	3	0.02	0.03	0.03	1.14	0	0.01	0.02	0.05
ENSG00000107443	protein_coding	CCNJ	0.505782	0.0036304	0.0857742	Yes	91	213	113	137	134	252	135	130	0.62	0.88	0.6	0.66	0.91	1.38	1.01	0.85
ENSG00000239282	protein_coding	GATSL3	-0.5238	0.00363232	0.0857931	Yes	161	152	216	266	146	98	107	74	2.82	1.6	2.92	3.28	2.54	1.37	2.05	1.23
ENSG00000266028	protein_coding	SRGAP2	0.403631	0.00363645	0.085872	Yes	463	742	430	686	477	893	416	764	1.45	1.4	1.04	1.51	1.48	2.23	1.42	2.28
ENSG00000259494	protein_coding	MRPL46	0.409036	0.00371148	0.0870551	Yes	768	750	1092	918	821	913	1019	1137	13.7	8.04	15.02	11.54	14.55	12.99	19.84	19.28
ENSG00000162687	protein_coding	KCNT2	0.397394	0.00371077	0.0870551	Yes	378	410	497	485	463	514	469	457	1.57	1.03	1.6	1.42	1.91	1.71	2.13	1.81
XLOC_014463	other	NA	-0.944811	0.00371949	0.0871841	Yes	2	12	15	10	2	5	1	0	0.21	0.77	1.24	0.76	0.21	0.43	0.12	0
ENSG00000075624	protein_coding	ACTB	-0.422044	0.00373961	0.0875283	Yes	21663	53367	38368	53506	18741	27577	22087	26341	253.02	374.51	345.63	440.26	217.4	256.92	281.6	292.48
ENSG00000215301	protein_coding	DDX3X	0.37511	0.00374155	0.0875556	Yes	4245	12090	5964	8576	5209	11348	5728	10001	20.74	35.49	22.47	29.52	25.28	44.23	30.55	46.45
ENSG00000156860	protein_coding	FBRS	-0.278863	0.0037425	0.0875687	Yes	1134	1620	1447	1751	999	1183	867	882	6.37	5.46	6.27	6.92	5.57	5.3	5.31	4.71
XLOC_017051	other	NA	0.682684	0.0037471	0.0876397	Yes	31	18	33	35	26	34	36	66	1.81	0.63	1.48	1.44	1.5	1.58	2.29	3.65
ENSG00000130598	protein_coding	TNNI2	-0.976828	0.00375334	0.0877492	Yes	5	12	0	168	3	6	1	2	0.17	0.24	0	3.98	0.1	0.16	0.04	0.06
ENSG00000258604	lncRNA	AL161668.5	0.528815	0.00379352	0.0884134	Yes	265	144	363	290	258	333	360	327	12.7	4.15	13.42	9.79	12.28	12.73	18.83	14.9
ENSG00000213672	protein_coding	NCKIPSD	-0.286308	0.00380621	0.088615	Yes	517	787	713	801	468	546	405	422	4.39	4.02	4.67	4.79	3.95	3.7	3.76	3.41
ENSG00000153786	protein_coding	ZDHHC7	-0.315162	0.00380638	0.088615	Yes	886	1264	1061	1351	774	920	642	599	6.68	5.72	6.17	7.17	5.79	5.53	5.28	4.29
ENSG00000145337	protein_coding	PYURF	0.350919	0.00381363	0.0887352	Yes	1138	1508	1086	1191	1140	1578	1181	1273	28.27	22.51	20.81	20.84	28.13	31.27	32.02	30.06
ENSG00000185909	protein_coding	KLHDC8B	-0.305919	0.00382504	0.0889365	Yes	375	541	473	446	259	385	289	266	5.44	4.72	5.29	4.56	3.73	4.45	4.58	3.67
ENSG00000235269	lncRNA	AL162759.1	-0.982069	0.00383455	0.0891207	Yes	2	6	3	37	0	2	0	3	0.09	0.17	0.11	1.23	0	0.08	0	0.13
ENSG00000197562	protein_coding	RAB40C	-0.454342	0.00386944	0.0896633	Yes	508	644	687	910	404	436	384	351	4.06	3.09	4.23	5.12	3.21	2.78	3.35	2.67
ENSG00000151611	protein_coding	MMAA	0.388748	0.0038794	0.0898386	Yes	876	1453	1130	1079	1100	1330	1029	1366	3.52	3.51	3.5	3.06	4.39	4.27	4.52	5.22
ENSG00000038945	protein_coding	MSR1	0.863839	0.00389569	0.0901233	Yes	364	1626	329	208	731	1719	428	701	1.61	4.31	1.12	0.65	3.21	6.06	2.06	2.94
ENSG00000068028	protein_coding	RASSF1	-0.371865	0.0039145	0.0904749	Yes	417	636	368	512	251	393	279	276	5.05	4.62	3.44	4.37	3.02	3.79	3.69	3.18
XLOC_023240	other	NA	0.915338	0.00391918	0.0905645	Yes	2	4	12	5	12	8	7	23	0.15	0.19	0.71	0.27	0.92	0.49	0.59	1.68
ENSG00000229417	other	NPM1P25	0.522749	0.00396684	0.0912633	Yes	62	95	53	82	100	86	65	107	2.06	1.9	1.36	1.92	3.3	2.28	2.36	3.38
XLOC_004337	other	NA	0.968275	0.00397352	0.0913702	Yes	2	5	10	2	8	2	13	19	0.37	0.55	1.41	0.26	1.46	0.29	2.6	3.31
ENSG00000233250	lncRNA	RP3-339A18.6	-0.675121	0.00398119	0.0915093	Yes	31	37	46	24	14	21	17	12	4.04	2.9	4.62	2.2	1.81	2.18	2.42	1.49
ENSG00000150594	protein_coding	ADRA2A	-0.86591	0.00398107	0.0915093	Yes	17	70	25	468	11	25	28	18	0.13	0.32	0.15	2.5	0.08	0.15	0.23	0.13
ENSG00000197296	protein_coding	FITM2	-0.37251	0.00398605	0.0915742	Yes	367	634	528	575	309	421	292	272	2.27	2.35	2.52	2.5	1.9	2.08	1.97	1.6
ENSG00000086062	protein_coding	B4GALT1	-0.311491	0.00400968	0.0920366	Yes	3994	6020	4950	4316	3429	3631	2834	2568	23.16	20.97	22.14	17.63	19.75	16.79	17.94	14.16
ENSG00000211513	other	MIR320E	0.89944	0.00401105	0.0920366	Yes	4	7	5	8	6	11	16	17	1.01	1.07	0.98	1.43	1.51	2.23	4.43	4.1
ENSG00000140022	protein_coding	STON2	0.620599	0.00402572	0.0922504	Yes	110	253	98	125	149	311	153	144	0.6	0.83	0.41	0.48	0.81	1.36	0.92	0.75
ENSG00000183579	protein_coding	ZNRF3	0.459241	0.00403569	0.0924319	Yes	534	553	1076	789	978	860	614	873	2.18	1.36	3.38	2.27	3.96	2.8	2.73	3.38
ENSG00000132196	protein_coding	HSD17B7	-0.485424	0.00404819	0.0926335	Yes	338	536	244	501	210	300	148	269	5.87	5.59	3.27	6.13	3.62	4.16	2.81	4.44
ENSG00000114698	protein_coding	PLSCR4	0.441682	0.00406023	0.0928052	Yes	2032	1580	1741	2816	2469	2429	1559	2610	14.44	6.74	9.54	14.09	17.42	13.76	12.09	17.63
ENSG00000174807	protein_coding	CD248	-0.719385	0.00406095	0.0928124	Yes	19	67	65	179	33	33	23	25	0.21	0.45	0.56	1.4	0.36	0.29	0.28	0.26
ENSG00000103326	protein_coding	CAPN15	-0.384576	0.00406463	0.0928624	Yes	912	993	1051	1531	757	686	576	679	5.31	3.47	4.72	6.28	4.38	3.18	3.66	3.76
ENSG00000169925	protein_coding	BRD3	-0.324544	0.00407814	0.0930447	Yes	787	1101	803	1196	713	803	460	525	3.29	2.77	2.59	3.52	2.96	2.68	2.1	2.09
ENSG00000066322	protein_coding	ELOVL1	-0.311208	0.00409876	0.0933921	Yes	578	1337	693	1035	496	809	458	543	9.2	12.78	8.5	11.6	7.84	10.27	7.95	8.21
ENSG00000270426	other	RP11-326I11.5	0.776809	0.0041226	0.0937894	Yes	17	38	7	13	25	26	35	41	0.7	0.95	0.22	0.38	1.03	0.86	1.58	1.61
ENSG00000279878	other	RP11-286N22.16	-0.688126	0.00413226	0.0939559	Yes	32	169	132	77	33	54	51	23	1.02	3.22	3.23	1.72	1.04	1.37	1.77	0.69
ENSG00000099812	protein_coding	MISP	-1.00757	0.00413906	0.0940631	Yes	0	2	0	178	0	1	0	0	0	0.01	0	1.24	0	0.01	0	0
ENSG00000107854	protein_coding	TNKS2	0.274655	0.00414207	0.0941031	Yes	1515	2548	2370	2329	1845	2508	1923	2239	6.99	7.07	8.44	7.57	8.46	9.23	9.69	9.82
ENSG00000183726	protein_coding	TMEM50A	0.392845	0.00415414	0.0942231	Yes	804	1667	832	1304	911	1503	963	1496	8.52	10.61	6.8	9.73	9.58	12.7	11.13	15.06
ENSG00000128298	protein_coding	BAIAP2L2	-0.770566	0.00420051	0.0949137	Yes	29	47	46	191	22	19	28	32	0.38	0.37	0.47	1.78	0.29	0.2	0.4	0.4
ENSG00000167191	protein_coding	GPRC5B	-0.633839	0.0042062	0.0949927	Yes	336	642	322	840	287	326	191	203	1.52	1.74	1.12	2.67	1.29	1.17	0.94	0.87
ENSG00000184557	protein_coding	SOCS3	0.672949	0.00429896	0.0966054	Yes	113	199	54	190	116	264	64	467	1.17	1.24	0.43	1.39	1.2	2.19	0.73	4.61
ENSG00000168389	protein_coding	MFSD2A	-0.810285	0.00430619	0.0967389	Yes	1791	8238	2611	8985	639	4386	1717	480	23	63.56	25.86	81.28	8.15	44.92	24.07	5.86
ENSG00000070759	protein_coding	TESK2	0.321344	0.00430874	0.0967867	Yes	495	671	653	622	593	671	515	712	4.58	3.73	4.66	4.05	5.44	4.95	5.2	6.26
ENSG00000116273	protein_coding	PHF13	-0.453725	0.00432385	0.0970294	Yes	489	584	558	702	384	488	253	257	3.77	2.71	3.32	3.82	2.94	3.01	2.13	1.89
ENSG00000174640	protein_coding	SLCO2A1	-0.684133	0.00433401	0.0971315	Yes	122	202	102	348	69	128	54	75	0.82	0.82	0.53	1.65	0.46	0.69	0.4	0.48
XLOC_028531	other	NA	-0.544835	0.00435152	0.0974561	Yes	211	238	209	577	194	170	90	122	3.06	2.07	2.34	5.89	2.79	1.97	1.42	1.68
ENSG00000163235	protein_coding	TGFA	-0.667128	0.00436739	0.0977532	Yes	68	142	100	308	56	95	55	45	0.4	0.51	0.46	1.29	0.33	0.45	0.36	0.25
ENSG00000109685	protein_coding	WHSC1	-0.313937	0.0043762	0.0978921	Yes	960	1696	1104	1087	824	941	733	603	1.52	1.61	1.35	1.21	1.29	1.19	1.26	0.91
ENSG00000080910	protein_coding	CFHR2	0.446139	0.00438723	0.0980032	Yes	11430	9885	11523	9920	12100	14365	10094	12094	304.12	158.03	236.47	185.95	319.77	304.88	293.18	305.92
ENSG00000189143	protein_coding	CLDN4	-0.792415	0.00439057	0.0980576	Yes	37	68	43	424	16	33	47	38	0.25	0.28	0.22	2.02	0.11	0.18	0.35	0.24
ENSG00000170458	protein_coding	CD14	0.318013	0.00440461	0.0983323	Yes	4654	7039	6286	6983	5212	8883	5065	6553	70.12	63.72	73.05	74.12	78	106.76	83.31	93.86
ENSG00000177169	protein_coding	ULK1	-0.444512	0.00440905	0.0984021	Yes	1800	3800	2505	2875	1919	1635	1351	1303	9.63	12.22	10.34	10.84	10.2	6.98	7.89	6.63
ENSG00000109062	protein_coding	SLC9A3R1	-0.352935	0.00441721	0.0984806	Yes	3783	5662	5821	6970	2995	3667	3700	3413	55.7	50.09	66.1	72.3	43.8	43.07	59.47	47.77
ENSG00000144843	protein_coding	ADPRH	0.526214	0.00441785	0.0984815	Yes	89	225	106	189	135	251	130	183	0.55	0.83	0.5	0.82	0.83	1.23	0.87	1.07
ENSG00000164889	protein_coding	SLC4A2	-0.309535	0.00442323	0.0985527	Yes	2566	4091	3717	3969	2204	2585	2458	1952	11.04	10.57	12.33	12.03	9.42	8.87	11.54	7.98
ENSG00000121274	protein_coding	PAPD5	0.365999	0.00447415	0.0993158	Yes	635	946	836	699	947	978	641	751	3.89	3.48	3.95	3.02	5.77	4.78	4.29	4.38
ENSG00000164096	protein_coding	C4orf3	0.300143	0.0044852	0.0994876	Yes	3274	4215	3763	3445	3021	4943	3448	3657	29.55	22.86	26.2	21.91	27.09	35.59	33.98	31.38
XLOC_017507	other	NA	-0.629977	0.00449294	0.0996131	Yes	63	59	47	84	32	36	26	30	1.03	0.58	0.59	0.97	0.52	0.47	0.46	0.47
ENSG00000136158	protein_coding	SPRY2	-0.290542	0.00450654	0.0998164	Yes	367	559	549	645	312	459	319	295	3.43	3.14	3.96	4.25	2.9	3.42	3.26	2.62
XLOC_031795	other	NA	-0.846149	0.00451182	0.0998745	Yes	89	2018	93	119	61	405	6	35	0.27	3.73	0.22	0.26	0.19	0.99	0.02	0.1
ENSG00000087111	protein_coding	PIGS	-0.33487	0.00451128	0.0998745	Yes	408	730	543	782	381	496	319	337	3.68	3.96	3.78	4.97	3.41	3.57	3.14	2.89
ENSG00000230191	other	RP4-725G10.3	0.509284	0.00451628	0.0999438	Yes	331	545	305	447	402	533	364	544	24.18	23.92	17.18	23	29.17	31.06	29.03	37.78
XLOC_005623	other	NA	0.732053	0.00451885	0.0999614	Yes	16	29	16	23	21	20	27	54	1.16	1.26	0.89	1.17	1.51	1.15	2.13	3.71
ENSG00000166532	protein_coding	RIMKLB	0.517959	0.00452755	0.100114	Yes	112	221	146	290	138	283	185	287	0.47	0.56	0.48	0.86	0.58	0.95	0.85	1.15
ENSG00000125779	protein_coding	PANK2	0.323475	0.00453622	0.100218	Yes	589	1030	652	695	632	941	607	840	2.96	3.11	2.53	2.46	3.16	3.78	3.33	4.02
ENSG00000142089	protein_coding	IFITM3	0.444459	0.00454362	0.100352	Yes	9872	13852	9633	13144	12116	13674	11103	13772	231.46	195.14	174.2	217.11	282.15	255.73	284.17	306.97
ENSG00000197448	protein_coding	GSTK1	0.281266	0.00455039	0.100481	Yes	5847	7670	6763	6042	5591	7900	5654	7275	113.03	89.09	100.83	82.28	107.35	121.82	119.31	133.7
ENSG00000171612	protein_coding	SLC25A33	-0.599008	0.00455505	0.100553	Yes	138	200	169	118	77	116	87	46	1.02	0.89	0.96	0.61	0.56	0.68	0.7	0.32
ENSG00000261211	lncRNA	RP1-80N2.3	0.534681	0.00457245	0.100801	Yes	79	88	80	73	92	74	98	129	0.68	0.45	0.53	0.44	0.78	0.5	0.91	1.05
ENSG00000135828	protein_coding	RNASEL	0.432077	0.00458966	0.100992	Yes	194	378	181	335	230	352	248	345	0.9	1.05	0.65	1.09	1.06	1.3	1.26	1.52
ENSG00000135823	protein_coding	STX6	-0.357855	0.00459533	0.101068	Yes	304	494	376	471	284	363	205	190	1.83	1.79	1.75	2	1.7	1.75	1.35	1.09
XLOC_040969	other	NA	0.543521	0.00460423	0.101214	Yes	166	285	261	177	167	303	222	303	2.75	2.83	3.33	2.06	2.75	4	4.01	4.77
ENSG00000269106	lncRNA	CTD-2619J13.23	0.696815	0.00463287	0.101645	Yes	93	24	99	29	113	34	54	112	6.46	1	5.31	1.42	7.8	1.88	4.1	7.4
ENSG00000129038	protein_coding	LOXL1	-0.76786	0.00464287	0.101808	Yes	15	67	28	131	15	16	21	42	0.18	0.49	0.26	1.12	0.18	0.15	0.28	0.48
ENSG00000165355	protein_coding	FBXO33	-0.339508	0.00464921	0.10189	Yes	271	572	355	395	267	342	202	188	2	2.53	2.02	2.05	1.96	2.01	1.63	1.32
ENSG00000167553	protein_coding	TUBA1C	-0.486243	0.00474036	0.103401	Yes	661	1270	756	1213	529	583	439	547	5.43	6.26	4.79	7.01	4.31	3.82	3.93	4.27
ENSG00000266707	other	PSMD7P1	-0.716475	0.00477228	0.103854	Yes	14	36	15	23	9	8	7	13	0.73	1.13	0.6	0.84	0.47	0.33	0.4	0.64
ENSG00000089351	protein_coding	GRAMD1A	-0.42643	0.00478178	0.103991	Yes	332	584	246	434	280	278	148	232	2.86	3.02	1.64	2.64	2.4	1.91	1.39	1.9
ENSG00000149300	protein_coding	C11orf52	0.470825	0.00481599	0.104493	Yes	186	259	313	295	224	322	304	409	3.61	3.02	4.69	4.03	4.32	4.99	6.44	7.55
ENSG00000160868	protein_coding	CYP3A4	0.596875	0.00481775	0.104512	Yes	64106	48821	45861	54322	88914	78699	32660	110049	626.44	286.65	345.65	373.97	862.96	613.44	348.39	1022.34
ENSG00000147654	protein_coding	EBAG9	0.329461	0.00484287	0.104874	Yes	623	745	829	736	706	822	741	756	5.07	3.64	5.2	4.22	5.71	5.34	6.58	5.85
ENSG00000072422	protein_coding	RHOBTB1	0.394493	0.00486578	0.105208	Yes	288	791	397	351	375	964	305	400	1.77	2.93	1.88	1.52	2.29	4.73	2.05	2.34
ENSG00000186834	protein_coding	HEXIM1	-0.365849	0.00489661	0.105656	Yes	1116	1814	1540	1374	949	1408	713	677	8.81	8.6	9.38	7.64	7.44	8.87	6.14	5.08
XLOC_043439	other	NA	0.725289	0.00489628	0.105656	Yes	21	20	36	19	26	29	30	68	1.26	0.72	1.66	0.8	1.54	1.38	1.96	3.87
ENSG00000137841	protein_coding	PLCB2	-0.532311	0.00493313	0.106216	Yes	844	1892	678	895	542	965	342	443	4.11	5.54	2.55	3.07	2.62	3.75	1.82	2.05
ENSG00000106012	protein_coding	IQCE	-0.385564	0.0049502	0.106441	Yes	278	456	392	559	256	295	217	229	1	0.99	1.09	1.42	0.92	0.85	0.86	0.79
ENSG00000145321	protein_coding	GC	0.33745	0.00496031	0.106587	Yes	147459	211695	186571	149064	165128	239287	153510	166767	1923.04	1658.78	1876.59	1369.52	2138.85	2489.18	2185.35	2067.56
XLOC_031233	other	NA	-0.49997	0.00497162	0.106769	Yes	320	292	283	270	161	213	137	120	18.37	10.07	12.53	10.92	9.18	9.75	8.59	6.55
ENSG00000168066	protein_coding	SF1	-0.263903	0.00498744	0.107037	Yes	4464	6041	5671	6680	4154	4476	3428	3263	30.26	24.61	29.65	31.9	27.97	24.2	25.37	21.03
ENSG00000125398	protein_coding	SOX9	-0.639554	0.0049882	0.107043	Yes	166	389	369	807	129	277	193	174	1.2	1.69	2.06	4.11	0.93	1.6	1.52	1.19
ENSG00000220205	protein_coding	VAMP2	-0.355654	0.00499034	0.107079	Yes	1515	1981	1750	2238	1116	1340	1148	1055	13.17	10.35	11.74	13.71	9.64	9.29	10.9	8.72
ENSG00000159216	protein_coding	RUNX1	-0.594722	0.00499598	0.107139	Yes	271	731	185	595	181	458	97	157	0.79	1.28	0.42	1.23	0.53	1.07	0.31	0.44
ENSG00000183971	protein_coding	NPW	-0.778714	0.00500517	0.107254	Yes	42	61	309	95	16	43	128	44	1	0.87	5.68	1.59	0.38	0.82	3.33	1
ENSG00000105402	protein_coding	NAPA	0.372402	0.00501893	0.107447	Yes	1350	2740	1874	2407	1673	2287	2064	2580	31.78	38.76	34.03	39.92	39.12	42.95	53.04	57.75
ENSG00000164691	protein_coding	TAGAP	0.670855	0.00502801	0.10759	Yes	90	328	81	141	143	395	140	196	0.63	1.37	0.43	0.69	0.99	2.19	1.06	1.29
ENSG00000186818	protein_coding	LILRB4	0.688439	0.00506545	0.108196	Yes	171	549	80	98	287	564	104	194	1.25	2.41	0.45	0.51	2.09	3.29	0.83	1.35
ENSG00000136051	protein_coding	KIAA1033	0.390269	0.0050843	0.108444	Yes	1467	3048	2226	2313	1917	2609	2093	2921	6.66	8.31	7.79	7.39	8.64	9.44	10.36	12.6
ENSG00000146147	protein_coding	MLIP	0.482455	0.00509832	0.108661	Yes	627	2166	613	628	653	2825	539	1069	2.65	5.5	2	1.87	2.74	9.51	2.48	4.29
ENSG00000106397	protein_coding	PLOD3	-0.389045	0.00510213	0.108701	Yes	1322	2318	1520	1950	1188	1267	991	834	11.71	12.34	10.39	12.17	10.46	8.96	9.59	7.03
ENSG00000186625	protein_coding	KATNA1	-0.342301	0.00512513	0.109068	Yes	192	274	262	258	168	193	124	143	2.61	2.24	2.75	2.47	2.27	2.09	1.84	1.85
ENSG00000163909	protein_coding	HEYL	-0.628785	0.0051351	0.109166	Yes	69	189	154	333	69	88	92	85	0.54	0.88	0.92	1.82	0.53	0.54	0.78	0.63
ENSG00000240857	protein_coding	RDH14	0.396099	0.0051434	0.109301	Yes	320	448	429	370	322	480	477	453	5.73	4.82	5.92	4.67	5.73	6.86	9.32	7.71
ENSG00000179611	other	DGKZP1	-0.417262	0.00517889	0.109869	Yes	361	764	383	616	266	499	211	285	3.7	4.7	3.02	4.44	2.7	4.07	2.36	2.77
ENSG00000178209	protein_coding	PLEC	-0.382936	0.0052369	0.110656	Yes	5678	9034	9575	11995	5665	5850	4817	5060	9.54	9.12	12.41	14.2	9.46	7.84	8.84	8.09
ENSG00000184205	protein_coding	TSPYL2	-0.488076	0.00524421	0.110754	Yes	692	700	460	828	352	416	369	339	6.99	4.25	3.58	5.89	3.53	3.35	4.07	3.25
ENSG00000140459	protein_coding	CYP11A1	0.487187	0.0052779	0.111242	Yes	210	317	160	146	216	259	191	299	2.26	2.05	1.33	1.11	2.31	2.22	2.24	3.06
XLOC_051287	other	NA	0.934666	0.0052919	0.111458	Yes	1	0	2	2	1	1	11	14	0.2	0	0.3	0.28	0.2	0.16	2.37	2.63
ENSG00000104412	protein_coding	EMC2	0.282923	0.0052936	0.111484	Yes	469	683	527	598	502	622	498	635	9.48	8.29	8.21	8.51	10.08	10.03	10.99	12.2
ENSG00000151553	protein_coding	FAM160B1	0.320149	0.00529899	0.111566	Yes	1068	1880	1809	1848	1518	1863	1411	1809	4.88	5.16	6.38	5.95	6.89	6.79	7.04	7.86
ENSG00000104432	protein_coding	IL7	0.482966	0.00530084	0.111595	Yes	60	86	44	67	60	101	67	83	0.82	0.71	0.46	0.65	0.82	1.1	1	1.08
ENSG00000186806	protein_coding	VSIG10L	0.540709	0.00531421	0.111751	Yes	74	89	96	116	70	127	87	168	0.62	0.45	0.62	0.68	0.58	0.85	0.79	1.34
ENSG00000212694	lncRNA	LINC01089	-0.349759	0.00532221	0.111846	Yes	599	733	650	834	472	491	354	468	5.9	4.34	4.94	5.79	4.62	3.86	3.81	4.39
ENSG00000204161	protein_coding	C10orf128	-0.539206	0.00537309	0.112548	Yes	121	207	106	167	77	115	61	76	1.04	1.07	0.7	1.01	0.66	0.79	0.57	0.62
ENSG00000172345	protein_coding	STARD5	0.575535	0.00537467	0.112549	Yes	986	1364	471	783	860	1059	628	2314	5.83	4.84	2.15	3.26	5.05	4.99	4.05	13
ENSG00000084636	protein_coding	COL16A1	-0.707707	0.00538964	0.112769	Yes	74	249	100	369	52	106	81	77	0.34	0.69	0.36	1.2	0.24	0.39	0.41	0.34
ENSG00000154096	protein_coding	THY1	-0.744878	0.00539495	0.112827	Yes	58	280	122	360	55	142	75	55	0.36	1.04	0.58	1.57	0.34	0.7	0.51	0.32
ENSG00000138115	protein_coding	CYP2C8	0.457954	0.00540636	0.112919	Yes	44446	41838	84102	47746	50288	71247	60301	65573	592.96	335.37	865.38	448.76	666.35	758.19	878.18	831.67
ENSG00000103653	protein_coding	CSK	-0.259178	0.00541701	0.113068	Yes	1115	1959	1381	1566	1035	1416	841	788	9.18	9.69	8.77	9.08	8.46	9.3	7.56	6.17
ENSG00000153443	protein_coding	UBALD1	-0.480137	0.00542296	0.11317	Yes	329	524	522	587	292	388	243	187	2.58	2.47	3.16	3.25	2.28	2.43	2.08	1.4
ENSG00000099814	protein_coding	CEP170B	-0.3876	0.00542705	0.113196	Yes	1851	2487	1853	2800	1609	1441	1117	1254	7.68	6.2	5.93	8.19	6.63	4.77	5.06	4.95
XLOC_051108	other	NA	-0.682172	0.00543335	0.113231	Yes	27	46	30	48	15	24	7	22	1.27	1.3	1.09	1.6	0.7	0.9	0.36	0.99
ENSG00000170260	protein_coding	ZNF212	0.377058	0.00545209	0.113527	Yes	406	746	471	458	409	677	465	653	4.04	4.46	3.61	3.21	4.04	5.37	5.05	6.17
ENSG00000105443	protein_coding	CYTH2	-0.432469	0.00545819	0.113633	Yes	482	802	666	1097	393	497	427	417	2.01	2.01	2.14	3.22	1.62	1.65	1.94	1.65
ENSG00000124067	protein_coding	SLC12A4	-0.285179	0.00547088	0.113813	Yes	1128	2073	1443	1507	903	1333	898	906	6.45	7.13	6.37	6.08	5.13	6.08	5.61	4.93
ENSG00000001630	protein_coding	CYP51A1	-0.553882	0.00547192	0.113822	Yes	3742	8324	7168	14689	2624	3306	4328	6972	30.64	40.95	45.26	84.72	21.34	21.59	38.68	54.26
XLOC_013278	other	NA	0.840911	0.00549157	0.114096	Yes	6	7	8	10	19	20	9	18	0.49	0.34	0.5	0.58	1.54	1.3	0.8	1.4
ENSG00000181444	protein_coding	ZNF467	-0.394369	0.00549074	0.114096	Yes	243	251	470	254	188	188	167	173	2.53	1.57	3.77	1.86	1.94	1.56	1.89	1.71
ENSG00000249242	protein_coding	TMEM150C	0.50724	0.00551056	0.114368	Yes	746	623	965	837	882	946	907	1113	5.98	3	5.97	4.73	7.03	6.05	7.94	8.49
ENSG00000227500	protein_coding	SCAMP4	-0.252143	0.0055116	0.114375	Yes	603	998	981	1126	556	682	596	620	6.47	6.44	8.12	8.51	5.93	5.84	6.98	6.33
ENSG00000080345	protein_coding	RIF1	0.291157	0.00552364	0.114504	Yes	876	1625	1133	1220	1036	1362	1160	1188	1.65	1.84	1.65	1.62	1.94	2.05	2.39	2.13
ENSG00000151090	protein_coding	THRB	0.408843	0.00552405	0.114504	Yes	1209	1751	2071	1350	1585	1852	1658	1714	3.94	3.43	5.21	3.1	5.14	4.82	5.91	5.32
ENSG00000162129	protein_coding	CLPB	-0.312043	0.00554534	0.114832	Yes	408	917	783	773	371	560	411	461	3.3	4.46	4.89	4.41	2.98	3.62	3.63	3.55
XLOC_008068	other	NA	0.528938	0.0055464	0.114843	Yes	60	92	90	168	104	134	96	172	1.5	1.39	1.74	2.97	2.59	2.68	2.63	4.1
ENSG00000080618	protein_coding	CPB2	0.260669	0.00558447	0.11543	Yes	24639	32658	33786	27319	25982	36936	26808	26819	396.24	315.57	419.07	309.51	415	473.81	470.62	410.03
ENSG00000164626	protein_coding	KCNK5	-0.659307	0.00564009	0.116348	Yes	1790	1548	2593	2597	749	686	1532	760	13.54	7.04	15.13	13.84	5.63	4.14	12.65	5.47
ENSG00000239306	protein_coding	RBM14	-0.412392	0.00567669	0.116852	Yes	1336	2024	1486	1948	1229	1062	743	962	12.82	11.67	11	13.17	11.71	8.13	7.78	8.77
ENSG00000277969	lncRNA	CTB-58E17.1	0.550803	0.00575303	0.118004	Yes	55	77	65	54	60	89	77	106	0.68	0.57	0.62	0.47	0.74	0.88	1.04	1.25
ENSG00000267623	other	AC022153.1	0.869367	0.00575694	0.118012	Yes	18	0	111	60	32	15	62	80	0.33	0	1.55	0.77	0.58	0.22	1.23	1.38
ENSG00000182685	protein_coding	BRICD5	-0.637359	0.00578906	0.118449	Yes	107	140	55	97	49	73	34	35	1.46	1.15	0.58	0.93	0.66	0.79	0.51	0.45
ENSG00000241978	protein_coding	AKAP2	0.405444	0.00579187	0.118488	Yes	1954	3303	2571	2983	2642	3869	2077	3199	7.59	7.71	7.7	8.16	10.19	11.98	8.8	11.81
ENSG00000110330	protein_coding	BIRC2	0.260729	0.00580802	0.118754	Yes	1947	2672	2132	2685	1928	2787	2092	2416	13.02	10.74	11	12.65	12.81	14.87	15.28	15.36
ENSG00000132326	protein_coding	PER2	-0.615489	0.00582305	0.118932	Yes	1224	1334	1425	1769	1068	905	691	356	5.28	3.46	4.74	5.37	4.57	3.11	3.25	1.46
ENSG00000104537	protein_coding	ANXA13	-0.719591	0.00583022	0.119013	Yes	27	420	331	807	23	347	264	89	0.44	4.11	4.16	9.26	0.37	4.51	4.69	1.38
ENSG00000004799	protein_coding	PDK4	0.640144	0.00585844	0.119373	Yes	8538	14376	9204	11357	15998	15390	7012	16770	67.85	68.64	56.41	63.58	126.27	97.55	60.83	126.69
ENSG00000196660	protein_coding	SLC30A10	0.680589	0.00587477	0.11963	Yes	925	1013	1564	1395	1482	2138	809	2392	13.73	9.03	17.9	14.58	21.84	25.31	13.1	33.74
ENSG00000203485	protein_coding	INF2	-0.399177	0.00589006	0.119898	Yes	1860	3019	2901	5050	1812	1839	1826	1849	6.12	5.97	7.36	11.7	5.92	4.82	6.56	5.78
ENSG00000164284	protein_coding	GRPEL2	-0.324589	0.00594101	0.120598	Yes	327	445	439	509	258	324	249	269	2.21	1.8	2.28	2.42	1.73	1.74	1.83	1.73
ENSG00000150337	protein_coding	FCGR1A	0.761158	0.00598588	0.121083	Yes	28	114	8	17	44	98	18	41	0.36	0.89	0.08	0.15	0.56	1.01	0.25	0.5
ENSG00000172175	protein_coding	MALT1	0.2911	0.00603242	0.121696	Yes	1213	1628	1471	1453	1237	1716	1404	1409	3.63	2.93	3.39	3.06	3.68	4.1	4.59	4.01
ENSG00000198455	protein_coding	ZXDB	-0.349627	0.00603861	0.121789	Yes	475	799	801	719	409	499	473	342	2.29	2.31	2.98	2.44	1.96	1.92	2.49	1.57
XLOC_040588	other	NA	0.646963	0.00607581	0.122298	Yes	30	67	108	125	61	178	68	144	0.3	0.4	0.83	0.88	0.6	1.42	0.74	1.36
ENSG00000125384	protein_coding	PTGER2	0.646634	0.00608076	0.122324	Yes	48	74	42	57	94	115	41	72	0.55	0.51	0.37	0.46	1.07	1.05	0.51	0.79
ENSG00000185347	protein_coding	C14orf80	-0.731455	0.00608332	0.122351	Yes	155	258	251	219	125	139	127	39	1.36	1.36	1.69	1.35	1.09	0.97	1.21	0.32
ENSG00000146670	protein_coding	CDCA5	-0.742897	0.0060842	0.122358	Yes	79	208	44	32	52	32	18	19	0.64	1.01	0.28	0.18	0.42	0.21	0.16	0.15
ENSG00000237361	lncRNA	TUSC8	0.562072	0.00611624	0.122772	Yes	104	75	178	138	100	138	180	220	2.22	0.96	2.92	2.07	2.12	2.34	4.19	4.46
ENSG00000072062	protein_coding	PRKACA	-0.308857	0.00612851	0.12293	Yes	2520	4727	4509	4842	2350	2979	2592	2572	22.82	25.72	31.49	30.89	21.14	21.52	25.62	22.14
ENSG00000086061	protein_coding	DNAJA1	0.479804	0.00613495	0.122983	Yes	4620	7961	4080	3182	5325	7001	4715	5372	55.14	57.09	37.56	26.75	63.12	66.65	61.43	60.95
ENSG00000175556	protein_coding	LONRF3	0.679252	0.00614734	0.123161	Yes	159	178	412	272	312	456	224	358	1.16	0.78	2.33	1.4	2.27	2.66	1.79	2.49
ENSG00000198060	protein_coding	2005-03-01	0.220814	0.00615658	0.123244	Yes	947	1250	1204	1197	1040	1216	950	1148	6.85	5.44	6.72	6.1	7.48	7.02	7.51	7.9
ENSG00000112182	protein_coding	BACH2	0.767085	0.00616795	0.123392	Yes	101	88	81	289	371	198	316	89	0.31	0.16	0.19	0.62	1.13	0.48	1.06	0.26
ENSG00000120868	protein_coding	APAF1	-0.338827	0.00618625	0.123651	Yes	460	1006	771	773	376	549	461	462	1.75	2.3	2.26	2.07	1.42	1.67	1.91	1.67
ENSG00000233859	other	ADH5P4	0.31613	0.0061907	0.12371	Yes	1029	1379	1532	1294	1200	1336	1294	1482	26.34	21.21	30.25	23.34	30.51	27.28	36.16	36.07
ENSG00000251079	other	BMS1P2	0.56709	0.0061977	0.1238	Yes	24	36	29	63	28	42	28	85	0.39	0.35	0.36	0.72	0.45	0.55	0.5	1.32
XLOC_014927	other	NA	0.487431	0.0062179	0.124047	Yes	430	236	865	721	439	482	804	746	1.4	0.46	2.17	1.65	1.42	1.25	2.86	2.31
ENSG00000185947	protein_coding	ZNF267	0.456502	0.00622498	0.124105	Yes	174	359	158	217	225	420	161	244	1.39	1.72	0.97	1.22	1.78	2.67	1.4	1.85
ENSG00000254765	other	RP11-1H15.1	0.579917	0.0062323	0.124194	Yes	73	85	75	80	77	140	88	125	1.98	1.39	1.57	1.53	2.08	3.03	2.61	3.23
ENSG00000172840	protein_coding	PDP2	-0.500657	0.00627587	0.124775	Yes	1090	1630	1320	1240	766	696	784	674	4.19	3.76	3.91	3.35	2.92	2.13	3.29	2.46
ENSG00000198792	protein_coding	TMEM184B	-0.389846	0.00627731	0.124785	Yes	425	810	505	928	407	469	324	345	3.18	3.64	2.91	4.89	3.02	2.8	2.65	2.45
ENSG00000177051	protein_coding	FBXO46	-0.381732	0.00633511	0.125643	Yes	294	383	522	500	238	279	237	260	2.76	2.16	3.78	3.31	2.22	2.09	2.43	2.32
XLOC_044254	other	NA	0.928626	0.00633825	0.125683	Yes	4	219	297	49	11	356	233	76	0.02	0.51	0.89	0.13	0.04	1.1	0.98	0.28
ENSG00000174165	protein_coding	ZDHHC24	-0.313483	0.00634889	0.125816	Yes	322	656	480	680	268	446	255	393	1.71	2.09	1.96	2.54	1.41	1.89	1.48	1.98
ENSG00000088256	protein_coding	GNA11	-0.327049	0.00635626	0.125918	Yes	1051	1425	1232	2133	992	1057	672	915	6.92	5.64	6.26	9.89	6.49	5.55	4.83	5.73
ENSG00000197461	protein_coding	PDGFA	-0.719835	0.0063577	0.125924	Yes	40	101	34	192	26	58	29	39	0.41	0.62	0.27	1.37	0.26	0.47	0.32	0.38
ENSG00000115425	protein_coding	PECR	0.317612	0.00639231	0.126376	Yes	3349	4068	5267	4086	4181	4677	3924	4367	51.36	37.48	62.3	44.14	63.68	57.21	65.69	63.67
ENSG00000119280	protein_coding	C1orf198	-0.487639	0.00642119	0.126825	Yes	254	481	331	963	228	305	208	267	1.58	1.79	1.58	4.21	1.4	1.51	1.41	1.57
ENSG00000272182	lncRNA	RP11-802O23.3	0.701756	0.00646964	0.127484	Yes	12	13	10	24	8	22	23	37	0.61	0.4	0.39	0.86	0.4	0.89	1.27	1.78
ENSG00000132688	protein_coding	NES	-0.636758	0.00646983	0.127484	Yes	252	492	245	641	120	197	209	180	1.29	1.51	0.97	2.31	0.61	0.8	1.17	0.87
ENSG00000240602	other	AADACP1	0.571217	0.00655699	0.12874	Yes	160	90	128	106	179	184	146	149	2.26	0.76	1.39	1.05	2.51	2.07	2.25	2
ENSG00000114166	protein_coding	KAT2B	0.285841	0.00656255	0.128815	Yes	2355	2830	3212	2418	2749	2959	2496	2506	13.85	10	14.57	10.02	16.05	13.88	16.02	14.01
ENSG00000180425	protein_coding	C11orf71	0.456679	0.00656874	0.128887	Yes	45	52	71	75	61	66	64	83	2.93	2.03	3.56	3.44	3.94	3.42	4.54	5.13
ENSG00000073008	protein_coding	PVR	-0.33385	0.00657686	0.128995	Yes	1386	2411	2112	2120	1137	1310	1327	1200	11.59	12.11	13.62	12.49	9.44	8.74	12.11	9.54
ENSG00000130489	protein_coding	SCO2	0.565465	0.00659807	0.129241	Yes	427	731	423	518	492	873	695	565	11.87	12.21	9.07	10.15	13.59	19.36	21.09	14.93
ENSG00000174938	protein_coding	SEZ6L2	-0.846882	0.00660874	0.129384	Yes	15	38	26	278	7	22	9	11	0.11	0.17	0.15	1.45	0.05	0.13	0.07	0.08
ENSG00000131873	protein_coding	CHSY1	0.347543	0.00661593	0.129457	Yes	250	579	368	529	350	635	330	455	1.56	2.17	1.77	2.33	2.17	3.16	2.25	2.7
ENSG00000125170	protein_coding	DOK4	-0.419538	0.00663957	0.12973	Yes	1647	2086	2070	1510	1507	1208	790	884	11.05	8.41	10.71	7.14	10.04	6.47	5.79	5.64
XLOC_007985	other	NA	0.696722	0.00664104	0.129738	Yes	26	23	13	34	32	28	20	53	2.69	1.43	1.04	2.48	3.28	2.31	2.26	5.21
ENSG00000135750	protein_coding	KCNK1	0.594945	0.00671304	0.130703	Yes	83	90	149	301	148	239	191	200	1.04	0.68	1.44	2.65	1.84	2.39	2.61	2.38
ENSG00000138639	protein_coding	ARHGAP24	0.356154	0.0067158	0.13073	Yes	206	267	379	336	231	335	312	359	0.92	0.72	1.31	1.06	1.03	1.2	1.53	1.53
ENSG00000175198	protein_coding	PCCA	0.329408	0.00672547	0.130884	Yes	2010	2839	2439	2653	2261	3150	1868	3166	19.92	16.9	18.64	18.52	22.25	24.9	20.2	29.82
ENSG00000143878	protein_coding	RHOB	-0.497934	0.00681577	0.132151	Yes	5924	9485	9068	8930	3615	5254	7890	2696	70.97	68.27	83.79	75.37	43.01	50.21	103.18	30.71
XLOC_016015	other	NA	-0.512688	0.00687707	0.132984	Yes	48	78	93	111	35	50	44	48	6.29	6.14	9.39	10.24	4.55	5.22	6.29	5.98
ENSG00000187531	protein_coding	SIRT7	-0.364744	0.00688915	0.133134	Yes	457	494	478	527	336	353	266	269	7.45	4.84	6.01	6.05	5.44	4.59	4.73	4.17
ENSG00000204673	protein_coding	AKT1S1	-0.285958	0.00689016	0.133134	Yes	1123	1622	1601	1807	941	1122	897	1066	5.56	4.83	6.12	6.31	4.63	4.43	4.85	5.02
ENSG00000116649	protein_coding	SRM	-0.450389	0.00691506	0.133455	Yes	391	649	515	780	288	388	301	315	6.27	6.25	6.37	8.81	4.58	4.96	5.27	4.8
ENSG00000108509	protein_coding	CAMTA2	-0.257745	0.00691837	0.133474	Yes	858	1397	1196	1678	822	979	681	904	4.95	4.84	5.32	6.82	4.71	4.51	4.29	4.96
ENSG00000223722	other	RP11-467L13.5	0.4436	0.00693646	0.133689	Yes	834	1422	783	1084	1003	1315	912	1165	58.95	60.4	42.69	53.98	70.42	74.15	70.37	78.29
ENSG00000124615	protein_coding	MOCS1	0.357602	0.00696474	0.134078	Yes	1093	1313	2179	1625	1651	1620	1309	1714	6.88	4.97	10.58	7.21	10.33	8.14	9	10.26
ENSG00000168268	protein_coding	NT5DC2	-0.573968	0.00697667	0.134219	Yes	93	243	144	217	62	143	99	63	1.11	1.75	1.33	1.83	0.74	1.36	1.29	0.72
ENSG00000102882	protein_coding	MAPK3	-0.303585	0.00697532	0.134219	Yes	407	732	556	879	357	494	355	424	3.92	4.24	4.13	5.97	3.42	3.8	3.73	3.88
ENSG00000148411	protein_coding	NACC2	-0.326742	0.00697753	0.134224	Yes	980	1413	1519	1579	884	963	851	774	4.04	3.5	4.83	4.58	3.62	3.16	3.83	3.03
ENSG00000149124	protein_coding	GLYAT	0.325229	0.00699595	0.134486	Yes	9058	9165	11922	8974	9734	11599	8319	10875	87.76	53.35	89.09	61.25	93.67	89.64	87.98	100.17
ENSG00000120526	protein_coding	NUDCD1	0.399654	0.00700726	0.134635	Yes	138	275	223	228	164	328	202	240	0.9	1.08	1.12	1.05	1.06	1.71	1.44	1.49
ENSG00000099364	protein_coding	FBXL19	-0.416811	0.00706766	0.135363	Yes	179	249	210	262	126	171	115	123	1.17	0.98	1.06	1.21	0.82	0.89	0.82	0.77
ENSG00000108262	protein_coding	GIT1	-0.373564	0.00709653	0.135714	Yes	412	671	443	778	348	530	293	242	2.72	2.66	2.26	3.62	2.28	2.79	2.11	1.52
ENSG00000140931	protein_coding	CMTM3	-0.511978	0.00710067	0.135781	Yes	238	499	215	306	165	257	107	156	2.18	2.75	1.52	1.98	1.5	1.88	1.07	1.36
ENSG00000144909	protein_coding	OSBPL11	-0.512598	0.0071144	0.135971	Yes	745	1755	865	810	431	631	534	489	5.05	7.15	4.52	3.87	2.9	3.41	3.95	3.15
ENSG00000269343	protein_coding	ZNF587B	-0.305884	0.00721003	0.137325	Yes	397	700	625	831	300	517	378	444	2.7	2.86	3.28	3.98	2.03	2.8	2.8	2.87
ENSG00000129514	protein_coding	FOXA1	0.457752	0.00721915	0.137417	Yes	915	980	1493	1265	1083	1443	1081	1718	9.09	5.85	11.43	8.85	10.68	11.43	11.72	16.22
ENSG00000095585	protein_coding	BLNK	0.461546	0.00729195	0.138405	Yes	816	1231	737	826	914	1081	892	1219	11.25	10.2	7.84	8.02	12.52	11.89	13.43	15.98
ENSG00000177728	protein_coding	KIAA0195	-0.219281	0.00729982	0.138483	Yes	1631	2465	2172	2730	1391	1753	1347	1682	7.99	7.25	8.2	9.42	6.77	6.85	7.2	7.83
ENSG00000038274	protein_coding	MAT2B	0.287338	0.00730292	0.138498	Yes	1931	3632	2352	2488	2451	2999	2083	2647	14.46	16.34	13.58	13.12	18.23	17.91	17.03	18.84
ENSG00000130147	protein_coding	SH3BP4	-0.466313	0.00733923	0.138881	Yes	1125	2927	1383	2086	1054	1143	873	856	5.59	8.74	5.3	7.3	5.2	4.53	4.73	4.04
ENSG00000011451	protein_coding	WIZ	-0.263637	0.00736061	0.139192	Yes	866	1306	1203	1347	827	966	626	738	3.44	3.11	3.68	3.77	3.26	3.06	2.71	2.78
ENSG00000119686	protein_coding	FLVCR2	-0.374251	0.00737842	0.139354	Yes	667	1109	1119	1041	492	770	577	533	4.45	4.45	5.76	4.9	3.26	4.1	4.2	3.38
ENSG00000066027	protein_coding	PPP2R5A	0.304341	0.00739605	0.139529	Yes	1623	1872	2299	2268	1772	2149	1768	2454	13.51	9.36	14.75	13.3	14.65	14.26	16.06	19.41
ENSG00000188001	protein_coding	TPRG1	0.488996	0.00739637	0.139529	Yes	329	243	261	110	297	321	250	201	1.27	0.56	0.78	0.3	1.14	0.99	1.05	0.74
ENSG00000197894	protein_coding	ADH5	0.283131	0.00740436	0.139571	Yes	4993	6054	7157	5649	5265	6090	6069	6224	54.26	39.53	59.98	43.25	56.83	52.79	71.99	64.3
XLOC_002240	other	NA	0.676606	0.00741118	0.139628	Yes	9	12	9	18	12	15	31	24	0.34	0.27	0.26	0.48	0.45	0.46	1.29	0.87
ENSG00000161800	protein_coding	RACGAP1	-0.509846	0.00747464	0.140382	Yes	203	331	169	118	132	149	80	74	1.4	1.37	0.9	0.57	0.9	0.82	0.6	0.49
ENSG00000184384	protein_coding	MAML2	0.518353	0.00747745	0.1404	Yes	107	316	145	273	173	415	157	272	0.43	0.76	0.45	0.77	0.69	1.32	0.69	1.03
ENSG00000213763	other	ACTBP2	-0.476847	0.00749723	0.140713	Yes	262	851	605	818	248	380	317	365	6.63	12.94	11.81	14.58	6.23	7.67	8.76	8.78
ENSG00000254704	other	RP11-1036E20.7	0.884979	0.00749846	0.140721	Yes	27	50	12	6	35	77	42	144	0.36	0.4	0.12	0.06	0.46	0.81	0.61	1.81
ENSG00000128791	protein_coding	TWSG1	-0.295852	0.00751206	0.140862	Yes	312	570	312	549	257	371	218	273	2.07	2.28	1.6	2.57	1.7	1.97	1.58	1.72
ENSG00000167987	protein_coding	VPS37C	-0.314478	0.00753586	0.141132	Yes	189	383	236	348	182	232	148	170	1.84	2.24	1.77	2.39	1.76	1.8	1.57	1.57
ENSG00000178075	protein_coding	GRAMD1C	0.368811	0.00754542	0.141241	Yes	1870	2179	2776	2263	2521	2565	2217	2294	10.8	7.56	12.36	9.21	14.46	11.81	13.98	12.59
XLOC_028530	other	NA	-0.549659	0.00754622	0.141242	Yes	159	176	130	403	108	124	75	72	2.96	1.97	1.86	5.28	1.99	1.84	1.52	1.27
XLOC_018005	other	NA	0.673965	0.00756207	0.141458	Yes	13	13	20	19	16	23	22	25	1.07	0.64	1.27	1.1	1.31	1.51	1.98	1.96
ENSG00000204520	protein_coding	MICA	0.355047	0.00756373	0.141478	Yes	830	776	528	441	720	793	612	528	10.15	5.7	4.98	3.8	8.74	7.73	8.17	6.14
ENSG00000170315	protein_coding	UBB	0.251937	0.00756479	0.141486	Yes	20268	21867	23048	18063	20831	23173	16756	20340	355.96	230.75	312.2	223.49	363.37	324.64	321.24	339.61
ENSG00000185201	protein_coding	IFITM2	0.454602	0.00760352	0.141956	Yes	1789	3956	2221	3310	1765	4100	2998	3725	48.1	63.9	46.05	62.69	47.13	87.92	87.98	95.2
ENSG00000183723	protein_coding	CMTM4	-0.40594	0.00764184	0.142454	Yes	279	530	335	522	221	339	225	218	2.09	2.38	1.93	2.75	1.64	2.02	1.84	1.55
ENSG00000172331	protein_coding	BPGM	0.311364	0.0076919	0.143044	Yes	202	406	239	329	244	385	241	314	2.26	2.73	2.06	2.59	2.71	3.44	2.94	3.34
ENSG00000156510	protein_coding	HKDC1	-0.587401	0.00774499	0.143758	Yes	33	275	55	800	20	77	55	532	0.25	1.27	0.33	4.34	0.15	0.47	0.46	3.9
ENSG00000183621	protein_coding	ZNF438	0.376855	0.00775615	0.14387	Yes	203	325	177	146	237	335	160	180	1.56	1.5	1.05	0.79	1.8	2.05	1.34	1.31
ENSG00000128573	protein_coding	FOXP2	0.437767	0.00775694	0.143873	Yes	174	360	353	314	291	364	282	365	0.56	0.7	0.88	0.72	0.94	0.94	1	1.13
ENSG00000008256	protein_coding	CYTH3	-0.435577	0.00781793	0.1446	Yes	202	343	283	472	151	226	161	191	1.27	1.3	1.38	2.1	0.95	1.14	1.11	1.14
ENSG00000166831	protein_coding	RBPMS2	-0.500639	0.0078293	0.144715	Yes	151	225	245	245	87	131	130	126	2.04	1.83	2.56	2.33	1.17	1.41	1.92	1.62
ENSG00000143622	protein_coding	RIT1	-0.309614	0.00783931	0.14484	Yes	308	623	401	547	284	396	255	263	2.46	2.99	2.47	3.08	2.25	2.52	2.22	2
ENSG00000050820	protein_coding	BCAR1	-0.465703	0.00784198	0.144878	Yes	499	828	896	1302	497	620	441	366	2.08	2.07	2.88	3.82	2.06	2.06	2.01	1.45
ENSG00000004776	protein_coding	HSPB6	-0.665363	0.00786592	0.145154	Yes	69	176	132	795	64	136	53	126	1.14	1.75	1.68	9.24	1.05	1.79	0.95	1.98
ENSG00000155254	protein_coding	MARVELD1	-0.488567	0.00787111	0.145237	Yes	153	320	252	392	131	182	128	149	1.35	1.7	1.71	2.44	1.15	1.28	1.23	1.25
ENSG00000126603	protein_coding	GLIS2	-0.608272	0.00788875	0.14548	Yes	48	181	101	300	49	202	46	51	0.31	0.69	0.5	1.34	0.31	1.02	0.32	0.31
ENSG00000176087	protein_coding	SLC35A4	0.234519	0.0078981	0.145628	Yes	1321	2219	1852	2161	1540	2092	1473	2051	9.33	9.42	10.09	10.75	10.8	11.79	11.36	13.77
ENSG00000182541	protein_coding	LIMK2	-0.32831	0.0079081	0.145765	Yes	389	687	386	844	317	476	267	350	2.21	2.34	1.69	3.37	1.79	2.15	1.65	1.89
ENSG00000103569	protein_coding	AQP9	0.354557	0.00793519	0.146133	Yes	25852	24614	32279	27010	27861	36411	24648	28786	240	137.3	231.12	176.65	256.89	269.63	249.78	254.05
ENSG00000211788	protein_coding	TRAV13-1	-0.859775	0.00795132	0.146346	Yes	6	32	5	7	1	8	2	3	0.47	1.52	0.3	0.39	0.08	0.5	0.17	0.23
ENSG00000277496	lncRNA	RP11-93B14.9	0.460175	0.00795029	0.146346	Yes	174	156	102	156	177	135	111	234	2.74	1.47	1.24	1.73	2.76	1.69	1.91	3.5
ENSG00000006534	protein_coding	ALDH3B1	-0.479132	0.00800094	0.146887	Yes	153	383	162	420	143	202	91	135	1.26	1.9	1.03	2.44	1.17	1.33	0.82	1.06
XLOC_008404	other	NA	-0.557275	0.00806006	0.147576	Yes	27	77	29	61	24	31	15	26	1.03	1.77	0.85	1.64	0.91	0.94	0.63	0.94
ENSG00000072694	protein_coding	FCGR2B	0.51574	0.00806818	0.147628	Yes	387	571	275	494	459	620	301	760	5.1	4.52	2.79	4.58	6.01	6.52	4.33	9.52
ENSG00000261114	other	RP11-325K4.2	-0.609916	0.00807171	0.147657	Yes	41	58	58	40	24	21	37	12	3.03	2.58	3.31	2.09	1.76	1.24	2.99	0.84
ENSG00000135077	protein_coding	HAVCR2	0.689942	0.00807546	0.147701	Yes	171	628	157	134	276	569	173	309	1.67	3.69	1.18	0.92	2.68	4.44	1.85	2.87
ENSG00000167183	protein_coding	PRR15L	-0.782908	0.0081175	0.148344	Yes	26	44	39	314	10	28	39	18	0.49	0.49	0.56	4.14	0.19	0.42	0.8	0.32
ENSG00000162840	other	MT2P1	0.793379	0.00811983	0.148344	Yes	3978	1346	1852	852	4235	3639	2671	1957	617.71	125.58	221.81	93.21	653.16	450.74	452.76	288.9
ENSG00000270788	other	PDLIM1P1	0.607333	0.00813689	0.148572	Yes	21	31	20	37	26	51	29	50	0.62	0.55	0.45	0.76	0.76	1.19	0.93	1.39
ENSG00000204580	protein_coding	DDR1	-0.558401	0.00814551	0.148658	Yes	470	396	292	1518	331	275	232	284	1.84	0.93	0.88	4.19	1.29	0.86	0.99	1.06
ENSG00000100292	protein_coding	HMOX1	-0.522266	0.00819243	0.149283	Yes	1356	3350	1214	1023	858	1368	525	668	19.84	29.45	13.7	10.55	12.47	15.97	8.39	9.29
ENSG00000125505	protein_coding	MBOAT7	-0.251138	0.00821978	0.14954	Yes	748	1150	1103	1404	680	843	678	717	4.96	4.58	5.64	6.56	4.48	4.46	4.91	4.52
XLOC_048620	other	NA	0.506703	0.00822364	0.149598	Yes	225	292	237	226	260	369	164	462	0.73	0.57	0.59	0.52	0.84	0.96	0.58	1.43
ENSG00000113273	protein_coding	ARSB	0.434655	0.00824594	0.149895	Yes	394	767	830	459	617	798	673	517	1.81	2.12	2.95	1.49	2.82	2.93	3.38	2.26
ENSG00000181938	protein_coding	GINS3	-0.622282	0.00826334	0.15008	Yes	54	155	81	56	39	42	49	26	0.64	1.11	0.74	0.47	0.46	0.4	0.64	0.29
ENSG00000109066	protein_coding	TMEM104	-0.413334	0.00831818	0.150819	Yes	480	1083	773	1025	419	612	431	448	2.78	3.77	3.45	4.18	2.41	2.83	2.73	2.47
ENSG00000163508	protein_coding	EOMES	-0.503219	0.00831759	0.150819	Yes	147	424	138	189	109	263	48	94	1.14	1.98	0.83	1.03	0.84	1.63	0.41	0.69
ENSG00000167642	protein_coding	SPINT2	-0.559524	0.00832473	0.150925	Yes	166	400	264	867	148	272	158	220	1.86	2.69	2.28	6.83	1.64	2.43	1.93	2.34
ENSG00000188352	protein_coding	FOCAD	-0.436544	0.00833449	0.15107	Yes	272	830	370	689	215	361	241	350	1.21	2.22	1.27	2.16	0.95	1.28	1.17	1.48
ENSG00000189057	protein_coding	FAM111B	-0.833877	0.00835198	0.151267	Yes	195	708	70	22	103	87	47	23	1.56	3.39	0.43	0.12	0.82	0.55	0.41	0.17
ENSG00000130382	protein_coding	MLLT1	-0.296417	0.00840537	0.152032	Yes	1178	1428	1475	1587	919	1088	925	791	7.43	5.41	7.17	7.05	5.75	5.47	6.37	4.74
ENSG00000113889	protein_coding	KNG1	0.249835	0.00840809	0.152048	Yes	78284	108556	107223	87483	85410	109589	83371	91981	594.81	495.59	628.34	468.28	644.55	664.19	691.49	664.4
ENSG00000070047	protein_coding	PHRF1	-0.252024	0.00840896	0.152048	Yes	1368	2136	2138	2467	1343	1566	1194	1302	7.04	6.6	8.48	8.94	6.86	6.43	6.71	6.37
ENSG00000142327	protein_coding	RNPEPL1	-0.273115	0.00847245	0.152804	Yes	1601	2561	1968	2865	1389	1767	1172	1600	7.99	7.68	7.57	10.07	6.88	7.03	6.38	7.59
ENSG00000168874	protein_coding	ATOH8	-0.606464	0.0084879	0.152984	Yes	467	731	665	894	310	439	321	202	5.44	5.12	5.98	7.34	3.59	4.08	4.08	2.24
ENSG00000120889	protein_coding	TNFRSF10B	0.258878	0.0084921	0.153036	Yes	3110	5554	3781	3698	3232	4488	3507	4299	21.32	22.87	19.99	17.86	22	24.54	26.24	28.01
ENSG00000106624	protein_coding	AEBP1	-0.540445	0.0085258	0.153496	Yes	378	1675	990	2141	347	914	612	616	2.5	6.65	5.05	9.97	2.28	4.82	4.42	3.87
ENSG00000137673	protein_coding	MMP7	-0.882093	0.00852669	0.153499	Yes	31	108	10	525	19	43	10	21	0.78	1.64	0.19	9.34	0.48	0.87	0.28	0.5
XLOC_008135	other	NA	0.500748	0.0085382	0.153658	Yes	273	181	184	123	219	213	187	249	3.72	1.48	1.93	1.18	2.96	2.31	2.78	3.22
ENSG00000117054	protein_coding	ACADM	0.363481	0.00855471	0.15379	Yes	4875	8339	9682	6879	6276	9816	6593	8282	50.67	52.08	77.62	50.37	64.79	81.38	74.8	81.84
ENSG00000279118	other	RP11-517I3.2	0.486247	0.00856512	0.153933	Yes	149	182	217	167	245	185	150	251	1.82	1.34	2.04	1.44	2.97	1.8	2	2.92
ENSG00000104946	protein_coding	TBC1D17	-0.224748	0.00858316	0.154159	Yes	1249	1688	1607	2150	1116	1284	967	1205	12.92	10.49	12.82	15.67	11.47	10.59	10.92	11.85
ENSG00000168769	protein_coding	TET2	0.440748	0.00858878	0.154211	Yes	580	1031	737	742	679	955	787	1062	1.03	1.1	1.01	0.92	1.19	1.35	1.52	1.79
ENSG00000143772	protein_coding	ITPKB	-0.559861	0.00859398	0.154267	Yes	318	656	355	580	216	331	189	213	1.28	1.59	1.11	1.65	0.87	1.07	0.83	0.82
ENSG00000178999	protein_coding	AURKB	-0.785006	0.00868691	0.155193	Yes	80	69	35	15	33	25	7	14	1.53	0.79	0.52	0.2	0.63	0.38	0.15	0.25
ENSG00000101966	protein_coding	XIAP	0.267536	0.008734	0.155825	Yes	1652	2659	2127	2610	1743	2482	1989	2591	5.2	5.03	5.17	5.79	5.45	6.23	6.84	7.76
ENSG00000100075	protein_coding	SLC25A1	-0.280733	0.00875724	0.156098	Yes	2965	3975	4913	4974	2627	2788	2791	2777	47.25	38.06	60.39	55.85	41.58	35.44	48.56	42.08
ENSG00000158805	protein_coding	ZNF276	-0.279895	0.00875943	0.156107	Yes	902	1354	1117	1394	756	1004	719	683	5.17	4.66	4.93	5.63	4.3	4.59	4.5	3.72
ENSG00000256293	other	RP11-114F3.2	0.517139	0.00878798	0.156354	Yes	32	69	38	29	43	87	45	38	1.47	1.9	1.34	0.94	1.96	3.18	2.25	1.66
XLOC_025247	other	NA	0.761691	0.00879903	0.156489	Yes	8	9	14	3	5	22	24	16	0.4	0.27	0.55	0.11	0.25	0.89	1.32	0.77
ENSG00000162645	protein_coding	GBP2	0.433467	0.00881442	0.156688	Yes	831	2009	575	1023	1047	1925	686	1175	10.64	15.45	5.68	9.23	13.31	19.65	9.59	14.3
ENSG00000123342	protein_coding	MMP19	-0.500382	0.00882372	0.156817	Yes	43	155	46	67	40	69	27	31	0.52	1.12	0.43	0.57	0.48	0.66	0.35	0.35
ENSG00000119969	protein_coding	HELLS	-0.678086	0.00882751	0.156862	Yes	188	869	159	167	127	146	126	87	0.75	2.09	0.49	0.47	0.51	0.47	0.55	0.33
ENSG00000221914	protein_coding	PPP2R2A	0.302571	0.00884062	0.156981	Yes	679	1622	925	1060	810	1254	916	1204	4.44	6.37	4.67	4.88	5.26	6.54	6.54	7.49
XLOC_022831	other	NA	0.63218	0.00884833	0.157056	Yes	105	43	245	111	92	105	217	242	0.49	0.12	0.88	0.36	0.42	0.39	1.1	1.07
ENSG00000178935	protein_coding	ZNF552	-0.367405	0.00885513	0.157128	Yes	217	356	248	364	172	237	137	180	2.39	2.36	2.11	2.83	1.88	2.09	1.65	1.89
ENSG00000155252	protein_coding	PI4K2A	-0.4187	0.00893484	0.158081	Yes	591	1542	632	960	467	718	422	469	4.01	6.29	3.31	4.59	3.15	3.89	3.12	3.02
XLOC_000449	other	NA	0.639602	0.00893965	0.158134	Yes	56	0	112	248	109	2	58	291	6.39	0	9.86	19.94	12.36	0.18	7.23	31.57
ENSG00000115919	protein_coding	KYNU	0.259479	0.00895017	0.158262	Yes	1703	2103	2556	2090	2193	2425	1898	1746	2.85	2.11	3.3	2.46	3.64	3.24	3.47	2.78
ENSG00000183421	protein_coding	RIPK4	0.454284	0.00895514	0.158291	Yes	352	676	482	615	484	556	530	874	2.48	2.86	2.62	3.05	3.39	3.12	4.08	5.85
ENSG00000180089	protein_coding	TMEM86B	-0.349128	0.00896003	0.158352	Yes	778	1101	1752	1390	660	723	950	738	13.51	11.48	23.46	17	11.38	10.01	18	12.18
ENSG00000174992	protein_coding	ZG16	0.476579	0.00896655	0.15843	Yes	672	646	1648	554	725	1015	1495	841	6.1	3.52	11.53	3.54	6.53	7.35	14.81	7.25
ENSG00000228697	lncRNA	RP5-968D22.1	0.54373	0.00897439	0.158544	Yes	77	101	123	113	82	164	99	185	1.19	0.94	1.47	1.23	1.26	2.02	1.67	2.72
ENSG00000123360	protein_coding	PDE1B	0.571383	0.00899657	0.158724	Yes	57	260	55	119	79	252	85	123	0.43	1.18	0.32	0.64	0.59	1.52	0.7	0.89
ENSG00000256262	lncRNA	USP30-AS1	0.496735	0.00902797	0.159116	Yes	291	336	134	133	266	293	163	305	12.61	8.75	4.48	4.06	11.44	10.12	7.71	12.56
ENSG00000183735	protein_coding	TBK1	0.290412	0.00905507	0.159407	Yes	601	1366	817	881	726	1153	756	928	4.68	6.39	4.9	4.83	5.61	7.16	6.42	6.86
ENSG00000115310	protein_coding	RTN4	0.318607	0.00905737	0.159435	Yes	7884	13366	11635	9660	9602	13252	9229	11838	37.99	38.69	43.24	32.79	45.95	50.93	48.54	54.22
ENSG00000111913	protein_coding	FAM65B	0.643331	0.00905879	0.159447	Yes	201	610	232	293	345	761	320	412	0.77	1.4	0.69	0.79	1.31	2.32	1.34	1.5
ENSG00000179222	protein_coding	MAGED1	-0.358472	0.00916087	0.160612	Yes	2704	5709	4999	3947	2472	3118	2919	2041	24.83	31.49	35.4	25.53	22.54	22.84	29.26	17.82
ENSG00000179598	protein_coding	PLD6	-0.466453	0.00916467	0.160658	Yes	297	302	367	398	284	152	194	159	3.3	2.01	3.14	3.11	3.13	1.35	2.35	1.68
ENSG00000124181	protein_coding	PLCG1	-0.368082	0.00917577	0.16076	Yes	1033	2093	1077	1417	752	1274	740	684	3.93	4.78	3.16	3.8	2.84	3.86	3.07	2.47
ENSG00000143776	protein_coding	CDC42BPA	0.346901	0.00920953	0.161131	Yes	1832	1941	2258	2466	2418	2408	2181	1876	4.28	2.72	4.07	4.06	5.61	4.48	5.56	4.16
ENSG00000140391	protein_coding	TSPAN3	-0.252502	0.00924047	0.161484	Yes	866	2676	1585	2124	743	2006	1006	1114	3.73	6.92	5.26	6.44	3.17	6.88	4.72	4.56
ENSG00000161940	protein_coding	BCL6B	-0.566122	0.00925171	0.161583	Yes	143	195	84	223	63	126	54	82	0.95	0.78	0.43	1.05	0.42	0.67	0.39	0.52
ENSG00000226268	other	RP11-61N20.3	-0.525427	0.00929592	0.162151	Yes	84	123	95	59	35	87	41	35	2.49	2.19	2.17	1.23	1.03	2.06	1.33	0.99
XLOC_006984	other	NA	0.554225	0.00930338	0.162231	Yes	27	34	40	55	46	42	28	71	2.85	2.16	3.26	4.09	4.83	3.54	3.23	7.13
ENSG00000150456	protein_coding	N6AMT2	0.467906	0.00930603	0.162265	Yes	106	96	100	98	96	147	121	124	2.72	1.48	1.98	1.77	2.45	3.01	3.39	3.03
ENSG00000030110	protein_coding	BAK1	0.408962	0.00932218	0.162433	Yes	152	295	142	165	191	315	139	170	1.95	2.28	1.41	1.49	2.44	3.23	1.95	2.08
XLOC_031310	other	NA	0.690531	0.00942378	0.163634	Yes	35	27	60	25	45	51	32	117	0.54	0.25	0.72	0.27	0.69	0.63	0.54	1.72
ENSG00000131788	protein_coding	PIAS3	-0.319869	0.00944737	0.163917	Yes	378	503	405	603	279	402	238	294	3.38	2.7	2.8	3.8	2.48	2.87	2.33	2.5
ENSG00000165458	protein_coding	INPPL1	-0.212481	0.00949473	0.16441	Yes	2097	2857	2388	2581	1830	2033	1423	1647	10.85	8.88	9.53	9.41	9.4	8.39	8.04	8.1
ENSG00000230630	lncRNA	DNM3OS	-0.352073	0.0095119	0.164534	Yes	156	263	249	366	133	158	145	205	1.04	1.06	1.28	1.72	0.88	0.84	1.06	1.3
ENSG00000139722	protein_coding	VPS37B	-0.400668	0.00958115	0.165335	Yes	224	400	280	447	190	323	135	171	1.48	1.59	1.43	2.08	1.25	1.7	0.98	1.08
ENSG00000279520	other	RP11-20I23.2	-0.518426	0.00959861	0.165557	Yes	70	105	83	108	53	75	33	37	1.48	1.34	1.36	1.61	1.11	1.27	0.76	0.74
ENSG00000147905	protein_coding	ZCCHC7	0.331616	0.00960525	0.165624	Yes	237	398	330	357	297	375	306	381	2.04	2.06	2.19	2.16	2.54	2.57	2.87	3.11
ENSG00000243649	protein_coding	CFB	0.304493	0.00964306	0.166085	Yes	91570	149177	141735	114792	104404	147835	111247	130981	821.38	804	980.56	725.4	930.14	1057.76	1089.29	1116.93
XLOC_015432	other	NA	-0.549936	0.00964673	0.166109	Yes	1138	1225	1023	1231	546	643	406	642	1.62	1.05	1.13	1.24	0.77	0.73	0.63	0.87
ENSG00000279117	other	CTD-2562J17.6	-0.544107	0.00965382	0.166181	Yes	233	638	281	386	190	248	127	213	2.83	4.66	2.63	3.31	2.29	2.4	1.69	2.46
ENSG00000147642	protein_coding	SYBU	-0.583948	0.0096807	0.166402	Yes	1108	2072	1086	1437	510	477	734	727	5.15	5.79	3.9	4.71	2.36	1.77	3.73	3.22
ENSG00000073111	protein_coding	MCM2	-0.749051	0.00969339	0.166554	Yes	194	1275	289	305	158	236	207	96	1.29	5.08	1.48	1.42	1.04	1.25	1.5	0.61
XLOC_030710	other	NA	0.66924	0.00970078	0.166589	Yes	19	14	15	11	17	22	21	31	1.22	0.54	0.74	0.5	1.08	1.12	1.47	1.89
ENSG00000183955	protein_coding	SETD8	-0.356042	0.00969994	0.166589	Yes	263	353	291	351	188	275	156	179	2.3	1.86	1.96	2.16	1.63	1.92	1.49	1.49
XLOC_039063	other	NA	0.505162	0.00974255	0.167019	Yes	65	77	56	77	71	80	71	118	0.63	0.45	0.42	0.53	0.69	0.62	0.75	1.09
ENSG00000173020	protein_coding	ADRBK1	-0.275953	0.00977653	0.167449	Yes	1460	2591	1732	2090	1201	1757	1085	1165	11.97	12.76	10.95	12.07	9.78	11.49	9.71	9.08
ENSG00000112576	protein_coding	CCND3	0.487286	0.0097925	0.167659	Yes	475	854	389	707	521	770	542	853	3.04	3.28	1.92	3.18	3.31	3.93	3.78	5.18
XLOC_040589	other	NA	0.66939	0.00982356	0.168062	Yes	9	12	23	19	18	36	11	30	0.44	0.35	0.87	0.66	0.88	1.41	0.59	1.4
ENSG00000154822	protein_coding	PLCL2	0.411037	0.00982475	0.168062	Yes	389	792	618	794	576	867	599	803	2.38	2.91	2.92	3.42	3.5	4.23	4	4.67
XLOC_020502	other	NA	0.786312	0.00983615	0.168164	Yes	4	19	10	0	9	28	13	17	0.21	0.6	0.4	0	0.47	1.17	0.74	0.84
XLOC_026517	other	NA	0.820197	0.00983642	0.168164	Yes	7	12	1	4	12	19	6	6	0.47	0.48	0.05	0.19	0.8	1.01	0.44	0.38
ENSG00000198324	protein_coding	FAM109A	-0.441381	0.00985506	0.168359	Yes	270	564	297	551	284	355	137	215	2.28	2.87	1.94	3.28	2.38	2.39	1.26	1.73
ENSG00000118515	protein_coding	SGK1	-0.559571	0.00988777	0.168662	Yes	401	1301	629	1052	317	823	360	250	1.74	3.4	2.11	3.22	1.37	2.85	1.71	1.03
ENSG00000149289	protein_coding	ZC3H12C	0.397363	0.00988947	0.168662	Yes	476	742	772	795	696	765	612	924	1.39	1.3	1.74	1.64	2.02	1.78	1.95	2.57
ENSG00000181045	protein_coding	SLC26A11	-0.280964	0.00991788	0.168971	Yes	406	552	456	489	307	405	337	225	3.29	2.68	2.85	2.79	2.47	2.61	2.98	1.73
ENSG00000166851	protein_coding	PLK1	-0.523807	0.00997356	0.169663	Yes	122	116	113	78	83	59	40	52	1.44	0.82	1.03	0.65	0.97	0.56	0.52	0.58
ENSG00000114541	protein_coding	FRMD4B	0.420766	0.0100199	0.170241	Yes	860	1408	1267	1292	1228	1539	896	1742	3.51	3.45	3.99	3.72	4.98	5.01	3.99	6.76
ENSG00000106546	protein_coding	AHR	0.496467	0.0100307	0.170341	Yes	3201	4841	5452	4723	4993	6403	3443	6406	14.49	13.17	19.04	15.07	22.45	23.13	17.02	27.57
ENSG00000187474	protein_coding	FPR3	0.604286	0.0100376	0.170395	Yes	305	865	225	163	415	807	258	258	3.13	5.33	1.78	1.18	4.23	6.6	2.89	2.51
ENSG00000182162	protein_coding	P2RY8	-0.584418	0.0100752	0.170811	Yes	87	247	97	128	65	114	52	53	0.59	1	0.51	0.61	0.44	0.62	0.38	0.34
XLOC_048789	other	NA	-0.630478	0.0101126	0.171265	Yes	36	96	42	52	33	49	11	20	2.45	3.93	2.21	2.5	2.23	2.66	0.82	1.3
ENSG00000155307	protein_coding	SAMSN1	0.684356	0.0101191	0.171337	Yes	109	342	77	92	213	350	93	193	1.26	2.37	0.68	0.75	2.44	3.22	1.17	2.12
ENSG00000173610	protein_coding	UGT2A1	0.658939	0.0101375	0.171493	Yes	35	19	273	215	25	44	174	379	0.52	0.17	3.12	2.24	0.37	0.52	2.81	5.34
ENSG00000172478	protein_coding	C2orf54	-0.608618	0.0101467	0.171584	Yes	202	54	520	46	208	33	283	13	2.07	0.33	4.11	0.33	2.12	0.27	3.17	0.13
ENSG00000123240	protein_coding	OPTN	0.360352	0.0101467	0.171584	Yes	2239	5511	3585	3540	3030	4256	3427	4618	13.87	20.51	17.13	15.45	18.64	21.03	23.18	27.2
ENSG00000125148	protein_coding	MT2A	0.775888	0.0101608	0.171756	Yes	15039	5037	6506	3323	15872	13333	9853	8116	431.24	86.78	143.89	67.13	452.04	304.96	308.42	221.24
ENSG00000013810	protein_coding	TACC3	-0.477745	0.0101668	0.171834	Yes	300	517	218	221	221	193	133	128	2.77	2.86	1.55	1.44	2.02	1.42	1.34	1.12
ENSG00000169047	protein_coding	IRS1	0.459081	0.0101897	0.172118	Yes	2288	2254	4650	2465	3702	3400	2419	3369	6.7	3.97	10.5	5.08	10.77	7.94	7.73	9.38
ENSG00000142634	protein_coding	EFHD2	-0.303535	0.0101992	0.17224	Yes	770	1291	773	1016	582	859	498	564	8.65	8.71	6.69	8.04	6.49	7.69	6.1	6.02
ENSG00000130649	protein_coding	CYP2E1	0.422587	0.0102007	0.17224	Yes	209901	192778	250382	123278	226718	224053	209567	205330	2967.51	1637.56	2730.16	1227.84	3183.52	2526.67	3234.21	2759.69
XLOC_049378	other	NA	-0.677949	0.0102083	0.172329	Yes	18	18	24	20	14	7	10	5	1.09	0.66	1.12	0.85	0.84	0.34	0.66	0.29
ENSG00000111077	protein_coding	TNS2	-0.371094	0.0102356	0.172518	Yes	6868	6696	8109	7620	5111	3876	4336	4845	35.93	21.05	32.72	28.08	26.56	16.17	24.76	24.1
ENSG00000204592	protein_coding	HLA-E	0.433156	0.0102653	0.172869	Yes	17211	33823	12044	13983	22062	28909	12513	17614	188.04	222.03	101.49	107.63	239.4	251.93	149.23	182.95
ENSG00000120896	protein_coding	SORBS3	-0.242968	0.0102845	0.173058	Yes	2259	2707	3325	3525	2088	2094	1800	1970	16.56	11.92	18.8	18.21	15.2	12.25	14.41	13.73
ENSG00000146083	protein_coding	RNF44	-0.366221	0.0102884	0.17311	Yes	737	1261	922	1304	762	862	492	498	4.81	4.95	4.64	6	4.94	4.49	3.51	3.09
ENSG00000240849	protein_coding	TMEM189	-0.352859	0.0102998	0.173224	Yes	375	681	567	674	386	498	248	309	1.36	1.49	1.59	1.72	1.39	1.44	0.98	1.07
ENSG00000028116	protein_coding	VRK2	0.359037	0.0103037	0.173264	Yes	223	418	289	269	315	354	284	290	2.05	2.31	2.05	1.74	2.87	2.59	2.85	2.53
XLOC_000653	other	NA	0.723707	0.0103121	0.173393	Yes	7	9	16	21	7	20	12	56	0.58	0.45	1.02	1.22	0.57	1.31	1.08	4.39
XLOC_043040	other	NA	0.690834	0.0103502	0.173838	Yes	20	24	16	16	28	31	16	33	0.67	0.48	0.41	0.38	0.93	0.83	0.58	1.05
ENSG00000160193	protein_coding	WDR4	-0.402397	0.0103642	0.173996	Yes	179	267	210	252	146	157	97	130	2.2	1.97	1.99	2.18	1.78	1.54	1.3	1.52
ENSG00000136828	protein_coding	RALGPS1	-0.521142	0.0103691	0.174039	Yes	199	611	95	322	144	257	103	95	0.65	1.2	0.24	0.74	0.47	0.67	0.37	0.3
XLOC_045957	other	NA	-0.521111	0.0103689	0.174039	Yes	101	130	123	103	85	83	46	39	1.16	0.9	1.09	0.84	0.97	0.76	0.58	0.43
ENSG00000231574	lncRNA	KCCAT211	0.596302	0.0104398	0.174847	Yes	39	171	59	108	80	233	56	222	0.37	0.97	0.43	0.72	0.75	1.76	0.58	2
ENSG00000125249	protein_coding	RAP2A	-0.36214	0.0104564	0.175086	Yes	553	1280	782	839	536	663	466	413	2.86	3.98	3.12	3.06	2.76	2.74	2.63	2.03
ENSG00000198074	protein_coding	AKR1B10	-0.900809	0.0104677	0.175185	Yes	80	22	20	2079	6	5	55	5	1.43	0.24	0.28	26.18	0.11	0.07	1.07	0.08
ENSG00000182809	protein_coding	CRIP2	-0.476401	0.0104816	0.175378	Yes	353	545	577	704	264	307	368	277	4.17	3.86	5.25	5.85	3.09	2.89	4.74	3.11
ENSG00000100994	protein_coding	PYGB	-0.391452	0.0105066	0.175692	Yes	548	1259	553	1401	481	690	416	549	3.69	5.1	2.87	6.65	3.22	3.71	3.06	3.52
ENSG00000258608	other	DNAJC19P9	0.402559	0.0105156	0.175767	Yes	313	311	352	298	341	362	317	401	25.34	15.13	21.98	17	27.42	23.38	28.02	30.86
ENSG00000095596	protein_coding	CYP26A1	0.839061	0.0105192	0.175798	Yes	71	96	288	268	341	682	146	903	0.81	0.66	2.54	2.16	3.87	6.22	1.82	9.82
ENSG00000105220	protein_coding	GPI	-0.375692	0.0105402	0.175965	Yes	3735	11355	7578	10405	3531	6316	4475	4763	22.38	40.88	35.02	43.93	21.02	30.19	29.27	27.13
ENSG00000179218	protein_coding	CALR	-0.392516	0.0105805	0.176309	Yes	12921	33386	24409	33661	11825	17987	13445	15477	192.94	299.55	281.12	354.11	175.38	214.25	219.16	219.71
ENSG00000179820	protein_coding	MYADM	-0.286753	0.010581	0.176309	Yes	605	1117	919	1302	545	793	540	655	4.68	5.19	5.48	7.09	4.19	4.89	4.56	4.81
ENSG00000180448	protein_coding	HMHA1	-0.497251	0.0105883	0.176378	Yes	580	1305	490	834	362	771	284	362	3.04	4.11	1.98	3.08	1.89	3.23	1.63	1.81
ENSG00000002726	protein_coding	AOC1	0.623208	0.0106047	0.176546	Yes	329	295	449	549	295	461	294	649	2.54	1.37	2.67	2.98	2.26	2.84	2.47	4.76
XLOC_036526	other	NA	0.489748	0.0106115	0.176633	Yes	36	43	65	48	35	82	57	57	0.7	0.5	0.97	0.66	0.67	1.27	1.21	1.05
XLOC_026304	other	NA	-0.600349	0.0106306	0.176729	Yes	56	55	61	67	30	20	23	43	1.12	0.66	0.94	0.94	0.6	0.32	0.5	0.82
ENSG00000064012	protein_coding	CASP8	0.323576	0.0106411	0.176813	Yes	653	1294	848	859	701	957	888	1131	4.28	5.1	4.29	3.97	4.57	5.01	6.36	7.05
ENSG00000259318	other	RP11-454L9.2	0.712769	0.0107063	0.177535	Yes	5	7	5	11	12	15	9	18	0.48	0.41	0.37	0.75	1.15	1.16	0.95	1.65
ENSG00000119669	protein_coding	IRF2BPL	0.331902	0.0107061	0.177535	Yes	563	837	1120	985	646	835	1010	1085	3.85	3.44	5.9	4.74	4.39	4.55	7.54	7.05
ENSG00000241680	other	RPL31P49	0.546117	0.0107103	0.177569	Yes	26	48	38	31	30	47	62	60	1.97	2.19	2.22	1.65	2.26	2.84	5.13	4.32
ENSG00000151725	protein_coding	CENPU	-0.700717	0.0107397	0.177901	Yes	110	662	135	88	52	131	99	71	1.48	5.34	1.4	0.83	0.69	1.4	1.45	0.91
ENSG00000135090	protein_coding	TAOK3	0.32317	0.0107525	0.178063	Yes	610	1269	934	1000	975	1172	717	988	2.65	3.31	3.13	3.06	4.21	4.06	3.4	4.08
ENSG00000004399	protein_coding	PLXND1	-0.502307	0.010771	0.178248	Yes	1187	2102	1554	2431	968	1070	795	969	4.74	5.04	4.79	6.84	3.84	3.41	3.47	3.68
ENSG00000135631	protein_coding	RAB11FIP5	-0.443705	0.0108036	0.178618	Yes	207	408	371	835	191	328	224	197	1.35	1.6	1.87	3.85	1.24	1.71	1.6	1.23
ENSG00000174282	protein_coding	ZBTB4	-0.292094	0.0108214	0.178821	Yes	764	1426	1112	1613	727	1054	622	764	3.54	3.97	3.98	5.27	3.35	3.9	3.15	3.37
ENSG00000235912	other	RP1-159A19.3	0.450773	0.0108534	0.17907	Yes	147	166	141	128	130	217	165	207	21.76	14.76	16.1	13.35	19.11	25.62	26.66	29.13
XLOC_025219	other	NA	-0.643324	0.0108707	0.17917	Yes	31	25	34	27	12	20	13	9	2.26	1.09	1.91	1.39	0.87	1.16	1.03	0.62
ENSG00000121807	protein_coding	CCR2	-0.645526	0.010894	0.179372	Yes	137	377	128	180	83	146	88	87	1.04	1.72	0.75	0.97	0.63	0.89	0.73	0.63
ENSG00000103534	protein_coding	TMC5	-0.860644	0.0109132	0.17951	Yes	1	1	0	351	1	0	0	0	0	0	0	1.17	0	0	0	0
ENSG00000213886	protein_coding	UBD	-0.653621	0.0109504	0.179908	Yes	165	930	67	120	161	265	29	81	12.85	43.5	4.02	6.58	12.45	16.46	2.46	6
XLOC_038480	lncRNA	NA	0.841449	0.0109785	0.180206	Yes	21	15	7	4	22	12	13	63	0.5	0.21	0.13	0.07	0.52	0.23	0.34	1.42
ENSG00000185730	protein_coding	ZNF696	-0.338741	0.0109819	0.180229	Yes	202	212	255	294	154	143	138	168	1.43	0.9	1.39	1.47	1.08	0.81	1.07	1.13
ENSG00000171206	protein_coding	TRIM8	-0.348195	0.0110396	0.180833	Yes	1659	2648	2150	2382	1586	1761	1081	1161	16.65	15.97	16.64	16.84	15.81	14.1	11.84	11.08
ENSG00000171813	protein_coding	PWWP2B	-0.516142	0.0110477	0.180916	Yes	98	144	84	185	63	93	53	61	1.05	0.93	0.69	1.4	0.67	0.8	0.62	0.62
ENSG00000124160	protein_coding	NCOA5	-0.221398	0.0110874	0.181352	Yes	626	925	644	795	450	714	439	484	5.52	4.9	4.38	4.94	3.94	5.03	4.23	4.06
ENSG00000154370	protein_coding	TRIM11	-0.33111	0.0111316	0.181851	Yes	266	451	319	422	245	331	173	185	0.96	0.97	0.88	1.07	0.87	0.95	0.68	0.63
XLOC_013917	other	NA	-0.418864	0.011149	0.182043	Yes	191	156	260	159	139	104	106	94	6.25	3.07	6.56	3.66	4.51	2.71	3.78	2.92
XLOC_019964	other	NA	0.505481	0.0111605	0.182179	Yes	73	94	93	105	92	137	78	123	1.84	1.42	1.81	1.86	2.3	2.75	2.14	2.94
ENSG00000032444	protein_coding	PNPLA6	-0.249629	0.0111655	0.182233	Yes	900	2026	1616	1880	907	1444	868	1037	4.63	6.26	6.41	6.81	4.63	5.92	4.87	5.07
XLOC_004341	other	NA	0.88934	0.0111686	0.182258	Yes	6	7	3	2	10	3	15	23	0.59	0.41	0.23	0.14	0.97	0.23	1.6	2.14
ENSG00000066248	protein_coding	NGEF	0.466167	0.0112079	0.18262	Yes	612	610	776	873	720	997	642	1047	4.4	2.64	4.31	4.42	5.14	5.72	5.04	7.16
ENSG00000099958	protein_coding	DERL3	-0.631398	0.0112792	0.183411	Yes	83	281	113	123	44	105	65	74	0.71	1.44	0.74	0.74	0.37	0.71	0.6	0.6
ENSG00000112699	protein_coding	GMDS	-0.307384	0.0113078	0.183717	Yes	208	550	507	778	191	302	317	442	3.26	5.18	6.13	8.6	2.98	3.78	5.43	6.59
ENSG00000114771	protein_coding	AADAC	0.323239	0.0113117	0.183732	Yes	9443	11776	13947	10954	11535	13731	10790	11278	160.87	120.54	183.26	131.47	195.18	186.59	200.66	182.66
ENSG00000142459	protein_coding	EVI5L	-0.407788	0.011312	0.183732	Yes	162	354	208	310	118	226	121	137	1.15	1.51	1.14	1.55	0.83	1.28	0.94	0.92
ENSG00000088038	protein_coding	CNOT3	-0.282931	0.0113635	0.184276	Yes	875	1039	1029	1061	719	843	559	551	4.57	3.26	4.15	3.91	3.73	3.52	3.19	2.74
ENSG00000230438	lncRNA	SERPINB9P1	0.600039	0.0113682	0.184303	Yes	7	10	5	26	8	17	15	56	0.14	0.12	0.08	0.36	0.15	0.26	0.32	1.04
ENSG00000121797	protein_coding	CCRL2	0.63129	0.0113692	0.184303	Yes	29	74	11	32	34	113	22	50	0.38	0.59	0.11	0.3	0.45	1.19	0.32	0.63
ENSG00000094975	protein_coding	SUCO	-0.301256	0.0114061	0.184741	Yes	443	827	527	730	412	528	362	322	2.06	2.31	1.89	2.39	1.9	1.96	1.84	1.42
ENSG00000248008	lncRNA	NRAV	-0.450819	0.0114582	0.185331	Yes	80	96	89	109	47	54	57	59	1.2	0.86	1.03	1.15	0.7	0.64	0.93	0.84
ENSG00000180938	protein_coding	ZNF572	0.452239	0.011463	0.185383	Yes	78	77	82	86	80	95	72	141	0.68	0.4	0.55	0.53	0.69	0.66	0.68	1.16
ENSG00000072736	protein_coding	NFATC3	0.292449	0.0114795	0.185597	Yes	1101	1766	1882	1893	1622	1853	1344	1695	5.33	5.14	7.02	6.45	7.8	7.15	7.1	7.8
ENSG00000154359	protein_coding	LONRF1	-0.369729	0.0115187	0.186057	Yes	516	612	645	520	431	452	330	252	2.95	2.1	2.85	2.1	2.45	2.06	2.06	1.37
ENSG00000140297	protein_coding	GCNT3	-0.859964	0.011522	0.186069	Yes	1	20	3	389	1	8	3	6	0.01	0.06	0.01	1.41	0.01	0.03	0.02	0.03
ENSG00000076003	protein_coding	MCM6	-0.653822	0.011523	0.186073	Yes	323	1775	384	453	234	316	361	198	2.46	8.11	2.25	2.43	1.77	1.92	3	1.43
ENSG00000036672	protein_coding	USP2	-0.610621	0.0116377	0.18728	Yes	250	765	437	299	206	284	241	164	1.64	3.01	2.21	1.38	1.34	1.49	1.72	1.02
ENSG00000115607	protein_coding	IL18RAP	0.461832	0.0116615	0.18757	Yes	77	98	32	125	70	150	46	131	0.76	0.58	0.24	0.87	0.68	1.18	0.49	1.22
ENSG00000102760	protein_coding	RGCC	-0.73332	0.0116676	0.18764	Yes	19	86	14	54	17	41	11	9	0.56	1.53	0.32	1.13	0.5	0.97	0.36	0.25
ENSG00000205356	protein_coding	TECPR1	-0.309827	0.0116721	0.187673	Yes	666	1005	883	1178	572	641	550	600	2.73	2.47	2.79	3.4	2.33	2.09	2.46	2.34
ENSG00000187626	protein_coding	ZKSCAN4	0.33972	0.0116867	0.18784	Yes	149	232	197	173	203	281	147	162	1.78	1.67	1.82	1.46	2.41	2.68	1.92	1.84
ENSG00000278027	other	MIR6883	-0.804208	0.0117065	0.188048	Yes	8	21	18	14	9	0	7	4	2.91	4.6	5.06	3.59	3.26	0	2.78	1.39
ENSG00000163884	protein_coding	KLF15	-0.397228	0.011707	0.188048	Yes	3497	4366	5133	4630	2986	2209	3203	2102	38.61	28.96	43.71	36.01	32.74	19.45	38.6	22.06
ENSG00000052344	protein_coding	PRSS8	-0.462485	0.0117493	0.188579	Yes	232	570	474	529	208	334	289	220	3.52	5.2	5.55	5.66	3.14	4.04	4.79	3.17
ENSG00000141232	protein_coding	TOB1	-0.405855	0.0117624	0.188654	Yes	2285	5745	3577	3756	2382	2704	1847	1761	25.85	39.05	31.21	29.93	26.76	24.4	22.81	18.94
ENSG00000157796	protein_coding	WDR19	0.279789	0.0117602	0.188654	Yes	742	708	861	855	845	758	683	834	3.8	2.18	3.4	3.08	4.29	3.09	3.82	4.06
ENSG00000204642	protein_coding	HLA-F	0.462323	0.0117744	0.188833	Yes	2935	5016	1108	912	3158	4628	1637	1258	23.05	23.67	6.71	5.05	24.64	28.99	14.04	9.39
ENSG00000183624	protein_coding	HMCES	0.264726	0.0117916	0.189055	Yes	1098	1510	1404	1305	1095	1440	1193	1503	11.21	9.26	11.06	9.39	11.1	11.73	13.3	14.59
ENSG00000079432	protein_coding	CIC	-0.372426	0.0118037	0.189154	Yes	1322	2189	1907	2374	1210	1427	979	1074	4.11	4.09	4.57	5.2	3.74	3.54	3.32	3.18
ENSG00000116871	protein_coding	MAP7D1	-0.355032	0.0118394	0.189551	Yes	394	779	433	709	314	494	262	350	2.95	3.5	2.5	3.73	2.33	2.95	2.14	2.49
ENSG00000154222	protein_coding	CC2D1B	-0.193866	0.0118595	0.189737	Yes	806	1242	1146	1238	727	851	693	832	4.06	3.76	4.45	4.39	3.64	3.42	3.81	3.98
ENSG00000079459	protein_coding	FDFT1	-0.448759	0.0118798	0.189942	Yes	2060	3666	2465	6775	1638	2293	1773	2294	13.82	14.77	12.75	32.01	10.91	12.27	12.98	14.63
ENSG00000109436	protein_coding	TBC1D9	0.298732	0.0119069	0.190266	Yes	583	1411	1394	1272	741	1479	1097	1284	3.12	4.54	5.76	4.8	3.94	6.32	6.41	6.54
ENSG00000104522	protein_coding	TSTA3	-0.232802	0.0119378	0.190552	Yes	701	1211	908	1114	602	909	557	637	8.75	9.08	8.74	9.79	7.46	9.05	7.59	7.56
ENSG00000148584	protein_coding	A1CF	0.378119	0.011944	0.190631	Yes	13479	16233	22463	15057	17474	19383	15188	18677	40.2	29.09	51.67	31.63	51.76	46.11	49.44	52.95
ENSG00000213699	protein_coding	SLC35F6	-0.297215	0.0119529	0.190704	Yes	737	1352	1215	1351	695	874	636	765	5.37	5.92	6.83	6.94	5.03	5.08	5.06	5.3
ENSG00000175600	protein_coding	SUGCT	0.292268	0.0119644	0.190835	Yes	414	537	597	513	418	601	451	615	5.18	4.04	5.76	4.52	5.19	6	6.16	7.31
ENSG00000141086	protein_coding	CTRL	0.515773	0.011987	0.191086	Yes	62	93	63	34	52	99	64	92	1	0.9	0.78	0.39	0.83	1.27	1.12	1.41
ENSG00000076641	protein_coding	PAG1	-0.451372	0.0119956	0.191138	Yes	390	1275	579	842	377	733	226	390	1.03	2.03	1.18	1.57	0.99	1.55	0.65	0.98
ENSG00000100055	protein_coding	CYTH4	-0.485306	0.0120056	0.191221	Yes	326	976	248	369	213	470	142	194	2.54	4.57	1.49	2.03	1.65	2.92	1.21	1.44
ENSG00000110697	protein_coding	PITPNM1	-0.31468	0.0120356	0.191513	Yes	406	1077	563	704	382	687	292	398	2.43	3.88	2.6	2.97	2.27	3.28	1.91	2.27
XLOC_037068	other	NA	0.594878	0.0120437	0.191543	Yes	41	64	63	75	57	93	51	256	0.66	0.62	0.78	0.85	0.91	1.19	0.9	3.91
ENSG00000225892	other	RP11-384K6.2	-0.459896	0.0120616	0.191732	Yes	240	198	246	276	172	113	144	111	6.62	3.28	5.23	5.36	4.71	2.49	4.34	2.91
ENSG00000165280	protein_coding	VCP	-0.285658	0.0120853	0.191952	Yes	4616	11656	7247	10526	4728	6893	4493	5315	27.98	42.45	33.88	44.95	28.46	33.33	29.73	30.63
XLOC_005818	other	NA	0.841745	0.0120966	0.192059	Yes	1	1	2	5	2	3	6	17	0.08	0.05	0.13	0.3	0.17	0.2	0.55	1.35
ENSG00000169764	protein_coding	UGP2	0.332447	0.0121044	0.192156	Yes	14011	23000	17342	16725	14698	26716	17915	16785	124.19	122.49	118.55	104.44	129.39	188.89	173.34	141.44
ENSG00000171345	protein_coding	KRT19	-0.831372	0.0121201	0.192324	Yes	35	116	27	1230	23	34	45	33	0.68	1.35	0.4	16.79	0.44	0.53	0.95	0.61
XLOC_000744	other	NA	0.701651	0.0121259	0.192348	Yes	17	6	60	40	20	37	45	65	0.52	0.11	1.42	0.86	0.61	0.9	1.5	1.89
ENSG00000103061	protein_coding	SLC7A6OS	0.251925	0.0121275	0.19236	Yes	336	609	378	470	371	551	397	402	1.94	2.12	1.69	1.92	2.13	2.54	2.51	2.21
ENSG00000089159	protein_coding	PXN	-0.249649	0.012173	0.192842	Yes	1798	2238	2176	3046	1588	1866	1284	1472	10.11	7.56	9.44	12.07	8.87	8.37	7.88	7.87
XLOC_036469	other	NA	0.572943	0.0121833	0.192918	Yes	73	22	31	122	68	44	35	223	0.72	0.13	0.24	0.85	0.67	0.35	0.38	2.1
ENSG00000179051	protein_coding	RCC2	-0.268687	0.0122013	0.193095	Yes	795	1540	894	1357	780	1033	571	637	5.56	6.47	4.82	6.69	5.42	5.76	4.36	4.24
ENSG00000124920	protein_coding	MYRF	-0.441336	0.0122519	0.193597	Yes	992	1852	1383	2052	790	1078	974	707	4.61	5.17	4.96	6.72	3.65	4	4.94	3.12
ENSG00000102543	protein_coding	CDADC1	0.3587	0.0122544	0.193609	Yes	328	546	498	364	454	553	325	507	2.71	2.71	3.18	2.12	3.73	3.65	2.94	3.99
XLOC_018006	other	NA	0.652822	0.0122717	0.193773	Yes	11	17	19	15	12	28	22	26	0.73	0.68	0.98	0.7	0.8	1.49	1.6	1.65
ENSG00000117155	protein_coding	SSX2IP	-0.358521	0.0123313	0.194447	Yes	744	1278	854	953	607	645	574	525	3.06	3.15	2.71	2.76	2.48	2.11	2.57	2.05
XLOC_006632	other	NA	0.619375	0.012341	0.194553	Yes	33	52	58	67	43	92	56	94	0.38	0.36	0.51	0.54	0.49	0.84	0.7	1.03
ENSG00000233929	other	MT1XP1	0.746196	0.0123659	0.194892	Yes	3462	587	967	675	3060	2106	1182	1259	528.92	53.88	113.94	72.65	464.33	256.65	197.13	182.86
ENSG00000186792	protein_coding	HYAL3	-0.483168	0.0123719	0.194939	Yes	120	170	66	133	80	107	31	75	1.96	1.67	0.83	1.53	1.3	1.39	0.55	1.17
ENSG00000078070	protein_coding	MCCC1	0.246946	0.0123924	0.195187	Yes	1629	3156	2520	2334	1949	2815	2001	2460	14.71	17.12	17.55	14.85	17.48	20.28	19.72	21.12
ENSG00000126838	protein_coding	PZP	0.624781	0.0124021	0.195312	Yes	4173	3266	45	566	4754	5188	67	460	25.72	12.1	0.21	2.46	29.11	25.51	0.45	2.7
ENSG00000168411	protein_coding	RFWD3	-0.30425	0.0124099	0.195381	Yes	455	764	568	772	450	486	283	429	2.41	2.43	2.32	2.88	2.37	2.06	1.64	2.16
ENSG00000214460	other	TPT1P6	0.321546	0.0124305	0.19556	Yes	246	240	300	238	235	277	256	299	13.6	7.97	12.79	9.27	12.9	12.22	15.45	15.71
ENSG00000257846	other	RP11-597A11.3	0.535311	0.0125019	0.196322	Yes	26	41	47	32	25	43	52	51	0.63	0.6	0.88	0.55	0.6	0.83	1.37	1.17
ENSG00000235505	other	RP11-693N9.2	0.571526	0.0125355	0.196668	Yes	87	203	65	110	116	275	131	118	0.57	0.8	0.33	0.51	0.76	1.45	0.94	0.74
ENSG00000131981	protein_coding	LGALS3	-0.559574	0.0125441	0.196738	Yes	267	512	158	702	199	325	155	129	5.16	5.95	2.36	9.57	3.82	5.01	3.27	2.37
ENSG00000100938	protein_coding	GMPR2	0.174738	0.0125555	0.196873	Yes	1098	1431	1225	1172	1070	1426	950	1109	11.78	9.22	10.14	8.86	11.4	12.2	11.12	11.31
ENSG00000155324	protein_coding	GRAMD3	0.497339	0.0125592	0.196892	Yes	673	1106	1157	942	1015	1146	746	1801	4.76	4.7	6.31	4.69	7.13	6.47	5.76	12.11
ENSG00000275022	other	MIR6753	-0.826822	0.0125847	0.197072	Yes	6	14	4	9	1	0	2	3	1.04	1.46	0.53	1.1	0.17	0	0.38	0.49
ENSG00000101464	protein_coding	PIGU	-0.360042	0.0126279	0.197521	Yes	239	554	410	350	180	264	286	218	4.16	5.8	5.51	4.29	3.11	3.67	5.44	3.61
ENSG00000110723	protein_coding	EXPH5	0.445257	0.0126664	0.197919	Yes	548	944	1101	970	897	1269	742	1073	1.44	1.49	2.23	1.79	2.33	2.65	2.12	2.67
ENSG00000216895	lncRNA	AC009403.2	0.336467	0.012682	0.198073	Yes	125	194	166	195	145	171	187	204	2.11	1.97	2.16	2.32	2.43	2.3	3.45	3.27
ENSG00000169926	protein_coding	KLF13	-0.461577	0.0126892	0.198144	Yes	5127	6924	8062	6762	3838	4080	3606	3087	20.01	16.24	24.27	18.59	14.88	12.7	15.36	11.45
ENSG00000145014	protein_coding	TMEM44	-0.433929	0.0127099	0.198385	Yes	172	172	157	223	125	108	102	83	1.47	0.88	1.03	1.34	1.06	0.74	0.95	0.67
ENSG00000185340	protein_coding	GAS2L1	-0.360574	0.0127135	0.198427	Yes	248	291	322	427	170	217	169	237	1.63	1.15	1.63	1.98	1.11	1.14	1.21	1.48
ENSG00000125870	protein_coding	SNRPB2	0.35276	0.0127174	0.198447	Yes	329	491	339	388	355	556	359	393	3.78	3.39	3	3.14	4.05	5.09	4.5	4.29
ENSG00000087245	protein_coding	MMP2	-0.590426	0.0127221	0.198507	Yes	219	519	333	1238	226	323	157	283	1.31	1.86	1.53	5.2	1.34	1.54	1.02	1.6
ENSG00000240024	other	LINC00888	0.428188	0.0127479	0.198826	Yes	93	139	146	130	99	131	198	140	1.32	1.19	1.6	1.3	1.4	1.48	3.07	1.89
ENSG00000173264	protein_coding	GPR137	-0.283913	0.0128042	0.199374	Yes	475	825	662	701	450	550	349	402	3.46	3.61	3.71	3.59	3.25	3.19	2.77	2.78
ENSG00000079462	protein_coding	PAFAH1B3	-0.488489	0.0128645	0.199939	Yes	47	121	58	95	27	67	47	32	1.04	1.6	0.99	1.48	0.59	1.18	1.13	0.67
ENSG00000164692	protein_coding	COL1A2	-0.508764	0.0129083	0.200385	Yes	894	4148	1837	4044	1039	2188	940	1157	4.69	13.07	7.43	14.94	5.41	9.15	5.38	5.77
ENSG00000176102	protein_coding	CSTF3	0.327158	0.0129185	0.200488	Yes	563	929	588	573	546	723	616	815	4.01	3.97	3.23	2.87	3.86	4.11	4.79	5.52
XLOC_025245	other	NA	0.688991	0.0129183	0.200488	Yes	6	17	15	9	11	21	27	14	0.23	0.4	0.45	0.25	0.43	0.65	1.15	0.52
ENSG00000083123	protein_coding	BCKDHB	0.284135	0.0129252	0.200523	Yes	2191	2536	3378	2538	2485	2770	2438	2830	16.58	11.53	19.72	13.53	18.68	16.72	20.14	20.36
ENSG00000120709	protein_coding	FAM53C	-0.283349	0.0129241	0.200523	Yes	665	1005	892	925	612	740	524	429	4	3.64	4.14	3.92	3.66	3.55	3.44	2.46
ENSG00000079313	protein_coding	REXO1	-0.296429	0.0130245	0.201611	Yes	832	886	1152	1459	683	762	607	713	5.12	3.28	5.47	6.33	4.18	3.74	4.08	4.17
ENSG00000112695	protein_coding	COX7A2	0.31027	0.0130509	0.201848	Yes	1389	1926	1775	1376	1350	1917	1689	1701	33.14	27.61	32.66	23.13	31.99	36.48	43.99	38.58
ENSG00000113161	protein_coding	HMGCR	-0.481851	0.0130789	0.202155	Yes	1343	2436	1988	5186	857	1744	1399	1710	7.29	7.95	8.32	19.83	4.62	7.55	8.29	8.82
ENSG00000138613	protein_coding	APH1B	-0.418966	0.0131204	0.202561	Yes	106	276	132	269	94	156	76	121	0.7	1.09	0.67	1.24	0.61	0.82	0.54	0.75
ENSG00000101224	protein_coding	CDC25B	-0.350247	0.0131485	0.20274	Yes	1491	2439	1284	977	1105	1136	869	639	10.68	10.49	7.09	4.93	7.86	6.49	6.79	4.35
ENSG00000105647	protein_coding	PIK3R2	-0.335742	0.0131627	0.202846	Yes	795	1254	1061	1299	807	921	548	559	5.56	5.27	5.72	6.4	5.61	5.14	4.18	3.72
XLOC_034649	other	NA	-0.746417	0.0131977	0.203288	Yes	10	23	25	11	6	4	11	2	0.84	1.16	1.62	0.65	0.5	0.27	1.01	0.16
ENSG00000153179	protein_coding	RASSF3	-0.421426	0.0132258	0.203575	Yes	266	1075	542	668	234	593	426	216	2.16	5.26	3.4	3.83	1.89	3.85	3.78	1.67
ENSG00000172270	protein_coding	BSG	-0.312229	0.0132498	0.203846	Yes	2053	3801	2800	3898	1793	2595	1690	1929	22.9	25.47	24.08	30.63	19.86	23.09	20.57	20.45
ENSG00000137812	protein_coding	CASC5	0.391214	0.0132947	0.204244	Yes	583	1306	562	592	729	871	660	818	1.73	2.33	1.29	1.24	2.15	2.06	2.14	2.31
ENSG00000214944	protein_coding	ARHGEF28	0.269454	0.013308	0.204378	Yes	993	644	415	1016	1001	742	411	825	4.14	1.61	1.34	2.99	4.15	2.47	1.87	3.27
ENSG00000068697	protein_coding	LAPTM4A	0.248606	0.0133155	0.204395	Yes	6174	8050	6903	6796	6424	7926	5836	6851	99.4	77.87	85.72	77.08	102.73	101.79	102.57	104.86
ENSG00000214706	protein_coding	IFRD2	-0.321228	0.0133181	0.204402	Yes	1244	2039	1519	1982	1041	1178	1061	1019	15.1	14.87	14.22	16.95	12.55	11.41	14.06	11.76
ENSG00000102572	protein_coding	STK24	0.219819	0.0133605	0.204822	Yes	1052	1854	1438	1914	1181	1673	1343	1638	2.57	2.72	2.71	3.3	2.87	3.26	3.59	3.81
XLOC_019467	other	NA	-0.652902	0.0134697	0.205865	Yes	34	647	41	203	23	395	28	50	0.21	2.46	0.2	0.9	0.14	1.99	0.19	0.3
ENSG00000151224	protein_coding	MAT1A	0.358294	0.0134929	0.206083	Yes	83676	73322	122749	109020	98260	98066	75833	127232	697.3	367.13	788.94	640.04	813.28	651.87	689.83	1007.97
ENSG00000198000	protein_coding	NOL8	0.236441	0.0135101	0.206243	Yes	524	746	592	712	590	782	481	634	2.99	2.55	2.6	2.86	3.34	3.56	2.99	3.44
XLOC_008286	other	NA	-0.542807	0.0135547	0.206552	Yes	63	68	94	112	44	61	37	31	7.08	4.59	8.14	8.86	4.91	5.47	4.54	3.31
ENSG00000073605	protein_coding	GSDMB	0.40182	0.013599	0.207	Yes	2763	2384	2504	2221	2634	2642	2222	3247	43.4	22.5	30.34	24.58	41.1	33.1	38.1	48.49
ENSG00000099282	protein_coding	TSPAN15	-0.531399	0.0135991	0.207	Yes	90	248	148	430	81	135	80	118	1.51	2.49	1.91	5.07	1.35	1.8	1.46	1.88
ENSG00000085185	protein_coding	BCORL1	-0.340607	0.0136068	0.207034	Yes	270	387	377	428	275	260	223	159	0.98	0.84	1.05	1.09	0.99	0.75	0.88	0.55
ENSG00000266074	protein_coding	BAHCC1	0.407206	0.0136094	0.207046	Yes	591	431	795	751	533	607	724	906	1.55	0.68	1.61	1.39	1.39	1.27	2.08	2.27
ENSG00000173706	protein_coding	HEG1	0.431504	0.0136203	0.207166	Yes	637	1721	834	1304	847	1627	1041	1368	1.98	3.21	1.99	2.85	2.61	4.02	3.52	4.03
ENSG00000232742	other	RHOQP2	-0.628595	0.0136322	0.207263	Yes	16	38	17	25	11	17	7	7	0.79	1.12	0.64	0.86	0.54	0.67	0.38	0.33
ENSG00000061273	protein_coding	HDAC7	-0.423957	0.0136763	0.20767	Yes	483	876	512	1009	363	557	324	399	2.71	2.95	2.21	3.98	2.02	2.49	1.98	2.13
XLOC_016451	other	NA	-0.773747	0.0137218	0.208081	Yes	0	6	1	15	0	1	0	8	0	0.65	0.14	1.91	0	0.14	0	1.38
ENSG00000137310	protein_coding	TCF19	-0.648891	0.0137337	0.208218	Yes	191	847	160	127	116	160	120	86	1.53	4.09	0.99	0.72	0.93	1.03	1.05	0.66
ENSG00000219545	lncRNA	UMAD1	0.243837	0.0137387	0.208261	Yes	332	450	376	430	340	472	322	406	2.78	2.26	2.43	2.53	2.82	3.15	2.94	3.23
XLOC_000154	other	NA	-0.673168	0.0137556	0.208424	Yes	33	38	17	27	20	8	28	10	1.48	1.03	0.59	0.86	0.89	0.29	1.37	0.43
ENSG00000072609	protein_coding	CHFR	-0.26258	0.0137655	0.208504	Yes	499	764	508	719	399	598	329	357	1.17	1.08	0.92	1.19	0.93	1.12	0.84	0.8
ENSG00000162783	protein_coding	IER5	-0.408546	0.0137992	0.208735	Yes	205	438	193	321	144	290	112	157	1.39	1.79	1.01	1.53	0.97	1.57	0.83	1.01
ENSG00000167861	protein_coding	HID1	-0.523838	0.0138304	0.208982	Yes	158	221	176	693	119	172	114	128	1.29	1.08	1.11	3.99	0.97	1.12	1.02	0.99
ENSG00000148334	protein_coding	PTGES2	-0.285035	0.0138389	0.209041	Yes	560	1046	787	1080	469	669	492	619	6.56	7.37	7.12	8.92	5.46	6.26	6.3	6.9
ENSG00000115884	protein_coding	SDC1	-0.339964	0.013874	0.20936	Yes	14419	29559	34759	28698	13358	16851	18688	16208	120.19	148.05	223.47	168.53	110.59	112.04	170.05	128.44
ENSG00000123643	protein_coding	SLC36A1	-0.371911	0.0138811	0.209438	Yes	279	520	241	495	243	261	160	230	1.18	1.33	0.79	1.48	1.02	0.88	0.74	0.93
ENSG00000104043	protein_coding	ATP8B4	0.369464	0.0139047	0.209669	Yes	126	345	189	218	203	389	128	226	0.53	0.88	0.62	0.65	0.85	1.31	0.59	0.91
ENSG00000153933	protein_coding	DGKE	-0.401752	0.0139135	0.20976	Yes	346	441	392	655	309	326	217	228	0.96	0.74	0.84	1.28	0.85	0.72	0.66	0.6
ENSG00000196628	protein_coding	TCF4	0.507914	0.013921	0.209831	Yes	348	747	675	851	635	879	709	848	0.7	0.9	1.04	1.2	1.26	1.4	1.55	1.61
ENSG00000101417	protein_coding	PXMP4	-0.290975	0.0139387	0.209971	Yes	460	844	759	804	365	617	402	500	2.28	2.52	2.91	2.81	1.8	2.44	2.18	2.36
ENSG00000026950	protein_coding	BTN3A1	0.349563	0.0139619	0.21025	Yes	2265	4137	1246	2139	2386	3573	1469	2290	14.98	16.43	6.35	9.96	15.67	18.84	10.6	14.39
ENSG00000198721	protein_coding	ECI2	0.277366	0.013974	0.210334	Yes	5112	7374	7756	6389	5567	8114	5955	6952	80.57	69.83	94.28	70.94	87.15	102.01	102.45	104.16
ENSG00000131269	protein_coding	ABCB7	0.28669	0.014032	0.210938	Yes	552	1043	1063	939	771	956	773	1016	6.04	6.85	8.96	7.23	8.37	8.34	9.23	10.56
ENSG00000141258	protein_coding	SGSM2	-0.225242	0.0140366	0.210965	Yes	1617	1961	1955	1847	1235	1496	1300	1103	8.91	6.49	8.31	7.17	6.76	6.57	7.82	5.78
ENSG00000108958	other	AC016292.3	0.30573	0.0140731	0.211302	Yes	150	243	213	195	215	236	159	199	10.45	10.17	11.44	9.57	14.87	13.11	12.09	13.18
XLOC_048288	other	NA	0.492625	0.0141239	0.211713	Yes	35	37	53	53	44	53	57	64	0.72	0.46	0.84	0.77	0.9	0.87	1.28	1.25
ENSG00000172215	protein_coding	CXCR6	-0.527027	0.0141436	0.211909	Yes	163	438	55	89	97	202	36	47	1.23	1.98	0.32	0.47	0.73	1.21	0.3	0.34
ENSG00000160803	protein_coding	UBQLN4	-0.230288	0.0142048	0.212429	Yes	596	959	685	779	541	624	403	502	4.74	4.58	4.2	4.36	4.27	3.96	3.5	3.79
ENSG00000132294	protein_coding	EFR3A	0.338844	0.0142117	0.212429	Yes	2032	4216	3358	2982	2592	3771	2815	3577	9.88	12.31	12.59	10.21	12.51	14.62	14.94	16.53
ENSG00000171067	protein_coding	C11orf24	-0.370197	0.0142132	0.212429	Yes	1333	2417	1470	1880	1193	1549	819	844	16.27	17.73	13.84	16.17	14.46	15.08	10.91	9.79
ENSG00000259856	other	RAB43P1	0.407574	0.0142207	0.212516	Yes	73	108	115	131	109	169	94	94	3.52	3.13	4.28	4.45	5.22	6.5	4.95	4.31
ENSG00000161692	protein_coding	DBF4B	0.466183	0.0142253	0.212554	Yes	104	90	25	128	108	94	52	129	0.96	0.5	0.18	0.83	0.99	0.69	0.53	1.13
ENSG00000105649	protein_coding	RAB3A	-0.511464	0.0142811	0.213056	Yes	41	42	84	71	38	32	25	28	0.71	0.44	1.12	0.87	0.65	0.44	0.47	0.46
ENSG00000165178	other	NCF1C	0.610987	0.0143109	0.213394	Yes	14	70	25	35	21	99	28	38	0.28	0.84	0.38	0.49	0.42	1.57	0.61	0.72
ENSG00000105327	protein_coding	BBC3	-0.537425	0.0143385	0.213721	Yes	98	140	136	140	54	96	79	59	1.33	1.14	1.42	1.34	0.73	1.04	1.17	0.76
ENSG00000135655	protein_coding	USP15	0.22573	0.0143643	0.213978	Yes	2082	2782	2775	2241	2138	2665	2267	2288	3.38	2.71	3.48	2.56	3.45	3.45	4.02	3.53
ENSG00000048028	protein_coding	USP28	0.241491	0.0143962	0.21413	Yes	644	1003	787	953	723	911	720	876	3.39	3.17	3.2	3.53	3.78	3.83	4.14	4.38
ENSG00000119888	protein_coding	EPCAM	-0.774162	0.0143955	0.21413	Yes	48	184	82	522	37	108	62	41	0.61	1.4	0.8	4.67	0.47	1.09	0.86	0.49
XLOC_003821	other	NA	0.532114	0.0144693	0.214861	Yes	792	879	863	913	1123	1003	683	1790	6.97	4.65	5.86	5.66	9.82	7.05	6.57	14.99
ENSG00000169972	protein_coding	PUSL1	-0.451009	0.0144759	0.214887	Yes	92	135	109	153	63	101	59	62	1.89	1.67	1.73	2.22	1.29	1.66	1.33	1.21
ENSG00000125144	protein_coding	MT1G	0.779502	0.0144741	0.214887	Yes	15339	2596	2205	1495	19206	11128	3313	3474	581.18	59.1	64.44	39.91	722.76	336.32	137.03	125.13
ENSG00000159069	protein_coding	FBXW5	-0.247122	0.0144965	0.21508	Yes	2130	3912	3864	4356	2105	2584	2309	2409	21.86	24.12	30.58	31.49	21.46	21.15	25.87	23.5
ENSG00000106211	protein_coding	HSPB1	-0.473919	0.0145672	0.215859	Yes	2283	1863	3253	2453	1648	934	2148	1050	61.2	30.01	67.26	46.33	43.88	19.97	62.86	26.76
ENSG00000135094	protein_coding	SDS	-0.69942	0.0145701	0.215887	Yes	14512	28377	24904	15389	8546	5038	9543	3783	215.34	253.01	285.02	160.88	125.95	59.63	154.58	53.37
ENSG00000122068	protein_coding	FYTTD1	0.320195	0.0145799	0.215978	Yes	1177	2069	1671	1792	1420	2167	1389	1848	4.27	4.51	4.68	4.58	5.12	6.27	5.5	6.37
ENSG00000186340	protein_coding	THBS2	-0.458571	0.0146027	0.216158	Yes	116	1216	304	759	125	464	171	424	0.55	3.47	1.12	2.54	0.59	1.76	0.89	1.92
ENSG00000130635	protein_coding	COL5A1	-0.460053	0.0146231	0.216344	Yes	358	1463	809	1151	380	805	418	434	1.19	2.92	2.08	2.7	1.26	2.14	1.52	1.37
ENSG00000134508	protein_coding	CABLES1	0.357039	0.0146312	0.216423	Yes	628	1086	865	883	820	809	791	1264	3.24	3.37	3.44	3.21	4.2	3.33	4.45	6.2
ENSG00000179639	protein_coding	FCER1A	-0.80816	0.0146369	0.216478	Yes	26	35	58	134	15	13	62	45	0.63	0.51	1.09	2.3	0.36	0.25	1.65	1.04
ENSG00000126368	protein_coding	NR1D1	-0.776128	0.0146465	0.216549	Yes	1573	1919	1075	811	419	163	716	558	16.13	11.82	8.5	5.86	4.27	1.33	8.01	5.44
ENSG00000128283	protein_coding	CDC42EP1	-0.408449	0.0146679	0.216752	Yes	974	1420	1857	1947	891	1351	811	672	10.76	9.42	15.82	15.15	9.77	11.9	9.78	7.06
ENSG00000179044	protein_coding	EXOC3L1	0.483122	0.0147232	0.217269	Yes	85	122	93	124	122	114	90	157	0.89	0.77	0.75	0.92	1.28	0.96	1.03	1.57
ENSG00000143387	protein_coding	CTSK	-0.467477	0.0147715	0.217793	Yes	175	513	221	404	166	307	113	175	2.65	4.66	2.58	4.31	2.49	3.71	1.87	2.52
ENSG00000140043	protein_coding	PTGR2	0.255939	0.0147782	0.217824	Yes	747	874	901	638	736	879	750	708	5.56	3.91	5.17	3.34	5.44	5.22	6.09	5.01
ENSG00000204338	other	CYP21A1P	0.579838	0.0147798	0.217833	Yes	131	386	178	201	122	223	254	665	1.89	3.34	1.98	2.04	1.75	2.56	4	9.11
ENSG00000186198	protein_coding	SLC51B	-0.758154	0.0148252	0.218279	Yes	5	20	27	28	1	5	65	2	0.15	0.36	0.63	0.6	0.03	0.12	2.14	0.06
ENSG00000126461	protein_coding	SCAF1	-0.295951	0.0148516	0.218507	Yes	790	1144	1157	1369	728	792	622	715	4.94	4.29	5.58	6.03	4.52	3.95	4.24	4.25
ENSG00000239305	protein_coding	RNF103	-0.226705	0.0149086	0.219136	Yes	2407	3181	3386	3069	2275	2258	2053	1707	20.5	16.28	22.24	18.41	19.24	15.34	19.08	13.82
ENSG00000256937	other	KRT17P8	0.729781	0.0149281	0.219317	Yes	431	301	422	689	749	549	259	966	16.37	6.87	12.36	18.44	28.26	16.64	10.74	34.89
ENSG00000140030	protein_coding	GPR65	-0.57026	0.0149303	0.219334	Yes	156	441	116	120	77	152	51	78	0.98	1.67	0.56	0.53	0.48	0.76	0.35	0.47
ENSG00000196167	lncRNA	COLCA1	-0.615489	0.0149533	0.219586	Yes	60	53	58	569	50	36	44	64	0.2	0.1	0.15	1.3	0.16	0.09	0.16	0.2
ENSG00000159256	protein_coding	MORC3	0.29556	0.0149843	0.219798	Yes	1417	1991	1703	1695	1650	1799	1449	1900	9.48	8.01	8.79	7.99	10.97	9.6	10.59	12.09
ENSG00000163362	protein_coding	C1orf106	-0.773917	0.0149874	0.21983	Yes	9	18	11	269	6	4	12	5	0.05	0.06	0.05	1.11	0.03	0.02	0.08	0.03
ENSG00000109787	protein_coding	KLF3	-0.312082	0.0150013	0.219947	Yes	2722	4724	4920	4449	3006	3153	2192	2332	12.9	13.46	17.99	14.86	14.15	11.92	11.34	10.51
XLOC_017050	lncRNA	NA	0.603475	0.0150025	0.219947	Yes	58	28	50	58	42	50	57	97	1.82	0.53	1.21	1.28	1.31	1.25	1.95	2.89
ENSG00000178951	protein_coding	ZBTB7A	-0.334921	0.0150529	0.22036	Yes	846	1089	1256	1437	810	961	568	601	4.2	3.25	4.81	5.02	3.99	3.8	3.08	2.84
ENSG00000167779	protein_coding	IGFBP6	-0.633291	0.0150684	0.220529	Yes	30	63	83	312	18	40	49	43	0.72	0.91	1.54	5.28	0.43	0.77	1.28	0.98
ENSG00000179588	protein_coding	ZFPM1	-0.526086	0.0151317	0.221096	Yes	258	507	483	711	358	314	227	118	1.24	1.46	1.79	2.41	1.71	1.2	1.19	0.54
ENSG00000005189	protein_coding	AC004381.6	-0.487859	0.0151659	0.221439	Yes	115	207	103	105	53	98	73	60	0.98	1.06	0.68	0.63	0.45	0.67	0.68	0.49
ENSG00000234076	lncRNA	TPRG1-AS1	0.435758	0.0152544	0.222211	Yes	161	193	184	133	135	248	172	195	6.56	4.73	5.79	3.82	5.47	8.07	7.65	7.56
ENSG00000155970	protein_coding	MICU3	0.411245	0.015289	0.222451	Yes	308	323	485	486	375	495	420	498	2.07	1.31	2.52	2.31	2.51	2.66	3.09	3.19
ENSG00000168300	protein_coding	PCMTD1	0.228167	0.0152906	0.222451	Yes	1384	2143	1803	1839	1632	1913	1484	1770	6.64	6.18	6.68	6.22	7.78	7.32	7.78	8.08
XLOC_030711	other	NA	0.637451	0.0152955	0.222508	Yes	8	10	18	24	13	23	12	33	0.7	0.53	1.21	1.48	1.13	1.6	1.15	2.74
ENSG00000196659	protein_coding	TTC30B	0.334953	0.0153182	0.222574	Yes	111	178	140	148	134	175	117	168	0.79	0.76	0.76	0.74	0.94	0.99	0.9	1.13
ENSG00000170340	protein_coding	B3GNT2	0.287615	0.0153362	0.222765	Yes	517	853	667	892	644	901	528	851	5.14	5.09	5.11	6.24	6.35	7.14	5.72	8.04
ENSG00000211964	protein_coding	IGHV3-48	-0.76638	0.0153515	0.222834	Yes	4	21	2	15	1	4	1	10	1.13	3.55	0.43	2.97	0.28	0.9	0.31	2.67
ENSG00000147437	protein_coding	GNRH1	-0.500172	0.0153651	0.222977	Yes	73	80	66	70	50	40	41	30	1.18	0.78	0.82	0.8	0.8	0.51	0.72	0.46
ENSG00000139289	protein_coding	PHLDA1	0.373028	0.0153699	0.222993	Yes	258	615	734	544	352	805	565	549	0.91	1.3	1.99	1.35	1.23	2.26	2.17	1.84
ENSG00000175274	protein_coding	TP53I11	-0.53531	0.0154222	0.223435	Yes	363	760	544	1200	291	416	281	340	1.96	2.47	2.27	4.57	1.56	1.79	1.66	1.75
ENSG00000149091	protein_coding	DGKZ	-0.416375	0.0154309	0.223525	Yes	222	382	175	329	171	205	139	133	1.1	1.13	0.67	1.14	0.84	0.81	0.75	0.62
ENSG00000167014	protein_coding	C15orf43	0.60046	0.0154485	0.223701	Yes	39	10	33	19	47	24	34	64	0.87	0.13	0.56	0.3	1.04	0.42	0.82	1.35
ENSG00000136141	protein_coding	LRCH1	0.327153	0.0154681	0.223907	Yes	465	1151	625	848	683	1120	641	678	1.89	2.81	1.96	2.43	2.76	3.63	2.84	2.62
ENSG00000131165	protein_coding	CHMP1A	-0.190995	0.0155328	0.224584	Yes	1056	1533	1231	1384	873	1141	785	890	12.09	10.54	10.87	11.16	9.92	10.42	9.81	9.68
ENSG00000139350	protein_coding	NEDD1	0.327825	0.015557	0.224789	Yes	166	388	214	302	233	332	224	274	1.08	1.52	1.08	1.39	1.51	1.73	1.6	1.7
ENSG00000124120	protein_coding	TTPAL	-0.392661	0.0155671	0.224891	Yes	3592	4151	4900	4519	2193	2727	2741	2688	16.32	11.33	17.17	14.47	9.9	9.89	13.6	11.61
XLOC_023561	other	NA	-0.62626	0.0156565	0.225742	Yes	30	32	39	14	11	17	10	10	3.24	2.08	3.25	1.07	1.18	1.47	1.18	1.03
ENSG00000070526	protein_coding	ST6GALNAC1	-0.774737	0.0156716	0.225894	Yes	11	16	6	584	7	21	4	10	0.11	0.1	0.05	4.12	0.07	0.17	0.04	0.1
XLOC_007390	other	NA	0.333212	0.0156829	0.226029	Yes	560	467	783	708	647	676	525	707	1.69	0.85	1.82	1.51	1.94	1.63	1.73	2.03
ENSG00000106541	protein_coding	AGR2	-0.665695	0.0156998	0.226213	Yes	0	0	4	1498	0	4	0	0	0	0	0.04	12.99	0	0.04	0	0
ENSG00000265681	protein_coding	RPL17	0.335022	0.0157155	0.226382	Yes	172	360	279	232	209	310	306	246	7.27	9.15	9.1	6.91	8.78	10.46	14.13	9.89
XLOC_018622	other	NA	-0.747096	0.0157349	0.226618	Yes	4	17	8	15	3	6	4	1	0.41	1.06	0.64	1.09	0.31	0.49	0.45	0.1
ENSG00000117091	protein_coding	CD48	0.527185	0.0157528	0.22674	Yes	258	783	151	320	315	914	248	392	2.24	4.08	1.01	1.96	2.72	6.33	2.35	3.23
ENSG00000108395	protein_coding	TRIM37	-0.283561	0.0157588	0.226803	Yes	373	726	575	607	364	442	319	348	2.12	2.48	2.52	2.43	2.06	2.01	1.98	1.88
ENSG00000114423	protein_coding	CBLB	-0.32013	0.0158236	0.227443	Yes	635	937	917	960	557	696	474	471	2.2	1.95	2.45	2.34	1.92	1.92	1.79	1.55
ENSG00000136630	protein_coding	HLX	0.363834	0.0158393	0.227578	Yes	356	436	506	696	421	592	325	833	4.38	3.22	4.8	6.03	5.14	5.81	4.36	9.74
ENSG00000259974	lncRNA	LINC00261	0.482471	0.0158781	0.227966	Yes	7225	6863	6974	8940	9891	10495	5034	12174	36.98	21.11	27.53	32.24	50.28	42.85	28.13	59.24
ENSG00000138433	protein_coding	CIR1	0.264411	0.0159022	0.228138	Yes	508	734	499	535	465	732	453	603	6.32	5.48	4.79	4.69	5.74	7.26	6.15	7.13
ENSG00000282056	other	CROCCP2	-0.221325	0.0159001	0.228138	Yes	1888	1428	1692	1767	1533	1062	1051	1062	35.44	16.1	24.49	23.36	28.58	15.9	21.53	18.95
ENSG00000065970	protein_coding	FOXJ2	-0.30731	0.0159081	0.228179	Yes	598	1075	829	1089	608	643	485	523	2.75	2.97	2.94	3.53	2.78	2.36	2.44	2.29
ENSG00000105229	protein_coding	PIAS4	-0.297866	0.0159154	0.228269	Yes	328	494	409	543	269	328	271	273	2.95	2.67	2.84	3.44	2.4	2.35	2.66	2.33
ENSG00000091482	protein_coding	SMPX	0.720502	0.0159394	0.228482	Yes	7	10	17	8	25	18	8	40	0.21	0.18	0.4	0.17	0.75	0.43	0.26	1.15
ENSG00000125351	protein_coding	UPF3B	-0.258126	0.0159836	0.228912	Yes	219	389	286	301	172	284	159	195	2.62	2.79	2.64	2.53	2.04	2.71	2.07	2.22
ENSG00000267554	other	RP11-686D22.10	0.646516	0.016024	0.229345	Yes	12	52	10	11	18	69	13	19	0.61	1.59	0.39	0.39	0.91	2.79	0.72	0.92
ENSG00000173402	protein_coding	DAG1	-0.320258	0.0160734	0.229764	Yes	3637	6323	8343	7266	3228	4440	4432	3689	15.67	16.37	27.73	22.06	13.81	15.26	20.85	15.11
ENSG00000113916	protein_coding	BCL6	0.427324	0.0160747	0.229764	Yes	1174	1853	1771	1288	1875	2099	1334	1545	7.52	7.13	8.75	5.81	11.93	10.72	9.33	9.41
ENSG00000179152	protein_coding	TCAIM	0.250678	0.0161089	0.230091	Yes	1550	2416	2094	2061	1758	2425	1672	2016	8.04	7.53	8.38	7.53	9.06	10.04	9.47	9.95
ENSG00000263528	protein_coding	IKBKE	0.389454	0.0161212	0.230221	Yes	86	299	75	129	118	289	91	121	0.7	1.47	0.47	0.74	0.96	1.89	0.81	0.94
XLOC_050564	other	NA	-0.744977	0.0161476	0.230455	Yes	0	0	46	11	0	0	19	5	0	0	5.17	1.13	0	0	3.02	0.69
ENSG00000264608	other	RP11-192H23.8	-0.62092	0.0161994	0.230968	Yes	15	20	24	34	9	7	11	16	0.93	0.75	1.15	1.49	0.55	0.35	0.75	0.94
ENSG00000110077	protein_coding	MS4A6A	0.547188	0.0162348	0.231217	Yes	1540	3701	1431	1312	1885	3748	1320	2299	14.53	20.98	10.41	8.72	17.66	28.21	13.59	20.62
XLOC_017516	other	NA	-0.623547	0.0162361	0.23122	Yes	21	21	23	36	19	12	11	5	1.18	0.71	1	1.43	1.06	0.54	0.68	0.27
ENSG00000005187	protein_coding	ACSM3	0.353021	0.0162694	0.231489	Yes	3690	3527	6038	3253	4163	4582	4121	4204	25.69	14.76	32.43	15.96	28.79	25.45	31.32	27.83
ENSG00000067177	protein_coding	PHKA1	0.399779	0.0162805	0.23156	Yes	135	315	251	193	179	286	241	237	0.6	0.85	0.87	0.61	0.8	1.02	1.18	1.01
ENSG00000106348	protein_coding	IMPDH1	-0.471615	0.0163339	0.232041	Yes	125	360	130	191	101	189	64	91	1.19	2.06	0.96	1.28	0.96	1.44	0.67	0.83
ENSG00000117594	protein_coding	HSD11B1	0.311919	0.0163423	0.232116	Yes	11949	13994	15077	12286	13660	14987	12525	13397	224.42	157.92	218.4	162.56	254.82	224.53	256.79	239.21
ENSG00000240219	lncRNA	RP11-430C7.5	0.543837	0.0163649	0.232324	Yes	119	91	31	94	87	157	40	126	1.52	0.7	0.31	0.85	1.11	1.6	0.56	1.53
ENSG00000213801	other	ZNF816-ZNF321P	-0.507348	0.0163625	0.232324	Yes	35	33	74	131	29	21	44	34	0.42	0.24	0.69	1.12	0.35	0.2	0.58	0.39
ENSG00000068137	protein_coding	PLEKHH3	-0.400982	0.0163756	0.232344	Yes	532	628	651	933	552	553	303	294	4.78	3.39	4.51	5.91	4.93	3.97	2.97	2.51
ENSG00000185495	other	RP11-504P24.3	-0.364945	0.0164018	0.232533	Yes	200	210	161	226	183	134	89	99	1.31	0.82	0.81	1.04	1.19	0.7	0.63	0.61
ENSG00000076864	protein_coding	RAP1GAP	-0.393986	0.0164286	0.232697	Yes	508	587	595	1597	340	451	490	497	3.47	2.41	3.13	7.69	2.31	2.46	3.65	3.23
ENSG00000092036	protein_coding	HAUS4	0.354362	0.0164282	0.232697	Yes	973	1043	1109	1082	1008	1125	904	1459	15.28	9.84	13.43	11.97	15.72	14.09	15.49	21.78
ENSG00000276151	other	MIR6773	-0.726896	0.0164421	0.232829	Yes	12	14	9	19	3	7	7	2	4.61	3.23	2.67	5.14	1.14	2.14	2.93	0.73
ENSG00000128918	protein_coding	ALDH1A2	-0.635986	0.0164871	0.233232	Yes	32	125	63	635	38	52	48	64	0.17	0.4	0.26	2.39	0.2	0.22	0.28	0.33
ENSG00000177410	lncRNA	ZFAS1	0.466602	0.0165091	0.23344	Yes	291	321	254	372	271	378	400	502	4.66	3.09	3.14	4.2	4.31	4.83	6.99	7.64
ENSG00000140511	protein_coding	HAPLN3	0.632571	0.0166071	0.234329	Yes	80	161	15	52	101	204	51	90	1.06	1.28	0.15	0.48	1.32	2.15	0.73	1.13
ENSG00000164329	protein_coding	PAPD4	0.231045	0.0166206	0.234329	Yes	1197	1882	1535	1678	1366	1977	1296	1388	9.42	8.9	9.31	9.3	10.67	12.41	11.13	10.38
ENSG00000152137	protein_coding	HSPB8	-0.574715	0.0166436	0.234532	Yes	39	98	41	157	35	52	25	33	0.42	0.64	0.34	1.19	0.37	0.45	0.29	0.34
XLOC_009243	other	NA	-0.773295	0.0167118	0.235096	Yes	2	9	2	19	0	3	4	3	0.2	0.53	0.15	1.32	0	0.24	0.43	0.28
ENSG00000170142	protein_coding	UBE2E1	0.292479	0.0167733	0.235593	Yes	863	1097	881	933	830	1127	862	998	12.65	9.66	9.96	9.64	12.09	13.18	13.8	13.91
ENSG00000152952	protein_coding	PLOD2	0.331152	0.0167794	0.23562	Yes	1400	1850	2736	1971	1915	2133	2179	1903	8.84	7.02	13.33	8.77	12.01	10.74	15.02	11.42
XLOC_015245	other	NA	0.438627	0.0167912	0.235698	Yes	125	134	226	226	141	174	215	264	0.95	0.61	1.33	1.21	1.07	1.06	1.79	1.91
ENSG00000167670	protein_coding	CHAF1A	-0.486266	0.0168356	0.236128	Yes	197	576	237	247	158	168	139	170	1.47	2.58	1.36	1.3	1.17	1	1.13	1.2
XLOC_001840	other	NA	0.446545	0.0168594	0.236393	Yes	590	764	742	654	543	935	694	936	1.45	1.12	1.4	1.13	1.32	1.83	1.86	2.18
ENSG00000164331	protein_coding	ANKRA2	0.302994	0.0168796	0.236526	Yes	320	459	439	433	400	483	326	453	4.41	3.8	4.66	4.2	5.47	5.31	4.9	5.93
ENSG00000187193	protein_coding	MT1X	0.705389	0.0169352	0.237084	Yes	8112	1425	2658	1941	6791	4598	3182	3628	280.09	29.56	70.78	47.21	232.89	126.64	119.93	119.09
ENSG00000164749	protein_coding	HNF4G	0.300568	0.0169369	0.237094	Yes	466	815	832	913	683	856	745	671	2.97	3.12	4.09	4.1	4.33	4.35	5.19	4.07
ENSG00000161542	protein_coding	PRPSAP1	0.334934	0.0169405	0.237129	Yes	1876	2067	2389	2034	1916	2398	1974	2491	10.96	7.26	10.76	8.37	11.12	11.18	12.59	13.84
ENSG00000136830	protein_coding	FAM129B	-0.412127	0.0169487	0.2372	Yes	518	1246	809	1710	441	847	490	609	3.65	5.28	4.4	8.5	3.09	4.77	3.77	4.08
ENSG00000120129	protein_coding	DUSP1	-0.582656	0.0170006	0.237681	Yes	749	2278	842	764	481	1050	589	133	10.54	19.26	9.14	7.58	6.72	11.79	9.05	1.78
ENSG00000248208	other	RP11-153M7.1	0.34592	0.0170185	0.237852	Yes	110	156	101	129	123	152	96	152	2.89	2.46	2.05	2.39	3.21	3.18	2.75	3.8
ENSG00000121879	protein_coding	PIK3CA	0.272734	0.0170621	0.238254	Yes	615	1024	917	965	729	939	810	934	1.86	1.86	2.14	2.06	2.19	2.27	2.68	2.69
ENSG00000162144	protein_coding	CYB561A3	-0.255844	0.0170897	0.238565	Yes	877	1944	1301	1706	816	1274	782	962	2.52	3.36	2.88	3.45	2.33	2.92	2.45	2.63
ENSG00000156966	protein_coding	B3GNT7	-0.679379	0.0171136	0.238809	Yes	33	99	42	1062	24	56	33	37	0.25	0.46	0.25	5.74	0.18	0.34	0.28	0.27
ENSG00000272345	lncRNA	RP1-30M3.5	0.43718	0.0171382	0.23899	Yes	78	125	81	75	87	136	87	98	2.5	2.41	2	1.69	2.77	3.48	3.04	2.98
XLOC_032528	other	NA	-0.42975	0.0171527	0.239149	Yes	61	115	67	92	62	58	31	42	1.33	1.5	1.12	1.41	1.34	1.01	0.74	0.87
ENSG00000158731	other	OR10J6P	0.685615	0.0171681	0.239262	Yes	305	233	890	237	159	642	464	1117	9.32	4.28	20.97	5.1	4.83	15.65	15.48	32.45
ENSG00000264290	other	RP11-68I3.4	-0.620111	0.0171826	0.239369	Yes	33	48	51	73	21	40	23	14	2.02	1.76	2.4	3.14	1.27	1.95	1.53	0.81
ENSG00000103257	protein_coding	SLC7A5	-0.426003	0.0171957	0.239407	Yes	568	1312	558	686	467	791	265	322	3.52	4.88	2.67	2.99	2.87	3.91	1.79	1.9
ENSG00000081923	protein_coding	ATP8B1	-0.336799	0.0171932	0.239407	Yes	520	1624	955	1587	523	888	665	678	2.25	4.22	3.19	4.84	2.25	3.06	3.14	2.79
ENSG00000181885	protein_coding	CLDN7	-0.491452	0.0172295	0.239714	Yes	292	320	297	720	154	259	253	206	3.64	2.4	2.86	6.32	1.91	2.58	3.44	2.44
ENSG00000152133	protein_coding	GPATCH11	-0.412362	0.0172687	0.240053	Yes	210	408	323	360	225	301	111	167	1.53	1.78	1.81	1.85	1.63	1.75	0.88	1.16
XLOC_018251	other	NA	0.577224	0.017295	0.240215	Yes	146	297	405	331	247	293	224	767	0.31	0.38	0.67	0.5	0.53	0.5	0.53	1.57
ENSG00000145780	protein_coding	FEM1C	0.246183	0.0173881	0.241159	Yes	759	1384	1117	1136	862	1153	965	1199	3.71	4.06	4.21	3.91	4.18	4.49	5.15	5.57
ENSG00000278148	other	AP001453.1	-0.688038	0.0174226	0.241447	Yes	12	13	23	16	6	8	5	6	3.75	2.44	5.54	3.52	1.86	1.99	1.7	1.78
ENSG00000064687	protein_coding	ABCA7	-0.392803	0.0174296	0.2415	Yes	324	776	322	459	222	488	179	248	1.32	1.9	1.01	1.32	0.9	1.59	0.8	0.96
ENSG00000166908	protein_coding	PIP4K2C	-0.270959	0.0174275	0.2415	Yes	643	1165	751	1081	551	855	478	523	5.72	6.23	5.15	6.78	4.87	6.07	4.64	4.42
ENSG00000126878	protein_coding	AIF1L	-0.597154	0.0174297	0.2415	Yes	74	116	60	223	48	61	51	47	0.55	0.52	0.34	1.17	0.35	0.36	0.41	0.33
ENSG00000136986	protein_coding	DERL1	0.21304	0.017436	0.241543	Yes	2052	3557	2819	3151	2314	3314	2343	2844	16.81	17.51	17.81	18.18	18.83	21.65	20.95	22.15
ENSG00000166311	protein_coding	SMPD1	-0.232999	0.0174486	0.241664	Yes	2133	3227	4211	3382	2025	2409	2411	1820	24.29	22.08	36.99	27.14	22.91	21.89	29.98	19.71
ENSG00000124217	protein_coding	MOCS3	-0.270008	0.0174716	0.241886	Yes	212	314	310	327	182	247	183	159	1.18	1.05	1.33	1.28	1.01	1.1	1.11	0.84
ENSG00000100243	protein_coding	CYB5R3	-0.250766	0.0175038	0.242245	Yes	3350	5978	4743	7011	3471	4345	2643	3552	25.83	27.69	28.2	38.08	26.58	26.72	22.24	26.03
ENSG00000133789	protein_coding	SWAP70	-0.423988	0.0175389	0.242447	Yes	328	872	367	686	279	390	242	318	1.76	2.81	1.52	2.59	1.49	1.67	1.42	1.62
ENSG00000151276	protein_coding	MAGI1	0.316747	0.017632	0.243405	Yes	1703	1941	2734	2126	2410	2030	1837	2317	5.6	3.84	6.94	4.93	7.88	5.33	6.6	7.25
ENSG00000158571	protein_coding	PFKFB1	0.282095	0.0176649	0.243725	Yes	1367	1724	2506	2819	1386	2023	2263	2620	18.88	14.3	26.69	27.42	19.01	22.28	34.11	34.39
ENSG00000167705	protein_coding	RILP	0.308289	0.0176725	0.243786	Yes	476	549	791	678	543	631	609	730	7.62	5.28	9.76	7.64	8.63	8.05	10.64	11.1
XLOC_027380	other	NA	0.803177	0.0176993	0.24402	Yes	2	2	3	0	7	16	2	3	0.18	0.11	0.2	0	0.61	1.13	0.19	0.25
ENSG00000129219	protein_coding	PLD2	-0.270309	0.0177449	0.2444	Yes	520	820	492	765	472	514	326	414	4.19	3.97	3.06	4.34	3.77	3.3	2.87	3.17
ENSG00000276045	protein_coding	ORAI1	-0.286922	0.017778	0.244761	Yes	259	407	324	387	218	290	188	208	3.25	3.07	3.14	3.43	2.72	2.91	2.58	2.48
ENSG00000054967	protein_coding	RELT	-0.528365	0.0178284	0.24517	Yes	70	238	55	82	39	77	48	39	0.51	1.04	0.31	0.42	0.28	0.45	0.38	0.27
ENSG00000104897	protein_coding	SF3A2	-0.341068	0.0178641	0.245496	Yes	453	552	594	847	354	440	326	393	6.24	4.57	6.31	8.22	4.84	4.83	4.9	5.14
ENSG00000169313	protein_coding	P2RY12	0.670001	0.0178921	0.245805	Yes	23	162	12	12	43	129	20	34	0.37	1.57	0.15	0.14	0.69	1.66	0.35	0.52
ENSG00000135549	protein_coding	PKIB	0.415669	0.017969	0.246427	Yes	60	164	49	84	68	190	46	95	0.69	1.14	0.44	0.68	0.78	1.75	0.58	1.04
ENSG00000166710	protein_coding	B2M	0.373709	0.017969	0.246427	Yes	101216	170896	50050	47400	103821	169249	51054	61951	1204.45	1221.9	459.36	397.37	1227.07	1606.52	663.19	700.84
ENSG00000237424	lncRNA	FOXD2-AS1	-0.492616	0.0179892	0.246584	Yes	72	122	74	136	56	117	25	46	0.82	0.83	0.65	1.09	0.63	1.06	0.31	0.5
XLOC_044378	other	NA	-0.806652	0.0180185	0.24685	Yes	7	9	2	2	1	4	0	0	1.38	1.07	0.3	0.28	0.2	0.63	0	0
ENSG00000230333	lncRNA	AC004538.3	0.478898	0.0180275	0.246898	Yes	221	117	160	159	240	292	135	156	1.11	0.35	0.62	0.56	1.2	1.17	0.74	0.74
ENSG00000123989	protein_coding	CHPF	-0.382207	0.0181405	0.247709	Yes	998	1726	1662	3085	933	1309	886	1030	8.46	8.79	10.86	18.41	7.85	8.85	8.19	8.3
ENSG00000054793	protein_coding	ATP9A	-0.281403	0.0181449	0.247718	Yes	789	2011	1580	1765	608	1346	1172	896	2.77	4.24	4.27	4.36	2.12	3.76	4.48	2.99
ENSG00000105722	protein_coding	ERF	-0.335057	0.0181851	0.248091	Yes	1084	1323	1585	1733	995	1189	796	654	10.79	7.91	12.17	12.15	9.84	9.44	8.65	6.19
ENSG00000134827	protein_coding	TCN1	-0.65932	0.018187	0.248103	Yes	0	0	0	2248	1	9	0	1	0	0	0	28.45	0.02	0.13	0	0.02
XLOC_035954	other	NA	-0.491554	0.018207	0.248283	Yes	1140	1442	1145	1146	856	598	543	494	100.92	76.7	78.18	71.47	75.26	42.23	52.47	41.57
ENSG00000185803	protein_coding	SLC52A2	-0.392587	0.0182079	0.248283	Yes	171	222	169	261	114	180	117	88	2.03	1.58	1.55	2.18	1.34	1.7	1.52	0.99
ENSG00000145860	protein_coding	RNF145	-0.300269	0.0182166	0.248344	Yes	361	770	523	817	336	496	340	379	2.36	3.03	2.64	3.77	2.18	2.59	2.43	2.36
ENSG00000104880	protein_coding	ARHGEF18	-0.267359	0.0182235	0.248391	Yes	727	1673	1023	1337	709	1096	607	704	3.39	4.69	3.68	4.4	3.29	4.08	3.09	3.12
ENSG00000139645	protein_coding	ANKRD52	-0.264475	0.0182899	0.248952	Yes	1201	1823	1457	1962	1127	1363	843	962	3.93	3.58	3.68	4.52	3.66	3.56	3.01	2.99
ENSG00000215018	protein_coding	COL28A1	0.579098	0.0182937	0.248955	Yes	28	13	70	141	39	20	45	283	0.15	0.04	0.3	0.55	0.21	0.09	0.27	1.48
ENSG00000071564	protein_coding	TCF3	-0.38624	0.0183348	0.249304	Yes	499	737	706	923	394	521	445	357	2.34	2.08	2.56	3.05	1.84	1.95	2.28	1.59
ENSG00000177917	protein_coding	ARL6IP6	0.348759	0.0183846	0.249604	Yes	175	264	184	232	199	263	188	239	1.77	1.61	1.44	1.66	2	2.13	2.08	2.3
ENSG00000099968	protein_coding	BCL2L13	0.266725	0.0184183	0.249806	Yes	1633	2516	2368	2538	2125	2048	1866	2775	6.58	6.09	7.36	7.21	8.51	6.58	8.21	10.63
ENSG00000275152	protein_coding	CCL16	0.361896	0.0184485	0.250026	Yes	1261	3365	3432	2509	1436	4221	2782	3118	23.79	38.15	49.95	33.35	26.91	63.53	57.3	55.93
ENSG00000214106	lncRNA	PAXIP1-AS2	0.43894	0.0184641	0.250081	Yes	199	298	183	240	237	298	213	272	1.9	1.71	1.35	1.62	2.25	2.27	2.22	2.47
ENSG00000165097	protein_coding	KDM1B	0.322947	0.0185131	0.250489	Yes	388	695	534	714	544	751	399	655	2.4	2.58	2.55	3.11	3.34	3.7	2.69	3.85
ENSG00000026103	protein_coding	FAS	0.370261	0.0185264	0.250578	Yes	562	1444	624	754	663	1141	741	981	5.9	9.1	5.05	5.57	6.91	9.55	8.49	9.79
ENSG00000162366	protein_coding	PDZK1IP1	-0.733677	0.0185774	0.250922	Yes	8	26	10	220	6	12	21	18	0.19	0.37	0.18	3.7	0.14	0.23	0.55	0.41
ENSG00000140525	protein_coding	FANCI	-0.557765	0.0186012	0.251093	Yes	175	612	142	107	144	153	73	70	0.94	1.98	0.59	0.41	0.77	0.66	0.43	0.36
ENSG00000178297	protein_coding	TMPRSS9	-0.487252	0.0186055	0.251121	Yes	77	334	661	323	70	180	330	122	0.66	1.71	4.35	1.94	0.59	1.22	3.07	0.99
XLOC_045503	other	NA	0.713811	0.0186243	0.251268	Yes	9	9	5	7	7	14	7	25	0.47	0.28	0.2	0.26	0.36	0.58	0.4	1.24
ENSG00000146072	protein_coding	TNFRSF21	-0.435523	0.0186233	0.251268	Yes	155	574	406	769	199	306	185	272	1.23	2.73	2.48	4.28	1.56	1.93	1.6	2.04
ENSG00000198189	protein_coding	HSD17B11	0.283311	0.0186605	0.251588	Yes	5592	5196	8084	7015	6208	5973	6371	6785	84.3	47.06	93.99	74.5	92.95	71.82	104.84	97.24
ENSG00000110047	protein_coding	EHD1	-0.321841	0.0187241	0.252087	Yes	858	1524	1079	1404	726	1000	602	780	4.69	5	4.55	5.4	3.94	4.36	3.59	4.05
ENSG00000136044	protein_coding	APPL2	-0.287339	0.0187478	0.252316	Yes	580	902	801	1019	575	630	485	459	3.98	3.72	4.24	4.93	3.92	3.45	3.63	2.99
ENSG00000151689	protein_coding	INPP1	0.270083	0.0188315	0.253034	Yes	518	550	747	839	586	727	612	656	5.19	3.31	5.77	5.92	5.83	5.81	6.69	6.25
ENSG00000174775	protein_coding	HRAS	-0.372243	0.0188405	0.253094	Yes	163	266	268	315	125	138	174	178	3.52	3.45	4.46	4.79	2.68	2.38	4.1	3.65
ENSG00000166068	protein_coding	SPRED1	-0.298032	0.0188434	0.253118	Yes	382	694	672	731	381	426	444	324	1.38	1.51	1.88	1.87	1.37	1.23	1.76	1.12
ENSG00000108375	protein_coding	RNF43	0.365465	0.018904	0.253705	Yes	892	1459	1322	1089	1321	1118	926	1707	3.51	3.45	4.01	3.02	5.16	3.51	3.98	6.38
ENSG00000108821	protein_coding	COL1A1	-0.488129	0.0189842	0.254417	Yes	861	4473	1817	3158	931	2418	898	1015	3.51	10.96	5.71	9.07	3.77	7.86	4	3.93
ENSG00000177830	protein_coding	CHID1	-0.272543	0.0190134	0.254696	Yes	1669	3051	2157	3319	1490	2193	1266	1755	9.33	10.25	9.3	13.07	8.28	9.78	7.73	9.33
ENSG00000188229	protein_coding	TUBB4B	-0.404356	0.0190377	0.25483	Yes	2128	3539	2127	3258	1493	1886	1368	1750	36.94	36.91	28.48	39.84	25.74	26.11	25.92	28.88
ENSG00000197813	lncRNA	CTC-301O7.4	0.509827	0.019037	0.25483	Yes	103	68	95	54	94	69	92	113	4.76	1.89	3.39	1.76	4.31	2.54	4.64	4.96
ENSG00000131069	protein_coding	ACSS2	-0.557186	0.0190607	0.254997	Yes	4031	8014	7132	34839	3416	4593	4542	10698	33.85	40.43	46.19	206.11	28.49	30.77	41.63	85.4
ENSG00000164830	protein_coding	OXR1	0.375762	0.0190641	0.25501	Yes	804	1566	1685	1436	1330	1675	1135	1534	3.71	4.35	6	4.67	6.1	6.17	5.72	6.74
ENSG00000107186	protein_coding	MPDZ	0.392978	0.0190879	0.255094	Yes	4999	5621	6057	6225	6478	7321	4316	7106	18.07	12.21	16.88	15.85	23.25	21.1	17.03	24.41
XLOC_019834	other	NA	-0.770555	0.0190975	0.255169	Yes	9	0	0	0	3	0	0	0	1.18	0	0	0	0.39	0	0	0
ENSG00000118322	protein_coding	ATP10B	-0.720649	0.0191171	0.255348	Yes	0	0	0	703	0	2	1	0	0	0	0	1.74	0	0.01	0	0
ENSG00000270165	other	RP11-167P11.2	-0.606609	0.0191631	0.255719	Yes	31	54	50	55	26	19	24	11	1.55	1.62	1.93	1.94	1.29	0.76	1.31	0.52
ENSG00000161132	other	XXbac-B444P24.10	-0.679468	0.0192049	0.256111	Yes	72	122	132	65	60	17	27	25	1.65	1.68	2.33	1.05	1.37	0.31	0.68	0.54
ENSG00000153250	protein_coding	RBMS1	0.385559	0.0192775	0.256805	Yes	617	919	1052	1244	1048	1044	817	1072	3.57	3.19	4.69	5.06	6.01	4.81	5.15	5.89
ENSG00000097046	protein_coding	CDC7	-0.535496	0.0193068	0.257019	Yes	81	224	65	54	33	73	56	41	0.68	1.14	0.42	0.32	0.28	0.49	0.52	0.33
ENSG00000197272	protein_coding	IL27	0.462864	0.0193311	0.257183	Yes	694	150	617	466	690	294	462	604	15.53	2.02	10.65	7.35	15.33	5.25	11.28	12.85
ENSG00000074527	protein_coding	NTN4	0.44334	0.0193806	0.257615	Yes	933	958	1121	1404	1257	1248	1027	1412	6.92	4.27	6.42	7.34	9.27	7.39	8.32	9.96
XLOC_000747	other	NA	0.623082	0.0193931	0.257703	Yes	16	3	24	36	11	19	26	38	0.94	0.11	1.09	1.49	0.64	0.89	1.67	2.12
ENSG00000229057	other	RPS3AP54	0.559387	0.0193941	0.257703	Yes	19	13	24	17	18	30	30	23	0.74	0.3	0.72	0.46	0.69	0.93	1.27	0.85
ENSG00000223959	other	AFG3L1P	-0.302957	0.0194095	0.257801	Yes	611	818	631	914	448	606	420	447	1.82	1.47	1.45	1.92	1.33	1.44	1.37	1.27
ENSG00000146535	protein_coding	GNA12	-0.363746	0.019419	0.257867	Yes	451	1320	804	1084	453	742	498	448	2.38	4.18	3.27	4.03	2.37	3.12	2.87	2.25
XLOC_048257	other	NA	-0.72738	0.0194349	0.257972	Yes	10	10	12	11	3	6	2	7	1.01	0.61	0.94	0.78	0.3	0.48	0.22	0.67
ENSG00000204385	protein_coding	SLC44A4	-0.809615	0.0194911	0.258489	Yes	1	2	0	1304	1	5	1	2	0.01	0.01	0	9.52	0.01	0.04	0.01	0.02
ENSG00000065361	protein_coding	ERBB3	0.239672	0.0195497	0.258992	Yes	7494	10517	11794	12703	9286	11069	9381	10219	27.87	23.5	33.83	33.28	34.3	32.84	38.08	36.13
ENSG00000112531	protein_coding	QKI	0.285899	0.0196099	0.259525	Yes	2492	4786	3759	3673	3129	4321	3076	3856	4.29	4.95	4.99	4.45	5.35	5.93	5.78	6.31
ENSG00000198160	protein_coding	MIER1	0.258972	0.0196599	0.259924	Yes	891	1742	1442	1408	1002	1541	1302	1405	3.28	3.85	4.09	3.65	3.66	4.52	5.22	4.91
ENSG00000141905	protein_coding	NFIC	-0.354884	0.0196652	0.259956	Yes	5478	8798	10776	10067	5649	5031	4305	6037	19.02	18.35	28.85	24.62	19.48	13.93	16.31	19.92
ENSG00000143476	protein_coding	DTL	-0.66445	0.0196989	0.260234	Yes	67	425	50	35	51	55	42	20	0.41	1.58	0.24	0.15	0.31	0.27	0.28	0.12
ENSG00000148339	protein_coding	SLC25A25	-0.491637	0.019698	0.260234	Yes	1324	3006	1497	1435	730	1896	995	442	8.19	11.17	7.14	6.25	4.48	9.35	6.72	2.6
XLOC_043431	lncRNA	NA	0.496131	0.0198066	0.261258	Yes	62	128	77	27	69	150	84	30	2.15	2.67	2.06	0.66	2.38	4.16	3.19	0.99
ENSG00000264350	other	SNRPGP2	0.481134	0.0198151	0.261311	Yes	55	70	58	63	75	90	82	76	6.92	5.29	5.62	5.58	9.37	9.03	11.26	9.08
ENSG00000153721	protein_coding	CNKSR3	0.295724	0.0198324	0.261385	Yes	2170	3465	3104	2882	2831	3430	1970	3350	2.91	2.79	3.21	2.72	3.76	3.66	2.88	4.26
ENSG00000198728	protein_coding	LDB1	-0.220427	0.0198419	0.261479	Yes	698	1201	748	1010	611	780	516	605	7.48	7.73	6.18	7.62	6.5	6.66	6.03	6.16
ENSG00000102100	protein_coding	SLC35A2	-0.214222	0.0198643	0.261686	Yes	477	847	608	702	411	551	376	475	4.21	4.49	4.14	4.36	3.6	3.88	3.62	3.98
ENSG00000135451	protein_coding	TROAP	-0.672366	0.019877	0.261804	Yes	131	103	43	24	42	29	22	17	1.04	0.49	0.26	0.13	0.33	0.18	0.19	0.13
ENSG00000115825	protein_coding	PRKD3	0.286719	0.0198797	0.261824	Yes	640	1272	862	1015	836	1157	767	928	2.88	3.44	2.99	3.22	3.74	4.16	3.77	3.97
ENSG00000180530	protein_coding	NRIP1	0.467884	0.0199036	0.262032	Yes	1435	2551	2282	1565	1938	2423	1867	2901	5.14	5.49	6.3	3.95	6.89	6.92	7.29	9.87
ENSG00000198947	protein_coding	DMD	0.293625	0.0200189	0.26318	Yes	2977	4726	4781	5349	3993	5375	3556	4734	5.16	4.92	6.39	6.53	6.88	7.43	6.73	7.8
ENSG00000142871	protein_coding	CYR61	-0.616664	0.0201136	0.264131	Yes	100	308	240	212	80	202	76	77	1.24	2.3	2.3	1.85	0.99	2	1.03	0.91
ENSG00000105771	protein_coding	SMG9	-0.27613	0.0201268	0.264229	Yes	343	639	379	505	298	395	231	304	1.53	1.72	1.31	1.59	1.32	1.41	1.13	1.29
ENSG00000003402	protein_coding	CFLAR	0.290595	0.020131	0.264269	Yes	5012	8440	5727	6229	5629	7508	4802	7331	6.79	6.87	5.98	5.94	7.57	8.11	7.1	9.44
ENSG00000160741	protein_coding	CRTC2	-0.233937	0.0201358	0.264316	Yes	1196	1548	1619	1757	1071	1128	912	1040	12.85	10	13.42	13.3	11.43	9.67	10.7	10.63
ENSG00000225357	other	RPF2P1	0.402822	0.0201745	0.264609	Yes	33	57	43	50	51	68	49	39	1.04	1.07	1.04	1.1	1.59	1.7	1.68	1.16
ENSG00000087884	protein_coding	AAMDC	0.414991	0.0201901	0.264766	Yes	319	291	236	201	312	345	264	277	5.96	3.26	3.4	2.64	5.79	5.14	5.38	4.92
ENSG00000177674	protein_coding	AGTRAP	0.384631	0.020236	0.265215	Yes	272	425	278	431	279	609	220	482	5.87	5.51	4.63	6.55	5.98	10.48	5.18	9.89
XLOC_034052	lncRNA	NA	0.658789	0.0202493	0.265373	Yes	19	7	10	14	17	20	20	31	1.16	0.26	0.47	0.6	1.03	0.97	1.33	1.8
ENSG00000185963	protein_coding	BICD2	-0.285783	0.0203286	0.266057	Yes	594	960	739	737	585	640	370	419	2.63	2.55	2.52	2.3	2.57	2.26	1.79	1.76
ENSG00000083857	protein_coding	FAT1	-0.51235	0.0203435	0.266175	Yes	593	4479	1339	2139	651	2230	842	606	1.1	5.01	1.92	2.81	1.2	3.31	1.71	1.07
ENSG00000234882	other	EIF3EP1	0.379279	0.0204614	0.267181	Yes	158	220	170	170	176	219	172	216	3.41	2.85	2.83	2.59	3.77	3.77	4.05	4.43
XLOC_049556	other	NA	0.332223	0.0204757	0.26725	Yes	212	403	315	365	311	334	251	410	0.85	0.97	0.97	1.03	1.24	1.07	1.1	1.56
ENSG00000211962	protein_coding	IGHV1-46	-0.616571	0.0205491	0.267838	Yes	15	137	18	10	10	31	9	8	0.65	3.57	0.6	0.31	0.43	1.07	0.43	0.33
ENSG00000158481	protein_coding	CD1C	-0.609999	0.0206321	0.26864	Yes	79	120	86	128	68	69	49	82	1.56	1.43	1.31	1.79	1.34	1.09	1.06	1.54
ENSG00000188636	protein_coding	LDOC1L	-0.402149	0.0206554	0.268881	Yes	248	522	240	550	240	331	130	191	1.28	1.62	0.96	2	1.23	1.37	0.73	0.94
ENSG00000136874	protein_coding	STX17	0.442827	0.0206696	0.269004	Yes	580	1055	987	864	763	1084	899	1107	4.63	5.06	6.07	4.86	6.05	6.9	7.83	8.4
ENSG00000215089	other	KRT18P11	-0.447213	0.020687	0.269121	Yes	91	183	155	171	70	102	90	74	2.17	2.63	2.86	2.88	1.66	1.94	2.35	1.68
ENSG00000100266	protein_coding	PACSIN2	-0.273177	0.0206944	0.269202	Yes	1195	2192	1483	2024	1102	1306	1107	999	8.25	9.09	7.89	9.84	7.55	7.19	8.34	6.55
ENSG00000128641	protein_coding	MYO1B	0.320216	0.0206957	0.269203	Yes	11383	16952	18570	17077	13532	16804	13714	21072	52.73	47.19	66.35	55.73	62.26	62.1	69.35	92.8
ENSG00000075240	protein_coding	GRAMD4	-0.393643	0.02071	0.269311	Yes	1164	4390	2564	2106	1095	1905	1115	1429	6.77	15.34	11.5	8.63	6.33	8.84	7.08	7.9
ENSG00000141569	protein_coding	TRIM65	-0.356427	0.0207311	0.269486	Yes	355	428	259	567	234	338	159	262	2.7	1.96	1.52	3.04	1.77	2.05	1.32	1.9
ENSG00000141504	protein_coding	SAT2	0.400714	0.02079	0.270024	Yes	4528	2601	7653	5640	4511	4485	6106	7021	136.02	46.94	177.31	119.36	134.59	107.46	200.22	200.5
ENSG00000115841	protein_coding	RMDN2	0.317161	0.0208191	0.270169	Yes	585	532	637	574	593	664	486	690	3.72	2.03	3.13	2.57	3.75	3.37	3.38	4.17
ENSG00000175220	protein_coding	ARHGAP1	-0.22553	0.0208646	0.27051	Yes	1895	2676	3433	3196	1713	2175	2077	1614	14.8	12.56	20.68	17.58	13.29	13.55	17.7	11.98
ENSG00000125834	protein_coding	STK35	-0.299923	0.0208723	0.270547	Yes	1343	2433	1693	1614	1481	1497	766	918	5.71	6.21	5.55	4.83	6.25	5.08	3.55	3.71
ENSG00000184292	protein_coding	TACSTD2	-0.683659	0.020943	0.270903	Yes	37	76	47	766	14	41	76	57	0.45	0.55	0.44	6.52	0.17	0.4	1	0.65
ENSG00000112561	protein_coding	TFEB	-0.359405	0.020943	0.270903	Yes	222	319	313	367	178	231	175	166	1.17	1.01	1.28	1.37	0.93	0.97	1.01	0.83
ENSG00000142627	protein_coding	EPHA2	-0.383267	0.0209553	0.270968	Yes	444	621	805	843	388	609	386	276	3.18	2.67	4.45	4.26	2.76	3.48	3.02	1.88
ENSG00000155629	protein_coding	PIK3AP1	0.3396	0.0209577	0.270984	Yes	4684	7482	4826	6181	4908	6693	5375	6955	25.41	24.39	20.19	23.62	26.45	28.96	31.83	35.87
XLOC_033689	other	NA	-0.570774	0.0209641	0.271035	Yes	152	369	1012	616	112	230	510	267	0.2	0.29	1.03	0.57	0.15	0.24	0.74	0.34
ENSG00000112304	protein_coding	ACOT13	0.300852	0.0209653	0.271035	Yes	1764	1896	2255	1652	1614	2317	1774	2098	11.42	7.37	11.26	7.53	10.37	11.96	12.53	12.91
XLOC_026303	other	NA	-0.667639	0.0210397	0.271592	Yes	11	27	21	26	5	7	7	16	0.64	0.95	0.95	1.07	0.29	0.33	0.45	0.89
ENSG00000167797	protein_coding	CDK2AP2	-0.400038	0.0210439	0.271607	Yes	747	1003	866	1270	556	608	480	636	12.56	10.13	11.23	15.04	9.29	8.15	8.81	10.17
ENSG00000225522	other	RP11-203F10.1	-0.642888	0.0210517	0.271623	Yes	34	23	25	27	18	6	14	12	1.82	0.74	1.03	1.02	0.95	0.26	0.82	0.61
XLOC_005789	other	NA	0.665434	0.0210511	0.271623	Yes	14	12	19	9	13	23	16	22	0.69	0.35	0.72	0.31	0.63	0.9	0.86	1.03
XLOC_017515	other	NA	-0.470104	0.0210916	0.271902	Yes	53	60	85	97	53	45	34	35	0.99	0.67	1.22	1.27	0.98	0.67	0.69	0.62
ENSG00000112297	protein_coding	AIM1	0.32387	0.0211072	0.272043	Yes	1335	2527	1682	2088	1602	2269	1667	2186	3.77	4.28	3.66	4.15	4.49	5.11	5.13	5.86
ENSG00000102854	protein_coding	MSLN	-0.765833	0.0211495	0.27249	Yes	25	41	37	1082	17	24	20	4	0.27	0.26	0.31	8.2	0.18	0.21	0.23	0.04
XLOC_028465	other	NA	0.650776	0.0211943	0.272696	Yes	8	24	3	8	5	20	13	16	0.6	1.08	0.17	0.42	0.37	1.19	1.06	1.13
ENSG00000147164	protein_coding	SNX12	-0.179817	0.0212165	0.272874	Yes	649	1102	980	1101	658	813	562	675	7.11	7.26	8.28	8.5	7.16	7.11	6.72	7.03
ENSG00000164406	protein_coding	LEAP2	0.407339	0.0212399	0.273038	Yes	2185	2955	2048	2099	2040	4599	1682	3151	28.13	22.86	20.34	19.04	26.09	47.23	23.64	38.57
XLOC_031250	other	NA	-0.658479	0.0212391	0.273038	Yes	10	17	24	19	8	10	5	5	1.1	1.12	2.03	1.47	0.87	0.88	0.6	0.52
ENSG00000116809	protein_coding	ZBTB17	-0.255473	0.0212806	0.273308	Yes	339	470	399	434	280	357	252	225	3.45	2.87	3.13	3.11	2.83	2.9	2.8	2.18
ENSG00000135480	protein_coding	KRT7	-0.615409	0.0213029	0.273516	Yes	160	517	354	922	103	218	352	209	2.59	5.03	4.42	10.52	1.66	2.82	6.23	3.22
XLOC_050153	other	NA	0.625888	0.0213741	0.274071	Yes	27	6	16	12	26	12	14	31	1.62	0.22	0.74	0.51	1.55	0.58	0.92	1.77
ENSG00000100867	protein_coding	DHRS2	-0.705732	0.0214355	0.274584	Yes	13	652	48	115	9	276	23	45	0.18	5.28	0.5	1.09	0.12	2.97	0.34	0.58
ENSG00000158290	protein_coding	CUL4B	0.230679	0.0214494	0.274693	Yes	1313	2310	1914	2210	1498	1932	1684	2176	6.66	7.04	7.48	7.89	7.54	7.81	9.32	10.49
ENSG00000186810	protein_coding	CXCR3	-0.57808	0.0214531	0.274724	Yes	59	187	30	91	33	78	27	33	0.9	1.71	0.35	0.98	0.5	0.95	0.45	0.48
ENSG00000268916	other	CSAG3	0.719145	0.0214546	0.274729	Yes	6	2	18	47	3	13	26	102	0.22	0.04	0.5	1.19	0.11	0.37	1.02	3.49
XLOC_039029	lncRNA	NA	0.502658	0.0214617	0.274773	Yes	284	223	190	470	354	460	137	567	1.39	0.66	0.72	1.62	1.72	1.8	0.73	2.64
ENSG00000005486	protein_coding	RHBDD2	-0.336199	0.0214956	0.275014	Yes	986	1853	1524	1926	859	1109	1004	919	14.53	16.4	17.32	19.99	12.57	13.03	16.15	12.87
ENSG00000155846	protein_coding	PPARGC1B	-0.426927	0.0214993	0.275019	Yes	354	812	465	610	382	342	169	430	0.82	1.12	0.83	0.99	0.87	0.63	0.43	0.94
ENSG00000176014	protein_coding	TUBB6	-0.43766	0.0215372	0.27527	Yes	117	217	137	243	91	114	77	125	0.95	1.06	0.86	1.39	0.74	0.74	0.68	0.97
ENSG00000134186	protein_coding	PRPF38B	-0.177956	0.0215531	0.27541	Yes	1135	1993	1371	1687	980	1371	980	1051	7.15	7.54	6.66	7.49	6.13	6.89	6.74	6.29
ENSG00000072401	protein_coding	UBE2D1	0.316237	0.0215629	0.275459	Yes	225	468	206	278	258	446	227	249	2.4	3.01	1.7	2.09	2.74	3.8	2.65	2.53
ENSG00000137507	protein_coding	LRRC32	-0.413863	0.0216576	0.276167	Yes	348	695	530	897	271	393	267	505	2.22	2.67	2.61	4.04	1.72	2	1.86	3.07
ENSG00000129925	protein_coding	TMEM8A	-0.267518	0.0217405	0.276862	Yes	1406	1925	2232	1960	1186	1395	1255	1150	9.67	7.96	11.84	9.5	8.1	7.66	9.43	7.52
ENSG00000171234	protein_coding	UGT2B7	0.316928	0.0217484	0.276943	Yes	25089	30764	37471	24628	27818	40305	29316	26088	315.6	232.52	363.55	218.26	347.56	404.42	402.56	311.98
ENSG00000130309	protein_coding	COLGALT1	-0.249172	0.021808	0.27733	Yes	1561	2604	1888	1903	1330	1536	1213	1228	11.6	11.63	10.82	9.97	9.82	9.11	9.84	8.68
ENSG00000125454	protein_coding	SLC25A19	-0.402167	0.0218213	0.277421	Yes	93	206	69	130	57	129	51	54	0.87	1.15	0.5	0.85	0.53	0.96	0.52	0.48
ENSG00000163817	protein_coding	SLC6A20	-0.807792	0.0219	0.278058	Yes	3	7	3	418	2	6	5	4	0.02	0.02	0.01	1.54	0.01	0.03	0.03	0.02
ENSG00000228794	lncRNA	LINC01128	-0.397891	0.0219141	0.278075	Yes	517	734	399	627	357	354	231	410	1.55	1.32	0.92	1.33	1.06	0.85	0.76	1.17
ENSG00000097033	protein_coding	SH3GLB1	0.252386	0.0220656	0.279474	Yes	1340	2349	1796	2078	1583	2300	1582	1821	5.87	6.18	6.07	6.41	6.89	8.04	7.56	7.58
ENSG00000144589	protein_coding	STK11IP	-0.274753	0.0220693	0.279485	Yes	298	511	327	542	254	270	278	284	2.14	2.2	1.81	2.74	1.81	1.54	2.18	1.94
ENSG00000224051	protein_coding	CPTP	-0.314484	0.0220835	0.279603	Yes	873	1150	1344	1402	845	884	685	637	9.75	7.72	11.57	11.03	9.37	7.87	8.35	6.76
ENSG00000198743	protein_coding	SLC5A3	-0.327083	0.0220826	0.279603	Yes	705	1474	1151	935	784	882	542	478	1.76	2.21	2.21	1.64	1.94	1.75	1.48	1.13
ENSG00000198556	protein_coding	ZNF789	-0.351479	0.0221356	0.280011	Yes	482	635	456	739	328	415	321	363	3.02	2.39	2.2	3.26	2.04	2.07	2.19	2.16
ENSG00000171124	protein_coding	FUT3	-0.669194	0.022151	0.280159	Yes	24	22	11	238	12	19	12	18	0.25	0.14	0.09	1.73	0.12	0.16	0.13	0.18
ENSG00000272398	protein_coding	CD24	-0.667901	0.0222271	0.280773	Yes	220	687	332	3549	141	329	322	308	2.05	3.85	2.39	23.33	1.31	2.45	3.28	2.73
ENSG00000229299	lncRNA	RP4-583P15.10	-0.632905	0.0222625	0.281033	Yes	33	59	22	27	9	26	12	22	1.99	2.14	1.02	1.15	0.54	1.25	0.79	1.26
ENSG00000105520	protein_coding	LPPR2	-0.351736	0.0223125	0.28136	Yes	388	696	600	714	324	421	374	343	3.96	4.27	4.72	5.13	3.28	3.43	4.17	3.33
ENSG00000238102	lncRNA	RP11-19D2.1	0.462586	0.0223342	0.281496	Yes	78	92	104	114	104	95	108	119	5.71	4.05	5.87	5.88	7.57	5.55	8.63	8.29
ENSG00000179163	protein_coding	FUCA1	0.192019	0.0223419	0.281514	Yes	2391	3575	3361	2933	2746	3462	2404	2773	33.19	29.82	35.99	28.68	37.86	38.34	36.43	36.6
ENSG00000132677	protein_coding	RHBG	0.561046	0.0223718	0.28178	Yes	1034	184	1139	401	1194	470	752	1037	16.42	1.76	13.95	4.49	18.84	5.95	13.04	15.66
ENSG00000085760	protein_coding	MTIF2	0.231145	0.0223932	0.28194	Yes	972	1381	1280	1295	1050	1380	1027	1256	8.19	6.99	8.31	7.68	8.78	9.27	9.44	10.06
ENSG00000152078	protein_coding	TMEM56	0.329628	0.0224292	0.282306	Yes	7631	9837	13036	9127	9565	11013	8158	11653	29.58	22.91	38.97	24.92	36.82	34.05	34.52	42.94
ENSG00000110497	protein_coding	AMBRA1	0.343104	0.0224723	0.282556	Yes	541	960	713	982	771	947	536	1068	2.71	2.88	2.75	3.46	3.83	3.78	2.93	5.08
XLOC_041639	other	NA	0.568986	0.0224757	0.282584	Yes	15	59	19	28	10	45	32	85	2.65	6.26	2.59	3.48	1.75	6.34	6.17	14.26
ENSG00000174485	protein_coding	DENND4A	0.366034	0.022486	0.282681	Yes	819	1375	1337	1227	1106	1410	1072	1368	2.52	2.54	3.18	2.66	3.38	3.46	3.6	4.01
XLOC_043039	other	NA	0.631833	0.0224982	0.282756	Yes	9	12	8	10	9	14	11	24	0.57	0.46	0.39	0.45	0.57	0.71	0.76	1.44
ENSG00000085433	protein_coding	WDR47	-0.354448	0.0225414	0.283144	Yes	126	238	177	236	110	162	114	90	0.81	0.92	0.88	1.07	0.7	0.83	0.8	0.55
XLOC_040593	other	NA	0.561349	0.0226927	0.284296	Yes	22	51	60	50	36	91	26	79	0.32	0.44	0.67	0.51	0.52	1.05	0.41	1.08
ENSG00000152601	protein_coding	MBNL1	0.277772	0.0227044	0.28431	Yes	2499	4688	3168	3385	2824	3976	2813	3913	9.68	10.91	9.46	9.24	10.86	12.29	11.89	14.41
ENSG00000182195	protein_coding	LDOC1	-0.540749	0.0227775	0.284796	Yes	57	88	79	144	36	48	50	38	1.17	1.09	1.25	2.09	0.74	0.79	1.12	0.74
ENSG00000118898	protein_coding	PPL	-0.351491	0.0227835	0.284821	Yes	2007	1767	2264	2115	1205	1309	1236	1360	8.89	4.7	7.73	6.6	5.3	4.62	5.98	5.73
ENSG00000157240	protein_coding	FZD1	-0.42692	0.0228336	0.285268	Yes	269	698	502	757	271	403	280	269	1.1	1.71	1.58	2.18	1.1	1.31	1.25	1.04
ENSG00000167653	protein_coding	PSCA	-0.739305	0.022945	0.286136	Yes	0	0	0	186	0	1	0	0	0	0	0	2.75	0	0.02	0	0
ENSG00000136925	protein_coding	TSTD2	0.213791	0.0229536	0.286211	Yes	776	1232	932	1021	795	1049	846	1026	5.1	4.87	4.73	4.73	5.19	5.5	6.07	6.42
ENSG00000130827	protein_coding	PLXNA3	-0.392829	0.0230056	0.286559	Yes	233	574	589	774	157	427	423	277	0.61	0.9	1.19	1.42	0.41	0.89	1.21	0.69
XLOC_040590	other	NA	0.544521	0.0230699	0.287074	Yes	20	40	68	61	30	93	35	67	0.38	0.45	0.99	0.81	0.56	1.4	0.72	1.21
ENSG00000139899	protein_coding	CBLN3	-0.420591	0.0231658	0.287833	Yes	161	1073	228	186	128	429	126	151	1.79	7.15	1.95	1.45	1.41	3.8	1.53	1.59
ENSG00000130695	protein_coding	CEP85	-0.265584	0.0231579	0.287833	Yes	381	578	429	433	333	401	266	223	2.57	2.34	2.23	2.06	2.23	2.16	1.96	1.43
ENSG00000197405	protein_coding	C5AR1	-0.468706	0.0231698	0.28784	Yes	120	226	102	143	74	69	66	88	1.27	1.44	0.83	1.07	0.78	0.58	0.76	0.89
ENSG00000163082	protein_coding	SGPP2	-0.651137	0.0232298	0.288329	Yes	21	51	24	216	15	30	18	18	0.18	0.26	0.16	1.3	0.13	0.2	0.17	0.15
XLOC_026769	lncRNA	NA	0.436398	0.0232377	0.288365	Yes	25	185	62	207	38	236	41	304	0.48	2.15	0.93	2.83	0.73	3.65	0.87	5.6
ENSG00000138031	protein_coding	ADCY3	-0.459717	0.0232806	0.288676	Yes	149	400	248	394	134	246	115	151	0.8	1.29	1.03	1.49	0.71	1.05	0.67	0.77
ENSG00000091583	protein_coding	APOH	0.277109	0.0232959	0.28877	Yes	160989	199228	216195	125298	147887	227634	182643	149128	3434.52	2553.78	3557.32	1883.19	3133.6	3873.71	4253.43	3024.54
ENSG00000231234	other	SKP1P1	0.181876	0.0234156	0.289647	Yes	572	1026	809	836	635	907	625	810	33.24	35.82	36.26	34.23	36.65	42.04	39.65	44.75
ENSG00000145246	protein_coding	ATP10D	0.467025	0.0234358	0.289802	Yes	231	594	308	376	308	607	223	591	0.89	1.38	0.92	1.02	1.18	1.87	0.94	2.17
ENSG00000138080	protein_coding	EMILIN1	-0.443041	0.0234398	0.289836	Yes	414	1326	1055	1445	421	693	445	676	2.97	5.72	5.84	7.31	3	3.97	3.49	4.61
ENSG00000268001	lncRNA	CARD8-AS1	0.515324	0.0234427	0.289856	Yes	40	82	42	44	62	89	42	68	0.58	0.71	0.47	0.45	0.89	1.02	0.66	0.93
ENSG00000154262	protein_coding	ABCA6	0.355097	0.02347	0.290066	Yes	5884	5439	9637	6700	7656	6478	7081	7267	27.07	15.04	34.2	21.72	34.99	23.78	35.57	31.79
ENSG00000173846	protein_coding	PLK3	-0.374327	0.0234886	0.290264	Yes	85	183	69	113	49	109	60	58	0.97	1.25	0.61	0.91	0.55	0.99	0.75	0.63
ENSG00000119514	protein_coding	GALNT12	-0.647853	0.023542	0.290636	Yes	16	40	13	240	15	20	13	16	0.17	0.25	0.1	1.76	0.15	0.17	0.15	0.16
ENSG00000103942	protein_coding	HOMER2	0.280357	0.0235515	0.290656	Yes	3404	3052	4889	3158	4016	3081	3180	3920	7.86	4.23	8.7	5.14	9.21	5.67	8.01	8.6
ENSG00000132600	protein_coding	PRMT7	0.206151	0.0235601	0.290701	Yes	517	756	868	1135	527	732	777	986	3.28	2.88	4.24	5.07	3.32	3.7	5.38	5.94
ENSG00000166452	protein_coding	AKIP1	0.27403	0.0235864	0.290866	Yes	195	295	207	309	201	278	200	306	2.41	2.19	1.97	2.69	2.47	2.74	2.7	3.59
ENSG00000141338	protein_coding	ABCA8	0.365448	0.0236117	0.291082	Yes	3014	3915	4712	3061	4006	4228	3506	3782	13.63	10.64	16.44	9.75	18	15.25	17.31	16.26
XLOC_026606	other	NA	0.572569	0.0236233	0.291165	Yes	554	120	516	184	612	169	206	799	6.34	0.83	4.56	1.48	6.96	1.54	2.57	8.7
ENSG00000278540	protein_coding	ACACA	-0.44262	0.0236592	0.29147	Yes	1846	2945	1909	3869	1051	1432	1606	1892	4.49	4.3	3.58	6.62	2.54	2.78	4.26	4.37
ENSG00000196924	protein_coding	FLNA	-0.483182	0.0237316	0.292017	Yes	1750	5534	2590	6818	1616	2935	1523	2175	5.84	11.1	6.67	16.03	5.36	7.81	5.55	6.9
ENSG00000005421	protein_coding	PON1	0.316402	0.0238008	0.292581	Yes	18988	16046	27466	23556	20820	22902	19276	25554	210.12	106.69	234.41	183.64	228.82	202.15	232.84	268.82
ENSG00000086548	protein_coding	CEACAM6	-0.592692	0.0238238	0.292768	Yes	1	2	0	3812	0	17	0	0	0.01	0.01	0	25	0	0.13	0	0
ENSG00000113580	protein_coding	NR3C1	0.305436	0.0238412	0.292918	Yes	2183	3796	3727	3219	2962	3616	2595	3809	7.06	7.38	9.3	7.33	9.51	9.33	9.16	11.71
ENSG00000109084	protein_coding	TMEM97	-0.359111	0.0238653	0.293157	Yes	1989	3545	3115	6542	1681	1983	2100	3388	18.63	19.95	22.5	43.17	15.64	14.81	21.47	30.17
ENSG00000236035	other	RP11-90O23.1	0.384179	0.023894	0.293391	Yes	96	85	95	119	79	90	102	173	3.44	1.83	2.63	3.01	2.82	2.58	3.99	5.9
ENSG00000176485	protein_coding	PLA2G16	0.268721	0.0239252	0.293598	Yes	1194	1075	1494	1693	1128	1202	1235	1815	12.09	6.54	11.67	12.07	11.34	9.71	13.65	17.47
ENSG00000085872	protein_coding	CHERP	-0.305645	0.0239252	0.293598	Yes	1471	2145	2533	2883	1549	1751	1232	1214	9.94	8.71	13.2	13.72	10.39	9.44	9.09	7.8
ENSG00000197965	protein_coding	MPZL1	-0.310134	0.02393	0.293611	Yes	563	1681	848	2031	523	1066	583	886	3.19	5.71	3.7	8.09	2.94	4.81	3.6	4.77
XLOC_003820	other	NA	0.533376	0.0239336	0.293617	Yes	231	257	193	208	338	248	165	474	12.82	8.57	8.26	8.13	18.63	10.98	10	25.01
ENSG00000165152	protein_coding	TMEM246	-0.518188	0.0239493	0.293686	Yes	15	121	35	325	20	66	24	77	0.08	0.38	0.14	1.21	0.11	0.28	0.14	0.39
ENSG00000124766	protein_coding	SOX4	-0.562076	0.0239966	0.294074	Yes	77	220	129	322	92	160	57	65	0.37	0.64	0.48	1.1	0.44	0.62	0.3	0.3
ENSG00000164402	protein_coding	2008-09-01	-0.303964	0.0240184	0.294262	Yes	534	1124	726	1099	467	684	502	536	2.11	2.67	2.21	3.06	1.83	2.16	2.17	2.02
ENSG00000137764	protein_coding	MAP2K5	0.230093	0.024042	0.294401	Yes	304	437	431	478	327	477	339	433	2.48	2.15	2.72	2.75	2.65	3.11	3.02	3.36
XLOC_012611	other	NA	0.522395	0.0240539	0.294487	Yes	190	52	34	100	237	71	35	129	1.24	0.2	0.17	0.46	1.54	0.37	0.25	0.8
ENSG00000280734	lncRNA	LINC01232	0.3355	0.0240807	0.294714	Yes	321	390	233	275	300	316	228	421	1.47	1.07	0.82	0.89	1.37	1.16	1.14	1.83
ENSG00000162630	protein_coding	B3GALT2	-0.704128	0.0241146	0.294927	Yes	10	12	12	321	13	14	4	8	0.09	0.06	0.08	1.96	0.11	0.1	0.04	0.07
ENSG00000231852	protein_coding	CYP21A2	0.526338	0.0241278	0.295007	Yes	168	280	127	119	128	191	208	385	2.16	2.16	1.26	1.08	1.63	1.95	2.91	4.7
ENSG00000121486	protein_coding	TRMT1L	0.222676	0.0241576	0.295242	Yes	783	1282	1095	1117	932	1169	838	1086	4.95	4.87	5.34	4.97	5.85	5.89	5.78	6.53
ENSG00000147202	protein_coding	DIAPH2	0.299083	0.0241734	0.295357	Yes	798	1262	1198	1083	1129	1363	818	1115	2.37	2.26	2.75	2.27	3.34	3.24	2.66	3.15
ENSG00000151690	protein_coding	MFSD6	-0.486398	0.0241864	0.295483	Yes	88	243	143	361	78	148	79	96	0.49	0.8	0.61	1.4	0.43	0.65	0.48	0.5
ENSG00000198901	protein_coding	PRC1	-0.6341	0.0243086	0.296414	Yes	201	273	88	40	93	78	34	42	1.36	1.11	0.46	0.19	0.62	0.42	0.25	0.27
ENSG00000100209	protein_coding	HSCB	0.341773	0.0243323	0.296542	Yes	314	302	342	287	284	334	359	353	7.94	4.59	6.67	5.11	7.13	6.74	9.91	8.48
ENSG00000153827	protein_coding	TRIP12	0.285804	0.0243507	0.296637	Yes	3048	5969	4881	4756	3862	5048	3903	5380	8.16	9.6	10.08	8.97	10.27	10.78	11.41	13.69
XLOC_013901	other	NA	-0.661951	0.024362	0.296711	Yes	370	1856	563	272	368	581	295	164	0.8	2.4	0.94	0.41	0.79	1	0.69	0.34
ENSG00000205659	protein_coding	LIN52	-0.278932	0.0243746	0.296776	Yes	250	506	408	421	238	260	273	249	2.54	3.09	3.2	3.02	2.4	2.11	3.03	2.41
ENSG00000146233	protein_coding	CYP39A1	0.291923	0.0243806	0.296809	Yes	2514	2480	2774	3318	2913	3163	2256	2901	29.23	17.33	24.88	27.18	33.64	29.34	28.63	32.07
ENSG00000106809	protein_coding	OGN	-0.692197	0.0243945	0.296921	Yes	11	38	14	446	11	25	12	12	0.1	0.21	0.1	2.87	0.1	0.18	0.12	0.1
ENSG00000229023	other	AC067945.3	0.48315	0.0243984	0.296921	Yes	23	48	27	27	28	56	37	28	1.06	1.33	0.96	0.87	1.28	2.05	1.86	1.22
ENSG00000176890	protein_coding	TYMS	-0.597116	0.0243988	0.296921	Yes	272	1235	260	178	178	253	209	115	4.65	12.69	3.43	2.14	3.02	3.45	3.9	1.87
XLOC_019204	other	NA	0.568894	0.0244011	0.296931	Yes	31	11	23	26	42	25	24	24	2.28	0.49	1.3	1.34	3.06	1.46	1.92	1.68
ENSG00000260549	other	MT1L	0.59576	0.0244704	0.297533	Yes	29	51	24	17	31	92	44	48	2.01	2.12	1.28	0.83	2.13	5.07	3.32	3.16
ENSG00000127616	protein_coding	SMARCA4	-0.305263	0.0244892	0.297605	Yes	825	1703	1134	1392	759	896	696	817	3.4	4.21	3.6	4.04	3.11	2.94	3.13	3.2
ENSG00000197858	protein_coding	GPAA1	-0.240499	0.0245229	0.297802	Yes	1961	2717	3041	2804	1591	2060	1789	1691	24.17	20.12	28.9	24.34	19.47	20.25	24.07	19.81
ENSG00000160949	protein_coding	TONSL	-0.477973	0.0245584	0.2981	Yes	173	339	238	250	161	139	126	114	1.08	1.27	1.14	1.09	0.99	0.69	0.85	0.67
ENSG00000145741	protein_coding	BTF3	0.238	0.0245651	0.2981	Yes	2558	3323	2999	3060	2370	3331	2832	3085	56.88	44.4	51.43	47.93	52.34	59.08	68.74	65.21
ENSG00000109046	protein_coding	WSB1	0.288763	0.0246734	0.298888	Yes	2942	5426	2647	3752	3201	5630	2551	3364	11.73	13	8.14	10.54	12.67	17.9	11.1	12.75
ENSG00000163220	protein_coding	S100A9	0.590934	0.0247419	0.299332	Yes	204	238	122	211	198	271	186	247	10.05	7.04	4.63	7.32	9.69	10.65	10	11.56
ENSG00000214269	other	LGMNP1	0.48925	0.0247487	0.299366	Yes	122	254	151	96	167	213	134	162	2.67	3.34	2.55	1.48	3.63	3.71	3.2	3.37
ENSG00000183549	protein_coding	ACSM5	0.285379	0.0247655	0.299473	Yes	11509	10835	12101	12420	10257	13054	9929	13905	89.04	50.37	72.21	67.69	78.82	80.56	83.85	102.27
ENSG00000196911	protein_coding	KPNA5	0.333314	0.0247836	0.299563	Yes	139	282	165	248	169	306	197	188	0.71	0.87	0.65	0.89	0.86	1.25	1.1	0.91
ENSG00000141456	protein_coding	PELP1	-0.211691	0.024801	0.299692	Yes	677	934	944	1127	626	639	604	654	3.54	2.93	3.8	4.15	3.25	2.66	3.44	3.25
ENSG00000169252	protein_coding	ADRB2	0.397469	0.0249348	0.300617	Yes	162	260	293	173	236	326	188	231	1.34	1.29	1.87	1.01	1.93	2.15	1.69	1.81
ENSG00000173145	protein_coding	NOC3L	0.232242	0.0249439	0.300645	Yes	352	611	425	573	398	603	394	458	2.9	3.02	2.7	3.32	3.25	3.96	3.54	3.58
ENSG00000173638	protein_coding	SLC19A1	-0.447684	0.0249838	0.300897	Yes	412	680	372	361	452	334	188	168	1.54	1.53	1.07	0.95	1.68	0.99	0.77	0.6
ENSG00000136156	protein_coding	ITM2B	0.226776	0.0250007	0.301072	Yes	10880	15743	12161	13630	11973	16120	9433	12799	30.5	26.52	26.29	26.92	33.34	36.05	28.87	34.11
ENSG00000140332	protein_coding	TLE3	-0.364213	0.0250086	0.301135	Yes	222	523	188	487	166	398	102	233	0.89	1.26	0.58	1.37	0.66	1.27	0.45	0.89
ENSG00000256235	protein_coding	SMIM3	-0.532229	0.0250178	0.301212	Yes	55	137	45	162	34	53	52	39	0.67	1	0.42	1.39	0.41	0.52	0.69	0.45
ENSG00000146828	protein_coding	SLC12A9	-0.280473	0.0250495	0.301386	Yes	660	940	686	1121	544	671	491	509	5.04	4.31	4.04	6.03	4.12	4.08	4.09	3.69
ENSG00000164674	protein_coding	SYTL3	0.465992	0.0250486	0.301386	Yes	97	240	61	98	87	212	87	153	0.95	1.41	0.46	0.68	0.85	1.66	0.93	1.43
XLOC_038310	other	NA	0.526578	0.0250789	0.301529	Yes	24	26	58	45	39	40	53	48	0.65	0.42	1.21	0.86	1.05	0.87	1.57	1.24
ENSG00000243777	other	RP11-864G5.1	0.348163	0.0250832	0.301529	Yes	49	60	77	69	56	70	78	73	1.86	1.37	2.26	1.85	2.12	2.12	3.24	2.64
ENSG00000130725	protein_coding	UBE2M	-0.330426	0.025118	0.301737	Yes	315	457	425	537	255	330	234	268	5.62	4.9	5.84	6.74	4.52	4.69	4.55	4.54
ENSG00000175866	protein_coding	BAIAP2	-0.280791	0.0251587	0.301958	Yes	1718	2235	2425	2293	1398	1368	1251	1689	9.06	7.08	9.87	8.52	7.32	5.76	7.2	8.47
ENSG00000141873	protein_coding	SLC39A3	-0.319104	0.0251578	0.301958	Yes	243	439	325	433	222	285	195	207	1.66	1.8	1.71	2.09	1.51	1.55	1.46	1.35
ENSG00000125257	protein_coding	ABCC4	-0.351052	0.0251686	0.302026	Yes	87	537	176	167	85	268	102	101	0.39	1.46	0.62	0.53	0.38	0.97	0.5	0.44
ENSG00000188827	protein_coding	SLX4	-0.303477	0.0252657	0.302758	Yes	225	446	303	444	217	293	177	207	0.88	1.04	0.91	1.22	0.84	0.91	0.75	0.77
ENSG00000113552	protein_coding	GNPDA1	-0.243737	0.0252744	0.302832	Yes	394	783	374	590	311	526	273	334	3.23	3.85	2.36	3.4	2.53	3.43	2.44	2.6
XLOC_006986	other	NA	0.636332	0.0252987	0.302986	Yes	3	17	17	15	10	17	15	14	0.39	1.33	1.7	1.37	1.29	1.76	2.12	1.73
ENSG00000178104	protein_coding	PDE4DIP	0.359761	0.0253278	0.303228	Yes	2581	3432	3179	2632	2524	2593	3030	4566	3.66	2.92	3.47	2.63	3.55	2.93	4.69	6.15
ENSG00000086544	protein_coding	ITPKC	-0.312623	0.0253783	0.303607	Yes	369	564	409	549	297	383	294	244	3.1	2.84	2.65	3.25	2.48	2.56	2.69	1.95
ENSG00000158773	protein_coding	USF1	0.248072	0.0254148	0.303914	Yes	1014	1359	946	1058	898	1298	886	1189	15.56	12.53	11.2	11.44	13.69	15.89	14.84	17.34
XLOC_018797	other	NA	-0.609375	0.0254624	0.304185	Yes	7	29	14	13	7	14	4	5	0.55	1.38	0.85	0.72	0.55	0.88	0.34	0.38
ENSG00000159214	protein_coding	CCDC24	-0.423911	0.0254692	0.304239	Yes	126	196	77	151	95	109	61	57	2.31	2.16	1.09	1.95	1.73	1.59	1.22	0.99
ENSG00000185608	protein_coding	MRPL40	0.276448	0.0255209	0.304618	Yes	711	878	900	848	725	962	778	887	14.57	10.81	14.22	12.24	14.75	15.72	17.4	17.28
ENSG00000139194	protein_coding	RBP5	0.362989	0.0255299	0.304628	Yes	4546	3563	4623	3337	4190	4897	3602	4801	105.37	49.62	82.64	54.49	96.46	90.54	91.14	105.79
ENSG00000136807	protein_coding	CDK9	-0.237673	0.0255424	0.304755	Yes	1274	2186	1807	1776	1217	1634	944	1032	13.2	13.61	14.44	12.97	12.53	13.51	10.68	10.17
ENSG00000063169	protein_coding	GLTSCR1	-0.354334	0.0255492	0.304777	Yes	237	337	377	441	192	233	216	207	1.1	0.94	1.34	1.44	0.88	0.86	1.09	0.91
ENSG00000155329	protein_coding	ZCCHC10	0.265769	0.0257444	0.3061	Yes	245	411	265	285	300	371	240	274	2.86	2.88	2.38	2.34	3.47	3.45	3.05	3.04
ENSG00000174307	protein_coding	PHLDA3	-0.528741	0.0258046	0.30651	Yes	29	177	85	171	26	128	51	47	0.39	1.44	0.89	1.63	0.35	1.38	0.76	0.61
ENSG00000273837	other	LLNLR-470E3.1	0.593407	0.0258886	0.307114	Yes	7	27	9	5	6	45	9	13	0.44	1.02	0.43	0.22	0.37	2.25	0.61	0.77
ENSG00000280403	protein_coding	FKSG62	0.722119	0.0260012	0.30779	Yes	3	0	11	44	8	0	6	46	0.23	0	0.64	2.35	0.6	0	0.5	3.31
ENSG00000120341	protein_coding	SEC16B	0.360948	0.0260242	0.30797	Yes	2590	6384	4474	4145	3162	7437	3298	4617	14.43	21.37	19.23	16.27	17.5	33.05	20.06	24.46
ENSG00000266876	other	RP11-1148O4.1	0.429895	0.0261467	0.308896	Yes	49	122	72	122	53	130	69	174	1.39	2.08	1.58	2.44	1.5	2.95	2.14	4.7
ENSG00000173065	protein_coding	FAM222B	-0.299507	0.0261597	0.30903	Yes	258	443	387	616	282	307	224	250	1.37	1.42	1.59	2.31	1.49	1.3	1.3	1.26
ENSG00000188486	protein_coding	H2AFX	-0.547822	0.0262148	0.309348	Yes	214	212	149	131	132	111	63	67	3.77	2.24	2.02	1.62	2.31	1.56	1.21	1.12
ENSG00000100342	protein_coding	APOL1	0.33279	0.0262893	0.309784	Yes	10775	16643	9983	8654	13018	13420	8201	12397	92.67	86.01	66.22	52.44	111.2	92.07	77	101.36
ENSG00000105357	protein_coding	MYH14	-0.262467	0.0263111	0.309943	Yes	2060	4149	3548	4155	2160	2784	1680	2558	8.32	10.07	11.05	11.82	8.67	8.97	7.41	9.82
ENSG00000182022	protein_coding	CHST15	-0.372181	0.026439	0.310859	Yes	734	1686	1277	686	580	973	710	360	3.18	4.39	4.27	2.1	2.5	3.37	3.36	1.48
ENSG00000100644	protein_coding	HIF1A	0.317551	0.0264395	0.310859	Yes	875	2064	1614	1720	1253	2019	1357	1577	5.84	8.28	8.31	8.09	8.31	10.75	9.89	10.01
ENSG00000126858	protein_coding	RHOT1	0.248705	0.0264467	0.310924	Yes	626	891	752	777	672	910	576	819	3.44	2.94	3.18	3	3.66	3.98	3.45	4.27
ENSG00000229927	other	RHEBP1	0.524059	0.0266244	0.312241	Yes	24	18	33	31	24	42	29	53	1.96	0.88	2.08	1.78	1.95	2.74	2.58	4.11
ENSG00000165672	protein_coding	PRDX3	0.249998	0.0267477	0.313138	Yes	6980	11313	9914	8002	7403	11627	7277	9104	124.67	121.41	136.57	100.69	131.33	165.65	141.88	154.58
ENSG00000256162	protein_coding	SMLR1	0.331068	0.0267552	0.313177	Yes	1944	1801	1752	2345	2111	2168	1553	2514	21.99	12.24	15.29	18.69	23.72	19.56	19.18	27.04
ENSG00000167657	protein_coding	DAPK3	-0.338499	0.0267617	0.313205	Yes	318	460	390	514	226	316	267	247	3.15	2.74	2.98	3.58	2.22	2.49	2.88	2.32
ENSG00000170955	protein_coding	PRKCDBP	-0.586865	0.0268138	0.313563	Yes	37	93	28	134	24	41	28	38	0.83	1.25	0.48	2.11	0.53	0.73	0.68	0.81
ENSG00000148343	protein_coding	FAM73B	-0.240481	0.0268405	0.313742	Yes	796	1076	928	1084	761	696	546	641	6.24	5.07	5.61	5.98	5.92	4.35	4.67	4.77
ENSG00000059804	protein_coding	SLC2A3	-0.430829	0.0268998	0.314038	Yes	114	287	99	210	92	173	54	85	0.83	1.25	0.55	1.07	0.66	1	0.43	0.59
ENSG00000114790	protein_coding	ARHGEF26	-0.477064	0.0268991	0.314038	Yes	2468	4932	3083	3578	1994	1816	1618	1735	12.94	15.54	12.47	13.22	10.39	7.6	9.26	8.65
ENSG00000196268	protein_coding	ZNF493	-0.219302	0.0269155	0.314172	Yes	381	546	413	574	296	380	250	401	1.18	1.01	0.98	1.25	0.91	0.94	0.84	1.18
ENSG00000132906	protein_coding	CASP9	-0.255286	0.0270115	0.31482	Yes	358	668	526	534	283	470	302	344	1.99	2.23	2.26	2.09	1.56	2.08	1.83	1.82
ENSG00000241058	protein_coding	NSUN6	0.323877	0.0271341	0.315664	Yes	1231	955	2262	1582	1081	1404	2247	1445	15.34	7.15	21.74	13.89	13.38	13.96	30.57	17.12
ENSG00000075239	protein_coding	ACAT1	0.309843	0.0271333	0.315664	Yes	10058	18520	16161	13255	11010	21531	12466	14906	99.07	109.61	122.77	91.98	107.71	169.17	134.04	139.58
XLOC_027607	other	NA	0.655205	0.027132	0.315664	Yes	7	7	8	8	8	16	6	15	0.6	0.36	0.52	0.48	0.68	1.09	0.56	1.21
ENSG00000144746	protein_coding	ARL6IP5	0.270277	0.027133	0.315664	Yes	1602	2821	2139	2340	1763	2606	1830	2641	21.67	22.93	22.31	22.3	23.68	28.12	27.02	33.96
ENSG00000223638	protein_coding	RFPL4A	-0.562481	0.0271411	0.315693	Yes	65	35	44	41	22	20	34	15	1.78	0.58	0.93	0.79	0.6	0.44	1.02	0.39
ENSG00000180263	protein_coding	FGD6	0.358157	0.027243	0.316422	Yes	200	499	313	354	333	579	244	324	0.59	0.88	0.71	0.73	0.97	1.36	0.78	0.91
ENSG00000142347	protein_coding	MYO1F	-0.404581	0.0273292	0.317029	Yes	791	1917	565	729	496	1060	340	417	5.18	7.54	2.85	3.36	3.23	5.54	2.43	2.6
ENSG00000109610	protein_coding	SOD3	-0.617302	0.0273305	0.317029	Yes	51	118	61	491	43	76	49	54	0.89	1.24	0.82	6.05	0.75	1.06	0.94	0.9
XLOC_026962	other	NA	0.600342	0.0273904	0.317528	Yes	5	21	14	13	23	10	17	17	0.39	0.98	0.84	0.71	1.77	0.62	1.44	1.25
XLOC_033092	other	NA	0.579363	0.0274171	0.317771	Yes	40	43	60	31	33	31	68	121	0.49	0.31	0.56	0.27	0.4	0.3	0.9	1.4
ENSG00000004777	protein_coding	ARHGAP33	-0.377264	0.0274171	0.317771	Yes	297	339	242	316	174	204	160	177	1.92	1.32	1.21	1.44	1.12	1.05	1.13	1.09
ENSG00000137124	protein_coding	ALDH1B1	-0.371936	0.0274321	0.317864	Yes	6386	16716	5977	12080	5304	9017	3956	6189	59.19	93.09	42.73	78.88	48.83	66.66	40.02	54.53
XLOC_000947	lncRNA	NA	0.656472	0.027653	0.3194	Yes	4	1	13	31	8	6	14	44	0.1	0.02	0.25	0.55	0.2	0.12	0.39	1.06
ENSG00000172057	protein_coding	ORMDL3	0.251435	0.0276806	0.319609	Yes	7677	10111	10414	9424	8801	10474	7579	9750	58.22	46.07	60.91	50.35	66.29	63.36	62.74	70.3
ENSG00000135074	protein_coding	ADAM19	0.478528	0.0276847	0.319623	Yes	191	435	385	409	257	555	222	871	0.77	1.05	1.2	1.16	1.03	1.79	0.98	3.34
ENSG00000211662	protein_coding	IGLV3-21	-0.597655	0.027711	0.319828	Yes	139	207	70	76	130	78	44	28	6.56	5.87	2.55	2.53	6.09	2.94	2.27	1.26
ENSG00000130940	protein_coding	CASZ1	-0.450924	0.0277306	0.319941	Yes	156	327	253	519	167	178	155	118	0.51	0.64	0.63	1.19	0.54	0.46	0.55	0.36
ENSG00000251400	other	ALDH7A1P1	0.281349	0.0277731	0.320185	Yes	2567	3202	3356	2275	2797	3569	2396	2733	47.58	35.66	47.98	29.71	51.5	52.77	48.48	48.16
ENSG00000149218	protein_coding	ENDOD1	0.371858	0.0278049	0.320437	Yes	207	563	288	773	319	699	297	477	1.26	2.05	1.35	3.3	1.92	3.38	1.97	2.75
XLOC_001281	other	NA	0.699336	0.0278506	0.320815	Yes	5	2	5	10	10	17	4	7	0.38	0.09	0.29	0.53	0.75	1.02	0.33	0.5
ENSG00000151117	protein_coding	TMEM86A	-0.421704	0.0279589	0.321422	Yes	177	388	204	202	152	188	101	111	1.4	1.84	1.24	1.12	1.19	1.19	0.87	0.83
XLOC_015976	other	NA	0.467167	0.0280339	0.321972	Yes	234	410	223	391	378	418	335	384	0.67	0.7	0.49	0.79	1.07	0.95	1.04	1.04
ENSG00000225558	other	UBE2D3P2	0.38699	0.0280585	0.322139	Yes	40	68	50	53	50	75	48	55	2.55	2.61	2.46	2.38	3.17	3.82	3.35	3.34
ENSG00000082068	protein_coding	WDR70	0.215625	0.0280625	0.322153	Yes	308	445	325	387	290	437	303	358	2.71	2.35	2.2	2.4	2.53	3.06	2.91	2.99
ENSG00000134061	protein_coding	CD180	-0.583701	0.0280883	0.322317	Yes	108	414	112	118	79	144	31	64	0.57	1.31	0.46	0.44	0.41	0.61	0.18	0.32
ENSG00000122557	protein_coding	HERPUD2	0.226874	0.0280968	0.322382	Yes	686	1013	915	955	785	1050	714	842	6.07	5.39	6.25	5.96	6.9	7.42	6.9	7.09
ENSG00000268902	other	CSAG2	0.776294	0.0281814	0.323018	Yes	0	0	0	32	0	0	0	90	0	0	0	0.78	0	0	0	2.95
ENSG00000177189	protein_coding	RPS6KA3	0.193658	0.0281805	0.323018	Yes	2564	4684	3604	4634	3020	4273	3068	3823	8.98	9.86	9.73	11.43	10.5	11.94	11.73	12.73
ENSG00000280047	other	CTC-463A16.1	0.385751	0.0282227	0.323266	Yes	71	88	67	86	79	73	70	112	0.77	0.57	0.56	0.66	0.85	0.63	0.83	1.15
XLOC_033224	other	NA	-0.594953	0.0282495	0.323411	Yes	22	26	24	27	12	17	8	9	1.62	1.15	1.37	1.4	0.88	1	0.64	0.63
ENSG00000113721	protein_coding	PDGFRB	-0.326073	0.0282971	0.323757	Yes	789	1094	1542	1418	780	858	984	517	3.9	3.25	5.87	4.93	3.83	3.38	5.3	2.43
ENSG00000223669	lncRNA	RP11-93B14.4	0.719924	0.0283798	0.324258	Yes	11	3	13	7	6	16	5	30	0.42	0.07	0.39	0.19	0.23	0.49	0.21	1.1
ENSG00000185215	protein_coding	TNFAIP2	-0.353925	0.0283827	0.324258	Yes	4791	7773	3136	6867	3286	4073	2527	4203	28.26	27.55	14.27	28.54	19.25	19.17	16.27	23.57
ENSG00000129993	protein_coding	CBFA2T3	-0.418207	0.0284528	0.324787	Yes	205	236	261	254	152	202	111	118	1.15	0.8	1.13	1	0.85	0.9	0.68	0.63
ENSG00000170873	protein_coding	MTSS1	0.271012	0.0284934	0.324996	Yes	4792	6603	7955	7481	6345	7349	5228	7386	25.05	20.74	32.07	27.55	32.94	30.64	29.83	36.7
ENSG00000182481	protein_coding	KPNA2	-0.459718	0.0285596	0.325444	Yes	376	492	198	195	220	232	120	112	3.69	2.9	1.5	1.35	2.15	1.82	1.29	1.05
ENSG00000121897	protein_coding	LIAS	0.2696	0.0285872	0.325621	Yes	391	476	492	439	416	511	340	526	6.26	4.58	6.08	4.95	6.61	6.53	5.94	8.01
ENSG00000198417	protein_coding	MT1F	0.728353	0.0285972	0.325653	Yes	3138	402	366	212	3773	2356	631	553	121.49	9.35	10.93	5.78	145.08	72.76	26.67	20.35
ENSG00000181852	protein_coding	RNF41	-0.204242	0.0286035	0.325654	Yes	463	812	701	770	462	584	437	417	2.24	2.36	2.62	2.63	2.22	2.26	2.31	1.92
ENSG00000143178	protein_coding	TBX19	0.403457	0.0286331	0.325801	Yes	78	107	95	97	95	132	57	147	0.76	0.63	0.71	0.66	0.92	1.02	0.61	1.36
ENSG00000130988	protein_coding	RGN	0.275536	0.0286515	0.325941	Yes	8790	9979	12382	9390	8483	11041	9918	11124	110.67	75.49	120.24	83.29	106.08	110.88	136.31	133.15
ENSG00000118263	protein_coding	KLF7	-0.347388	0.0286585	0.325946	Yes	444	465	672	660	294	261	421	435	1.4	0.88	1.63	1.46	0.92	0.65	1.44	1.3
ENSG00000140876	protein_coding	NUDT7	0.282889	0.0286794	0.326044	Yes	892	1085	953	1107	920	1266	813	1093	15.95	11.66	13.14	13.95	16.34	18.06	15.87	18.58
ENSG00000088247	protein_coding	KHSRP	-0.249457	0.0286898	0.326118	Yes	1799	2910	2925	3293	1837	2173	1604	1629	13.29	12.92	16.67	17.14	13.48	12.81	12.94	11.44
ENSG00000179833	protein_coding	SERTAD2	0.282494	0.0287186	0.326358	Yes	954	1335	1580	1279	1268	1407	1014	1369	4.89	4.11	6.24	4.61	6.45	5.75	5.67	6.66
ENSG00000212066	other	AL645941.1	-0.714813	0.0287745	0.326747	Yes	10	24	3	5	1	9	3	3	2.99	4.31	0.69	1.05	0.3	2.15	0.98	0.85
ENSG00000160862	protein_coding	AZGP1	0.269465	0.0287851	0.326817	Yes	45668	39226	60000	42800	44055	45917	46071	48153	596.66	307.93	604.61	393.95	571.68	478.53	657.07	598.09
ENSG00000070882	protein_coding	OSBPL3	-0.440735	0.0288599	0.327344	Yes	197	448	140	245	158	255	85	109	0.78	1.07	0.43	0.69	0.63	0.81	0.37	0.41
ENSG00000112983	protein_coding	BRD8	-0.213121	0.028888	0.327458	Yes	1327	2030	1691	1911	1255	1380	1071	1075	7.24	6.66	7.12	7.35	6.81	6.01	6.38	5.58
ENSG00000104228	protein_coding	TRIM35	-0.388972	0.0288859	0.327458	Yes	649	927	797	942	472	532	615	347	4.36	3.74	4.13	4.46	3.15	2.85	4.51	2.22
ENSG00000111846	protein_coding	GCNT2	0.34228	0.0289006	0.327525	Yes	507	1051	1079	933	875	872	767	1038	1.89	2.35	3.09	2.44	3.23	2.59	3.11	3.67
ENSG00000182636	protein_coding	NDN	-0.440254	0.0289146	0.327578	Yes	73	145	125	202	63	92	60	84	1.07	1.28	1.42	2.09	0.92	1.08	0.96	1.18
ENSG00000197859	protein_coding	ADAMTSL2	-0.468659	0.0289826	0.328073	Yes	574	1327	1232	1696	516	920	650	579	3.49	4.84	5.77	7.26	3.11	4.46	4.31	3.34
ENSG00000109906	protein_coding	ZBTB16	-0.673034	0.0290124	0.328208	Yes	951	1007	1176	1288	269	157	356	314	9.55	6.08	9.11	9.11	2.68	1.26	3.9	3
ENSG00000142657	protein_coding	PGD	-0.376115	0.0290254	0.328337	Yes	1405	3794	1855	6365	1137	2054	1527	2478	18.35	29.77	18.68	58.56	14.75	21.4	21.77	30.76
XLOC_017052	lncRNA	NA	0.503031	0.0290489	0.328521	Yes	41	20	45	35	44	26	45	64	1.48	0.44	1.26	0.89	1.58	0.75	1.78	2.2
ENSG00000106927	protein_coding	AMBP	0.237525	0.0290751	0.328642	Yes	213360	217418	263013	221095	207327	247217	200843	230751	4228.03	2588.71	4019.85	3086.62	4080.6	3907.72	4344.59	4347.09
ENSG00000169951	protein_coding	ZNF764	-0.259788	0.0290836	0.328645	Yes	286	400	343	322	274	254	186	198	2.73	2.3	2.53	2.17	2.6	1.94	1.94	1.8
ENSG00000276409	protein_coding	CCL14	0.390075	0.0290799	0.328645	Yes	1735	2237	1826	2226	1825	2763	1722	2397	15.08	11.68	12.24	13.63	15.76	19.16	16.34	19.81
ENSG00000275327	lncRNA	RP11-234G16.4	0.705237	0.0291078	0.328743	Yes	7	6	4	7	7	11	2	21	0.69	0.35	0.3	0.48	0.68	0.86	0.21	1.96
ENSG00000033867	protein_coding	SLC4A7	-0.412171	0.0291128	0.328743	Yes	289	445	260	433	223	252	175	164	0.99	0.91	0.68	1.04	0.76	0.69	0.65	0.53
ENSG00000154856	protein_coding	APCDD1	-0.644568	0.0291152	0.328743	Yes	47	157	44	686	35	68	53	61	0.23	0.46	0.17	2.37	0.17	0.27	0.28	0.28
ENSG00000259071	lncRNA	RP11-247L20.4	0.555186	0.0291193	0.328763	Yes	13	23	10	36	19	27	17	31	0.83	0.88	0.49	1.62	1.2	1.37	1.18	1.88
ENSG00000145990	protein_coding	GFOD1	-0.289629	0.029134	0.328864	Yes	812	1355	1354	1520	752	728	790	913	2.17	2.18	2.79	2.86	2	1.55	2.31	2.32
XLOC_042939	other	NA	0.587764	0.0291656	0.328916	Yes	42	6	11	15	53	17	4	27	0.82	0.07	0.16	0.21	1.02	0.26	0.08	0.5
ENSG00000175221	protein_coding	MED16	-0.219521	0.0291908	0.329052	Yes	909	1299	1649	1681	836	961	1009	921	6.55	5.62	9.16	8.53	5.98	5.52	7.93	6.31
ENSG00000260257	lncRNA	RP5-1085F17.3	-0.524249	0.0292134	0.329227	Yes	130	154	97	128	84	72	65	54	1.73	1.23	1	1.2	1.11	0.77	0.95	0.68
ENSG00000104998	protein_coding	IL27RA	-0.477651	0.0292311	0.329311	Yes	141	300	108	150	93	138	54	99	1.35	1.73	0.8	1.01	0.89	1.06	0.57	0.9
ENSG00000110060	protein_coding	PUS3	0.345776	0.0292523	0.329399	Yes	321	560	545	582	408	757	380	598	4.54	4.76	5.94	5.8	5.73	8.54	5.86	8.04
ENSG00000119927	protein_coding	GPAM	0.371625	0.0292672	0.329533	Yes	13223	9031	13518	14065	13007	16077	9626	18948	39.47	16.2	31.12	29.58	38.56	38.28	31.37	53.77
ENSG00000240616	other	RPS6P25	-0.373279	0.029273	0.329533	Yes	175	153	237	221	157	107	91	118	6.65	3.49	6.94	5.91	5.92	3.24	3.77	4.26
ENSG00000175309	protein_coding	PHYKPL	0.209956	0.029274	0.329533	Yes	1441	2347	2175	2176	1470	2024	1797	2377	15.37	15.04	17.89	16.35	15.57	17.22	20.92	24.1
ENSG00000153487	protein_coding	ING1	-0.196103	0.0292759	0.329533	Yes	531	730	815	857	526	537	427	556	2.36	1.95	2.8	2.69	2.32	1.91	2.07	2.35
ENSG00000223768	lncRNA	LINC00205	-0.46169	0.0292797	0.329559	Yes	73	96	95	114	54	52	37	65	1.49	1.18	1.5	1.64	1.1	0.85	0.83	1.26
ENSG00000176454	protein_coding	LPCAT4	-0.45961	0.0292873	0.329563	Yes	134	247	100	343	131	144	55	92	1.68	1.86	0.97	3.04	1.63	1.44	0.75	1.1
ENSG00000149480	protein_coding	MTA2	-0.215572	0.029306	0.329664	Yes	1149	1788	1382	1620	993	1333	844	960	9.57	8.95	8.88	9.51	8.22	8.86	7.68	7.6
ENSG00000165195	protein_coding	PIGA	-0.299069	0.0293161	0.329738	Yes	275	410	360	385	270	254	187	220	2.16	1.93	2.18	2.13	2.1	1.59	1.6	1.64
ENSG00000154803	protein_coding	FLCN	-0.278802	0.029324	0.329811	Yes	1578	2227	2951	1913	1633	1513	1538	978	10.79	9.15	15.57	9.22	11.1	8.26	11.48	6.36
XLOC_049380	other	NA	-0.579516	0.0293347	0.329905	Yes	25	25	39	22	17	10	21	8	1.12	0.67	1.34	0.69	0.75	0.36	1.02	0.34
ENSG00000169955	protein_coding	ZNF747	-0.238927	0.029402	0.33044	Yes	611	733	870	775	524	546	498	455	4.41	3.18	4.84	3.94	3.76	3.14	3.92	3.12
[truncated: 43,057 more rows]

## Sheet: 16h
GeneID	GeneType	GeneName	log2FoldChange	pvalue	FDR	PassingExpressionThreshold	NbUniqueReads.B199	NbUniqueReads.A991	NbUniqueReads.C552	NbUniqueReads.B217	NbUniqueReads.A991_2	NbUniqueReads.C591	RPKM.B199	RPKM.A991	RPKM.C552	RPKM.B217	RPKM.A991_2	RPKM.C591
ENSG00000183486	protein_coding	MX2	3.9484	1.64264e-54	3.70053e-49	Yes	256	56	131	4391	3020	3541	1.35	0.48	0.58	21	22.31	11.97
ENSG00000138642	protein_coding	HERC6	3.05184	4.05877e-34	1.01596e-29	Yes	981	977	669	9341	7420	12612	5.11	8.36	2.93	44.15	54.16	42.13
ENSG00000100226	protein_coding	GTPBP1	1.54656	1.70306e-33	3.83666e-29	Yes	1232	536	1424	3348	1859	5124	4.13	2.95	4.01	10.18	8.73	11.01
ENSG00000137959	protein_coding	IFI44L	3.47437	1.79548e-32	3.37072e-28	Yes	1674	2950	388	22452	22781	18731	5.54	16.02	1.08	67.35	105.55	39.71
ENSG00000108700	protein_coding	CCL8	3.53429	1.94602e-32	3.3723e-28	Yes	19	3	9	366	168	437	0.31	0.08	0.12	5.4	3.83	4.56
ENSG00000130589	protein_coding	HELZ2	2.67955	4.67749e-32	6.58591e-28	Yes	1927	978	2107	11005	8402	23279	4.11	3.42	3.77	21.28	25.09	31.82
ENSG00000185885	protein_coding	IFITM1	2.76758	5.82084e-31	6.90167e-27	Yes	1746	3395	1687	15870	14544	22288	51.94	165.84	42.15	428.17	606.07	425
ENSG00000134321	protein_coding	RSAD2	3.45551	6.82395e-30	6.40542e-26	Yes	1321	1843	327	15910	20684	21180	7.26	16.62	1.51	79.26	159.15	74.57
ENSG00000107201	protein_coding	DDX58	2.59324	3.1726e-29	2.74894e-25	Yes	1228	1129	1214	7832	9216	9962	5.79	8.74	4.81	33.49	60.88	30.11
ENSG00000068079	protein_coding	IFI35	2.42339	7.49251e-28	5.62638e-24	Yes	1334	1204	941	8486	5053	10916	21.96	32.54	13.01	126.68	116.51	115.18
ENSG00000172183	protein_coding	ISG20	2.78656	8.87648e-28	6.45062e-24	Yes	378	226	176	2887	1865	5389	3.61	3.55	1.41	25.02	24.97	33.01
ENSG00000134326	protein_coding	CMPK2	3.20502	7.41118e-27	4.77026e-23	Yes	1048	965	376	8959	9495	15799	5.49	8.31	1.66	42.59	69.72	53.08
ENSG00000205413	protein_coding	SAMD9	2.72606	1.01225e-26	6.33441e-23	Yes	930	566	561	5061	8313	4391	2.78	2.78	1.41	13.74	34.87	8.43
ENSG00000119922	protein_coding	IFIT2	2.90879	1.24137e-26	7.55824e-23	Yes	3180	2103	1818	17151	29334	30643	18.71	20.32	8.98	91.51	241.75	115.56
ENSG00000177409	protein_coding	SAMD9L	2.47011	1.56656e-26	9.0491e-23	Yes	1054	374	765	6201	5231	3826	3.03	1.77	1.85	16.18	21.08	7.06
ENSG00000213492	other	NT5C3AP1	2.40354	1.56774e-25	8.21348e-22	Yes	131	89	93	536	654	865	1.62	1.8	0.96	6	11.31	6.84
ENSG00000137198	protein_coding	GMPR	1.98365	2.74698e-25	1.40645e-21	Yes	244	98	144	852	443	1086	3.31	2.18	1.64	10.47	8.41	9.43
ENSG00000168961	protein_coding	LGALS9	2.28379	4.64899e-25	2.32739e-21	Yes	604	144	343	3127	1344	2262	3.98	1.56	1.9	18.69	12.41	9.56
ENSG00000110446	protein_coding	SLC15A3	2.26961	1.23892e-24	5.81467e-21	Yes	884	657	585	4550	2867	6698	8.09	9.88	4.5	37.78	36.77	39.31
ENSG00000119917	protein_coding	IFIT3	2.75081	1.44717e-24	6.65342e-21	Yes	4553	2505	2068	21368	27079	30680	35.4	31.98	13.5	150.68	294.93	152.9
ENSG00000260822	other	GS1-358P8.4	-1.4222	4.52076e-24	1.92158e-20	Yes	1049	444	661	286	197	286	4.35	3.02	2.3	1.08	1.14	0.76
ENSG00000111331	protein_coding	OAS3	2.99398	7.06882e-24	2.94901e-20	Yes	5230	1705	2494	43949	19338	72889	13.67	7.32	5.47	104.16	70.79	122.09
ENSG00000137200	protein_coding	CMTR1	1.40138	1.41284e-23	5.58396e-20	Yes	2240	1006	2508	5061	3384	8201	10.52	7.76	9.89	21.55	22.26	24.69
ENSG00000187116	protein_coding	LILRA5	2.62933	1.33588e-22	4.36154e-19	Yes	73	18	28	527	488	276	1.1	0.45	0.35	7.2	10.29	2.66
ENSG00000111335	protein_coding	OAS2	2.88071	1.37244e-22	4.4169e-19	Yes	6263	4553	2443	42425	36536	62728	20.59	24.58	6.75	126.51	168.27	132.2
ENSG00000138646	protein_coding	HERC5	2.41168	1.80384e-22	5.7235e-19	Yes	853	1908	1153	6513	8654	12188	4.87	17.89	5.53	33.74	69.24	44.62
ENSG00000128383	protein_coding	APOBEC3A	2.98276	4.11371e-22	1.23565e-18	Yes	6	0	14	153	213	231	0.08	0	0.16	1.84	3.97	1.97
ENSG00000115267	protein_coding	IFIH1	2.24195	4.73053e-22	1.38402e-18	Yes	2010	1598	1480	8244	8870	11655	9.79	12.78	6.06	36.43	60.54	36.4
ENSG00000110057	protein_coding	UNC93B1	1.72983	6.52215e-22	1.85989e-18	Yes	416	340	758	1771	1090	3145	3.43	4.6	5.24	13.23	12.58	16.61
ENSG00000184979	protein_coding	USP18	2.38355	1.1223e-21	3.08332e-18	Yes	795	181	336	2190	1988	3332	7.66	2.87	2.72	19.15	26.85	20.59
ENSG00000122643	protein_coding	NT5C3A	2.2711	1.54805e-21	4.15172e-18	Yes	477	473	312	2303	2288	3108	4.12	6.72	2.27	18.06	27.71	17.23
ENSG00000213500	other	LAP3P2	1.86089	2.55357e-21	6.68916e-18	Yes	1004	576	1162	3081	3164	5669	14.17	13.35	13.78	39.45	62.57	51.3
ENSG00000157601	protein_coding	MX1	2.88451	2.78306e-21	7.12465e-18	Yes	9763	4206	2758	59235	33981	83590	48.14	34.05	11.42	264.89	234.7	264.19
ENSG00000188313	protein_coding	PLSCR1	2.14497	2.90427e-21	7.35139e-18	Yes	1393	1265	964	5959	6076	7545	12.54	18.7	7.29	48.65	76.63	43.54
ENSG00000223960	lncRNA	AC009948.5	1.77742	3.06904e-21	7.68214e-18	Yes	99	67	87	423	248	334	0.51	0.56	0.37	1.97	1.78	1.1
ENSG00000002549	protein_coding	LAP3	1.70759	3.58154e-21	8.84837e-18	Yes	7192	6942	7545	23724	23661	35605	66.71	105.73	58.77	199.57	307.43	211.69
ENSG00000225964	lncRNA	NRIR	2.72635	3.6135e-21	8.84837e-18	Yes	32	32	17	264	140	431	0.68	1.11	0.3	5.05	4.14	5.83
ENSG00000187608	protein_coding	ISG15	2.94532	6.7686e-21	1.62216e-17	Yes	2643	12516	1248	49192	30771	67088	57.59	447.83	22.84	972.14	939.25	937.05
ENSG00000117226	protein_coding	GBP3	1.59706	1.58264e-20	3.71394e-17	Yes	1168	808	1664	3058	2727	8048	7.56	8.59	9.05	17.96	24.74	33.4
ENSG00000155363	protein_coding	MOV10	1.21321	1.57539e-20	3.71394e-17	Yes	3261	1345	3994	7137	3773	10665	14.95	10.13	15.38	29.68	24.24	31.35
ENSG00000089127	protein_coding	OAS1	2.43751	2.09347e-20	4.86203e-17	Yes	5832	5121	3274	25986	21356	36222	24.9	35.9	11.74	100.61	127.72	99.12
ENSG00000116183	protein_coding	PAPPA2	2.45492	4.59634e-20	1.03546e-16	Yes	7	61	26	69	789	110	0.01	0.2	0.04	0.12	2.17	0.14
ENSG00000185745	protein_coding	IFIT1	2.6426	7.83056e-20	1.68007e-16	Yes	5921	10875	3245	35669	44179	50083	26.35	79.46	12.13	143.94	275.37	142.85
ENSG00000182600	protein_coding	C2orf82	-2.02469	7.99879e-20	1.68408e-16	Yes	436	120	808	47	46	139	11.9	5.38	18.52	1.16	1.76	2.43
ENSG00000043143	protein_coding	JADE2	1.39605	9.02941e-20	1.86619e-16	Yes	584	262	938	1563	1059	2402	1.63	1.2	2.2	3.97	4.15	4.31
ENSG00000132274	protein_coding	TRIM22	2.08106	2.06516e-19	4.18045e-16	Yes	3322	2984	3136	14998	13464	24763	16.74	24.69	13.27	68.53	95.03	79.97
ENSG00000078081	protein_coding	LAMP3	2.75779	2.10563e-19	4.19785e-16	Yes	232	340	61	3966	2681	4082	1.26	3.02	0.28	19.48	20.33	14.17
ENSG00000167964	protein_coding	RAB26	-2.0788	2.47796e-19	4.85421e-16	Yes	2192	594	3172	366	112	542	24.24	10.79	29.46	3.67	1.74	3.84
ENSG00000059378	protein_coding	PARP12	1.90019	2.6248e-19	5.09754e-16	Yes	1883	1188	1461	7143	3897	9714	9.34	9.68	6.09	32.15	27.09	30.9
ENSG00000181381	protein_coding	DDX60L	2.19539	2.79226e-19	5.3625e-16	Yes	1306	1123	1592	6951	5467	10663	3.6	5.08	3.69	17.38	21.11	18.84
ENSG00000129988	protein_coding	LBP	1.77542	2.95539e-19	5.54825e-16	Yes	15194	9165	15375	60848	40830	63706	159.04	157.53	135.16	577.64	598.67	427.44
ENSG00000196684	protein_coding	HSH2D	1.86025	3.145e-19	5.85542e-16	Yes	181	44	178	899	264	589	1.72	0.69	1.42	7.73	3.51	3.58
XLOC_028688	other	NA	2.6211	3.46463e-19	6.39765e-16	Yes	16	11	2	83	111	67	0.17	0.19	0.02	0.79	1.64	0.45
ENSG00000138035	protein_coding	PNPT1	2.06079	3.7056e-19	6.78698e-16	Yes	970	610	727	3594	3244	5316	4.51	4.66	2.84	15.17	21.15	15.86
ENSG00000010030	protein_coding	ETV7	2.38904	1.18774e-18	2.07421e-15	Yes	228	143	107	1344	971	1839	1.97	2.03	0.78	10.54	11.76	10.19
ENSG00000141574	protein_coding	SECTM1	2.20364	1.36946e-18	2.37317e-15	Yes	334	55	213	1503	851	1433	2.32	0.63	1.24	9.45	8.26	6.37
ENSG00000124201	protein_coding	ZNFX1	2.15552	1.38076e-18	2.37448e-15	Yes	3940	1051	2804	12531	11236	19333	8.82	3.86	5.27	25.43	35.22	27.73
ENSG00000121380	protein_coding	BCL2L14	2.05521	2.66969e-18	4.42227e-15	Yes	18	24	10	159	127	123	0.12	0.26	0.06	0.96	1.18	0.52
ENSG00000185507	protein_coding	IRF7	2.04035	3.01771e-18	4.89086e-15	Yes	1050	1044	1193	5684	2512	9327	10.07	16.44	9.61	49.45	33.75	57.35
ENSG00000196517	protein_coding	SLC6A9	2.242	3.77129e-18	6.0255e-15	Yes	31	19	32	153	142	606	0.14	0.15	0.13	0.65	0.93	1.81
ENSG00000137965	protein_coding	IFI44	2.25471	4.29199e-18	6.76154e-15	Yes	2943	5163	1801	15041	12739	22408	35	100.82	17.99	162.23	212.22	170.82
ENSG00000133106	protein_coding	EPSTI1	2.23147	4.94651e-18	7.63253e-15	Yes	1783	1600	820	7078	6501	9186	11.05	16.28	4.27	39.78	56.44	36.49
ENSG00000229241	other	PNPT1P1	2.05268	5.02549e-18	7.70165e-15	Yes	65	37	63	213	266	371	0.58	0.54	0.47	1.71	3.3	2.11
ENSG00000137628	protein_coding	DDX60	2.15519	6.09863e-18	9.2831e-15	Yes	3047	2812	2265	16653	12614	16022	10.13	15.36	6.33	50.23	58.76	34.16
ENSG00000156587	protein_coding	UBE2L6	1.90029	7.28346e-18	1.10122e-14	Yes	5156	5009	3603	21269	14923	27100	50.09	79.9	29.4	187.38	203.07	168.75
ENSG00000140464	protein_coding	PML	1.614	8.79277e-18	1.32056e-14	Yes	1128	412	1349	3042	1792	5207	2.66	1.59	2.67	6.49	5.91	7.86
ENSG00000183723	protein_coding	CMTM4	-1.52582	1.64084e-17	2.38483e-14	Yes	265	210	476	112	76	118	1.43	1.86	2.16	0.55	0.58	0.41
ENSG00000176087	protein_coding	SLC35A4	0.855872	1.72993e-17	2.4982e-14	Yes	2115	998	2221	3490	2037	4840	10.79	8.36	9.52	16.15	14.56	15.83
ENSG00000135114	protein_coding	OASL	2.25618	1.87644e-17	2.69252e-14	Yes	1620	2709	1761	10501	11892	19976	9.45	25.96	8.63	55.58	97.22	74.73
ENSG00000270605	lncRNA	RP5-1092A3.4	-1.54097	2.94984e-17	4.20596e-14	Yes	426	141	764	154	34	276	4.5	2.44	6.77	1.47	0.5	1.87
ENSG00000188257	protein_coding	PLA2G2A	2.3096	4.70141e-17	6.61959e-14	Yes	411	2181	5375	1815	12836	47399	8.2	71.44	90.05	32.84	358.68	606.07
ENSG00000196116	protein_coding	TDRD7	1.76811	6.19959e-17	8.56836e-14	Yes	759	630	814	2189	2801	4110	4.06	5.54	3.66	10.63	21.01	14.1
ENSG00000124256	protein_coding	ZBP1	2.06766	6.41498e-17	8.81199e-14	Yes	85	22	61	471	208	363	0.62	0.26	0.37	3.12	2.13	1.7
ENSG00000108771	protein_coding	DHX58	1.38931	7.23094e-17	9.83829e-14	Yes	2000	962	1784	4077	3062	6125	14.17	11.19	10.61	26.19	30.38	27.81
ENSG00000116863	protein_coding	ADPRHL2	1.28745	8.77187e-17	1.17627e-13	Yes	546	361	466	1243	810	1871	6.72	7.29	4.82	13.87	13.96	14.76
ENSG00000143171	protein_coding	RXRG	2.16134	1.02148e-16	1.35364e-13	Yes	31	10	22	128	105	238	0.28	0.15	0.17	1.06	1.34	1.39
ENSG00000160710	protein_coding	ADAR	1.38024	1.16787e-16	1.53859e-13	Yes	14683	5635	13010	28247	21816	42088	44.75	28.2	33.3	78.08	93.14	82.22
ENSG00000173786	protein_coding	CNP	1.54867	1.17706e-16	1.54167e-13	Yes	2241	2375	2525	6746	6339	11289	8.2	14.27	7.76	22.38	32.48	26.47
ENSG00000134339	protein_coding	SAA2	2.7032	1.18665e-16	1.54412e-13	Yes	485	1751	3037	12068	41596	49792	4.58	27.12	24.06	103.24	549.64	301.07
ENSG00000104973	protein_coding	MED25	0.98347	1.28171e-16	1.64996e-13	Yes	401	163	817	801	385	1751	1.61	1.07	2.75	2.91	2.16	4.5
ENSG00000178685	protein_coding	PARP10	1.35581	1.5483e-16	1.92708e-13	Yes	2925	2053	4913	9316	4725	15798	11.74	13.53	16.56	33.92	26.57	40.65
ENSG00000137842	protein_coding	TMEM62	1.29238	1.87432e-16	2.30735e-13	Yes	653	376	595	1300	1095	2114	4.33	4.09	3.31	7.82	10.17	8.98
ENSG00000167107	protein_coding	ACSF2	-1.16238	2.4003e-16	2.93881e-13	Yes	3087	1496	3514	1260	693	1651	27.41	21.81	26.2	10.15	8.62	9.4
ENSG00000140854	protein_coding	KATNB1	0.974878	2.53017e-16	3.08107e-13	Yes	236	130	451	515	246	1041	1.71	1.55	2.74	3.38	2.49	4.83
ENSG00000135148	protein_coding	TRAFD1	1.34279	2.97655e-16	3.54792e-13	Yes	819	340	1043	1949	1319	2835	4.87	3.32	5.21	10.52	10.99	10.81
ENSG00000159363	protein_coding	ATP13A2	1.46989	3.14717e-16	3.71202e-13	Yes	386	95	446	1076	426	1402	1.93	0.78	1.87	4.87	2.98	4.48
XLOC_016067	other	NA	2.58286	3.17929e-16	3.73036e-13	Yes	2	2	3	22	26	28	0.33	0.54	0.42	3.3	6.03	2.97
ENSG00000055332	protein_coding	EIF2AK2	1.60871	3.65949e-16	4.27156e-13	Yes	3879	2810	2864	9471	10398	10716	7.73	9.2	4.8	17.13	29.04	13.7
ENSG00000266976	lncRNA	AC079466.1	2.5217	4.40375e-16	5.08757e-13	Yes	70	7	37	495	97	872	0.32	0.05	0.14	2.07	0.63	2.58
ENSG00000104951	protein_coding	IL4I1	2.26126	4.91053e-16	5.6441e-13	Yes	100	6	42	618	171	552	0.92	0.09	0.33	5.17	2.21	3.26
ENSG00000253196	lncRNA	RP11-706C16.7	-1.98555	5.08592e-16	5.81602e-13	Yes	79	139	306	18	27	37	2.42	6.99	7.87	0.5	1.16	0.73
ENSG00000136514	protein_coding	RTP4	2.06701	5.18904e-16	5.90397e-13	Yes	419	785	317	2512	2180	2713	5.53	17.03	3.52	30.09	40.34	22.97
ENSG00000102921	protein_coding	N4BP1	1.00778	1.03052e-15	1.14362e-12	Yes	1474	609	1840	2495	1822	3871	4.23	2.87	4.43	6.49	7.32	7.11
ENSG00000173432	protein_coding	SAA1	2.62391	1.13241e-15	1.23839e-12	Yes	1088	3335	4133	27521	57953	86135	31.28	157.43	99.79	717.55	2333.82	1587.27
ENSG00000144381	protein_coding	HSPD1	1.12195	1.65346e-15	1.78226e-12	Yes	11640	9353	10810	24073	21610	31573	76.65	101.14	59.79	143.77	199.35	133.27
ENSG00000155660	protein_coding	PDIA4	1.48029	1.83583e-15	1.96007e-12	Yes	12060	7787	12955	27553	28374	53317	81.24	86.14	73.29	168.34	267.75	230.23
ENSG00000230191	other	RP4-725G10.3	1.56585	1.92941e-15	2.04065e-12	Yes	542	686	985	1804	1530	4492	28.6	59.44	43.65	86.33	113.09	151.94
ENSG00000171236	protein_coding	LRG1	1.68257	1.96241e-15	2.06585e-12	Yes	9554	20113	25651	53100	64119	90162	64.59	223.29	145.65	325.6	607.26	390.74
ENSG00000182179	protein_coding	UBA7	1.24574	2.14727e-15	2.24994e-12	Yes	3390	1045	3463	7344	3365	9016	21.28	10.77	18.26	41.81	29.59	36.28
ENSG00000155287	protein_coding	SLC25A28	1.4832	2.45983e-15	2.55369e-12	Yes	883	755	1377	3088	1836	5576	12.49	17.54	16.36	39.62	36.38	50.56
XLOC_048522	lncRNA	NA	-2.41564	2.51041e-15	2.59424e-12	Yes	29	22	170	1	1	14	0.89	1.11	4.39	0.03	0.04	0.28
ENSG00000164054	protein_coding	SHISA5	1.34398	3.27302e-15	3.35157e-12	Yes	6084	4656	4973	15398	8939	22017	36.3	45.62	24.92	83.33	74.72	84.21
ENSG00000226025	other	LGALS17A	2.53841	3.34214e-15	3.40687e-12	Yes	4	0	10	131	54	206	0.03	0	0.07	0.95	0.6	1.05
ENSG00000136997	protein_coding	MYC	1.7135	4.41658e-15	4.40251e-12	Yes	198	74	165	1376	245	680	1.35	0.83	0.95	8.54	2.35	2.98
ENSG00000168003	protein_coding	SLC3A2	1.25293	5.18696e-15	5.12508e-12	Yes	1217	948	1622	2384	2334	6747	8	10.23	8.95	14.21	21.48	28.42
ENSG00000103966	protein_coding	EHD4	1.49543	6.0577e-15	5.93339e-12	Yes	1010	361	798	2394	1351	3458	3.23	1.9	2.14	6.95	6.05	7.09
ENSG00000172432	protein_coding	GTPBP2	1.36952	7.55376e-15	7.27227e-12	Yes	1010	377	1001	2498	1103	3468	6.26	3.84	5.21	14.04	9.58	13.78
ENSG00000163840	protein_coding	DTX3L	1.44958	9.78518e-15	9.3407e-12	Yes	5731	3780	6289	14317	12766	20327	20.05	21.71	18.48	45.42	62.55	45.58
ENSG00000213430	other	HSPD1P1	1.29841	1.11328e-14	1.05378e-11	Yes	1668	847	1630	3400	3437	4508	19.84	16.54	16.28	36.67	57.26	34.36
ENSG00000103353	protein_coding	UBFD1	0.747477	1.16576e-14	1.09883e-11	Yes	1707	810	2283	2655	1672	4180	6.77	5.28	7.61	9.56	9.3	10.63
ENSG00000132530	protein_coding	XAF1	1.72461	1.32318e-14	1.22669e-11	Yes	9588	5102	9151	27848	15604	43769	51.65	45.14	41.4	136.07	117.76	151.15
ENSG00000124226	protein_coding	RNF114	0.747552	1.39402e-14	1.28707e-11	Yes	2249	1303	2648	3356	2534	5293	18.41	17.52	18.21	24.92	29.06	27.78
ENSG00000187288	protein_coding	CIDEC	2.4046	1.40274e-14	1.28983e-11	Yes	21	1	12	114	19	603	0.31	0.02	0.15	1.54	0.4	5.77
ENSG00000105402	protein_coding	NAPA	1.15007	1.7178e-14	1.56674e-11	Yes	2684	824	2804	4371	3235	6677	45.64	23.01	40.05	67.42	77.06	72.79
ENSG00000110887	protein_coding	DAO	-1.13819	2.02338e-14	1.82331e-11	Yes	5169	3479	6230	1987	2411	2051	55.81	61.68	56.5	19.46	36.47	14.2
ENSG00000173145	protein_coding	NOC3L	0.875897	2.51948e-14	2.24343e-11	Yes	531	427	560	815	905	1314	3.15	4.17	2.79	4.39	7.53	5
ENSG00000168404	protein_coding	MLKL	1.68682	2.80289e-14	2.44742e-11	Yes	342	146	362	1138	636	1606	2.69	1.89	2.39	8.13	7.02	8.11
ENSG00000137496	protein_coding	IL18BP	1.74861	2.92458e-14	2.54382e-11	Yes	627	79	461	2086	912	1849	3.1	0.64	1.91	9.35	6.32	5.86
XLOC_005512	other	NA	-1.49619	4.57691e-14	3.87626e-11	Yes	191	181	335	79	65	82	1.05	1.64	1.55	0.39	0.5	0.29
ENSG00000108679	protein_coding	LGALS3BP	1.15112	5.1011e-14	4.28797e-11	Yes	11319	5500	10335	24771	13801	24685	82.8	66.07	63.49	164.34	141.42	115.75
ENSG00000188157	protein_coding	AGRN	1.18529	5.09689e-14	4.28797e-11	Yes	1904	1195	3559	4672	3024	9505	5.59	5.76	8.77	12.44	12.44	17.89
ENSG00000067066	protein_coding	SP100	1.32816	5.34787e-14	4.4621e-11	Yes	1925	2102	2430	5681	5337	6804	6.73	12.07	7.13	18.01	26.13	15.25
ENSG00000184014	protein_coding	DENND5A	1.08853	5.53067e-14	4.5976e-11	Yes	1501	500	1638	2877	1549	3707	6.05	3.31	5.55	10.52	8.75	9.58
ENSG00000154767	protein_coding	XPC	0.62656	7.1714e-14	5.87481e-11	Yes	1458	1096	2195	2176	1855	3864	7.81	9.64	9.87	10.57	13.92	13.27
ENSG00000167772	protein_coding	ANGPTL4	1.77186	7.71387e-14	6.29631e-11	Yes	733	179	674	1980	1533	3613	6.29	2.52	4.86	15.4	18.42	19.87
XLOC_049567	other	NA	-1.25736	8.05698e-14	6.55262e-11	Yes	181	170	342	58	80	149	0.84	1.29	1.33	0.24	0.52	0.44
ENSG00000132693	protein_coding	CRP	2.44181	8.57091e-14	6.94117e-11	Yes	4381	3936	31872	75591	70394	296423	44.63	65.84	272.67	698.36	1004.5	1935.55
ENSG00000241935	protein_coding	HOGA1	-1.12257	8.76647e-14	7.02815e-11	Yes	2087	1513	3394	889	931	1252	16.3	19.4	22.26	6.3	10.19	6.27
ENSG00000168062	protein_coding	BATF2	1.87973	1.10416e-13	8.72788e-11	Yes	533	208	263	1846	1084	2011	4.67	2.99	1.94	14.67	13.3	11.29
ENSG00000198431	protein_coding	TXNRD1	1.09045	1.22617e-13	9.62481e-11	Yes	2676	1209	2467	5814	2606	6925	10.29	7.63	7.97	20.28	14.04	17.07
ENSG00000188488	protein_coding	SERPINA5	-1.02341	1.25447e-13	9.77881e-11	Yes	29545	24155	40336	13184	13939	19410	183.88	246.86	210.84	74.42	121.53	77.44
ENSG00000138496	protein_coding	PARP9	1.53173	1.50787e-13	1.1515e-10	Yes	6477	5629	7826	18072	16360	29330	16.97	24.22	17.22	42.95	60.05	49.27
XLOC_005649	other	NA	2.13481	1.58029e-13	1.19868e-10	Yes	73	45	112	298	418	1039	0.24	0.24	0.31	0.89	1.92	2.18
ENSG00000166888	protein_coding	STAT6	0.694923	2.01084e-13	1.50499e-10	Yes	5875	1972	7531	8755	4325	12328	24.19	13.33	26.04	32.69	24.95	32.54
ENSG00000126262	protein_coding	FFAR2	2.28098	2.29861e-13	1.70901e-10	Yes	11	2	28	109	81	233	0.11	0.03	0.23	0.95	1.09	1.44
ENSG00000163565	protein_coding	IFI16	1.64383	2.72304e-13	1.99819e-10	Yes	817	446	1013	2602	2785	2633	4.33	3.88	4.51	12.51	20.69	8.95
ENSG00000008838	protein_coding	MED24	0.708914	2.75418e-13	2.01449e-10	Yes	1511	510	2088	2386	1071	3470	6.57	3.64	7.62	9.4	6.52	9.66
ENSG00000163823	protein_coding	CCR1	1.98824	2.83553e-13	2.06727e-10	Yes	470	55	230	1270	1171	1103	3.53	0.68	1.45	8.66	12.33	5.31
ENSG00000158122	protein_coding	AAED1	0.98603	3.01267e-13	2.1753e-10	Yes	141	119	214	331	268	421	1	1.39	1.28	2.14	2.67	1.92
ENSG00000087076	protein_coding	HSD17B14	-1.81914	3.96061e-13	2.83253e-10	Yes	503	298	1648	113	36	419	8.06	7.84	22.18	1.64	0.81	4.3
ENSG00000125952	protein_coding	MAX	0.886279	4.14921e-13	2.93942e-10	Yes	1171	787	1541	2529	1354	3277	5.85	6.46	6.47	11.46	9.48	10.5
ENSG00000152766	protein_coding	ANKRD22	2.14803	4.48895e-13	3.16022e-10	Yes	49	8	16	272	191	183	0.63	0.17	0.17	3.17	3.44	1.51
ENSG00000226733	lncRNA	RP11-397G17.1	-2.04976	4.75888e-13	3.33981e-10	Yes	140	284	564	55	15	50	4.15	13.83	14.05	1.48	0.62	0.95
ENSG00000239713	protein_coding	APOBEC3G	1.55262	5.55571e-13	3.85105e-10	Yes	244	119	249	734	630	847	2.73	2.19	2.34	7.45	9.88	6.08
XLOC_001724	other	NA	-1.87155	5.97853e-13	4.13142e-10	Yes	96	8	288	14	6	39	1.54	0.21	3.87	0.2	0.13	0.4
ENSG00000258441	lncRNA	LINC00641	-0.943042	6.47688e-13	4.46211e-10	Yes	482	131	350	253	73	179	1.73	0.77	1.06	0.82	0.37	0.41
ENSG00000189334	protein_coding	S100A14	-1.77098	6.59625e-13	4.52853e-10	Yes	298	230	515	109	54	69	4.77	6.05	6.93	1.58	1.21	0.71
ENSG00000257576	other	RP11-153M3.1	1.37468	6.61349e-13	4.52853e-10	Yes	1451	491	1398	2737	2679	4189	17.5	9.72	14.16	29.94	45.26	32.38
ENSG00000105559	protein_coding	PLEKHA4	1.65618	6.91806e-13	4.70244e-10	Yes	652	499	743	3044	1579	3785	4.09	5.14	3.92	17.33	13.89	15.23
ENSG00000160190	protein_coding	SLC37A1	1.33894	6.93009e-13	4.70244e-10	Yes	228	47	187	508	181	648	1.12	0.38	0.77	2.26	1.25	2.04
ENSG00000128394	protein_coding	APOBEC3F	1.45064	6.92455e-13	4.70244e-10	Yes	185	101	189	437	360	808	1.26	1.13	1.08	2.7	3.43	3.52
ENSG00000013374	protein_coding	NUB1	1.31309	7.81474e-13	5.22405e-10	Yes	2116	1249	2200	4855	3684	7745	11.65	11.3	10.18	24.25	28.42	27.34
ENSG00000100024	protein_coding	UPB1	-1.13892	8.76742e-13	5.84357e-10	Yes	17966	11085	27760	6945	5450	12954	99.88	101.2	129.62	35.02	42.44	46.16
ENSG00000126709	protein_coding	IFI6	2.22608	9.03301e-13	6.00282e-10	Yes	9267	39832	4861	43866	38733	69414	219.9	1552.08	96.88	944.06	1287.52	1055.84
ENSG00000001617	protein_coding	SEMA3F	1.53983	1.0914e-12	7.21027e-10	Yes	196	70	239	435	419	965	0.9	0.53	0.92	1.82	2.7	2.85
ENSG00000279372	other	RP11-1182P23.5	-1.57128	1.20657e-12	7.87874e-10	Yes	132	74	202	32	17	73	6.81	6.27	8.75	1.5	1.23	2.41
ENSG00000103043	protein_coding	VAC14	0.823209	1.31733e-12	8.50338e-10	Yes	856	361	1153	1375	843	2216	4.3	2.98	4.86	6.26	5.93	7.13
ENSG00000152778	protein_coding	IFIT5	1.57978	1.36353e-12	8.77647e-10	Yes	1033	1199	741	2884	3004	3651	5.28	10.07	3.18	13.37	21.51	11.96
ENSG00000204267	protein_coding	TAP2	1.62725	1.63176e-12	1.0355e-09	Yes	2694	1183	1985	6942	6305	9378	8.96	6.46	5.54	20.93	29.36	19.98
ENSG00000185201	protein_coding	IFITM2	1.33508	2.03616e-12	1.27418e-09	Yes	2438	2938	3423	9650	5762	10845	47.34	93.69	55.83	169.96	156.74	135
ENSG00000170581	protein_coding	STAT2	1.3817	2.06137e-12	1.28639e-09	Yes	9854	1327	8941	21011	7931	22546	59.63	13.19	45.44	115.31	67.23	87.45
ENSG00000152760	protein_coding	TCTEX1D1	-1.69783	2.26401e-12	1.4012e-09	Yes	212	366	214	72	78	55	2.17	6.17	1.84	0.67	1.12	0.36
ENSG00000120217	protein_coding	CD274	1.75849	2.45491e-12	1.50693e-09	Yes	274	71	131	675	586	755	1.53	0.65	0.61	3.41	4.57	2.7
ENSG00000179921	protein_coding	GPBAR1	1.708	2.59793e-12	1.58608e-09	Yes	76	9	38	242	111	140	0.58	0.11	0.24	1.67	1.19	0.68
ENSG00000164039	protein_coding	BDH2	-1.03666	2.82693e-12	1.70737e-09	Yes	1131	2092	1719	628	797	889	16.54	50.22	21.11	8.33	16.32	8.33
ENSG00000107815	protein_coding	C10orf2	1.04442	3.23837e-12	1.94544e-09	Yes	240	126	210	431	290	617	1.55	1.34	1.14	2.53	2.63	2.56
ENSG00000135899	protein_coding	SP110	1.56172	3.41652e-12	2.04157e-09	Yes	179	134	177	700	375	627	2.35	2.89	1.95	8.33	6.89	5.27
ENSG00000105287	protein_coding	PRKD2	1.12758	3.62425e-12	2.15428e-09	Yes	723	376	1186	1744	945	2988	3.73	3.19	5.14	8.17	6.84	9.89
ENSG00000166598	protein_coding	HSP90B1	1.14624	3.72947e-12	2.21099e-09	Yes	48493	28370	40791	80951	83277	119851	309.7	297.52	218.79	468.88	745.02	490.64
ENSG00000114745	protein_coding	GORASP1	0.738252	4.06983e-12	2.40643e-09	Yes	1496	698	2051	2102	1425	4118	7.8	5.98	8.99	9.94	10.41	13.77
ENSG00000203914	other	HSP90B3P	1.38295	4.09855e-12	2.41707e-09	Yes	663	186	395	1067	1061	1290	8.68	4	4.35	12.68	19.47	10.83
ENSG00000171798	protein_coding	KNDC1	2.01653	4.56186e-12	2.67629e-09	Yes	112	15	206	644	123	806	0.32	0.07	0.5	1.67	0.49	1.48
ENSG00000100395	protein_coding	L3MBTL2	0.807438	4.66925e-12	2.73218e-09	Yes	1079	431	1147	1537	941	2531	6.56	4.3	5.86	8.48	8.01	9.86
ENSG00000106829	protein_coding	TLE4	0.983693	4.95748e-12	2.88584e-09	Yes	314	162	334	617	398	734	1.25	1.06	1.12	2.23	2.22	1.87
ENSG00000118298	protein_coding	CA14	-1.59188	5.27037e-12	3.0563e-09	Yes	228	342	265	55	99	102	1.95	4.8	1.9	0.43	1.18	0.56
ENSG00000025708	protein_coding	TYMP	1.50063	5.43216e-12	3.13784e-09	Yes	3255	1274	2698	9499	3230	13346	43.98	28.27	30.62	116.41	61.14	115.6
ENSG00000156958	protein_coding	GALK2	0.710208	5.62565e-12	3.23318e-09	Yes	573	474	685	922	852	1272	1.82	2.48	1.83	2.66	3.8	2.59
ENSG00000100814	protein_coding	CCNB1IP1	-1.1589	5.64026e-12	3.23318e-09	Yes	1393	1106	2327	504	529	1164	11.8	15.39	16.56	3.87	6.28	6.32
ENSG00000150990	protein_coding	DHX37	1.21433	5.82905e-12	3.33291e-09	Yes	404	158	477	802	515	1500	1.7	1.09	1.69	3.06	3.04	4.05
ENSG00000240038	protein_coding	AMY2B	-1.24641	5.85402e-12	3.33872e-09	Yes	451	255	599	221	81	261	3.51	3.26	3.91	1.56	0.88	1.3
XLOC_004659	other	NA	1.6971	6.12252e-12	3.47426e-09	Yes	43	27	47	150	94	481	0.51	0.53	0.47	1.62	1.57	3.68
ENSG00000110104	protein_coding	CCDC86	0.989741	6.82309e-12	3.83318e-09	Yes	295	140	320	487	302	933	2.96	2.31	2.7	4.44	4.25	6.01
ENSG00000123360	protein_coding	PDE1B	1.61499	7.34198e-12	4.10422e-09	Yes	132	20	95	484	213	231	0.72	0.18	0.44	2.4	1.63	0.81
ENSG00000172269	protein_coding	DPAGT1	0.744078	7.37349e-12	4.11163e-09	Yes	1190	592	1381	1778	1234	2594	6.79	5.54	6.61	9.19	9.86	9.48
ENSG00000100652	protein_coding	SLC10A1	-0.953153	7.64661e-12	4.24293e-09	Yes	15212	14743	18012	7747	7038	10304	152.39	242.52	151.54	70.38	98.76	66.17
ENSG00000068323	protein_coding	TFE3	0.543855	8.30054e-12	4.56411e-09	Yes	1239	439	1589	1814	703	2525	7.45	4.33	8.02	9.89	5.92	9.73
ENSG00000260293	other	RP11-715J22.6	-1.2772	8.30648e-12	4.56411e-09	Yes	542	109	357	190	53	133	1.98	0.65	1.1	0.63	0.27	0.31
ENSG00000184313	protein_coding	MROH7	-1.61715	8.58466e-12	4.70548e-09	Yes	249	82	376	109	29	48	1.12	0.61	1.42	0.44	0.18	0.14
ENSG00000105669	protein_coding	COPE	0.69701	8.62706e-12	4.71725e-09	Yes	1807	1279	2503	3018	2174	4640	30.65	35.63	35.66	46.43	51.66	50.45
ENSG00000186407	protein_coding	CD300E	1.8344	9.25432e-12	5.04797e-09	Yes	86	24	95	187	410	444	0.47	0.22	0.44	0.93	3.14	1.56
ENSG00000111737	protein_coding	RAB35	0.781342	9.8533e-12	5.3587e-09	Yes	792	274	918	1167	737	1558	5.52	3.14	5.37	7.38	7.2	6.96
ENSG00000232699	other	BDH2P1	-0.946531	9.94834e-12	5.38741e-09	Yes	1108	1753	1644	607	796	907	30.9	80.28	38.51	15.35	31.1	16.21
ENSG00000267194	lncRNA	RP1-193H18.2	-1.65293	1.00638e-11	5.43686e-09	Yes	240	135	434	56	32	96	1.97	1.82	2.99	0.42	0.37	0.5
ENSG00000144655	protein_coding	CSRNP1	1.60745	1.02448e-11	5.52143e-09	Yes	412	180	530	1226	774	2445	2.63	1.89	2.84	7.1	6.92	10.01
ENSG00000150756	protein_coding	FAM173B	-1.00208	1.06144e-11	5.69337e-09	Yes	315	221	416	133	109	245	3.35	3.86	3.72	1.28	1.62	1.67
XLOC_031846	lncRNA	NA	2.03427	1.22739e-11	6.52139e-09	Yes	19	3	17	55	65	134	0.24	0.06	0.18	0.63	1.14	1.08
XLOC_044315	lncRNA	NA	-1.92704	1.23098e-11	6.52505e-09	Yes	41	48	69	8	8	7	0.66	1.27	0.94	0.12	0.18	0.07
ENSG00000115604	protein_coding	IL18R1	1.05901	1.24615e-11	6.57456e-09	Yes	459	275	494	848	714	1284	2.41	2.37	2.17	4.03	5.24	4.31
ENSG00000215284	other	RP11-198M15.1	1.0358	1.26531e-11	6.64603e-09	Yes	129	135	180	259	295	448	4.04	6.95	4.74	7.36	12.95	9
ENSG00000101294	protein_coding	HM13	1.09222	1.2656e-11	6.64603e-09	Yes	3356	1952	3321	6326	4391	10944	9.02	8.61	7.49	15.41	16.53	18.85
XLOC_051554	other	NA	-1.59023	1.32526e-11	6.92704e-09	Yes	839	421	977	120	240	249	2.13	1.76	2.08	0.28	0.85	0.41
ENSG00000168256	protein_coding	NKIRAS2	0.638409	1.34253e-11	7.00104e-09	Yes	840	470	1001	1226	771	1899	4.65	4.27	4.65	6.15	5.98	6.73
ENSG00000204592	protein_coding	HLA-E	1.27259	1.46354e-11	7.59691e-09	Yes	22679	10720	15607	45689	33252	55173	178.98	138.92	103.44	327.01	367.59	279.1
ENSG00000223956	lncRNA	RP4-710M16.2	-1.66155	1.62519e-11	8.32098e-09	Yes	120	259	570	42	71	86	4.52	16.02	18.03	1.43	3.75	2.08
ENSG00000112773	protein_coding	FAM46A	1.23092	1.77312e-11	9.0373e-09	Yes	1113	837	1127	1939	2770	3375	3.77	4.66	3.21	5.96	13.16	7.34
ENSG00000249193	other	HSPD1P5	1.47138	2.03828e-11	1.02956e-08	Yes	152	35	161	334	282	511	1.81	0.69	1.61	3.61	4.71	3.91
ENSG00000260317	lncRNA	RP11-48B3.4	-1.72868	2.2525e-11	1.13016e-08	Yes	80	105	114	46	3	21	0.91	1.96	1.09	0.47	0.05	0.15
ENSG00000140465	protein_coding	CYP1A1	-1.78937	2.33499e-11	1.16895e-08	Yes	16102	7286	4908	1032	1872	1219	107.21	79.66	27.44	6.23	17.46	5.2
ENSG00000230067	other	HSPD1P6	1.59328	2.49862e-11	1.24258e-08	Yes	54	12	79	150	183	232	0.51	0.19	0.62	1.28	2.41	1.4
ENSG00000134470	protein_coding	IL15RA	1.08767	2.65621e-11	1.31514e-08	Yes	314	153	335	729	394	784	1.8	1.44	1.61	3.78	3.16	2.87
ENSG00000272669	lncRNA	RP3-508I15.21	1.62372	2.77314e-11	1.37003e-08	Yes	23	11	37	104	37	182	0.96	0.76	1.3	3.94	2.17	4.88
ENSG00000122729	protein_coding	ACO1	-1.31244	3.11359e-11	1.52817e-08	Yes	10430	3681	12416	2082	2677	4622	28.34	16.42	28.33	5.13	10.19	8.05
ENSG00000160818	protein_coding	GPATCH4	1.05362	3.46773e-11	1.68728e-08	Yes	578	290	424	1013	586	1493	6	4.94	3.69	9.53	8.51	9.93
ENSG00000112096	protein_coding	SOD2	1.35609	3.6599e-11	1.77695e-08	Yes	18097	13475	25583	42945	41736	118521	20.52	25.09	24.37	44.17	66.3	86.16
ENSG00000216490	protein_coding	IFI30	1.3253	3.84073e-11	1.85276e-08	Yes	3047	1662	1898	7191	5096	6612	52.47	47	27.45	112.31	122.93	72.98
ENSG00000163666	protein_coding	HESX1	1.48813	3.90744e-11	1.8769e-08	Yes	30	38	44	133	108	122	0.49	1.03	0.61	1.98	2.49	1.29
ENSG00000123992	protein_coding	DNPEP	0.581639	4.05364e-11	1.94299e-08	Yes	1752	1164	2279	2815	1713	3920	12.29	13.41	13.43	17.92	16.84	17.63
ENSG00000146859	protein_coding	TMEM140	1.13426	4.0951e-11	1.95869e-08	Yes	2603	1903	3050	5769	4741	7637	26.76	32.12	26.33	53.78	68.26	50.32
ENSG00000185338	protein_coding	SOCS1	1.89578	4.25057e-11	2.02446e-08	Yes	57	28	40	247	118	564	0.96	0.77	0.56	3.75	2.77	6.06
ENSG00000132109	protein_coding	TRIM21	1.59756	4.41504e-11	2.09835e-08	Yes	900	572	682	2506	2061	3506	9.58	9.99	6.09	24.18	30.72	23.91
ENSG00000106785	protein_coding	TRIM14	1.21366	4.85825e-11	2.2993e-08	Yes	4586	1754	4518	8306	6015	12120	19.29	12.12	15.96	31.69	35.45	32.68
ENSG00000105447	protein_coding	GRWD1	0.960724	5.16303e-11	2.42824e-08	Yes	789	514	775	1477	860	2451	3.1	3.32	2.56	5.27	4.74	6.18
ENSG00000110244	protein_coding	APOA4	2.18542	5.52041e-11	2.58553e-08	Yes	113	123	1626	1121	282	51764	1.57	2.81	19.03	14.17	5.5	462.37
ENSG00000172534	protein_coding	HCFC1	0.979598	5.96124e-11	2.77469e-08	Yes	1912	542	2669	3033	1818	5602	4.36	2.03	5.11	6.27	5.81	8.19
ENSG00000142961	protein_coding	MOB3C	0.994961	5.95296e-11	2.77469e-08	Yes	667	188	812	1161	612	1631	2.37	1.1	2.42	3.74	3.04	3.71
ENSG00000223722	other	RP11-467L13.5	1.19679	6.08655e-11	2.81556e-08	Yes	1164	1485	1395	3680	2501	3932	59.43	124.51	59.82	170.42	178.89	128.69
ENSG00000142089	protein_coding	IFITM3	1.14837	6.37188e-11	2.94151e-08	Yes	15139	20774	22082	46034	29956	65197	256.39	577.72	314.08	707.07	710.67	707.77
ENSG00000163872	protein_coding	YEATS2	1.0938	6.39718e-11	2.94715e-08	Yes	765	202	706	1277	777	1538	2.28	0.99	1.77	3.46	3.25	2.94
ENSG00000102524	protein_coding	TNFSF13B	1.29085	6.57308e-11	3.01585e-08	Yes	279	120	249	629	501	605	2.14	1.51	1.61	4.38	5.39	2.98
ENSG00000274225	lncRNA	KB-68A7.1	-1.14839	6.72796e-11	3.08064e-08	Yes	247	154	388	114	65	170	7.87	8.06	10.39	3.3	2.9	3.47
XLOC_037784	other	NA	-1.82771	6.83953e-11	3.12537e-08	Yes	150	16	258	33	5	27	0.79	0.14	1.14	0.16	0.04	0.09
ENSG00000163032	protein_coding	VSNL1	-1.24128	6.91817e-11	3.15491e-08	Yes	437	721	884	215	272	291	2.56	6.93	4.35	1.14	2.23	1.09
ENSG00000253982	lncRNA	CTD-2336O2.1	-1.21301	7.09299e-11	3.22159e-08	Yes	219	325	647	133	95	257	3.4	8.29	8.44	1.87	2.07	2.56
ENSG00000269044	other	CTC-429P9.3	-0.967243	7.23207e-11	3.27815e-08	Yes	253	114	328	154	45	175	3.53	2.61	3.84	1.95	0.88	1.56
ENSG00000115415	protein_coding	STAT1	1.71611	7.41569e-11	3.35463e-08	Yes	23533	11217	10362	70605	48512	84656	91.68	71.75	33.9	249.46	264.73	211.4
ENSG00000225783	lncRNA	MIAT	-1.64439	7.51758e-11	3.38712e-08	Yes	807	34	399	222	25	60	1.57	0.11	0.65	0.39	0.07	0.07
ENSG00000259706	other	HSP90B2P	1.13657	7.53621e-11	3.38874e-08	Yes	1686	1023	1586	2934	3402	3962	14.76	14.7	11.66	23.29	41.71	22.23
ENSG00000124571	protein_coding	XPO5	0.959542	7.65967e-11	3.42375e-08	Yes	925	215	889	1304	731	2002	3.52	1.34	2.84	4.5	3.89	4.88
ENSG00000133321	protein_coding	RARRES3	1.255	7.78154e-11	3.45635e-08	Yes	1669	1940	1796	5183	3794	6366	26.95	51.45	24.36	75.91	85.83	65.9
ENSG00000233225	other	AC004987.9	0.878627	7.80932e-11	3.45635e-08	Yes	407	234	736	643	497	1750	7.28	6.87	11.05	10.43	12.45	20.06
ENSG00000151365	protein_coding	THRSP	-1.59277	8.64304e-11	3.80294e-08	Yes	17471	5810	20801	2508	2125	4126	305.46	166.8	305.44	39.77	52.05	46.24
ENSG00000169248	protein_coding	CXCL11	2.06119	1.00555e-10	4.39013e-08	Yes	252	97	82	2074	2027	3193	2.71	1.71	0.74	20.24	30.55	22.02
ENSG00000275700	protein_coding	AATF	0.682902	1.09977e-10	4.78292e-08	Yes	721	433	838	1068	772	1629	6.49	6.4	6.33	8.72	9.73	9.4
ENSG00000162614	protein_coding	NEXN	1.59273	1.12791e-10	4.87708e-08	Yes	83	54	43	197	342	200	0.5	0.54	0.22	1.08	2.9	0.78
ENSG00000174032	protein_coding	SLC25A30	1.0752	1.14486e-10	4.94087e-08	Yes	1508	667	1527	2577	2485	3248	7.89	5.73	6.71	12.23	18.21	10.89
ENSG00000167461	protein_coding	RAB8A	0.811508	1.15301e-10	4.95706e-08	Yes	3973	2151	3786	5473	4405	8744	31.13	27.67	24.91	38.89	48.34	43.91
ENSG00000177105	protein_coding	RHOG	0.767443	1.15851e-10	4.96619e-08	Yes	599	293	563	1119	516	1068	6.9	5.54	5.45	11.69	8.33	7.89
ENSG00000123609	protein_coding	NMI	1.43671	1.16027e-10	4.96619e-08	Yes	760	1077	801	2389	2157	3697	8.62	20.06	7.63	24.57	34.27	26.87
ENSG00000119927	protein_coding	GPAM	-1.22633	1.16175e-10	4.96619e-08	Yes	35671	18579	33041	9030	10498	11970	76.91	65.78	59.83	17.66	31.71	16.54
ENSG00000159650	protein_coding	UROC1	-1.10183	1.18867e-10	5.07167e-08	Yes	10362	3935	12906	3796	3198	4282	63.89	39.84	66.83	21.23	27.62	16.92
ENSG00000160058	protein_coding	BSDC1	0.552331	1.19221e-10	5.07713e-08	Yes	3384	2350	5968	5482	3392	9743	14.81	16.89	21.94	21.76	20.8	27.34
ENSG00000198133	protein_coding	TMEM229B	1.4609	1.29566e-10	5.49507e-08	Yes	129	36	120	323	227	399	0.57	0.26	0.45	1.3	1.41	1.14
ENSG00000072121	protein_coding	ZFYVE26	0.988642	1.31123e-10	5.5421e-08	Yes	1084	352	1395	1824	1238	2639	2.05	1.09	2.22	3.13	3.28	3.2
ENSG00000253785	other	CTC-308K20.3	1.07903	1.33101e-10	5.61516e-08	Yes	617	438	777	1109	1079	2344	14.66	17.09	15.5	23.89	35.91	35.7
ENSG00000167034	protein_coding	NKX3-1	1.01652	1.34432e-10	5.66071e-08	Yes	164	77	216	318	204	504	1.03	0.79	1.14	1.81	1.79	2.03
ENSG00000186115	protein_coding	CYP4F2	-0.809254	1.36345e-10	5.70411e-08	Yes	12282	7580	22879	6079	5438	12525	94.46	95.72	147.77	42.4	58.58	61.74
ENSG00000112576	protein_coding	CCND3	1.33877	1.36475e-10	5.70411e-08	Yes	526	246	479	1292	846	1781	2.43	1.86	1.86	5.41	5.47	5.27
ENSG00000196497	protein_coding	IPO4	1.10013	1.40056e-10	5.84293e-08	Yes	846	234	873	1331	735	2766	4.75	2.16	4.12	6.78	5.79	9.97
ENSG00000197324	protein_coding	LRP10	0.927762	1.4114e-10	5.8665e-08	Yes	2919	773	3566	4515	2409	6911	8.7	3.78	8.93	12.21	10.06	13.21
ENSG00000177675	protein_coding	CD163L1	-1.78066	1.43202e-10	5.94118e-08	Yes	343	30	161	41	20	18	1.36	0.19	0.53	0.15	0.11	0.05
ENSG00000111912	protein_coding	NCOA7	1.39898	1.44407e-10	5.95885e-08	Yes	1064	829	1505	2652	3339	4167	3	3.84	3.57	6.79	13.2	7.54
ENSG00000127324	protein_coding	TSPAN8	-1.6115	1.43948e-10	5.95885e-08	Yes	637	326	397	255	84	70	7.27	6.11	3.81	2.64	1.34	0.51
ENSG00000172059	protein_coding	KLF11	1.07298	1.53295e-10	6.27896e-08	Yes	831	500	924	1921	1283	2087	3.72	3.67	3.47	7.79	8.04	5.98
ENSG00000052749	protein_coding	RRP12	1.29466	1.54232e-10	6.30588e-08	Yes	352	159	350	773	416	1713	1.37	1.02	1.14	2.73	2.27	4.27
ENSG00000165271	protein_coding	NOL6	1.14185	1.58617e-10	6.4734e-08	Yes	1174	334	1148	1888	1086	3810	4.85	2.27	3.98	7.07	6.28	10.09
ENSG00000243818	lncRNA	RP11-372E1.4	-1.65969	1.62063e-10	6.56649e-08	Yes	1874	1102	7956	494	187	1870	18.67	18.03	66.58	4.46	2.61	11.94
ENSG00000030110	protein_coding	BAK1	1.1191	1.68198e-10	6.79062e-08	Yes	295	57	170	517	190	478	2.74	0.87	1.32	4.35	2.47	2.84
ENSG00000132256	protein_coding	TRIM5	1.42703	1.70191e-10	6.85877e-08	Yes	1911	831	1558	3621	3428	6315	8.82	6.3	6.04	15.17	22.17	18.69
ENSG00000108691	protein_coding	CCL2	1.1734	1.7236e-10	6.93378e-08	Yes	134	108	222	369	224	729	2.45	3.24	3.41	6.12	5.74	8.54
ENSG00000185168	lncRNA	LINC00482	-1.23843	1.81121e-10	7.26032e-08	Yes	338	50	549	117	36	165	3.16	0.77	4.31	0.99	0.47	0.99
ENSG00000182541	protein_coding	LIMK2	0.890683	1.9574e-10	7.8185e-08	Yes	525	127	628	869	320	1376	2.15	0.85	2.16	3.23	1.84	3.61
ENSG00000183010	protein_coding	PYCR1	1.37494	2.0603e-10	8.21496e-08	Yes	112	88	71	317	232	371	0.93	1.2	0.5	2.39	2.7	1.97
ENSG00000177989	protein_coding	ODF3B	1.56337	2.1473e-10	8.54669e-08	Yes	461	589	694	2460	757	4052	8.68	18.21	10.98	42.01	19.97	48.91
ENSG00000168016	protein_coding	TRANK1	1.30828	2.21133e-10	8.7245e-08	Yes	2124	1214	3474	6100	5573	6749	4.08	3.83	5.61	10.63	15.01	8.32
ENSG00000100558	protein_coding	PLEK2	1.21669	2.4132e-10	9.42194e-08	Yes	697	1390	1643	1692	3100	4708	9.24	30.25	18.29	20.33	57.54	39.99
ENSG00000163412	protein_coding	EIF4E3	0.921838	2.41017e-10	9.42194e-08	Yes	1082	794	943	2060	1712	2043	2.06	2.48	1.51	3.56	4.57	2.49
ENSG00000196365	protein_coding	LONP1	0.501448	2.51985e-10	9.80138e-08	Yes	3320	1757	3912	4533	2767	6205	19.15	16.64	18.95	23.72	22.36	22.95
ENSG00000161091	protein_coding	MFSD12	0.976269	2.73247e-10	1.05768e-07	Yes	1199	633	1052	2482	1248	2811	6.55	5.68	4.83	12.3	9.55	9.84
ENSG00000154743	protein_coding	TSEN2	0.932947	3.15314e-10	1.21426e-07	Yes	213	90	257	395	182	648	0.99	0.69	1.01	1.67	1.19	1.94
ENSG00000184371	protein_coding	CSF1	1.16624	3.41196e-10	1.30722e-07	Yes	1292	375	1395	2520	1366	3645	5.1	2.43	4.62	9.01	7.55	9.22
ENSG00000143412	protein_coding	ANXA9	-0.983299	3.50376e-10	1.33784e-07	Yes	797	799	1742	539	404	649	8.96	14.75	16.45	5.5	6.36	4.68
ENSG00000198959	protein_coding	TGM2	1.32902	3.83212e-10	1.44606e-07	Yes	11131	4165	9278	20083	19915	30322	43.55	26.76	30.49	71.27	109.15	76.05
ENSG00000269335	protein_coding	IKBKG	1.10438	4.21522e-10	1.57742e-07	Yes	250	67	265	530	169	756	1.45	0.64	1.29	2.8	1.38	2.82
ENSG00000100139	protein_coding	MICALL1	0.873027	4.41766e-10	1.64226e-07	Yes	628	177	616	805	484	1473	2.68	1.24	2.21	3.12	2.9	4.03
ENSG00000254415	protein_coding	SIGLEC14	1.82609	4.44415e-10	1.64855e-07	Yes	128	5	117	501	298	340	1.33	0.09	1.02	4.71	4.33	2.26
ENSG00000103549	protein_coding	RNF40	0.678761	4.49787e-10	1.66384e-07	Yes	2161	1078	2666	2918	1969	5476	7.34	6.01	7.6	8.98	9.36	11.91
ENSG00000177302	protein_coding	TOP3A	0.732305	4.51583e-10	1.66775e-07	Yes	760	278	883	1018	612	1796	3.38	2.03	3.3	4.11	3.81	5.12
ENSG00000062598	protein_coding	ELMO2	0.956078	4.68104e-10	1.7203e-07	Yes	966	340	894	1365	959	2241	4.59	2.66	3.57	5.89	6.39	6.83
ENSG00000014138	protein_coding	POLA2	1.32089	4.75127e-10	1.74327e-07	Yes	312	116	329	879	314	1503	1.58	0.96	1.4	4.03	2.22	4.87
ENSG00000018699	protein_coding	TTC27	0.734906	4.76897e-10	1.74374e-07	Yes	349	215	468	526	406	934	2.35	2.38	2.65	3.22	3.84	4.04
ENSG00000168297	protein_coding	PXK	1.07177	4.77457e-10	1.74374e-07	Yes	541	319	506	844	844	1576	2.07	2.01	1.63	2.93	4.53	3.87
ENSG00000255581	other	RP11-69M1.4	1.04808	4.77578e-10	1.74374e-07	Yes	364	312	433	794	811	954	11.32	15.93	11.31	22.4	35.33	19.02
ENSG00000126391	protein_coding	FRMD8	0.860213	4.82526e-10	1.75611e-07	Yes	550	184	682	914	438	1446	2.84	1.56	2.96	4.28	3.17	4.79
ENSG00000137275	protein_coding	RIPK1	0.784054	4.93954e-10	1.79192e-07	Yes	1986	787	2241	2767	2148	3903	9.79	6.37	9.28	12.38	14.84	12.34
ENSG00000081803	protein_coding	CADPS2	1.2252	4.93665e-10	1.79192e-07	Yes	791	402	716	1123	1766	2514	2.66	2.22	2.02	3.43	8.32	5.42
ENSG00000112494	protein_coding	UNC93A	-1.49525	4.99747e-10	1.81002e-07	Yes	453	277	921	104	167	185	3.86	3.88	6.6	0.8	2	1.01
ENSG00000176153	protein_coding	GPX2	1.56188	5.08546e-10	1.83305e-07	Yes	3151	4436	6228	15267	8894	27402	59.5	137.55	98.77	261.46	235.26	331.68
ENSG00000258659	protein_coding	TRIM34	1.00357	5.36516e-10	1.92044e-07	Yes	296	147	330	559	370	706	2.36	1.93	2.21	4.05	4.14	3.61
ENSG00000187474	protein_coding	FPR3	1.56338	5.44217e-10	1.94146e-07	Yes	874	141	332	1776	1321	968	6.47	1.71	2.06	11.93	13.7	4.59
ENSG00000115310	protein_coding	RTN4	-0.859796	5.58959e-10	1.98573e-07	Yes	12350	18478	16566	6892	9785	9429	42.98	105.6	48.42	21.75	47.7	21.03
ENSG00000186204	protein_coding	CYP4F12	-0.891813	5.68855e-10	2.01496e-07	Yes	3680	684	5053	1964	328	3186	33.71	10.29	38.87	16.31	4.21	18.71
ENSG00000172425	protein_coding	TTC36	-1.18296	5.71262e-10	2.02031e-07	Yes	1657	3492	3122	891	1033	1330	47.44	164.16	75.06	23.13	41.43	24.41
ENSG00000163016	other	ALMS1P	1.58039	5.75299e-10	2.0314e-07	Yes	24	19	21	62	83	62	0.3	0.39	0.22	0.7	1.44	0.49
ENSG00000185432	protein_coding	METTL7A	-0.81189	6.20923e-10	2.18224e-07	Yes	27775	27942	43194	18668	17495	20585	139.63	230.66	182.37	85.11	123.2	66.33
ENSG00000116698	protein_coding	SMG7	0.79999	6.24045e-10	2.18299e-07	Yes	2677	942	2834	3607	2523	5368	8.48	4.9	7.54	10.36	11.19	10.9
ENSG00000174243	protein_coding	DDX23	0.592087	6.24034e-10	2.18299e-07	Yes	1876	1063	2729	2744	1849	4480	11.52	10.72	14.07	15.28	15.9	17.63
ENSG00000136689	protein_coding	IL1RN	1.09698	6.42829e-10	2.24174e-07	Yes	825	798	1352	1862	1858	3318	7.32	11.63	10.08	14.99	23.11	18.88
ENSG00000187045	protein_coding	TMPRSS6	-0.878027	6.56716e-10	2.28663e-07	Yes	8430	4792	16546	5053	2815	8304	42.39	39.57	69.88	23.04	19.83	26.77
ENSG00000172936	protein_coding	MYD88	1.15741	6.94678e-10	2.40765e-07	Yes	3411	2243	3345	6615	5222	11376	24.36	26.31	20.06	42.85	52.24	52.08
ENSG00000186806	protein_coding	VSIG10L	1.32381	7.07936e-10	2.44607e-07	Yes	126	15	87	272	65	340	0.76	0.15	0.44	1.49	0.55	1.32
ENSG00000204439	protein_coding	C6orf47	0.814161	7.49015e-10	2.57616e-07	Yes	444	289	522	831	459	1211	3.68	3.94	3.64	6.25	5.33	6.44
ENSG00000184164	protein_coding	CRELD2	1.36909	7.52333e-10	2.58362e-07	Yes	1253	477	1075	2024	2690	3958	13.97	8.73	10.07	20.47	42.01	28.29
ENSG00000160410	protein_coding	SHKBP1	0.842229	7.63358e-10	2.61749e-07	Yes	672	185	932	1166	519	1563	5.66	2.56	6.59	8.9	6.12	8.44
ENSG00000103313	protein_coding	MEFV	1.66228	7.76654e-10	2.655e-07	Yes	87	5	41	232	151	147	0.47	0.04	0.19	1.15	1.15	0.51
ENSG00000196776	protein_coding	CD47	0.892796	8.38661e-10	2.86263e-07	Yes	2081	1822	1687	3739	3220	4434	8.33	11.98	5.67	13.58	18.07	11.38
ENSG00000111801	protein_coding	BTN3A3	0.868437	8.41553e-10	2.86816e-07	Yes	2113	807	1727	3048	1943	3895	14.05	8.81	9.64	18.37	18.09	16.6
ENSG00000108883	protein_coding	EFTUD2	0.720506	8.69526e-10	2.95455e-07	Yes	1883	672	1940	2633	1460	3691	7.57	4.44	6.55	9.6	8.22	9.51
ENSG00000137752	protein_coding	CASP1	1.23453	8.88684e-10	3.01057e-07	Yes	868	374	598	1651	1247	1874	6.52	4.61	3.77	11.25	13.12	9.02
ENSG00000143368	protein_coding	SF3B4	0.758459	9.25513e-10	3.12593e-07	Yes	711	350	906	1229	573	1988	6.5	5.25	6.96	10.19	7.34	11.65
ENSG00000237940	lncRNA	AC093642.3	-1.35228	9.4484e-10	3.17692e-07	Yes	128	26	308	50	12	89	0.92	0.31	1.86	0.33	0.12	0.41
ENSG00000173821	protein_coding	RNF213	1.31918	9.64113e-10	3.2315e-07	Yes	15325	3990	13137	31921	19565	32986	13.46	5.76	9.69	25.43	24.08	18.57
XLOC_042730	other	NA	-1.33741	1.02455e-09	3.38929e-07	Yes	133	31	171	68	7	46	3.98	1.52	4.3	1.85	0.29	0.88
ENSG00000132153	protein_coding	DHX30	0.601476	1.07285e-09	3.53868e-07	Yes	1417	653	1843	2027	1058	3400	6.62	5.01	7.23	8.59	6.92	10.18
ENSG00000148926	protein_coding	ADM	1.39738	1.12034e-09	3.68452e-07	Yes	177	209	306	588	576	960	1.34	2.59	1.94	4.03	6.09	4.65
ENSG00000279453	other	RP3-425C14.4	-0.955797	1.12863e-09	3.70637e-07	Yes	140	226	237	97	93	115	1.18	3.13	1.68	0.74	1.1	0.62
ENSG00000100926	protein_coding	TM9SF1	0.598114	1.16542e-09	3.81606e-07	Yes	1970	1236	2509	2701	2275	4200	13.05	13.44	13.96	16.23	21.11	17.83
ENSG00000145287	protein_coding	PLAC8	1.52875	1.19476e-09	3.90645e-07	Yes	340	76	201	903	604	540	1.81	0.66	0.9	4.36	4.51	1.84
ENSG00000160688	protein_coding	FLAD1	0.727552	1.23174e-09	4.01572e-07	Yes	707	380	807	1049	637	1824	3.66	3.23	3.51	4.92	4.62	6.05
ENSG00000162599	protein_coding	NFIA	-0.576781	1.40494e-09	4.55404e-07	Yes	3512	3046	6231	2545	2291	3902	6.69	9.53	9.97	4.4	6.11	4.76
ENSG00000254470	protein_coding	AP5B1	0.83548	1.41858e-09	4.59163e-07	Yes	544	139	479	737	350	1091	2.32	0.97	1.72	2.85	2.09	2.98
XLOC_047176	other	NA	-1.1478	1.42381e-09	4.60195e-07	Yes	491	190	584	276	97	165	1.2	0.76	1.2	0.61	0.33	0.26
ENSG00000149218	protein_coding	ENDOD1	1.13428	1.43106e-09	4.61876e-07	Yes	387	263	435	828	734	1160	1.69	1.89	1.6	3.29	4.5	3.26
ENSG00000225101	other	OR52K3P	1.97092	1.48808e-09	4.78907e-07	Yes	14	2	11	73	44	37	0.3	0.07	0.2	1.44	1.34	0.52
ENSG00000196247	protein_coding	ZNF107	1.32844	1.52938e-09	4.91497e-07	Yes	176	57	302	481	335	668	0.5	0.27	0.73	1.25	1.35	1.23
ENSG00000272510	lncRNA	RP4-680D5.8	-1.46936	1.62305e-09	5.20854e-07	Yes	68	167	152	24	21	75	4.03	16.27	7.57	1.29	1.75	2.85
ENSG00000211454	other	AKR7L	-1.26761	1.64758e-09	5.27227e-07	Yes	1639	765	1631	536	275	855	12.15	9.32	10.16	3.6	2.86	4.06
ENSG00000102100	protein_coding	SLC35A2	0.617152	1.65014e-09	5.27295e-07	Yes	645	363	899	933	605	1638	4.11	3.8	4.81	5.39	5.4	6.69
ENSG00000089737	protein_coding	DDX24	0.705309	1.75169e-09	5.58162e-07	Yes	2639	1273	2907	3786	2811	4988	9.65	7.65	8.93	12.56	14.4	11.69
ENSG00000100084	protein_coding	HIRA	0.847203	1.82997e-09	5.81459e-07	Yes	1855	707	1647	2509	1655	3986	9.39	5.88	7.01	11.52	11.74	12.94
ENSG00000106100	protein_coding	NOD1	0.957913	1.83259e-09	5.81473e-07	Yes	225	130	285	475	268	653	0.96	0.91	1.02	1.84	1.6	1.79
ENSG00000168394	protein_coding	TAP1	1.41665	1.84191e-09	5.83608e-07	Yes	2913	1156	1836	7544	4254	8434	20.21	13.17	10.7	47.46	41.34	37.5
ENSG00000173083	protein_coding	HPSE	1.72979	1.8856e-09	5.95774e-07	Yes	173	15	111	507	326	370	0.75	0.11	0.41	2	1.99	1.03
ENSG00000164342	protein_coding	TLR3	1.19345	2.0533e-09	6.45973e-07	Yes	989	837	1261	2077	2618	3226	3.26	4.53	3.49	6.21	12.09	6.82
ENSG00000215835	other	RP11-9L18.2	0.788432	2.05594e-09	6.45973e-07	Yes	584	173	735	840	500	1259	6.09	2.96	6.44	7.94	7.3	8.41
ENSG00000100949	protein_coding	RABGGTA	0.612949	2.0957e-09	6.57548e-07	Yes	515	178	779	781	348	1215	4.25	2.41	5.4	5.84	4.02	6.42
ENSG00000116198	protein_coding	CEP104	0.575592	2.10251e-09	6.58766e-07	Yes	770	420	1414	1036	899	2051	2.2	1.97	3.39	2.68	3.6	3.76
ENSG00000033050	protein_coding	ABCF2	0.899076	2.11506e-09	6.61779e-07	Yes	785	270	589	1122	572	1722	3.91	2.21	2.46	5.07	3.99	5.5
ENSG00000065717	protein_coding	TLE2	-1.11336	2.25527e-09	6.96937e-07	Yes	524	218	1379	334	101	406	3.67	2.51	8.12	2.12	0.99	1.82
ENSG00000100462	protein_coding	PRMT5	0.773921	2.26265e-09	6.98261e-07	Yes	1075	587	1102	1613	1002	2710	7.7	6.9	6.63	10.48	10.05	12.44
ENSG00000137462	protein_coding	TLR2	1.18871	2.28814e-09	7.0516e-07	Yes	603	191	527	957	884	1434	2.95	1.53	2.16	4.24	6.05	4.49
ENSG00000179051	protein_coding	RCC2	0.727887	2.32852e-09	7.16625e-07	Yes	1221	352	1215	2000	671	2302	6.17	2.92	5.16	9.17	4.75	7.46
ENSG00000225765	lncRNA	AC068535.3	-1.47985	2.38306e-09	7.3241e-07	Yes	95	92	157	31	21	48	3.96	6.29	5.49	1.17	1.22	1.28
ENSG00000204264	protein_coding	PSMB8	1.14187	2.402e-09	7.36221e-07	Yes	3580	2510	2383	7124	5438	8671	47.44	54.62	26.52	85.62	100.94	73.65
XLOC_013901	other	NA	-1.81219	2.39973e-09	7.36221e-07	Yes	1409	60	360	287	20	14	2.19	0.15	0.47	0.41	0.04	0.01
ENSG00000259291	lncRNA	RP11-617F23.1	-1.09683	2.45e-09	7.48896e-07	Yes	349	221	1074	217	137	298	2.47	2.57	6.38	1.39	1.36	1.35
ENSG00000100154	protein_coding	TTC28	0.943181	2.45436e-09	7.49211e-07	Yes	701	283	1317	1000	857	3057	1.19	0.79	1.88	1.54	2.04	3.32
ENSG00000125755	protein_coding	SYMPK	0.511336	2.46113e-09	7.50262e-07	Yes	2788	1190	3668	3456	2140	5836	7.1	4.98	7.84	7.98	7.63	9.52
ENSG00000111641	protein_coding	NOP2	0.933643	2.48036e-09	7.55103e-07	Yes	908	224	578	1197	619	1585	5.2	2.11	2.78	6.22	4.97	5.82
ENSG00000006744	protein_coding	ELAC2	0.691909	2.52219e-09	7.65768e-07	Yes	2286	924	2450	3038	1669	5397	13.69	9.09	12.32	16.5	14	20.71
ENSG00000240065	protein_coding	PSMB9	1.4018	2.55454e-09	7.74543e-07	Yes	1585	1576	817	4226	3454	5347	41.6	67.93	18.01	100.6	127	89.96
XLOC_002789	other	NA	-1.37986	2.57854e-09	7.80771e-07	Yes	922	174	770	161	101	276	1.73	0.54	1.21	0.27	0.27	0.33
ENSG00000271303	protein_coding	SRXN1	1.34548	2.61467e-09	7.90647e-07	Yes	1438	564	780	4057	811	6380	10.94	7.05	4.98	27.99	8.64	31.11
ENSG00000106605	protein_coding	BLVRA	1.30633	2.67805e-09	8.08729e-07	Yes	182	68	150	449	367	366	2.91	1.79	2.02	6.51	8.22	3.75
ENSG00000116514	protein_coding	RNF19B	1.09724	2.69762e-09	8.1065e-07	Yes	522	215	537	871	619	1639	4.11	2.78	3.55	6.21	6.82	8.26
ENSG00000251432	lncRNA	RP11-420A23.1	-1.23794	2.69881e-09	8.1065e-07	Yes	133	41	197	45	19	71	0.83	0.42	1.03	0.26	0.17	0.28
ENSG00000234076	lncRNA	TPRG1-AS1	1.16655	2.80601e-09	8.40608e-07	Yes	158	171	206	332	557	504	4.65	8.27	5.09	8.87	22.98	9.51
ENSG00000185722	protein_coding	ANKFY1	1.01982	2.84623e-09	8.50396e-07	Yes	3930	1232	3457	5680	4244	7966	10.22	5.26	7.55	13.4	15.47	13.28
ENSG00000135047	protein_coding	CTSL	0.805008	2.90872e-09	8.66313e-07	Yes	4051	4419	5808	7804	9343	9468	35.16	62.98	42.34	61.43	113.59	52.67
ENSG00000245556	lncRNA	SCAMP1-AS1	1.32464	2.91104e-09	8.66313e-07	Yes	124	141	163	393	304	577	1.42	2.65	1.57	4.08	4.88	4.24
ENSG00000163481	protein_coding	RNF25	0.668375	2.92912e-09	8.68253e-07	Yes	316	204	394	512	333	728	3.39	3.59	3.55	4.98	5	5
ENSG00000102048	protein_coding	ASB9	-1.37518	2.94449e-09	8.71661e-07	Yes	410	504	735	80	204	259	3.85	7.78	5.8	0.68	2.69	1.56
ENSG00000101596	protein_coding	SMCHD1	1.02046	2.99051e-09	8.81808e-07	Yes	1604	947	1968	3040	3013	3710	3.44	3.34	3.55	5.92	9.06	5.1
ENSG00000229132	other	EIF4A1P10	0.923865	3.04652e-09	8.97151e-07	Yes	1746	632	1382	2394	1614	3811	29.47	17.52	19.59	36.65	38.16	41.24
ENSG00000134285	protein_coding	FKBP11	0.789917	3.11202e-09	9.15244e-07	Yes	801	489	768	1337	858	1737	7.26	7.28	5.85	10.99	10.9	10.09
ENSG00000100439	protein_coding	ABHD4	0.895065	3.31993e-09	9.7258e-07	Yes	1101	526	1478	2171	862	3858	6.17	4.84	6.96	11.04	6.77	13.86
ENSG00000221955	protein_coding	SLC12A8	1.06122	3.31941e-09	9.7258e-07	Yes	583	46	826	1029	135	2300	3.15	0.41	3.75	5.05	1.02	7.98
ENSG00000167333	protein_coding	TRIM68	0.921622	3.3445e-09	9.77235e-07	Yes	419	157	419	655	432	920	2.57	1.58	2.15	3.64	3.71	3.61
ENSG00000146425	protein_coding	DYNLT1	1.12456	3.35127e-09	9.77945e-07	Yes	1176	1381	1028	3015	2194	3678	8.19	15.78	6.01	19.03	21.39	16.41
ENSG00000143870	protein_coding	PDIA6	0.920488	3.43316e-09	1.00055e-06	Yes	14535	8067	13314	21373	21605	29685	72.75	66.3	55.97	97.02	151.48	95.24
ENSG00000163568	protein_coding	AIM2	1.68305	3.45411e-09	1.00535e-06	Yes	52	9	35	214	120	94	0.66	0.19	0.38	2.48	2.15	0.77
ENSG00000225492	other	GBP1P1	1.66308	3.50493e-09	1.01883e-06	Yes	190	121	119	582	593	803	1.66	1.73	0.87	4.61	7.25	4.49
ENSG00000125651	protein_coding	GTF2F1	0.703044	3.63911e-09	1.05105e-06	Yes	1133	467	1367	1707	933	2485	7.8	5.28	7.91	10.66	9	10.97
ENSG00000168014	protein_coding	C2CD3	0.97193	3.64757e-09	1.05215e-06	Yes	410	116	548	732	430	960	0.84	0.39	0.95	1.36	1.24	1.26
ENSG00000271992	lncRNA	RP11-42O15.3	-1.3047	3.65739e-09	1.05363e-06	Yes	157	167	218	46	39	130	6.92	12.08	8.06	1.84	2.41	3.67
ENSG00000175348	protein_coding	TMEM9B	0.686299	3.73421e-09	1.07438e-06	Yes	1133	896	986	1677	1431	2112	7.59	9.86	5.55	10.19	13.43	9.07
ENSG00000262160	lncRNA	RP11-96D1.11	-0.859602	3.77205e-09	1.08329e-06	Yes	1381	977	2331	881	487	1301	9.02	10.48	12.79	5.22	4.46	5.45
ENSG00000257337	lncRNA	RP11-983P16.4	-1.07618	4.06039e-09	1.15859e-06	Yes	395	260	716	170	155	298	1.44	1.56	2.2	0.56	0.79	0.7
ENSG00000068697	protein_coding	LAPTM4A	0.673132	4.09183e-09	1.16537e-06	Yes	7149	7893	8810	11850	11064	18734	83.14	150.73	86.05	124.99	180.24	139.65
ENSG00000124357	protein_coding	NAGK	0.851761	4.1069e-09	1.16819e-06	Yes	1022	390	919	1901	1012	1498	6.8	4.26	5.13	11.46	9.43	6.38
ENSG00000167721	protein_coding	TSR1	0.746188	4.12069e-09	1.17063e-06	Yes	1323	508	1369	1762	1147	2762	5.07	3.2	4.41	6.13	6.16	6.79
ENSG00000162391	protein_coding	FAM151A	-1.3296	4.16413e-09	1.17851e-06	Yes	153	297	415	77	125	116	1.57	4.99	3.57	0.71	1.79	0.76
ENSG00000280306	other	CTD-3076M17.1	-1.29919	4.24297e-09	1.19932e-06	Yes	663	311	641	225	94	344	6.95	5.35	5.64	2.14	1.38	2.31
ENSG00000168209	protein_coding	DDIT4	-1.29164	4.29303e-09	1.21195e-06	Yes	5013	926	2695	845	517	1316	58.87	17.86	26.58	9	8.5	9.91
ENSG00000185880	protein_coding	TRIM69	1.44787	4.3057e-09	1.214e-06	Yes	276	120	193	495	487	964	2.27	1.62	1.33	3.69	5.61	5.08
ENSG00000238099	lncRNA	RP11-12A2.3	-1.67382	4.32875e-09	1.21898e-06	Yes	60	51	138	10	14	13	0.73	1.02	1.41	0.11	0.24	0.1
ENSG00000147535	protein_coding	PPAPDC1B	0.98773	4.37133e-09	1.22943e-06	Yes	680	645	1256	1238	1747	2756	4.91	7.64	7.61	8.1	17.66	12.75
ENSG00000185187	protein_coding	SIGIRR	-0.895674	4.5845e-09	1.28617e-06	Yes	1826	1883	3282	1001	751	2270	16.85	28.52	25.43	8.38	9.71	13.42
ENSG00000068394	protein_coding	GPKOW	0.666289	4.74575e-09	1.32645e-06	Yes	509	376	541	742	605	1112	6	7.28	5.35	7.93	9.99	8.4
ENSG00000254087	protein_coding	LYN	1.08489	4.80615e-09	1.34001e-06	Yes	981	391	928	1891	1244	2121	3.36	2.2	2.67	5.88	5.97	4.66
ENSG00000122862	protein_coding	SRGN	1.49224	4.83012e-09	1.34503e-06	Yes	1386	368	818	3397	3437	2347	23.55	10.27	11.67	52.35	81.81	25.56
ENSG00000101986	protein_coding	ABCD1	0.856319	4.86228e-09	1.35231e-06	Yes	606	212	872	959	540	1681	3	1.72	3.62	4.3	3.74	5.33
ENSG00000188833	protein_coding	ENTPD8	-0.856706	4.89895e-09	1.36083e-06	Yes	533	586	1041	351	359	455	4.92	8.89	8.08	2.94	4.65	2.69
ENSG00000101347	protein_coding	SAMHD1	1.34908	5.06157e-09	1.3991e-06	Yes	4534	1136	2475	8698	5904	8634	19.45	8	8.92	33.85	35.48	23.75
ENSG00000122965	protein_coding	RBM19	0.755911	5.09053e-09	1.40366e-06	Yes	997	252	1254	1367	694	2217	3.63	1.51	3.83	4.51	3.54	5.17
ENSG00000196371	protein_coding	FUT4	1.19579	5.23606e-09	1.44203e-06	Yes	157	61	148	360	257	308	0.53	0.34	0.42	1.11	1.22	0.67
ENSG00000113328	protein_coding	CCNG1	-0.881428	5.32806e-09	1.46023e-06	Yes	5245	5041	7826	3317	2532	4061	43.59	68.79	54.62	25	29.48	21.63
ENSG00000149809	protein_coding	TM7SF2	-1.01354	5.43306e-09	1.48359e-06	Yes	4552	1594	5247	1771	941	2763	53	30.47	51.31	18.7	15.35	20.62
ENSG00000166148	protein_coding	AVPR1A	1.84526	5.46591e-09	1.49075e-06	Yes	63	335	544	299	3548	1852	0.22	1.89	1.57	0.93	17.11	4.09
ENSG00000105726	protein_coding	ATP13A1	0.670738	5.51851e-09	1.50146e-06	Yes	1432	422	1751	2000	875	3132	7.24	3.51	7.44	9.17	6.2	10.15
ENSG00000103194	protein_coding	USP10	0.721873	5.62178e-09	1.52771e-06	Yes	1312	582	1513	1820	1196	3015	8.46	6.16	8.19	10.64	10.8	12.46
ENSG00000255987	other	TOMM20P2	1.82786	5.6582e-09	1.53576e-06	Yes	1	0	1	13	17	18	0.05	0	0.04	0.57	1.16	0.56
ENSG00000065427	protein_coding	KARS	0.71752	5.90411e-09	1.60058e-06	Yes	2751	1929	2760	4103	3154	6348	18.9	21.76	15.92	25.56	30.35	27.95
ENSG00000182944	protein_coding	EWSR1	0.480167	5.92026e-09	1.60263e-06	Yes	4540	1989	5795	6149	3149	8911	30.34	21.83	32.53	37.27	29.48	38.18
ENSG00000171631	protein_coding	P2RY6	1.38629	6.05153e-09	1.63268e-06	Yes	117	19	54	236	124	177	0.6	0.16	0.23	1.1	0.9	0.59
ENSG00000146842	protein_coding	TMEM209	0.721877	6.10252e-09	1.64447e-06	Yes	472	271	518	666	575	1003	2.37	2.24	2.19	3.04	4.05	3.23
ENSG00000227500	protein_coding	SCAMP4	0.601175	6.28924e-09	1.69276e-06	Yes	982	281	1118	1313	549	1907	7.61	3.58	7.28	9.23	5.96	9.48
XLOC_042745	other	NA	-1.22355	6.45357e-09	1.73079e-06	Yes	347	148	328	129	46	163	2.35	1.65	1.87	0.79	0.44	0.71
ENSG00000116663	protein_coding	FBXO6	1.06487	6.64095e-09	1.77681e-06	Yes	552	438	395	1025	800	1572	7.45	9.71	4.48	12.55	15.13	13.61
ENSG00000117834	protein_coding	SLC5A9	-1.20074	6.8771e-09	1.83563e-06	Yes	1526	356	2832	732	239	611	9.57	3.66	14.91	4.16	2.1	2.46
ENSG00000137070	protein_coding	IL11RA	-0.923865	6.9537e-09	1.85169e-06	Yes	1691	554	1716	782	279	1078	10.61	5.71	9.04	4.45	2.45	4.33
ENSG00000166741	protein_coding	NNMT	1.46559	7.1282e-09	1.89592e-06	Yes	3629	16128	12467	20519	30313	42860	32.04	233.81	92.44	164.29	374.88	242.55
ENSG00000140807	protein_coding	NKD1	1.12688	7.33553e-09	1.94619e-06	Yes	141	120	240	328	279	728	0.34	0.47	0.48	0.71	0.93	1.11
ENSG00000171557	protein_coding	FGG	0.905783	7.46148e-09	1.9706e-06	Yes	175295	308623	410953	409567	654125	683027	1618.6	4679.38	3186.85	3429.82	8460.77	4042.65
ENSG00000141664	protein_coding	ZCCHC2	0.981256	7.59461e-09	1.99873e-06	Yes	1661	802	1874	2533	2675	3698	4.64	3.68	4.39	6.41	10.46	6.62
ENSG00000132768	protein_coding	DPH2	0.969197	7.62756e-09	2.00272e-06	Yes	490	204	485	770	460	1466	4.07	2.78	3.38	5.8	5.35	7.8
ENSG00000125746	protein_coding	EML2	0.76682	7.69688e-09	2.01857e-06	Yes	415	168	495	679	321	1012	1.95	1.29	1.95	2.89	2.11	3.04
ENSG00000100220	protein_coding	RTCB	0.759548	7.73079e-09	2.02511e-06	Yes	2422	1045	2385	3148	2540	4731	24.53	17.38	20.28	28.91	36.03	30.71
ENSG00000123064	protein_coding	DDX54	0.645058	8.18281e-09	2.12867e-06	Yes	1212	754	2005	2035	1152	3733	5.58	5.7	7.75	8.49	7.43	11.01
ENSG00000213383	other	AC104297.1	1.21032	8.36034e-09	2.16984e-06	Yes	70	56	81	146	151	302	1.65	2.17	1.6	3.12	4.99	4.57
ENSG00000009765	protein_coding	IYD	-1.37846	8.38094e-09	2.17268e-06	Yes	3579	1449	6035	780	1088	1250	7.15	4.75	10.13	1.41	3.04	1.6
ENSG00000033100	protein_coding	CHPF2	0.587556	8.49756e-09	2.19533e-06	Yes	1249	437	1430	1682	804	2439	6.62	3.81	6.37	8.09	5.97	8.29
ENSG00000213689	protein_coding	TREX1	1.33439	8.69522e-09	2.24382e-06	Yes	436	316	453	1595	681	1531	4.5	5.35	3.92	14.92	9.84	10.12
ENSG00000076662	protein_coding	ICAM3	-0.811369	8.74429e-09	2.25391e-06	Yes	1651	821	1813	831	453	1266	15.19	12.4	14.01	6.93	5.84	7.47
ENSG00000159202	protein_coding	UBE2Z	0.582226	8.87722e-09	2.28034e-06	Yes	1846	1069	2258	2998	1626	3783	10.13	9.63	10.4	14.91	12.49	13.3
ENSG00000177613	protein_coding	CSTF2T	0.58535	9.00943e-09	2.30904e-06	Yes	1046	634	950	1458	1104	1621	5.23	5.21	3.99	6.61	7.73	5.2
ENSG00000109193	protein_coding	SULT1E1	-1.4998	9.57071e-09	2.44178e-06	Yes	830	1290	2035	382	370	273	9.57	24.43	19.71	4	5.98	2.02
ENSG00000188404	protein_coding	SELL	1.53402	1.10553e-08	2.79207e-06	Yes	273	57	384	1110	778	821	2.3	0.79	2.72	8.48	9.18	4.43
ENSG00000080618	protein_coding	CPB2	-0.614612	1.10456e-08	2.79207e-06	Yes	34224	35735	42190	21683	27146	26850	397.56	681.64	411.61	228.44	441.73	199.93
ENSG00000136816	protein_coding	TOR1B	0.620674	1.12782e-08	2.842e-06	Yes	866	542	1222	1292	960	2045	6.42	6.6	7.61	8.69	9.97	9.72
ENSG00000169180	protein_coding	XPO6	0.621564	1.13396e-08	2.85429e-06	Yes	2026	794	2405	2680	1488	4388	8.12	5.23	8.1	9.75	8.36	11.28
ENSG00000229754	other	CXCR2P1	1.54356	1.1592e-08	2.90806e-06	Yes	908	63	299	1779	903	943	7.45	0.85	2.06	13.23	10.37	4.96
ENSG00000253276	protein_coding	CCDC71L	1.05067	1.17339e-08	2.93386e-06	Yes	435	542	632	928	1175	1768	2.11	4.32	2.57	4.08	7.98	5.5
ENSG00000065457	protein_coding	ADAT1	0.932289	1.22227e-08	3.03905e-06	Yes	513	117	466	712	379	1086	3.24	1.21	2.47	4.08	3.35	4.4
XLOC_018486	other	NA	-1.43187	1.25064e-08	3.10209e-06	Yes	45	17	76	13	8	17	1.08	0.67	1.54	0.28	0.27	0.26
ENSG00000165178	other	NCF1C	1.48227	1.2586e-08	3.10896e-06	Yes	27	12	37	80	70	168	0.39	0.28	0.45	1.04	1.41	1.55
ENSG00000150722	protein_coding	PPP1R1C	-1.19239	1.28487e-08	3.16691e-06	Yes	124	222	237	48	98	79	0.8	2.34	1.28	0.28	0.88	0.33
ENSG00000188566	protein_coding	NDOR1	0.919127	1.29282e-08	3.18258e-06	Yes	370	58	382	568	160	1008	3.01	0.78	2.61	4.19	1.82	5.26
ENSG00000116525	protein_coding	TRIM62	0.837155	1.32802e-08	3.2589e-06	Yes	102	43	153	185	85	326	0.58	0.4	0.74	0.96	0.68	1.2
ENSG00000100603	protein_coding	SNW1	0.541987	1.32943e-08	3.2589e-06	Yes	905	730	1090	1267	1090	1923	8.28	10.97	8.38	10.52	13.97	11.28
ENSG00000119392	protein_coding	GLE1	0.443109	1.38869e-08	3.38576e-06	Yes	1003	642	1513	1275	975	2360	5.88	6.18	7.45	6.78	8.01	8.87
ENSG00000140105	protein_coding	WARS	1.39447	1.43372e-08	3.488e-06	Yes	3062	648	2279	7020	4095	8583	12.66	4.4	7.91	26.33	23.72	22.75
ENSG00000133574	protein_coding	GIMAP4	1.24599	1.47345e-08	3.57308e-06	Yes	1004	328	941	2005	1905	1884	9.43	5.06	7.42	17.08	25.07	11.34
ENSG00000079999	protein_coding	KEAP1	0.688338	1.5204e-08	3.679e-06	Yes	1486	1063	2375	3165	1486	4206	8.57	10.07	11.51	16.56	12.01	15.55
ENSG00000175730	other	BAK1P1	1.26022	1.61763e-08	3.90171e-06	Yes	82	8	63	146	85	161	2.65	0.42	1.71	4.27	3.84	3.33
ENSG00000124608	protein_coding	AARS2	0.675314	1.69408e-08	4.06868e-06	Yes	587	270	734	782	552	1407	3.13	2.36	3.28	3.78	4.12	4.8
ENSG00000008517	protein_coding	IL32	1.14271	1.74277e-08	4.16786e-06	Yes	9431	3882	8159	24279	7204	31456	91.53	61.86	66.5	213.7	97.94	195.69
ENSG00000099968	protein_coding	BCL2L13	0.723681	1.81122e-08	4.31323e-06	Yes	2321	1308	2704	3392	2777	4972	6.76	6.25	6.61	8.96	11.32	9.28
ENSG00000169738	protein_coding	DCXR	-0.928199	1.83527e-08	4.35669e-06	Yes	29812	32832	43969	16198	12077	30207	578.38	1045.95	716.42	285.01	328.22	375.66
ENSG00000163563	protein_coding	MNDA	1.46061	1.88973e-08	4.48124e-06	Yes	200	81	173	522	562	419	2.34	1.56	1.7	5.54	9.21	3.14
ENSG00000116786	protein_coding	PLEKHM2	0.619285	1.89634e-08	4.48747e-06	Yes	1399	558	1762	1968	1069	2981	7.12	4.66	7.53	9.08	7.62	9.72
ENSG00000144837	protein_coding	PLA1A	1.20141	1.98977e-08	4.68887e-06	Yes	1846	1098	723	4586	2074	2757	18.59	18.16	6.12	41.89	29.26	17.8
ENSG00000101361	protein_coding	NOP56	0.667264	2.00235e-08	4.71357e-06	Yes	1488	644	1329	2218	994	2866	10.04	7.14	7.53	13.57	9.4	12.4
ENSG00000172046	protein_coding	USP19	0.583367	2.02473e-08	4.75136e-06	Yes	1829	729	2550	2402	1536	3898	7.01	4.59	8.2	8.34	8.24	9.57
ENSG00000136872	protein_coding	ALDOB	-1.03943	2.02294e-08	4.75136e-06	Yes	281350	213974	425561	112700	121199	194239	2356.2	2942.5	2993.14	855.99	1421.82	1042.7
ENSG00000115053	protein_coding	NCL	0.632365	2.06804e-08	4.83287e-06	Yes	9220	4309	9142	11627	8140	17838	40.03	30.72	33.33	45.78	49.5	49.64
XLOC_006825	other	NA	-1.41291	2.07705e-08	4.84388e-06	Yes	552	213	2847	207	92	397	0.85	0.54	3.66	0.29	0.2	0.39
ENSG00000181026	protein_coding	AEN	1.19212	2.12059e-08	4.9403e-06	Yes	648	435	396	1045	1034	2105	3.91	4.31	2.01	5.73	8.75	8.15
ENSG00000147003	protein_coding	TMEM27	-0.84355	2.14435e-08	4.98534e-06	Yes	914	1321	1551	576	514	1059	11.89	28.22	16.94	6.8	9.37	8.83
ENSG00000110046	protein_coding	ATG2A	0.831223	2.15546e-08	5.00599e-06	Yes	1216	582	2571	2225	1417	4634	3.92	3.08	6.97	6.51	6.4	9.58
ENSG00000198356	protein_coding	ASNA1	0.603559	2.16314e-08	5.01866e-06	Yes	817	402	930	1052	818	1543	10.69	8.64	10.22	12.48	14.99	12.94
ENSG00000159322	protein_coding	ADPGK	0.570484	2.36263e-08	5.44226e-06	Yes	998	549	1200	1400	935	2029	7.38	6.67	7.45	9.39	9.68	9.62
ENSG00000129667	protein_coding	RHBDF2	0.860183	2.41013e-08	5.52907e-06	Yes	451	148	474	749	323	1115	1.77	0.95	1.56	2.67	1.78	2.81
ENSG00000129226	protein_coding	CD68	1.27768	2.45655e-08	5.61839e-06	Yes	5321	1058	3436	9425	5509	10350	49.89	16.29	27.06	80.15	72.36	62.21
ENSG00000166452	protein_coding	AKIP1	0.750538	2.50255e-08	5.71779e-06	Yes	272	152	305	432	250	682	2.43	2.23	2.29	3.5	3.13	3.9
ENSG00000105516	protein_coding	DBP	-1.46005	2.60711e-08	5.95065e-06	Yes	535	610	1995	228	104	689	3.82	7.15	11.96	1.48	1.04	3.15
ENSG00000275183	protein_coding	LENG9	1.0658	2.6221e-08	5.97277e-06	Yes	38	27	66	100	45	182	0.41	0.47	0.59	0.97	0.68	1.25
ENSG00000136883	protein_coding	KIF12	-1.22086	2.65931e-08	6.0514e-06	Yes	996	622	3227	692	232	745	10.21	10.47	27.77	6.43	3.33	4.89
ENSG00000108515	protein_coding	ENO3	-1.27692	2.69715e-08	6.11896e-06	Yes	7795	3618	11153	1563	1412	5524	64.44	49.11	77.43	11.72	16.35	29.27
ENSG00000196502	protein_coding	SULT1A1	-0.781808	2.6932e-08	6.11896e-06	Yes	3895	3002	5293	2066	1777	3549	30.33	38.39	34.62	14.59	19.38	17.71
XLOC_015890	lncRNA	NA	-1.60604	2.73371e-08	6.18324e-06	Yes	146	302	273	68	43	18	0.53	1.81	0.83	0.22	0.22	0.04
ENSG00000255545	lncRNA	RP11-627G23.1	-1.20902	2.79263e-08	6.30384e-06	Yes	367	211	1564	207	99	422	0.91	0.86	3.27	0.47	0.34	0.67
ENSG00000172123	protein_coding	SLFN12	1.05452	2.80282e-08	6.31122e-06	Yes	54	37	81	136	113	151	0.38	0.43	0.48	0.87	1.12	0.68
XLOC_034609	other	NA	1.36898	2.85054e-08	6.40888e-06	Yes	158	36	228	460	156	686	7.29	2.73	8.83	19.24	10.08	20.28
ENSG00000225756	lncRNA	DBH-AS1	-1.13898	2.89666e-08	6.50608e-06	Yes	2335	1022	4551	1222	423	1817	22.41	16.1	36.68	10.64	5.69	11.18
ENSG00000257365	protein_coding	FNTB	0.730685	2.95662e-08	6.62094e-06	Yes	455	175	523	648	399	945	3.3	2.08	3.18	4.26	4.05	4.39
ENSG00000182378	protein_coding	PLCXD1	-0.87889	3.10781e-08	6.90462e-06	Yes	1395	250	1323	902	157	580	4.64	1.36	3.69	2.72	0.73	1.24
ENSG00000143093	protein_coding	STRIP1	0.67561	3.111e-08	6.90489e-06	Yes	580	245	920	934	505	1460	3.58	2.48	4.76	5.22	4.36	5.77
ENSG00000110079	protein_coding	MS4A4A	1.49912	3.11961e-08	6.91561e-06	Yes	462	70	208	885	952	552	5.75	1.43	2.17	9.99	16.6	4.4
ENSG00000101000	protein_coding	PROCR	1.26745	3.12197e-08	6.91561e-06	Yes	141	89	102	375	262	346	2.15	2.23	1.3	5.18	5.59	3.38
ENSG00000082146	protein_coding	STRADB	-0.809356	3.13708e-08	6.94117e-06	Yes	2158	2241	3108	1421	968	2011	17.47	29.8	21.14	10.44	10.98	10.44
XLOC_007820	other	NA	-1.26885	3.25471e-08	7.16035e-06	Yes	755	297	1558	271	170	277	1.03	0.66	1.78	0.33	0.32	0.24
ENSG00000091583	protein_coding	APOH	-0.766689	3.26642e-08	7.17148e-06	Yes	184888	199211	261685	112458	130718	141906	2849.14	5040.9	3386.75	1571.71	2821.76	1401.73
ENSG00000110076	protein_coding	NRXN2	1.25292	3.29464e-08	7.22e-06	Yes	70	40	337	230	134	633	0.19	0.18	0.78	0.58	0.52	1.12
ENSG00000225093	other	RPL3P7	-0.626438	3.31167e-08	7.24323e-06	Yes	1436	1059	1553	1138	679	961	24.32	29.45	22.09	17.48	16.11	10.43
ENSG00000156232	protein_coding	WHAMM	0.660798	3.35848e-08	7.32427e-06	Yes	598	217	804	777	498	1358	2.41	1.43	2.72	2.84	2.81	3.5
ENSG00000100109	protein_coding	TFIP11	0.626567	3.4252e-08	7.43614e-06	Yes	936	580	1233	1385	1080	2036	4.76	4.84	5.27	6.39	7.7	6.64
ENSG00000059758	protein_coding	CDK17	0.774748	3.41994e-08	7.43614e-06	Yes	659	426	745	993	1002	1328	2.68	2.84	2.54	3.66	5.7	3.46
ENSG00000177963	protein_coding	RIC8A	0.438899	3.42627e-08	7.43614e-06	Yes	1690	1004	2437	2105	1524	3846	8.67	8.45	10.49	9.79	10.95	12.64
ENSG00000197063	protein_coding	MAFG	0.722515	3.48924e-08	7.5655e-06	Yes	897	291	808	1427	512	1670	3.6	1.92	2.72	5.19	2.88	4.3
XLOC_021032	other	NA	-1.02315	3.54443e-08	7.65571e-06	Yes	173	20	192	74	20	73	2.01	0.38	1.87	0.78	0.32	0.54
ENSG00000163220	protein_coding	S100A9	1.52567	3.58846e-08	7.73989e-06	Yes	234	68	425	674	653	1099	8.32	3.97	12.7	21.75	32.54	25.06
ENSG00000277893	protein_coding	SRD5A2	-1.11172	3.73048e-08	8.01146e-06	Yes	3153	2288	5792	1638	1065	1913	13.92	16.59	21.48	6.56	6.59	5.42
ENSG00000204136	other	GGTA1P	-1.35001	3.82007e-08	8.18047e-06	Yes	241	101	186	72	57	41	1.1	0.76	0.71	0.3	0.36	0.12
ENSG00000277511	lncRNA	CTD-2095E4.5	1.55757	3.84465e-08	8.22528e-06	Yes	28	31	15	95	57	99	0.67	1.21	0.3	2.06	1.91	1.51
ENSG00000168802	protein_coding	CHTF8	0.488754	3.89069e-08	8.30801e-06	Yes	2717	1845	3811	3743	2739	6220	16.49	18.38	19.42	20.6	23.28	24.19
ENSG00000196659	protein_coding	TTC30B	0.841422	3.9054e-08	8.33152e-06	Yes	96	105	185	196	208	358	0.49	0.88	0.79	0.91	1.49	1.17
ENSG00000179041	protein_coding	RRS1	1.39412	3.91321e-08	8.34029e-06	Yes	203	67	81	399	233	745	2.76	1.49	0.92	4.91	4.43	6.48
ENSG00000149428	protein_coding	HYOU1	1.44053	3.9589e-08	8.41697e-06	Yes	8829	1509	5154	9843	12862	31491	36.68	10.29	17.98	37.09	74.85	83.86
ENSG00000183258	protein_coding	DDX41	0.491704	4.02787e-08	8.54425e-06	Yes	1105	629	1469	1458	979	2395	8.29	7.75	9.25	9.92	10.28	11.51
ENSG00000181830	protein_coding	SLC35C1	0.887601	4.04255e-08	8.55926e-06	Yes	1305	959	3318	2749	1552	7890	5.95	7.18	12.7	11.36	9.91	23.04
XLOC_046989	other	NA	-1.14482	4.07913e-08	8.6286e-06	Yes	11467	2271	52016	3418	2092	13473	11.81	3.84	44.98	3.19	3.02	8.89
ENSG00000203666	protein_coding	EFCAB2	0.775775	4.15267e-08	8.75948e-06	Yes	220	67	317	345	160	623	0.62	0.31	0.75	0.88	0.63	1.13
ENSG00000136114	protein_coding	THSD1	1.21196	4.25905e-08	8.96708e-06	Yes	65	42	97	151	164	255	0.4	0.42	0.5	0.84	1.41	1
ENSG00000233392	lncRNA	AC104809.4	-1.18459	4.34189e-08	9.11656e-06	Yes	282	44	263	101	21	102	2.18	0.56	1.71	0.71	0.23	0.51
ENSG00000049246	protein_coding	PER3	-1.23653	4.68771e-08	9.79636e-06	Yes	4142	2530	7072	1545	888	3290	13.11	13.15	18.8	4.43	3.94	6.67
ENSG00000117228	protein_coding	GBP1	1.413	4.77117e-08	9.94311e-06	Yes	5100	2205	2108	10636	9103	13249	34.49	24.49	11.97	65.24	86.24	57.44
XLOC_018485	other	NA	-1.18818	4.81808e-08	1.00223e-05	Yes	99	62	168	42	26	62	0.94	0.97	1.34	0.36	0.35	0.38
ENSG00000120341	protein_coding	SEC16B	0.990822	4.93116e-08	1.01823e-05	Yes	5147	949	5838	6470	3887	13786	20.72	6.27	19.73	23.62	21.91	35.57
XLOC_019118	other	NA	-1.11924	5.02725e-08	1.03428e-05	Yes	170	124	186	62	44	98	2.04	2.44	1.87	0.67	0.74	0.75
ENSG00000186818	protein_coding	LILRB4	1.42481	5.07564e-08	1.04328e-05	Yes	337	37	185	750	477	522	1.78	0.32	0.82	3.6	3.53	1.77
XLOC_027483	other	NA	-1.11622	5.50095e-08	1.12251e-05	Yes	102	196	220	65	61	94	4.45	14.03	8.05	2.57	3.72	2.63
ENSG00000125454	protein_coding	SLC25A19	1.00751	5.57119e-08	1.13377e-05	Yes	160	43	135	304	126	327	1.08	0.48	0.76	1.86	1.19	1.41
ENSG00000198301	protein_coding	SDAD1	0.722079	5.62386e-08	1.14345e-05	Yes	806	377	789	1059	864	1510	5.48	4.21	4.51	6.53	8.23	6.59
XLOC_035601	other	NA	-1.13513	5.69465e-08	1.1568e-05	Yes	641	259	1005	204	194	302	1.15	0.76	1.52	0.33	0.49	0.35
ENSG00000173193	protein_coding	PARP14	1.16597	5.72144e-08	1.16119e-05	Yes	8736	5482	12783	18733	18509	29387	22.66	23.34	27.84	44.06	67.24	48.85
ENSG00000266010	lncRNA	GATA6-AS1	-1.20353	5.79393e-08	1.17485e-05	Yes	167	102	241	77	29	97	1.88	1.89	2.28	0.79	0.46	0.7
ENSG00000174808	protein_coding	BTC	1.22192	5.81462e-08	1.17798e-05	Yes	60	61	78	167	121	233	0.44	0.73	0.48	1.1	1.24	1.09
ENSG00000166908	protein_coding	PIP4K2C	0.696692	5.87543e-08	1.1871e-05	Yes	961	343	1100	1236	794	2066	6.18	3.62	5.94	7.2	7.15	8.51
ENSG00000198604	protein_coding	BAZ1A	0.772881	5.89019e-08	1.18902e-05	Yes	734	474	760	1200	1030	1392	2.37	2.51	2.06	3.51	4.66	2.88
ENSG00000087266	protein_coding	SH3BP2	-0.859141	5.91429e-08	1.19281e-05	Yes	6793	1932	8951	3334	1655	3908	13.17	6.15	14.57	5.86	4.49	4.85
ENSG00000111642	protein_coding	CHD4	0.805805	5.93031e-08	1.19497e-05	Yes	4895	1502	5603	6178	4035	12361	14.84	7.48	14.27	16.99	17.14	24.03
ENSG00000141456	protein_coding	PELP1	0.582614	6.02119e-08	1.2122e-05	Yes	809	349	1172	1278	486	2159	3.05	2.16	3.71	4.37	2.57	5.22
ENSG00000115816	protein_coding	CEBPZ	0.657383	6.04974e-08	1.21686e-05	Yes	978	1157	1219	1417	1894	2469	5.64	10.95	5.9	7.41	15.3	9.13
ENSG00000131446	protein_coding	MGAT1	0.54301	6.0684e-08	1.21953e-05	Yes	5150	3707	7559	7568	5984	11917	23.35	27.6	28.78	31.12	38.01	34.64
ENSG00000171824	protein_coding	EXOSC10	0.487904	6.16485e-08	1.2356e-05	Yes	1288	685	1528	1774	1146	2216	9.42	8.22	9.38	11.76	11.73	10.38
ENSG00000153187	protein_coding	HNRNPU	0.54316	6.5145e-08	1.30221e-05	Yes	6298	4779	7176	8743	6934	13422	20.32	25.32	19.45	25.59	31.34	27.76
ENSG00000183726	protein_coding	TMEM50A	0.831935	6.63504e-08	1.32513e-05	Yes	1172	1274	1310	2272	1834	3411	8.97	16	8.42	15.76	19.65	16.73
ENSG00000070081	protein_coding	NUCB2	1.06505	6.76975e-08	1.34844e-05	Yes	1301	1037	1013	1886	3556	2710	6.19	8.1	4.05	8.14	23.7	8.27
ENSG00000136718	protein_coding	IMP4	0.64473	6.87483e-08	1.36335e-05	Yes	931	558	1208	1388	814	2618	10.29	10.12	11.21	13.91	12.6	18.54
ENSG00000013364	protein_coding	MVP	0.932187	6.90978e-08	1.36907e-05	Yes	1960	899	2885	4129	2313	5456	12.16	9.16	15.03	23.24	20.1	21.7
ENSG00000123643	protein_coding	SLC36A1	0.914491	7.02237e-08	1.38894e-05	Yes	402	68	269	642	259	533	1.23	0.34	0.69	1.78	1.11	1.05
ENSG00000143569	protein_coding	UBAP2L	0.643838	7.0397e-08	1.39114e-05	Yes	2629	646	2974	3251	1577	4923	10.15	4.1	9.65	11.39	8.53	12.19
ENSG00000145016	protein_coding	KIAA0226	0.756441	7.48718e-08	1.47311e-05	Yes	608	150	730	938	393	1221	1.55	0.63	1.57	2.17	1.41	2
ENSG00000135624	protein_coding	CCT7	0.607873	7.59328e-08	1.49008e-05	Yes	3329	1750	3538	3976	3365	6766	33.46	28.89	29.87	36.25	47.38	43.6
ENSG00000052344	protein_coding	PRSS8	-1.09171	7.72034e-08	1.51245e-05	Yes	629	390	922	372	188	266	6.9	7.02	8.49	3.7	2.89	1.87
ENSG00000198373	protein_coding	WWP2	0.599118	7.89001e-08	1.53893e-05	Yes	1188	348	1604	1525	811	2436	3.56	1.71	4.04	4.15	3.41	4.69
ENSG00000103021	protein_coding	CCDC113	1.31394	7.91258e-08	1.54136e-05	Yes	161	20	71	195	140	483	0.59	0.12	0.22	0.65	0.72	1.13
ENSG00000182372	protein_coding	CLN8	-0.911054	7.92303e-08	1.54136e-05	Yes	1378	576	2164	738	420	918	3.79	2.6	5	1.84	1.62	1.62
ENSG00000258645	other	HSPE1P2	0.913191	7.93617e-08	1.54259e-05	Yes	347	529	335	775	855	817	23.28	58.27	18.87	47.15	80.34	35.13
ENSG00000130653	protein_coding	PNPLA7	-1.07019	8.1074e-08	1.57316e-05	Yes	764	414	2931	574	159	1097	3.26	2.9	10.51	2.22	0.95	3
ENSG00000206337	other	HCP5	0.935145	8.12036e-08	1.57431e-05	Yes	1427	613	971	2124	1459	2735	9.52	6.72	5.44	12.85	13.64	11.7
ENSG00000108344	protein_coding	PSMD3	0.446481	8.19255e-08	1.58695e-05	Yes	3017	1582	3830	4051	2236	6134	28.7	24.71	30.6	34.95	29.79	37.4
ENSG00000184602	protein_coding	SNN	0.921978	8.36612e-08	1.61225e-05	Yes	621	232	539	890	623	1385	3.85	2.36	2.81	5	5.41	5.5
ENSG00000140497	protein_coding	SCAMP2	0.555275	8.49694e-08	1.63561e-05	Yes	1976	809	2454	2708	1434	3950	13.72	9.22	14.31	17.05	13.95	17.58
ENSG00000122378	protein_coding	FAM213A	-0.793583	8.50184e-08	1.63561e-05	Yes	10350	4468	13643	4442	3104	9022	32.58	23.1	36.07	12.68	13.69	18.21
ENSG00000141543	protein_coding	EIF4A3	0.593582	8.52761e-08	1.63916e-05	Yes	874	591	872	1221	898	1733	10.35	11.49	8.67	13.11	14.89	13.15
ENSG00000108591	protein_coding	DRG2	0.929604	8.59526e-08	1.65076e-05	Yes	454	246	481	902	423	1513	4.58	4.08	4.08	8.26	5.98	9.79
XLOC_046396	other	NA	0.687882	8.6189e-08	1.65248e-05	Yes	438	194	513	637	343	1044	1.63	1.19	1.6	2.15	1.79	2.49
XLOC_013622	other	NA	1.50389	8.61562e-08	1.65248e-05	Yes	10	32	29	129	84	119	0.1	0.51	0.24	1.14	1.15	0.75
ENSG00000163811	protein_coding	WDR43	0.644475	8.65685e-08	1.65835e-05	Yes	759	572	856	1077	1085	1504	3.99	4.94	3.78	5.13	7.99	5.07
ENSG00000026950	protein_coding	BTN3A1	0.859893	8.69552e-08	1.66434e-05	Yes	2241	624	2207	3069	1831	4687	10.7	4.89	8.85	13.29	12.25	14.35
ENSG00000267436	lncRNA	AC005786.7	-1.23778	8.78719e-08	1.67903e-05	Yes	51	5	270	22	4	88	1.85	0.3	8.24	0.72	0.2	2.05
ENSG00000213996	protein_coding	TM6SF2	-0.781768	8.89614e-08	1.69697e-05	Yes	1932	713	3242	846	531	2042	26.35	15.97	37.14	10.46	10.14	17.85
ENSG00000226268	other	RP11-61N20.3	1.11199	9.17458e-08	1.73977e-05	Yes	201	74	77	411	257	198	4.3	2.6	1.38	7.98	7.71	2.72
ENSG00000132589	protein_coding	FLOT2	0.830017	9.31962e-08	1.76431e-05	Yes	2136	850	2522	3000	2059	5401	15.75	10.29	15.62	20.07	21.27	25.53
ENSG00000237949	lncRNA	LINC00844	-1.20441	9.37554e-08	1.7734e-05	Yes	794	1469	818	332	434	376	34.17	103.8	29.56	12.96	26.16	10.37
ENSG00000112343	protein_coding	TRIM38	1.07964	9.43081e-08	1.78236e-05	Yes	1637	728	1688	3080	2275	3959	3.57	2.61	3.09	6.09	6.95	5.53
ENSG00000171155	protein_coding	C1GALT1C1	0.672229	9.47956e-08	1.79007e-05	Yes	797	872	728	1380	1274	1434	9.16	16.47	7.03	14.39	20.52	10.57
ENSG00000177606	protein_coding	JUN	1.13548	9.65979e-08	1.82258e-05	Yes	836	549	759	2500	803	3306	4.85	5.23	3.7	13.15	6.52	12.29
XLOC_013896	lncRNA	NA	1.83413	9.68188e-08	1.82522e-05	Yes	6	5	4	20	156	51	0.03	0.04	0.02	0.09	1.12	0.17
XLOC_014927	other	NA	-1.08048	9.80258e-08	1.84643e-05	Yes	401	208	565	121	149	213	0.94	0.8	1.12	0.26	0.49	0.32
ENSG00000182700	protein_coding	IGIP	-0.75948	9.82821e-08	1.84971e-05	Yes	626	614	962	456	250	671	3.72	5.98	4.8	2.45	2.08	2.55
ENSG00000131042	protein_coding	LILRB2	1.37159	9.84151e-08	1.85066e-05	Yes	468	37	152	783	500	561	3.18	0.41	0.87	4.83	4.76	2.44
ENSG00000186141	protein_coding	POLR3C	0.683578	9.88089e-08	1.85497e-05	Yes	346	217	375	512	420	694	3.73	3.84	3.4	5.01	6.34	4.8
ENSG00000198056	protein_coding	PRIM1	1.02728	9.89852e-08	1.85674e-05	Yes	203	63	146	305	175	559	2.98	1.52	1.8	4.06	3.6	5.26
ENSG00000236117	lncRNA	RP4-754E20__A.5	-1.70345	9.99118e-08	1.87256e-05	Yes	11	8	63	2	0	12	0.24	0.28	1.14	0.04	0	0.17
XLOC_026973	other	NA	-0.915074	1.00148e-07	1.87542e-05	Yes	1398	1470	4510	932	880	1809	2.56	4.41	6.93	1.55	2.25	2.12
ENSG00000066117	protein_coding	SMARCD1	0.518386	1.00949e-07	1.88886e-05	Yes	1098	307	1296	1362	617	1956	5.78	2.65	5.73	6.5	4.55	6.6
ENSG00000163191	protein_coding	S100A11	1.18589	1.01538e-07	1.89672e-05	Yes	711	242	625	1828	1016	1366	24.57	13.73	18.14	57.29	49.18	30.26
ENSG00000279312	other	RP3-331H24.7	-1.08408	1.05308e-07	1.95741e-05	Yes	152	110	156	74	30	90	1.46	1.74	1.26	0.65	0.4	0.55
ENSG00000140598	protein_coding	EFTUD1	0.742282	1.0652e-07	1.9783e-05	Yes	464	320	607	749	536	1318	2.29	2.6	2.52	3.36	3.71	4.17
ENSG00000264112	lncRNA	RP11-159D12.2	-0.868631	1.06862e-07	1.98302e-05	Yes	1231	332	1114	695	140	758	4.35	1.93	3.3	2.23	0.69	1.72
ENSG00000256804	other	RP13-977J11.5	1.36894	1.07864e-07	1.99832e-05	Yes	61	19	51	150	132	102	4.12	2.11	2.89	9.19	12.49	4.41
XLOC_014843	lncRNA	NA	-1.38593	1.08186e-07	2.00265e-05	Yes	80	196	108	15	49	49	1.14	4.59	1.29	0.19	0.98	0.45
ENSG00000100342	protein_coding	APOL1	0.89516	1.08602e-07	2.0087e-05	Yes	11943	8694	12457	23370	16862	29466	74.2	88.69	65	131.68	146.74	117.34
ENSG00000178719	protein_coding	GRINA	0.528582	1.08945e-07	2.01174e-05	Yes	7593	4615	12636	10950	6881	21450	65.9	65.77	92.11	86.19	83.66	119.33
ENSG00000115216	protein_coding	NRBP1	0.46022	1.08905e-07	2.01174e-05	Yes	2114	1296	2480	2726	1855	4200	12.73	12.81	12.54	14.88	15.64	16.21
ENSG00000128829	protein_coding	EIF2AK4	0.738583	1.13108e-07	2.08007e-05	Yes	1558	893	1988	2361	1884	3648	4.27	4.02	4.57	5.87	7.23	6.4
ENSG00000213676	protein_coding	ATF6B	0.43349	1.14802e-07	2.10779e-05	Yes	1434	874	2474	2182	1324	3214	11.39	11.4	16.5	15.71	14.73	16.36
XLOC_050716	other	NA	-0.936921	1.17006e-07	2.14128e-05	Yes	151	1140	316	99	496	138	0.61	7.57	1.07	0.36	2.81	0.36
ENSG00000111321	protein_coding	LTBR	0.54534	1.18742e-07	2.16951e-05	Yes	2632	1439	4113	4001	1971	7516	22.25	19.98	29.2	30.68	23.34	40.73
ENSG00000275764	lncRNA	RP11-582E3.6	-0.702114	1.20031e-07	2.1913e-05	Yes	298	325	399	186	165	307	3.29	5.89	3.7	1.86	2.55	2.17
ENSG00000178921	protein_coding	PFAS	0.744444	1.20228e-07	2.19312e-05	Yes	624	198	870	967	462	1586	2.17	1.13	2.54	3.05	2.25	3.54
ENSG00000178105	protein_coding	DDX10	0.864306	1.21223e-07	2.20948e-05	Yes	267	219	303	506	361	773	0.73	0.99	0.7	1.26	1.39	1.36
ENSG00000100316	protein_coding	RPL3	-0.5507	1.21441e-07	2.21167e-05	Yes	14050	10220	19715	11389	7431	12464	172.59	206.15	203.39	126.88	127.87	98.14
ENSG00000077514	protein_coding	POLD3	0.797056	1.22872e-07	2.2341e-05	Yes	311	134	317	459	279	753	1.37	0.97	1.17	1.83	1.72	2.12
ENSG00000272335	lncRNA	RP11-53O19.3	-0.829192	1.23783e-07	2.24885e-05	Yes	318	295	428	192	108	317	2.59	3.95	2.93	1.42	1.23	1.66
ENSG00000117475	protein_coding	BLZF1	0.815471	1.24008e-07	2.25112e-05	Yes	557	592	801	1055	1136	1461	2.99	5.22	3.61	5.14	8.55	5.03
ENSG00000041802	protein_coding	LSG1	0.755847	1.24969e-07	2.26674e-05	Yes	1234	466	1026	1456	1123	2360	7.09	4.4	4.95	7.59	9.04	8.69
ENSG00000110492	protein_coding	MDK	1.31009	1.26023e-07	2.28219e-05	Yes	219	594	185	637	764	1158	2.57	11.43	1.82	6.77	12.55	8.7
ENSG00000130303	protein_coding	BST2	1.06282	1.26016e-07	2.28219e-05	Yes	7464	10525	4686	18386	13040	15284	150.35	348.13	79.28	335.89	367.95	197.35
ENSG00000035720	protein_coding	STAP1	1.52787	1.26268e-07	2.28479e-05	Yes	13	11	10	115	34	36	0.16	0.22	0.1	1.29	0.59	0.29
ENSG00000100665	protein_coding	SERPINA4	-0.641824	1.28683e-07	2.32475e-05	Yes	13604	11685	18029	8618	9029	10934	122.21	172.36	136.02	70.21	113.62	62.96
ENSG00000162433	protein_coding	AK4	-0.778443	1.32361e-07	2.38737e-05	Yes	8390	6342	13637	4549	3960	8197	23.63	29.33	32.26	11.62	15.62	14.8
ENSG00000042062	protein_coding	FAM65C	-0.919394	1.35502e-07	2.44207e-05	Yes	877	361	1103	481	245	431	3.84	2.6	4.06	1.91	1.5	1.21
ENSG00000155629	protein_coding	PIK3AP1	0.872686	1.35676e-07	2.44325e-05	Yes	5977	5685	8695	11014	10868	20096	23.42	36.58	28.62	39.14	59.66	50.48
ENSG00000154263	protein_coding	ABCA10	-1.27744	1.43538e-07	2.57045e-05	Yes	360	285	642	276	83	158	1.15	1.49	1.72	0.8	0.37	0.32
XLOC_052355	other	NA	-1.51782	1.46301e-07	2.61785e-05	Yes	25	24	124	7	1	29	0.33	0.51	1.36	0.08	0.02	0.24
ENSG00000177674	protein_coding	AGTRAP	0.967882	1.49921e-07	2.67527e-05	Yes	240	253	463	390	462	1709	3.74	6.47	6.06	5.51	10.09	17.07
ENSG00000165376	protein_coding	CLDN2	1.27889	1.49844e-07	2.67527e-05	Yes	1544	1526	2177	3909	3490	9483	9.29	15.08	11.01	21.34	29.43	36.59
ENSG00000135093	protein_coding	USP30	-0.746701	1.49985e-07	2.67527e-05	Yes	1027	705	1896	670	494	931	4.51	5.08	6.99	2.67	3.04	2.62
ENSG00000171132	protein_coding	PRKCE	1.0386	1.50876e-07	2.68903e-05	Yes	239	176	790	687	465	1317	0.77	0.93	2.13	2	2.09	2.71
ENSG00000158517	protein_coding	NCF1	1.48251	1.51271e-07	2.69393e-05	Yes	83	9	99	215	168	327	1.09	0.19	1.09	2.57	3.1	2.76
ENSG00000150337	protein_coding	FCGR1A	1.49899	1.51908e-07	2.70314e-05	Yes	47	23	17	171	105	93	0.44	0.35	0.13	1.45	1.37	0.56
ENSG00000106819	protein_coding	ASPN	-0.878078	1.55625e-07	2.76348e-05	Yes	995	966	824	484	507	480	8.27	13.18	5.75	3.65	5.9	2.56
ENSG00000198952	protein_coding	SMG5	0.612374	1.55666e-07	2.76348e-05	Yes	4471	1517	3864	5211	3016	7600	20.13	11.22	14.61	21.28	19.02	21.93
XLOC_008492	lncRNA	NA	1.64214	1.56114e-07	2.76925e-05	Yes	21	15	15	49	46	186	0.22	0.26	0.13	0.47	0.67	1.25
ENSG00000269190	protein_coding	FBXO17	-0.733591	1.58996e-07	2.81151e-05	Yes	1620	709	2978	957	445	1849	12.13	8.72	18.72	6.5	4.67	8.87
ENSG00000021355	protein_coding	SERPINB1	0.871441	1.60289e-07	2.82993e-05	Yes	1216	510	1265	1988	1064	3295	9.53	6.56	8.33	14.13	11.68	16.55
ENSG00000239264	protein_coding	TXNDC5	0.693899	1.61911e-07	2.85409e-05	Yes	7804	5598	10422	11003	10432	21499	49.61	58.43	55.64	63.44	92.89	87.6
ENSG00000105248	protein_coding	CCDC94	0.639414	1.63466e-07	2.877e-05	Yes	298	243	476	588	346	790	3.66	4.9	4.91	6.55	5.95	6.22
ENSG00000005007	protein_coding	UPF1	0.653206	1.64606e-07	2.89255e-05	Yes	2962	1215	4205	3725	2722	7484	11.3	7.61	13.47	12.89	14.55	18.3
ENSG00000162654	protein_coding	GBP4	1.31648	1.66088e-07	2.91631e-05	Yes	2613	695	2486	5677	4738	8042	8.75	3.82	6.99	17.25	22.23	17.27
ENSG00000162129	protein_coding	CLPB	0.663265	1.68586e-07	2.95788e-05	Yes	709	249	772	956	579	1304	4.15	2.39	3.79	5.07	4.74	4.89
ENSG00000101407	protein_coding	TTI1	0.694121	1.68985e-07	2.96256e-05	Yes	727	303	1090	1015	701	1872	3.42	2.34	4.3	4.33	4.61	5.64
ENSG00000144843	protein_coding	ADPRH	1.05966	1.71291e-07	3.00066e-05	Yes	198	56	192	346	244	374	0.88	0.41	0.72	1.4	1.52	1.07
ENSG00000161960	protein_coding	EIF4A1	0.740102	1.71482e-07	3.00168e-05	Yes	5330	2995	4488	7509	5065	11509	42.67	39.37	30.17	54.52	56.8	59.06
ENSG00000011275	protein_coding	RNF216	0.630858	1.73463e-07	3.03398e-05	Yes	926	403	1302	1334	837	2083	3.06	2.19	3.61	4	3.87	4.41
ENSG00000103005	protein_coding	USB1	0.767203	1.76531e-07	3.07572e-05	Yes	1124	396	1066	1360	823	2746	5.3	3.06	4.22	5.81	5.43	8.29
ENSG00000250799	protein_coding	PRODH2	-0.811672	1.77429e-07	3.08835e-05	Yes	3693	2600	5515	2539	1247	3294	36.53	42.23	45.82	22.78	17.28	20.89
ENSG00000104518	protein_coding	GSDMD	0.647913	1.85372e-07	3.21878e-05	Yes	1998	1314	3112	3576	1900	5811	13.53	14.61	17.7	21.96	18.02	25.23
ENSG00000143549	protein_coding	TPM3	0.548858	1.856e-07	3.21878e-05	Yes	3761	2071	3797	4923	3440	6724	15.13	13.68	12.83	17.97	19.39	17.34
XLOC_006360	other	NA	-1.16527	1.89012e-07	3.27291e-05	Yes	157	583	236	112	199	67	0.34	2.06	0.43	0.22	0.6	0.09
ENSG00000197114	protein_coding	ZGPAT	-0.887067	1.89946e-07	3.28405e-05	Yes	5803	6073	8169	3130	2550	5379	56.83	97.66	67.19	27.8	34.98	33.77
ENSG00000164825	protein_coding	DEFB1	-1.20197	1.96234e-07	3.38238e-05	Yes	1030	2545	1779	666	672	520	44.23	179.46	64.16	25.94	40.42	14.31
ENSG00000180867	other	PDIA3P1	0.867581	1.97768e-07	3.40621e-05	Yes	8315	3654	8083	10931	10378	17207	113.03	81.56	92.28	134.76	197.62	149.93
XLOC_034607	other	NA	1.31339	2.01042e-07	3.45468e-05	Yes	48	18	160	169	105	289	3.72	2.29	10.41	11.87	11.39	14.35
XLOC_043398	other	NA	-1.08214	2.01833e-07	3.46562e-05	Yes	144	125	341	113	35	124	0.57	0.81	1.14	0.41	0.19	0.32
ENSG00000178202	protein_coding	KDELC2	0.798933	2.03382e-07	3.48956e-05	Yes	701	527	1019	1310	948	2129	3.1	3.82	3.78	5.25	5.86	6.03
ENSG00000135604	protein_coding	STX11	1.33799	2.04547e-07	3.50687e-05	Yes	103	19	100	228	179	257	1.1	0.33	0.9	2.2	2.67	1.76
XLOC_051330	lncRNA	NA	-1.57644	2.05073e-07	3.51056e-05	Yes	17	3	124	4	2	8	0.21	0.06	1.29	0.05	0.03	0.06
XLOC_005297	other	NA	-1.62094	2.08982e-07	3.57204e-05	Yes	661	7	1609	118	1	250	1.22	0.02	2.49	0.2	0	0.3
ENSG00000188820	protein_coding	FAM26F	1.38872	2.1234e-07	3.62394e-05	Yes	129	65	118	369	372	427	2.22	1.83	1.7	5.75	8.96	4.71
ENSG00000002919	protein_coding	SNX11	0.630687	2.13927e-07	3.64234e-05	Yes	641	443	589	1007	660	1150	4.43	5.03	3.42	6.31	6.39	5.1
ENSG00000135763	protein_coding	URB2	1.00216	2.15023e-07	3.65312e-05	Yes	223	79	173	336	259	460	0.76	0.44	0.5	1.04	1.24	1.01
XLOC_042282	other	NA	-1.4595	2.1625e-07	3.66957e-05	Yes	54	116	262	7	35	68	0.29	1.02	1.18	0.03	0.26	0.23
ENSG00000085741	protein_coding	WNT11	1.42305	2.16643e-07	3.66957e-05	Yes	216	120	108	578	217	1542	1.95	1.78	0.82	4.73	2.74	8.91
ENSG00000151576	protein_coding	QTRTD1	0.619693	2.2144e-07	3.73567e-05	Yes	424	214	571	657	474	793	2.04	1.69	2.31	2.87	3.19	2.45
ENSG00000157045	protein_coding	NTAN1	-0.678054	2.21513e-07	3.73567e-05	Yes	713	897	1182	507	455	827	12.01	24.8	16.72	7.74	10.73	8.93
XLOC_045901	other	NA	-0.857902	2.25862e-07	3.80001e-05	Yes	600	211	495	355	133	234	1.33	0.77	0.92	0.71	0.41	0.33
ENSG00000163541	protein_coding	SUCLG1	-0.562981	2.2643e-07	3.80672e-05	Yes	4594	4016	4313	2757	2755	3608	63.93	91.77	50.41	34.8	53.71	32.18
ENSG00000162613	protein_coding	FUBP1	0.730577	2.30231e-07	3.86775e-05	Yes	1006	444	1263	1643	1049	1984	7.93	5.74	8.36	11.74	11.58	10.02
ENSG00000232667	lncRNA	AC004862.6	-1.14958	2.31473e-07	3.88572e-05	Yes	151	893	500	77	249	210	0.81	7.88	2.26	0.38	1.87	0.72
ENSG00000162772	protein_coding	ATF3	1.28622	2.35831e-07	3.95592e-05	Yes	293	135	193	886	267	946	2.37	1.79	1.31	6.5	3.03	4.91
ENSG00000225190	protein_coding	PLEKHM1	0.712004	2.37549e-07	3.97882e-05	Yes	566	183	879	805	451	1509	2.21	1.17	2.88	2.85	2.46	3.77
XLOC_002375	lncRNA	NA	-1.1201	2.43272e-07	4.06862e-05	Yes	262	176	224	115	57	105	7.18	7.92	5.16	2.86	2.19	1.84
ENSG00000254986	protein_coding	DPP3	0.749147	2.43582e-07	4.07079e-05	Yes	1134	394	1127	1621	825	2404	6.67	3.81	5.57	8.65	6.8	9.07
ENSG00000169223	protein_coding	LMAN2	0.528885	2.47481e-07	4.12371e-05	Yes	4848	4716	7203	7579	6688	11796	50.18	80.16	62.62	71.15	96.98	78.27
ENSG00000171564	protein_coding	FGB	0.737768	2.51887e-07	4.18783e-05	Yes	245893	424626	508978	516297	745527	773313	2555.57	7246.67	4442.64	4866.52	10853.9	5151.77
ENSG00000197555	protein_coding	SIPA1L1	0.810591	2.51867e-07	4.18783e-05	Yes	1734	467	2018	2252	1595	3605	3.99	1.76	3.9	4.7	5.14	5.32
ENSG00000204682	protein_coding	CASC10	-1.17813	2.551e-07	4.23188e-05	Yes	452	876	1440	203	212	699	2.44	7.77	6.53	0.99	1.6	2.42
ENSG00000135372	protein_coding	NAT10	0.751595	2.55544e-07	4.23613e-05	Yes	1063	432	1101	1450	884	2471	5.3	3.54	4.61	6.56	6.18	7.9
ENSG00000166575	protein_coding	TMEM135	-0.739648	2.56646e-07	4.24503e-05	Yes	2589	1483	2885	1143	1204	1704	12.35	11.62	11.56	4.95	8.05	5.21
ENSG00000171560	protein_coding	FGA	0.841576	2.6011e-07	4.29916e-05	Yes	280437	401141	701997	607835	910562	1049222	1455.08	3417.75	3059.06	2860.33	6618.23	3489.63
ENSG00000100401	protein_coding	RANGAP1	0.914501	2.62286e-07	4.32648e-05	Yes	2271	901	2177	3177	1978	7176	8.72	5.68	7.02	11.06	10.63	17.65
ENSG00000228923	lncRNA	AP000355.2	-1.03597	2.63478e-07	4.34209e-05	Yes	1114	126	1425	527	91	484	47.64	8.85	51.18	20.44	5.45	13.27
ENSG00000241388	lncRNA	HNF1A-AS1	-0.865351	2.66313e-07	4.3824e-05	Yes	1189	468	1440	745	284	660	6.32	4.09	6.43	3.59	2.12	2.25
ENSG00000231925	protein_coding	TAPBP	0.656329	2.66999e-07	4.39048e-05	Yes	8787	3489	11778	13645	5571	23759	42.99	28.03	48.4	60.55	38.18	74.52
ENSG00000076944	protein_coding	STXBP2	0.558818	2.69778e-07	4.42971e-05	Yes	1088	326	1634	1564	719	2159	6.66	3.28	8.4	8.68	6.16	8.47
XLOC_044749	other	NA	-1.33357	2.71597e-07	4.45309e-05	Yes	1	79	276	0	23	78	0.2	26.36	47.11	0	6.55	10.16
ENSG00000113269	protein_coding	RNF130	-0.57701	2.80537e-07	4.58632e-05	Yes	4919	5121	8392	3613	3178	6183	9.15	15.64	13.11	6.09	8.28	7.37
ENSG00000135124	protein_coding	P2RX4	0.608733	2.83511e-07	4.62821e-05	Yes	504	260	666	726	489	1081	4.97	4.21	5.52	6.5	6.76	6.84
ENSG00000188338	protein_coding	SLC38A3	-0.807641	2.85828e-07	4.66266e-05	Yes	23003	11379	39391	13374	8179	18479	138.67	112.64	199.43	73.12	69.07	71.41
XLOC_026038	other	NA	-1.44582	2.87176e-07	4.67787e-05	Yes	133	107	810	43	37	110	0.61	0.81	3.12	0.18	0.24	0.32
ENSG00000015676	protein_coding	NUDCD3	0.444677	2.92762e-07	4.75512e-05	Yes	1818	1062	2274	2359	1552	3636	4.52	4.34	4.75	5.32	5.41	5.79
ENSG00000249096	lncRNA	RP11-290F5.1	-1.06285	2.96232e-07	4.80801e-05	Yes	2280	680	4082	772	474	1467	16.91	8.28	25.43	5.19	4.93	6.98
ENSG00000261662	other	RP5-1042I8.7	-1.02387	2.9749e-07	4.81918e-05	Yes	75	78	96	42	26	48	1.13	1.93	1.22	0.58	0.55	0.46
ENSG00000270030	lncRNA	RP11-326C3.13	1.38578	2.97431e-07	4.81918e-05	Yes	14	4	26	37	29	63	0.49	0.23	0.76	1.16	1.41	1.4
ENSG00000149929	protein_coding	HIRIP3	0.582609	2.99883e-07	4.85328e-05	Yes	381	234	600	571	376	1036	2.31	2.33	3.05	3.14	3.19	4.02
ENSG00000167207	protein_coding	NOD2	1.0571	3.05172e-07	4.92472e-05	Yes	233	39	172	311	157	496	1.03	0.28	0.64	1.24	0.97	1.4
ENSG00000004468	protein_coding	CD38	1.34479	3.07269e-07	4.95146e-05	Yes	500	44	341	1164	616	839	1.81	0.26	1.04	3.82	3.12	1.95
ENSG00000175137	protein_coding	SH3BP5L	0.486736	3.20767e-07	5.15423e-05	Yes	785	384	1108	980	652	1758	4.17	3.35	4.95	4.73	4.86	5.99
ENSG00000088827	protein_coding	SIGLEC1	1.31087	3.235e-07	5.19074e-05	Yes	2134	175	1271	3987	1911	2605	5.55	0.75	2.78	9.41	6.97	4.35
ENSG00000020129	protein_coding	NCDN	0.76616	3.29371e-07	5.27743e-05	Yes	403	138	441	584	247	1080	1.78	1	1.63	2.33	1.53	3.05
ENSG00000180817	protein_coding	PPA1	0.957447	3.38845e-07	5.42151e-05	Yes	2004	1944	2316	3722	3390	7615	30.97	49.34	30.06	52.18	73.4	75.45
ENSG00000140259	protein_coding	MFAP1	0.469346	3.43875e-07	5.47866e-05	Yes	624	365	648	816	569	1009	5.94	5.71	5.18	7.05	7.59	6.16
ENSG00000100596	protein_coding	SPTLC2	0.929855	3.43428e-07	5.47866e-05	Yes	837	433	934	1432	1533	1494	2	1.7	1.88	3.11	5.14	2.29
ENSG00000223431	other	MTND6P21	-1.19403	3.45754e-07	5.5047e-05	Yes	88	15	121	30	8	48	3.75	1.05	4.33	1.16	0.48	1.31
ENSG00000067082	protein_coding	KLF6	0.993172	3.51029e-07	5.58474e-05	Yes	2081	552	1339	3684	2294	2412	7.15	3.11	3.86	11.48	11.04	5.31
ENSG00000132382	protein_coding	MYBBP1A	0.920871	3.53219e-07	5.61561e-05	Yes	979	285	970	1443	620	3155	4.18	2	3.48	5.58	3.7	8.63
ENSG00000111261	protein_coding	MANSC1	0.693629	3.5457e-07	5.62914e-05	Yes	381	183	515	521	379	1004	1.3	1.03	1.48	1.61	1.81	2.2
ENSG00000256847	other	CCND2P1	-1.14078	3.54379e-07	5.62914e-05	Yes	634	803	1501	371	268	503	16.29	33.87	32.38	8.64	9.64	8.28
ENSG00000100600	protein_coding	LGMN	0.954938	3.57198e-07	5.66288e-05	Yes	4023	1136	3816	6551	4182	6922	32.11	14.89	25.58	47.42	46.75	35.41
ENSG00000131467	protein_coding	PSME3	0.830862	3.63399e-07	5.74502e-05	Yes	2213	663	1755	2604	1697	4485	9.38	4.62	6.25	10.01	10.08	12.19
ENSG00000141504	protein_coding	SAT2	-0.983996	3.67662e-07	5.80021e-05	Yes	3268	5301	5442	2296	1882	2491	70.91	188.87	99.17	45.18	57.2	34.65
ENSG00000087263	protein_coding	OGFOD1	0.765679	3.68436e-07	5.80428e-05	Yes	968	532	851	1236	1003	2235	4.28	3.86	3.16	4.95	6.21	6.33
ENSG00000135077	protein_coding	HAVCR2	1.39653	3.76129e-07	5.92134e-05	Yes	425	24	224	847	574	583	3	0.28	1.33	5.42	5.68	2.64
ENSG00000124568	protein_coding	SLC17A1	-0.859582	3.80381e-07	5.97755e-05	Yes	2011	667	1519	829	504	835	20.19	11	12.81	7.55	7.09	5.37
XLOC_033327	lncRNA	NA	-1.23549	3.80496e-07	5.97755e-05	Yes	67	18	90	20	7	38	2.32	1.02	2.61	0.63	0.34	0.84
ENSG00000124587	protein_coding	PEX6	0.586979	3.81961e-07	5.99638e-05	Yes	1086	539	1834	1596	911	3124	6.37	5.19	9.04	8.49	7.49	11.75
ENSG00000160613	protein_coding	PCSK7	0.579314	3.83989e-07	6.01565e-05	Yes	1255	364	1379	1606	698	2376	4.95	2.36	4.57	5.74	3.85	6
ENSG00000255248	other	RP11-166D19.1	-0.908634	3.83872e-07	6.01565e-05	Yes	198	321	325	147	126	171	0.58	1.54	0.8	0.39	0.52	0.32
ENSG00000232573	other	RPL3P4	-0.834887	3.85716e-07	6.03431e-05	Yes	8096	10862	11797	6693	3852	7439	392.86	865.5	480.77	294.56	261.84	231.39
ENSG00000100364	protein_coding	KIAA0930	0.713686	3.87139e-07	6.04817e-05	Yes	2121	868	1557	2945	1381	4085	4.83	3.25	2.98	6.08	4.41	5.97
ENSG00000140548	protein_coding	ZNF710	0.706758	3.89952e-07	6.08789e-05	Yes	418	129	535	573	349	910	1.74	0.88	1.87	2.16	2.04	2.43
ENSG00000064932	protein_coding	SBNO2	0.680016	3.96809e-07	6.18183e-05	Yes	990	354	1856	1557	756	3001	3.62	2.13	5.7	5.17	3.87	7.04
XLOC_051815	lncRNA	NA	-1.04294	3.97066e-07	6.18183e-05	Yes	101	117	122	58	27	84	0.62	1.18	0.63	0.32	0.23	0.33
ENSG00000089639	protein_coding	GMIP	0.946497	4.04357e-07	6.27367e-05	Yes	404	70	427	757	279	753	2.26	0.64	2.01	3.84	2.19	2.7
ENSG00000115541	protein_coding	HSPE1	0.877366	4.11889e-07	6.36858e-05	Yes	1424	3064	1393	3290	3978	3793	28.38	100.27	23.31	59.46	111.05	48.45
ENSG00000196465	protein_coding	MYL6B	-0.856986	4.15961e-07	6.42273e-05	Yes	291	194	407	170	102	216	3.53	3.86	4.15	1.87	1.73	1.68
XLOC_033631	other	NA	-1.08521	4.18914e-07	6.46066e-05	Yes	538	146	785	218	58	669	1.42	0.63	1.74	0.52	0.21	1.13
ENSG00000165841	protein_coding	CYP2C19	-1.0599	4.18991e-07	6.46066e-05	Yes	3480	2977	4312	1572	1848	1285	25.4	35.68	26.43	10.41	18.9	6.01
ENSG00000184100	other	BRD7P2	0.55862	4.21578e-07	6.4961e-05	Yes	354	311	590	579	438	980	3.74	5.39	5.23	5.54	6.48	6.63
ENSG00000104312	protein_coding	RIPK2	0.928461	4.26955e-07	6.56089e-05	Yes	214	143	261	446	284	613	1.7	1.87	1.74	3.21	3.16	3.12
ENSG00000157191	protein_coding	NECAP2	0.605475	4.30846e-07	6.61178e-05	Yes	1096	773	1222	1641	1216	2284	10.87	12.59	10.18	14.76	16.89	14.52
ENSG00000214455	other	RCN1P2	0.859808	4.3422e-07	6.65903e-05	Yes	845	350	737	1131	1096	1468	18.96	12.89	13.89	23.01	34.44	21.11
ENSG00000103051	protein_coding	COG4	0.40434	4.48206e-07	6.8595e-05	Yes	1411	676	1870	1849	996	2699	9.83	7.73	10.94	11.68	9.72	12.05
ENSG00000157557	protein_coding	ETS2	0.922858	4.50572e-07	6.89102e-05	Yes	3104	1207	5953	6099	3785	9346	13.87	8.85	22.33	24.71	23.68	26.76
ENSG00000166922	protein_coding	SCG5	-1.09915	4.53022e-07	6.9238e-05	Yes	273	421	317	188	179	84	4.05	10.25	3.95	2.53	3.72	0.8
ENSG00000010165	protein_coding	METTL13	0.535672	4.58216e-07	6.9937e-05	Yes	710	449	1031	1069	722	1589	4.35	4.52	5.31	5.95	6.2	6.25
ENSG00000079385	protein_coding	CEACAM1	0.77377	4.62069e-07	7.04296e-05	Yes	2884	1823	3917	3913	4014	8392	15.49	16.08	17.67	19.06	30.2	28.89
XLOC_034608	other	NA	1.28452	4.62578e-07	7.04594e-05	Yes	78	17	37	183	55	163	7.66	2.74	3.05	16.3	7.57	10.26
ENSG00000230154	other	AC018463.4	1.19753	4.64402e-07	7.06418e-05	Yes	24	11	41	44	73	117	0.54	0.4	0.77	0.89	2.29	1.68
ENSG00000085449	protein_coding	WDFY1	0.635951	4.67634e-07	7.09897e-05	Yes	1497	773	1645	2101	1744	2481	6.59	5.59	6.09	8.39	10.76	7.01
ENSG00000177025	protein_coding	C19orf18	-1.33003	4.69195e-07	7.11786e-05	Yes	31	28	63	13	4	21	0.7	1.03	1.19	0.26	0.13	0.3
ENSG00000185753	protein_coding	CXorf38	0.707443	4.74966e-07	7.19572e-05	Yes	652	285	667	847	688	1209	2.21	1.59	1.9	2.61	3.27	2.63
XLOC_019811	lncRNA	NA	-1.00028	4.78512e-07	7.22999e-05	Yes	174	133	496	89	65	224	1.02	1.28	2.45	0.47	0.54	0.84
ENSG00000205220	protein_coding	PSMB10	0.939222	4.8924e-07	7.38218e-05	Yes	926	954	991	2323	1343	3079	15.32	25.91	13.77	34.85	31.12	32.64
ENSG00000162542	protein_coding	TMCO4	0.529537	5.1694e-07	7.74825e-05	Yes	512	227	660	616	406	1132	3.34	2.43	3.62	3.65	3.71	4.74
ENSG00000198730	protein_coding	CTR9	0.58883	5.18352e-07	7.76425e-05	Yes	1946	1044	2266	2829	2080	3292	8.71	7.67	8.52	11.48	13.04	9.44
ENSG00000172765	protein_coding	TMCC1	0.77823	5.22405e-07	7.81977e-05	Yes	1446	1185	1771	2865	1494	4463	4.37	5.88	4.49	7.85	6.32	8.64
ENSG00000160691	protein_coding	SHC1	0.520692	5.39161e-07	8.04385e-05	Yes	3118	1410	3565	3751	2558	5924	14.74	10.95	14.15	16.08	16.94	17.95
ENSG00000113721	protein_coding	PDGFRB	-0.840311	5.49834e-07	8.17601e-05	Yes	1781	526	2250	998	398	951	6.35	3.08	6.74	3.23	1.99	2.17
ENSG00000148660	protein_coding	CAMK2G	0.509371	5.51878e-07	8.20099e-05	Yes	814	328	1251	1073	592	1911	4.26	2.82	5.5	5.1	4.34	6.42
ENSG00000196664	protein_coding	TLR7	1.38362	5.54514e-07	8.22931e-05	Yes	135	27	69	329	246	137	0.55	0.18	0.24	1.22	1.41	0.36
ENSG00000254704	other	RP11-1036E20.7	1.65215	5.57827e-07	8.27303e-05	Yes	14	28	77	325	426	241	0.13	0.44	0.62	2.82	5.7	1.48
ENSG00000262877	lncRNA	RP11-1055B8.4	-1.0183	5.61157e-07	8.31147e-05	Yes	132	24	326	62	12	158	1.73	0.52	3.59	0.74	0.22	1.33
ENSG00000261012	lncRNA	RP11-116D2.1	-0.809725	5.65356e-07	8.35718e-05	Yes	2143	2410	3603	1441	892	2686	27.41	50.61	38.7	16.71	15.98	22.02
ENSG00000259856	other	RAB43P1	0.913907	5.89269e-07	8.68786e-05	Yes	110	43	155	166	147	311	3.83	2.46	4.54	5.25	7.18	6.95
ENSG00000118707	protein_coding	TGIF2	0.583144	5.95975e-07	8.77525e-05	Yes	433	248	641	822	346	996	2.35	2.21	2.92	4.04	2.63	3.46
ENSG00000139988	protein_coding	RDH12	-1.48587	6.04348e-07	8.88112e-05	Yes	93	78	80	33	9	19	1.01	1.39	0.73	0.33	0.14	0.13
ENSG00000103490	protein_coding	PYCARD	1.00313	6.14985e-07	9.01978e-05	Yes	127	73	188	376	152	384	1.69	1.6	2.1	4.54	2.84	3.28
ENSG00000145425	protein_coding	RPS3A	-0.769997	6.33571e-07	9.26824e-05	Yes	1076	1205	997	667	528	782	17.75	32.65	13.82	9.98	12.2	8.27
ENSG00000175287	protein_coding	PHYHD1	-0.710194	6.38543e-07	9.33491e-05	Yes	1794	542	2315	1057	384	1357	15.2	7.54	16.47	8.12	4.56	7.37
ENSG00000163931	protein_coding	TKT	0.877134	6.43841e-07	9.39214e-05	Yes	3601	1127	4001	5067	2125	13517	24.36	12.52	22.73	31.09	20.14	58.62
ENSG00000063322	protein_coding	MED29	0.589716	6.52879e-07	9.50747e-05	Yes	1707	963	1881	1998	1649	3886	9.53	8.83	8.82	10.12	12.9	13.91
ENSG00000110756	protein_coding	HPS5	1.03603	6.55201e-07	9.52896e-05	Yes	1801	692	3767	2431	1872	12344	6.29	3.97	11.04	7.7	9.15	27.62
ENSG00000167261	protein_coding	DPEP2	-1.16241	6.62548e-07	9.61209e-05	Yes	141	19	127	55	19	30	1.09	0.24	0.82	0.39	0.21	0.15
ENSG00000132694	protein_coding	ARHGEF11	0.575227	6.64214e-07	9.62897e-05	Yes	1767	524	2310	2194	1133	3647	5.26	2.56	5.78	5.93	4.73	6.97
ENSG00000184840	protein_coding	TMED9	0.62476	6.65472e-07	9.63481e-05	Yes	3941	3450	4317	5945	5600	8081	54.92	78.94	50.52	75.13	109.31	72.18
ENSG00000239857	protein_coding	GET4	-0.892726	6.68732e-07	9.67578e-05	Yes	2042	1460	3955	1178	733	2195	7.98	9.37	12.98	4.17	4.01	5.5
ENSG00000183397	protein_coding	C19orf71	-1.20272	6.69731e-07	9.67781e-05	Yes	86	14	407	35	5	146	2.62	0.7	10.41	0.97	0.21	2.85
ENSG00000185946	protein_coding	RNPC3	-0.635747	6.76032e-07	9.7626e-05	Yes	1023	289	1219	711	257	624	6	2.78	6	3.78	2.11	2.34
ENSG00000072682	protein_coding	P4HA2	1.04759	6.7782e-07	9.78214e-05	Yes	482	162	465	759	866	891	2.07	1.14	1.68	2.96	5.21	2.45
ENSG00000166986	protein_coding	MARS	0.892753	6.81936e-07	9.82508e-05	Yes	2175	765	1642	2831	1786	5225	14.84	8.57	9.41	17.52	17.07	22.85
ENSG00000086205	protein_coding	FOLH1	-0.851456	6.8823e-07	9.90066e-05	Yes	953	1055	1445	557	626	705	6.47	11.76	8.23	3.43	5.95	3.07
ENSG00000159131	protein_coding	GART	0.781175	6.90591e-07	9.9283e-05	Yes	1753	616	1688	2015	1684	3685	7.33	4.23	5.92	7.64	9.86	9.87
ENSG00000152382	protein_coding	TADA1	-0.670529	6.95684e-07	9.98876e-05	Yes	1287	1519	1913	826	895	1325	12.24	23.71	15.27	7.12	11.92	8.07
ENSG00000167770	protein_coding	OTUB1	0.417178	6.97535e-07	0.00010009	Yes	1087	630	1625	1516	908	2303	8.32	7.92	10.44	10.52	9.73	11.3
ENSG00000165716	protein_coding	FAM69B	-1.01492	6.98586e-07	0.000100177	Yes	332	237	493	179	77	234	2.52	2.95	3.14	1.23	0.82	1.14
ENSG00000120539	protein_coding	MASTL	1.04028	6.99207e-07	0.000100202	Yes	231	205	319	548	423	882	1.31	1.9	1.51	2.81	3.35	3.2
ENSG00000272325	protein_coding	NUDT3	-0.762706	7.07169e-07	0.000101086	Yes	4626	1719	4654	2070	1688	2321	9.59	5.85	8.1	3.89	4.9	3.08
ENSG00000260244	other	RP11-588K22.2	-0.900095	7.10279e-07	0.000101402	Yes	253	225	291	162	102	141	1.99	2.9	1.92	1.15	1.12	0.71
ENSG00000152229	protein_coding	PSTPIP2	0.868457	7.10125e-07	0.000101402	Yes	571	256	450	918	654	983	3.91	2.88	2.59	5.7	6.27	4.31
ENSG00000049540	protein_coding	ELN	-1.1548	7.11443e-07	0.000101503	Yes	239	318	421	202	139	86	1.23	2.68	1.81	0.94	1	0.28
ENSG00000273015	lncRNA	RP11-352M15.2	-0.650445	7.18202e-07	0.000102403	Yes	377	309	505	280	189	315	0.8	1.07	0.89	0.54	0.56	0.43
ENSG00000112759	protein_coding	SLC29A1	-0.834921	7.5167e-07	0.000106635	Yes	4594	1870	6924	2071	1328	3672	31.09	20.78	39.35	12.71	12.59	15.93
ENSG00000256340	other	ABCC6P1	-0.766223	7.58812e-07	0.000107445	Yes	2494	1366	3740	1298	736	2659	14.92	13.42	18.79	7.04	6.17	10.2
ENSG00000137413	protein_coding	TAF8	0.569914	7.67142e-07	0.000108556	Yes	864	406	1169	1332	743	1736	2.1	1.62	2.39	2.94	2.53	2.7
ENSG00000147155	protein_coding	EBP	-0.910068	7.71402e-07	0.000109091	Yes	6127	4776	11448	3381	2280	6226	66.79	85.49	104.81	33.43	34.82	43.5
ENSG00000248740	lncRNA	RP11-328K4.1	-1.24755	7.7764e-07	0.000109766	Yes	141	480	407	122	77	103	3.14	17.53	7.6	2.46	2.4	1.47
ENSG00000248144	protein_coding	ADH1C	-1.07401	7.88067e-07	0.000111099	Yes	27343	43414	32230	14941	10491	17371	301.75	786.71	298.71	149.54	162.18	122.88
ENSG00000157693	protein_coding	C9orf91	0.771955	8.05998e-07	0.000113343	Yes	636	197	587	802	458	1278	2.85	1.45	2.21	3.26	2.88	3.67
XLOC_017513	other	NA	-1.2438	8.1386e-07	0.000114217	Yes	58	5	47	19	3	17	1.08	0.15	0.73	0.32	0.08	0.2
ENSG00000240291	lncRNA	RP11-499P20.2	-1.16743	8.1561e-07	0.000114338	Yes	483	350	756	273	52	358	6.68	7.95	8.78	3.42	1.01	3.17
XLOC_042281	other	NA	-1.21928	8.25834e-07	0.000115536	Yes	105	224	470	21	90	212	0.81	2.82	3.03	0.15	0.97	1.04
ENSG00000179639	protein_coding	FCER1A	-1.62845	8.26212e-07	0.000115536	Yes	92	115	88	10	10	3	1.62	3.33	1.3	0.16	0.25	0.03
ENSG00000182481	protein_coding	KPNA2	1.11672	8.28116e-07	0.000115731	Yes	647	158	251	963	414	1474	4.59	1.84	1.5	6.19	4.11	6.7
ENSG00000255353	other	RP11-382M14.1	-1.06096	8.34597e-07	0.000116564	Yes	1830	1284	2052	593	591	1318	30.17	34.76	28.41	8.87	13.65	13.93
ENSG00000111796	protein_coding	KLRB1	-1.10939	8.51028e-07	0.000118638	Yes	163	73	190	98	34	59	2.31	1.7	2.26	1.26	0.68	0.54
ENSG00000115970	protein_coding	THADA	0.664143	8.85429e-07	0.000122902	Yes	476	341	745	849	580	1255	0.86	1.02	1.13	1.4	1.47	1.46
ENSG00000218537	lncRNA	MIF-AS1	-1.07429	8.91255e-07	0.000123634	Yes	155	68	367	46	44	135	2.16	1.55	4.29	0.58	0.86	1.2
ENSG00000243649	protein_coding	CFB	0.657024	9.01989e-07	0.000125046	Yes	141402	82082	180987	194927	166646	308882	916.18	873.3	984.85	1145.44	1512.51	1282.85
ENSG00000223599	other	RP11-216N14.7	1.2442	9.05429e-07	0.000125446	Yes	355	65	168	455	517	418	5.57	1.67	2.21	6.47	11.36	4.2
ENSG00000169188	protein_coding	APEX2	0.66152	9.24732e-07	0.000127806	Yes	457	235	521	648	347	1220	2.89	2.44	2.77	3.72	3.07	4.95
ENSG00000080608	protein_coding	KIAA0020	0.624369	9.27477e-07	0.000128107	Yes	398	333	486	675	486	868	3.52	4.84	3.61	5.41	6.02	4.92
ENSG00000120054	protein_coding	CPN1	0.7765	9.29334e-07	0.000128285	Yes	997	1163	2196	1984	2471	3597	10.85	20.77	20.06	19.57	37.65	25.08
ENSG00000031698	protein_coding	SARS	0.497662	9.45209e-07	0.000130236	Yes	3599	2216	3295	4373	3848	5293	37.96	38.38	29.19	41.83	56.86	35.79
ENSG00000158941	protein_coding	CCAR2	0.52275	9.48261e-07	0.000130577	Yes	1639	719	1834	2147	1085	3413	5.65	4.07	5.31	6.71	5.24	7.54
ENSG00000230149	lncRNA	RP3-508I15.19	1.22295	9.50634e-07	0.000130732	Yes	23	6	27	68	12	89	1.47	0.63	1.45	3.94	1.07	3.65
ENSG00000256185	other	RP11-612B6.2	-1.22352	9.51822e-07	0.000130732	Yes	32	34	58	15	6	24	14.28	24.91	21.74	6.07	3.75	6.86
XLOC_016322	other	NA	-1.20994	9.50325e-07	0.000130732	Yes	613	86	1187	159	68	244	0.69	0.16	1.12	0.16	0.11	0.18
ENSG00000188786	protein_coding	MTF1	0.707962	9.51862e-07	0.000130732	Yes	666	244	680	852	656	1162	1.71	1.03	1.47	1.99	2.37	1.92
ENSG00000175467	protein_coding	SART1	0.52755	9.63089e-07	0.000132005	Yes	1114	552	1354	1569	776	2498	6.94	5.65	7.09	8.87	6.78	9.98
ENSG00000114023	protein_coding	FAM162A	-0.843015	9.69595e-07	0.000132784	Yes	2413	3776	3556	1246	1600	2660	13.06	33.55	16.16	6.12	12.13	9.23
ENSG00000106346	protein_coding	USP42	0.640733	9.72955e-07	0.000133164	Yes	421	243	625	565	462	1141	1.54	1.46	1.92	1.87	2.37	2.67
ENSG00000230630	lncRNA	DNM3OS	-0.75228	9.83632e-07	0.000134462	Yes	262	187	340	174	103	202	1.27	1.48	1.38	0.76	0.7	0.63
ENSG00000103932	protein_coding	RPAP1	0.657272	9.96284e-07	0.000136026	Yes	729	226	948	991	546	1543	2.99	1.52	3.27	3.69	3.14	4.06
ENSG00000149136	protein_coding	SSRP1	0.557311	1.00342e-06	0.000136752	Yes	1946	935	2263	2486	1510	4383	13.27	10.47	12.96	15.37	14.42	19.15
ENSG00000140632	protein_coding	GLYR1	0.61154	1.00317e-06	0.000136752	Yes	3541	1509	3974	4090	3319	6999	18.41	12.88	17.35	19.29	24.17	23.33
ENSG00000165886	protein_coding	UBTD1	0.786639	1.00989e-06	0.00013755	Yes	179	100	226	276	157	582	2.15	1.98	2.28	3.01	2.65	4.49
ENSG00000262410	other	RP11-388C12.8	-1.25593	1.02631e-06	0.000139533	Yes	53	25	63	21	5	21	1.69	1.31	1.69	0.61	0.22	0.43
ENSG00000204397	protein_coding	CARD16	0.950223	1.04182e-06	0.000141557	Yes	157	118	128	325	248	275	3.54	4.37	2.42	6.65	7.84	3.98
ENSG00000168872	protein_coding	DDX19A	0.647576	1.04693e-06	0.000142165	Yes	1154	435	1013	1267	886	2227	7.78	4.82	5.74	7.75	8.37	9.63
ENSG00000068001	protein_coding	HYAL2	0.882916	1.05647e-06	0.000143288	Yes	937	449	894	1422	1266	1954	4.6	3.62	3.69	6.34	8.71	6.15
ENSG00000124228	protein_coding	DDX27	0.51889	1.07325e-06	0.000145302	Yes	792	413	942	991	715	1578	5.83	4.99	5.82	6.62	7.37	7.45
ENSG00000149527	protein_coding	PLCH2	-1.40338	1.07681e-06	0.000145697	Yes	548	7	2593	156	15	173	1.81	0.04	7.21	0.47	0.07	0.37
ENSG00000254042	lncRNA	CTC-558O2.1	-1.37606	1.11215e-06	0.000149668	Yes	27	43	202	11	6	55	0.16	0.42	1	0.06	0.05	0.21
ENSG00000143390	protein_coding	RFX5	0.938196	1.1289e-06	0.000151741	Yes	1366	357	1426	1899	1327	3347	6.89	2.96	6.04	8.69	9.38	10.82
ENSG00000121060	protein_coding	TRIM25	0.994687	1.13396e-06	0.00015224	Yes	6483	1886	6202	8919	7294	13228	23.56	11.26	18.93	29.4	37.13	30.82
ENSG00000009694	protein_coding	TENM1	-1.26647	1.13979e-06	0.00015284	Yes	1404	1311	4301	1032	623	341	2.23	3.43	5.75	1.49	1.39	0.35
XLOC_027923	lncRNA	NA	-1.31681	1.14702e-06	0.000153718	Yes	99	64	95	20	9	56	1.23	1.3	0.99	0.22	0.16	0.44
ENSG00000143641	protein_coding	GALNT2	0.915898	1.17347e-06	0.000156983	Yes	5272	2514	6333	8512	6119	15985	24.3	19.02	24.51	35.58	39.5	47.22
ENSG00000182973	protein_coding	CNOT10	0.63878	1.2061e-06	0.000160966	Yes	586	331	625	783	647	1155	3.88	3.59	3.47	4.7	5.99	4.9
ENSG00000134910	protein_coding	STT3A	0.714102	1.20753e-06	0.000161061	Yes	3767	2139	4683	4784	5683	8065	14.76	13.76	15.41	17	31.18	20.25
ENSG00000185359	protein_coding	HGS	0.46897	1.20992e-06	0.000161214	Yes	1174	561	2020	1768	866	2832	6.48	5.08	9.36	8.85	6.69	10.02
ENSG00000103942	protein_coding	HOMER2	-0.685972	1.21584e-06	0.000161883	Yes	2165	1933	4234	1419	1503	2123	3.61	5.29	5.93	2.15	3.51	2.27
ENSG00000109501	protein_coding	WFS1	0.97103	1.2265e-06	0.000163109	Yes	541	259	672	815	665	2062	3.02	2.37	3.15	4.13	5.2	7.38
XLOC_011444	other	NA	-1.18119	1.22812e-06	0.000163228	Yes	44	9	60	14	4	25	2.45	0.82	2.81	0.71	0.31	0.89
ENSG00000101187	protein_coding	SLCO4A1	1.49184	1.23065e-06	0.000163468	Yes	68	8	22	114	143	252	0.5	0.1	0.14	0.76	1.48	1.19
XLOC_026746	lncRNA	NA	0.92457	1.24826e-06	0.000165611	Yes	66	74	125	165	155	248	0.35	0.65	0.56	0.8	1.16	0.85
ENSG00000163029	protein_coding	SMC6	-0.677733	1.25342e-06	0.000166198	Yes	2131	1839	4627	1541	1007	2891	7.01	9.93	12.78	4.6	4.64	6.09
ENSG00000132773	protein_coding	TOE1	0.733631	1.25562e-06	0.000166383	Yes	244	145	251	373	238	594	2.1	2.05	1.81	2.91	2.86	3.27
ENSG00000205302	protein_coding	SNX2	0.610169	1.27773e-06	0.000168924	Yes	1652	1475	1861	2481	2525	3114	12.65	18.54	11.97	17.23	27.08	15.28
ENSG00000196663	protein_coding	TECPR2	0.752252	1.27975e-06	0.000169092	Yes	600	216	743	828	501	1481	1.37	0.81	1.43	1.72	1.61	2.17
ENSG00000162881	protein_coding	OXER1	-1.10183	1.28932e-06	0.000170058	Yes	2188	1164	2918	1093	359	1378	25.22	22.03	28.24	11.42	5.8	10.18
ENSG00000198954	protein_coding	KIF1BP	0.60042	1.29523e-06	0.000170538	Yes	514	292	530	658	473	1097	4.15	3.87	3.59	4.81	5.35	5.67
ENSG00000136271	protein_coding	DDX56	0.49518	1.31135e-06	0.000172358	Yes	1255	797	1564	1742	1084	2825	9.74	10.15	10.19	12.26	11.78	14.05
ENSG00000110497	protein_coding	AMBRA1	0.815146	1.32974e-06	0.000174367	Yes	908	353	1176	1186	1116	2131	3.28	2.09	3.57	3.89	5.65	4.93
ENSG00000003400	protein_coding	CASP10	0.71224	1.33342e-06	0.000174647	Yes	821	270	960	1073	771	1526	2.52	1.36	2.47	2.99	3.31	3
ENSG00000205702	other	CYP2D7	-0.872324	1.33649e-06	0.000174845	Yes	2277	622	1447	1285	318	831	20.68	9.28	11.04	10.58	4.05	4.84
ENSG00000160285	protein_coding	LSS	-1.17078	1.34177e-06	0.000175333	Yes	12468	2167	26259	3212	2121	6611	47.63	13.59	84.25	11.13	11.35	16.19
ENSG00000136811	protein_coding	ODF2	0.53472	1.36977e-06	0.000178324	Yes	545	264	808	904	402	1206	2.21	1.76	2.75	3.33	2.28	3.14
ENSG00000114738	protein_coding	MAPKAPK3	0.610127	1.38789e-06	0.000180522	Yes	832	486	927	1128	918	1630	5.28	5.07	4.94	6.5	8.17	6.64
ENSG00000157014	protein_coding	TATDN2	0.621405	1.39293e-06	0.000180968	Yes	1409	731	1486	1750	1329	2960	5.28	4.5	4.68	5.95	6.98	7.11
ENSG00000081051	protein_coding	AFP	-1.17808	1.39443e-06	0.000181059	Yes	91	378	256	26	162	113	0.75	5.13	1.78	0.19	1.88	0.6
ENSG00000096063	protein_coding	SRPK1	0.706704	1.39941e-06	0.000181583	Yes	1451	743	1394	1767	1510	3158	5.29	4.44	4.27	5.84	7.71	7.38
XLOC_050893	other	NA	-1.32476	1.4129e-06	0.000183141	Yes	33	11	69	12	3	20	1.62	0.88	2.84	0.53	0.21	0.63
ENSG00000175792	protein_coding	RUVBL1	0.597409	1.41425e-06	0.00018321	Yes	486	309	603	685	440	1254	3.38	3.53	3.53	4.33	4.29	5.6
ENSG00000142207	protein_coding	URB1	0.844411	1.42097e-06	0.000183975	Yes	1230	367	1398	1619	1067	3104	2.33	1.14	2.22	2.78	2.83	3.77
XLOC_000050	other	NA	-0.96969	1.42362e-06	0.000184213	Yes	618	78	944	342	53	351	1.33	0.28	1.71	0.67	0.16	0.48
ENSG00000173276	protein_coding	ZBTB21	0.789972	1.45698e-06	0.000188313	Yes	521	329	643	767	791	1183	1.33	1.38	1.37	1.77	2.82	1.93
ENSG00000092201	protein_coding	SUPT16H	0.526679	1.45691e-06	0.000188313	Yes	1633	841	1870	2187	1488	2927	6.12	5.17	5.88	7.43	7.81	7.03
ENSG00000278053	protein_coding	DDX52	0.498071	1.48002e-06	0.000190743	Yes	920	531	850	1080	900	1451	2.97	2.81	2.3	3.16	4.07	3
ENSG00000214855	other	APOC1P1	-1.11994	1.4881e-06	0.000191456	Yes	4551	3265	6288	2731	754	2849	99.59	117.32	115.56	54.2	23.11	39.96
ENSG00000006530	protein_coding	AGK	0.544809	1.49317e-06	0.000191998	Yes	505	233	552	634	406	973	2.19	1.66	2.01	2.49	2.46	2.7
ENSG00000036473	protein_coding	OTC	-0.793404	1.49941e-06	0.000192581	Yes	8607	6788	11058	3701	4739	7000	111.46	144.35	120.27	43.47	85.97	58.11
XLOC_051331	lncRNA	NA	-1.45611	1.50461e-06	0.000193139	Yes	17	0	116	2	2	13	0.2	0	1.16	0.02	0.03	0.1
ENSG00000141971	protein_coding	MVB12A	0.65004	1.50981e-06	0.000193696	Yes	799	491	651	1307	630	1405	5.63	5.69	3.86	8.36	6.22	6.35
ENSG00000272341	lncRNA	RP1-151F17.2	-0.844983	1.52005e-06	0.000194701	Yes	481	401	454	227	177	344	3.89	5.33	3.08	1.67	2.01	1.78
ENSG00000276995	lncRNA	RP11-321A17.6	-1.29835	1.52024e-06	0.000194701	Yes	29	21	42	16	2	9	1.26	1.5	1.54	0.63	0.12	0.25
XLOC_023135	other	NA	1.69501	1.5243e-06	0.000195111	Yes	1	2	0	0	108	1	0.05	0.15	0	0	6.84	0.03
XLOC_032025	lncRNA	NA	-1.25042	1.54559e-06	0.000197656	Yes	34	133	120	14	27	49	0.71	4.58	2.12	0.27	0.79	0.66
ENSG00000184898	protein_coding	RBM43	1.0053	1.56082e-06	0.000199445	Yes	703	458	870	1240	1417	1765	3.06	3.27	3.18	4.89	8.64	4.92
ENSG00000123130	protein_coding	ACOT9	0.694449	1.58685e-06	0.000202585	Yes	700	212	600	850	552	1114	3.25	1.62	2.34	3.58	3.59	3.31
ENSG00000116667	protein_coding	C1orf21	-0.792769	1.58899e-06	0.000202585	Yes	1605	865	1178	889	813	447	3.21	2.84	1.98	1.61	2.28	0.57
[truncated: 44,200 more rows]

## Sheet: 48h
GeneID	GeneType	GeneName	log2FoldChange	pvalue	FDR	PassingExpressionThreshold	NbUniqueReads.A748	NbUniqueReads.A727	NbUniqueReads.B254	NbUniqueReads.A748_2	NbUniqueReads.A727_2	NbUniqueReads.B284	RPKM.A748	RPKM.A727	RPKM.B254	RPKM.A748_2	RPKM.A727_2	RPKM.B284
[truncated: 45,056 more rows]

[truncated: 2 more sheets: 96h, 144h]
