# Supplementary material for: Transcriptional response to hepatitis C virus infection and interferon‐alpha treatment in the human liver
Source: EMBO Mol Med. 2017 Mar 30;9(6):816–34. doi: 10.15252/emmm.201607006 (PMC5452008; doi:10.15252/emmm.201607006)
Supplement: Supplementary file 8 — Dataset EV7 [file EMMM-9-816-s008.xlsx]

## Sheet: Legend
This table provides the gene ontology enrichment results for the IFNa treatment differential expression analyses. comparing pre-treatment and post-treatment biopsies at different time points during the pegIFNa/ribavirin treatment. Each analysis is presented in a separate Excel sheet.
These results were obtained with GOrilla (Eden et al., Bioinformatics, 2009). The enrichment test was performed only for the "biological process" GO category.
GO Term	GO accession
Description	description of the GO term
P-value	p-value of the hypergeometric test for GO enrichment
FDR q-value	false discovery rate for the hypergeometric test for GO enrichment, corrected for multiple testing across all GO categories
Enrichment	(b/n)/(B/N)
N	total number of genes in the background set
B	number of genes associated with a given GO category in the background set
n	total number of genes in the focus set (differentially expressed gens)
b	number of genes associated with a given GO category in the focus set
Genes	genes associated with the GO category in the focus set

## Sheet: GOPROC UP 4h
GO Term	Description	P-value	FDR q-value	Enrichment	N	B	n	b	Genes
GO:0009615	response to virus	7.08e-41	9.02e-37	17.76	10584	164	149	41	[IFITM1 - interferon induced transmembrane protein 1, LGALS9 - lectin, galactoside-binding, soluble, 9, IFIT2 - interferon-induced protein with tetratricopeptide repeats 2, IFIT1 - interferon-induced protein with tetratricopeptide repeats 1, IFIT3 - interferon-induced protein with tetratricopeptide repeats 3, DHX58 - dexh (asp-glu-x-his) box polypeptide 58, IRF9 - interferon regulatory factor 9, …
GO:0051607	defense response to virus	5.72e-39	3.65e-35	24.15	10584	100	149	34	[IFITM1 - interferon induced transmembrane protein 1, IFIT2 - interferon-induced protein with tetratricopeptide repeats 2, IFIT1 - interferon-induced protein with tetratricopeptide repeats 1, DHX58 - dexh (asp-glu-x-his) box polypeptide 58, IFIT3 - interferon-induced protein with tetratricopeptide repeats 3, IRF9 - interferon regulatory factor 9, IFI16 - interferon, gamma-inducible protein 16, OA…
GO:0051707	response to other organism	4.17e-35	1.77e-31	11.49	10584	272	149	44	[IFITM1 - interferon induced transmembrane protein 1, LGALS9 - lectin, galactoside-binding, soluble, 9, IFIT2 - interferon-induced protein with tetratricopeptide repeats 2, IFIT1 - interferon-induced protein with tetratricopeptide repeats 1, IFIT3 - interferon-induced protein with tetratricopeptide repeats 3, DHX58 - dexh (asp-glu-x-his) box polypeptide 58, IFI16 - interferon, gamma-inducible pro…
GO:0043207	response to external biotic stimulus	8.25e-34	2.63e-30	8.6	10584	413	149	50	[LGALS9 - lectin, galactoside-binding, soluble, 9, IFITM1 - interferon induced transmembrane protein 1, IFIT2 - interferon-induced protein with tetratricopeptide repeats 2, IFIT1 - interferon-induced protein with tetratricopeptide repeats 1, DHX58 - dexh (asp-glu-x-his) box polypeptide 58, IFIT3 - interferon-induced protein with tetratricopeptide repeats 3, IFI16 - interferon, gamma-inducible pro…
GO:0009607	response to biotic stimulus	6.71e-33	1.71e-29	8.24	10584	431	149	50	[LGALS9 - lectin, galactoside-binding, soluble, 9, IFITM1 - interferon induced transmembrane protein 1, IFIT2 - interferon-induced protein with tetratricopeptide repeats 2, IFIT1 - interferon-induced protein with tetratricopeptide repeats 1, DHX58 - dexh (asp-glu-x-his) box polypeptide 58, IFIT3 - interferon-induced protein with tetratricopeptide repeats 3, IFI16 - interferon, gamma-inducible pro…
GO:0098542	defense response to other organism	1.42e-31	3.01e-28	13.82	10584	185	149	36	[IFITM1 - interferon induced transmembrane protein 1, IFIT2 - interferon-induced protein with tetratricopeptide repeats 2, IFIT1 - interferon-induced protein with tetratricopeptide repeats 1, DHX58 - dexh (asp-glu-x-his) box polypeptide 58, IFIT3 - interferon-induced protein with tetratricopeptide repeats 3, IRF9 - interferon regulatory factor 9, IFI16 - interferon, gamma-inducible protein 16, OA…
GO:0060337	type I interferon signaling pathway	2.82e-31	5.13e-28	35.52	10584	46	149	23	[IFITM1 - interferon induced transmembrane protein 1, RSAD2 - radical s-adenosyl methionine domain containing 2, IFIT2 - interferon-induced protein with tetratricopeptide repeats 2, IFIT1 - interferon-induced protein with tetratricopeptide repeats 1, OAS3 - 2'-5'-oligoadenylate synthetase 3, 100kda, IFIT3 - interferon-induced protein with tetratricopeptide repeats 3, USP18 - ubiquitin specific pe…
GO:0019221	cytokine-mediated signaling pathway	1.37e-25	2.18e-22	8.34	10584	332	149	39	[IFITM1 - interferon induced transmembrane protein 1, IFIT2 - interferon-induced protein with tetratricopeptide repeats 2, IFIT1 - interferon-induced protein with tetratricopeptide repeats 1, IFIT3 - interferon-induced protein with tetratricopeptide repeats 3, IRF9 - interferon regulatory factor 9, USP18 - ubiquitin specific peptidase 18, OASL - 2'-5'-oligoadenylate synthetase-like, IFI35 - inter…
GO:0002376	immune system process	1.43e-25	2.02e-22	4.13	10584	1118	149	65	[IFITM1 - interferon induced transmembrane protein 1, LGALS9 - lectin, galactoside-binding, soluble, 9, IFIT2 - interferon-induced protein with tetratricopeptide repeats 2, IFIT1 - interferon-induced protein with tetratricopeptide repeats 1, DHX58 - dexh (asp-glu-x-his) box polypeptide 58, IFIT3 - interferon-induced protein with tetratricopeptide repeats 3, SECTM1 - secreted and transmembrane 1, …
GO:0006952	defense response	7.52e-25	9.57e-22	4.81	10584	827	149	56	[IFITM1 - interferon induced transmembrane protein 1, LGALS9 - lectin, galactoside-binding, soluble, 9, IFIT2 - interferon-induced protein with tetratricopeptide repeats 2, IFIT1 - interferon-induced protein with tetratricopeptide repeats 1, IFIT3 - interferon-induced protein with tetratricopeptide repeats 3, DHX58 - dexh (asp-glu-x-his) box polypeptide 58, IFI16 - interferon, gamma-inducible pro…
GO:0002252	immune effector process	9.86e-25	1.14e-21	9.42	10584	264	149	35	[IFITM1 - interferon induced transmembrane protein 1, IFIT2 - interferon-induced protein with tetratricopeptide repeats 2, IFIT1 - interferon-induced protein with tetratricopeptide repeats 1, IFIT3 - interferon-induced protein with tetratricopeptide repeats 3, DHX58 - dexh (asp-glu-x-his) box polypeptide 58, IFI16 - interferon, gamma-inducible protein 16, IRF9 - interferon regulatory factor 9, OA…
GO:0009605	response to external stimulus	1.06e-22	1.13e-19	4.76	10584	776	149	52	[IFITM1 - interferon induced transmembrane protein 1, LGALS9 - lectin, galactoside-binding, soluble, 9, IFIT2 - interferon-induced protein with tetratricopeptide repeats 2, IFIT1 - interferon-induced protein with tetratricopeptide repeats 1, DHX58 - dexh (asp-glu-x-his) box polypeptide 58, IFIT3 - interferon-induced protein with tetratricopeptide repeats 3, IFI16 - interferon, gamma-inducible pro…
GO:1903901	negative regulation of viral life cycle	5.94e-22	5.82e-19	21.53	10584	66	149	20	[IFITM1 - interferon induced transmembrane protein 1, APOBEC3G - apolipoprotein b mrna editing enzyme, catalytic polypeptide-like 3g, RSAD2 - radical s-adenosyl methionine domain containing 2, IFIT1 - interferon-induced protein with tetratricopeptide repeats 1, OAS3 - 2'-5'-oligoadenylate synthetase 3, 100kda, IFI16 - interferon, gamma-inducible protein 16, OASL - 2'-5'-oligoadenylate synthetase-…
GO:0048525	negative regulation of viral process	8.37e-22	7.62e-19	21.2	10584	67	149	20	[IFITM1 - interferon induced transmembrane protein 1, APOBEC3G - apolipoprotein b mrna editing enzyme, catalytic polypeptide-like 3g, RSAD2 - radical s-adenosyl methionine domain containing 2, IFIT1 - interferon-induced protein with tetratricopeptide repeats 1, OAS3 - 2'-5'-oligoadenylate synthetase 3, 100kda, IFI16 - interferon, gamma-inducible protein 16, OASL - 2'-5'-oligoadenylate synthetase-…
GO:0043901	negative regulation of multi-organism process	1.1e-20	9.34e-18	15.63	10584	100	149	22	[APOBEC3G - apolipoprotein b mrna editing enzyme, catalytic polypeptide-like 3g, IFITM1 - interferon induced transmembrane protein 1, RSAD2 - radical s-adenosyl methionine domain containing 2, IFIT1 - interferon-induced protein with tetratricopeptide repeats 1, DHX58 - dexh (asp-glu-x-his) box polypeptide 58, OAS3 - 2'-5'-oligoadenylate synthetase 3, 100kda, IFI16 - interferon, gamma-inducible pr…
GO:0060333	interferon-gamma-mediated signaling pathway	1.3e-19	1.03e-16	23.68	10584	51	149	17	[OAS3 - 2'-5'-oligoadenylate synthetase 3, 100kda, IRF9 - interferon regulatory factor 9, OASL - 2'-5'-oligoadenylate synthetase-like, TRIM34 - tripartite motif containing 34, TRIM21 - tripartite motif containing 21, SOCS1 - suppressor of cytokine signaling 1, GBP1 - guanylate binding protein 1, interferon-inducible, TRIM38 - tripartite motif containing 38, IRF1 - interferon regulatory factor 1, …
GO:0045071	negative regulation of viral genome replication	1.55e-18	1.16e-15	27.32	10584	39	149	15	[IFITM1 - interferon induced transmembrane protein 1, APOBEC3G - apolipoprotein b mrna editing enzyme, catalytic polypeptide-like 3g, RSAD2 - radical s-adenosyl methionine domain containing 2, IFIT1 - interferon-induced protein with tetratricopeptide repeats 1, OAS3 - 2'-5'-oligoadenylate synthetase 3, 100kda, IFI16 - interferon, gamma-inducible protein 16, OASL - 2'-5'-oligoadenylate synthetase-…
GO:0050896	response to stimulus	6.13e-18	4.34e-15	2.22	10584	2908	149	91	[LGALS9 - lectin, galactoside-binding, soluble, 9, IFITM1 - interferon induced transmembrane protein 1, IFIT2 - interferon-induced protein with tetratricopeptide repeats 2, IFIT1 - interferon-induced protein with tetratricopeptide repeats 1, IFIT3 - interferon-induced protein with tetratricopeptide repeats 3, DHX58 - dexh (asp-glu-x-his) box polypeptide 58, SECTM1 - secreted and transmembrane 1, …
GO:1903900	regulation of viral life cycle	8.79e-18	5.9e-15	10.82	10584	151	149	23	[APOBEC3G - apolipoprotein b mrna editing enzyme, catalytic polypeptide-like 3g, IFITM1 - interferon induced transmembrane protein 1, LGALS9 - lectin, galactoside-binding, soluble, 9, RSAD2 - radical s-adenosyl methionine domain containing 2, IFIT1 - interferon-induced protein with tetratricopeptide repeats 1, OAS3 - 2'-5'-oligoadenylate synthetase 3, 100kda, IFI16 - interferon, gamma-inducible p…
GO:0051704	multi-organism process	1.82e-17	1.16e-14	3.95	10584	863	149	48	[LGALS9 - lectin, galactoside-binding, soluble, 9, IFITM1 - interferon induced transmembrane protein 1, IFIT2 - interferon-induced protein with tetratricopeptide repeats 2, IFIT1 - interferon-induced protein with tetratricopeptide repeats 1, IFIT3 - interferon-induced protein with tetratricopeptide repeats 3, DHX58 - dexh (asp-glu-x-his) box polypeptide 58, IFI16 - interferon, gamma-inducible pro…
GO:0050792	regulation of viral process	1.86e-17	1.13e-14	10.47	10584	156	149	23	[APOBEC3G - apolipoprotein b mrna editing enzyme, catalytic polypeptide-like 3g, IFITM1 - interferon induced transmembrane protein 1, LGALS9 - lectin, galactoside-binding, soluble, 9, RSAD2 - radical s-adenosyl methionine domain containing 2, IFIT1 - interferon-induced protein with tetratricopeptide repeats 1, OAS3 - 2'-5'-oligoadenylate synthetase 3, 100kda, IFI16 - interferon, gamma-inducible p…
GO:0043900	regulation of multi-organism process	4.42e-17	2.56e-14	6.77	10584	315	149	30	[LGALS9 - lectin, galactoside-binding, soluble, 9, IFITM1 - interferon induced transmembrane protein 1, IFIT1 - interferon-induced protein with tetratricopeptide repeats 1, DHX58 - dexh (asp-glu-x-his) box polypeptide 58, IFI16 - interferon, gamma-inducible protein 16, OASL - 2'-5'-oligoadenylate synthetase-like, DDX60 - dead (asp-glu-ala-asp) box polypeptide 60, STAT2 - signal transducer and act…
GO:0045069	regulation of viral genome replication	6.86e-17	3.8e-14	19.26	10584	59	149	16	[IFITM1 - interferon induced transmembrane protein 1, APOBEC3G - apolipoprotein b mrna editing enzyme, catalytic polypeptide-like 3g, RSAD2 - radical s-adenosyl methionine domain containing 2, IFIT1 - interferon-induced protein with tetratricopeptide repeats 1, OAS3 - 2'-5'-oligoadenylate synthetase 3, 100kda, IFI16 - interferon, gamma-inducible protein 16, OASL - 2'-5'-oligoadenylate synthetase-…
GO:0043903	regulation of symbiosis, encompassing mutualism through parasitism	1.51e-16	8.03e-14	9.55	10584	171	149	23	[APOBEC3G - apolipoprotein b mrna editing enzyme, catalytic polypeptide-like 3g, LGALS9 - lectin, galactoside-binding, soluble, 9, IFITM1 - interferon induced transmembrane protein 1, RSAD2 - radical s-adenosyl methionine domain containing 2, IFIT1 - interferon-induced protein with tetratricopeptide repeats 1, OAS3 - 2'-5'-oligoadenylate synthetase 3, 100kda, IFI16 - interferon, gamma-inducible p…
GO:0034097	response to cytokine	2e-16	1.02e-13	7.83	10584	236	149	26	[IFITM1 - interferon induced transmembrane protein 1, LGALS9 - lectin, galactoside-binding, soluble, 9, IFIT2 - interferon-induced protein with tetratricopeptide repeats 2, IFIT1 - interferon-induced protein with tetratricopeptide repeats 1, IFIT3 - interferon-induced protein with tetratricopeptide repeats 3, PNPT1 - polyribonucleotide nucleotidyltransferase 1, CD274 - cd274 molecule, XAF1 - xiap…
GO:0001817	regulation of cytokine production	2.2e-15	1.08e-12	5.87	10584	363	149	30	[LGALS9 - lectin, galactoside-binding, soluble, 9, DHX58 - dexh (asp-glu-x-his) box polypeptide 58, IFI16 - interferon, gamma-inducible protein 16, DDX60 - dead (asp-glu-ala-asp) box polypeptide 60, SOCS1 - suppressor of cytokine signaling 1, TREX1 - three prime repair exonuclease 1, CD274 - cd274 molecule, ISG15 - isg15 ubiquitin-like modifier, PML - promyelocytic leukemia, GBP5 - guanylate bind…
GO:0032479	regulation of type I interferon production	1.11e-14	5.23e-12	12.85	10584	94	149	17	[DHX58 - dexh (asp-glu-x-his) box polypeptide 58, IFI16 - interferon, gamma-inducible protein 16, UBE2L6 - ubiquitin-conjugating enzyme e2l 6, TREX1 - three prime repair exonuclease 1, TRIM21 - tripartite motif containing 21, ZC3HAV1 - zinc finger ccch-type, antiviral 1, ZBP1 - z-dna binding protein 1, TRIM38 - tripartite motif containing 38, IRF1 - interferon regulatory factor 1, MB21D1 - mab-21…
GO:0006955	immune response	2.54e-14	1.16e-11	3.91	10584	726	149	40	[RNF19B - ring finger protein 19b, SECTM1 - secreted and transmembrane 1, DHX58 - dexh (asp-glu-x-his) box polypeptide 58, IFI16 - interferon, gamma-inducible protein 16, DDX60 - dead (asp-glu-ala-asp) box polypeptide 60, TREX1 - three prime repair exonuclease 1, CCR1 - chemokine (c-c motif) receptor 1, CD274 - cd274 molecule, NFIL3 - nuclear factor, interleukin 3 regulated, ISG15 - isg15 ubiquit…
GO:0006950	response to stress	1.98e-13	8.68e-11	2.38	10584	1996	149	67	[LGALS9 - lectin, galactoside-binding, soluble, 9, IFITM1 - interferon induced transmembrane protein 1, IFIT2 - interferon-induced protein with tetratricopeptide repeats 2, IFIT1 - interferon-induced protein with tetratricopeptide repeats 1, DHX58 - dexh (asp-glu-x-his) box polypeptide 58, IFIT3 - interferon-induced protein with tetratricopeptide repeats 3, IFI16 - interferon, gamma-inducible pro…
GO:0002682	regulation of immune system process	4.66e-13	1.98e-10	3.35	10584	911	149	43	[IFITM1 - interferon induced transmembrane protein 1, LGALS9 - lectin, galactoside-binding, soluble, 9, IFIT1 - interferon-induced protein with tetratricopeptide repeats 1, DHX58 - dexh (asp-glu-x-his) box polypeptide 58, USP18 - ubiquitin specific peptidase 18, IFI16 - interferon, gamma-inducible protein 16, STAT2 - signal transducer and activator of transcription 2, 113kda, DDX60 - dead (asp-gl…
GO:0031347	regulation of defense response	4.3e-12	1.77e-09	4.4	10584	484	149	30	[LGALS9 - lectin, galactoside-binding, soluble, 9, IFIT1 - interferon-induced protein with tetratricopeptide repeats 1, DHX58 - dexh (asp-glu-x-his) box polypeptide 58, IFI16 - interferon, gamma-inducible protein 16, USP18 - ubiquitin specific peptidase 18, STAT2 - signal transducer and activator of transcription 2, 113kda, DDX60 - dead (asp-glu-ala-asp) box polypeptide 60, SOCS1 - suppressor of …
GO:0001819	positive regulation of cytokine production	1.28e-10	5.08e-08	5.94	10584	239	149	20	[LGALS9 - lectin, galactoside-binding, soluble, 9, RSAD2 - radical s-adenosyl methionine domain containing 2, DHX58 - dexh (asp-glu-x-his) box polypeptide 58, IFI16 - interferon, gamma-inducible protein 16, TRIM21 - tripartite motif containing 21, TREX1 - three prime repair exonuclease 1, ZC3HAV1 - zinc finger ccch-type, antiviral 1, ZBP1 - z-dna binding protein 1, CCL2 - chemokine (c-c motif) li…
GO:0045088	regulation of innate immune response	2.68e-10	1.03e-07	5.39	10584	277	149	21	[LGALS9 - lectin, galactoside-binding, soluble, 9, RSAD2 - radical s-adenosyl methionine domain containing 2, DHX58 - dexh (asp-glu-x-his) box polypeptide 58, IFI16 - interferon, gamma-inducible protein 16, USP18 - ubiquitin specific peptidase 18, TRAFD1 - traf-type zinc finger domain containing 1, DDX60 - dead (asp-glu-ala-asp) box polypeptide 60, STAT2 - signal transducer and activator of trans…
GO:0007166	cell surface receptor signaling pathway	5.2e-10	1.95e-07	2.47	10584	1409	149	49	[IFITM1 - interferon induced transmembrane protein 1, IFIT2 - interferon-induced protein with tetratricopeptide repeats 2, IFIT1 - interferon-induced protein with tetratricopeptide repeats 1, IFIT3 - interferon-induced protein with tetratricopeptide repeats 3, USP18 - ubiquitin specific peptidase 18, OASL - 2'-5'-oligoadenylate synthetase-like, IFI35 - interferon-induced protein 35, SOCS1 - suppr…
GO:0002697	regulation of immune effector process	1.06e-09	3.85e-07	5.6	10584	241	149	19	[LGALS9 - lectin, galactoside-binding, soluble, 9, APOBEC3G - apolipoprotein b mrna editing enzyme, catalytic polypeptide-like 3g, RSAD2 - radical s-adenosyl methionine domain containing 2, IFIT1 - interferon-induced protein with tetratricopeptide repeats 1, DHX58 - dexh (asp-glu-x-his) box polypeptide 58, DDX60 - dead (asp-glu-ala-asp) box polypeptide 60, STAT2 - signal transducer and activator …
GO:0050688	regulation of defense response to virus	1.08e-09	3.82e-07	8.36	10584	119	149	14	[APOBEC3G - apolipoprotein b mrna editing enzyme, catalytic polypeptide-like 3g, IFIT1 - interferon-induced protein with tetratricopeptide repeats 1, DHX58 - dexh (asp-glu-x-his) box polypeptide 58, DDX60 - dead (asp-glu-ala-asp) box polypeptide 60, STAT2 - signal transducer and activator of transcription 2, 113kda, ZC3HAV1 - zinc finger ccch-type, antiviral 1, TRIM38 - tripartite motif containin…
GO:0002831	regulation of response to biotic stimulus	1.82e-09	6.26e-07	7.3	10584	146	149	15	[APOBEC3G - apolipoprotein b mrna editing enzyme, catalytic polypeptide-like 3g, IFIT1 - interferon-induced protein with tetratricopeptide repeats 1, DHX58 - dexh (asp-glu-x-his) box polypeptide 58, DDX60 - dead (asp-glu-ala-asp) box polypeptide 60, STAT2 - signal transducer and activator of transcription 2, 113kda, ZC3HAV1 - zinc finger ccch-type, antiviral 1, TRIM38 - tripartite motif containin…
GO:0032481	positive regulation of type I interferon production	2.29e-09	7.67e-07	11.49	10584	68	149	11	[IRF1 - interferon regulatory factor 1, DHX58 - dexh (asp-glu-x-his) box polypeptide 58, MB21D1 - mab-21 domain containing 1, IRF7 - interferon regulatory factor 7, IFI16 - interferon, gamma-inducible protein 16, IFIH1 - interferon induced with helicase c domain 1, TRIM21 - tripartite motif containing 21, TREX1 - three prime repair exonuclease 1, DDX58 - dead (asp-glu-ala-asp) box polypeptide 58,…
GO:0050776	regulation of immune response	3.36e-09	1.1e-06	3.45	10584	597	149	29	[LGALS9 - lectin, galactoside-binding, soluble, 9, IFITM1 - interferon induced transmembrane protein 1, DHX58 - dexh (asp-glu-x-his) box polypeptide 58, IFI16 - interferon, gamma-inducible protein 16, USP18 - ubiquitin specific peptidase 18, STAT2 - signal transducer and activator of transcription 2, 113kda, DDX60 - dead (asp-glu-ala-asp) box polypeptide 60, SOCS1 - suppressor of cytokine signali…
GO:0010033	response to organic substance	3.83e-09	1.22e-06	2.58	10584	1155	149	42	[IFITM1 - interferon induced transmembrane protein 1, LGALS9 - lectin, galactoside-binding, soluble, 9, IFIT2 - interferon-induced protein with tetratricopeptide repeats 2, IFIT1 - interferon-induced protein with tetratricopeptide repeats 1, ZNF366 - zinc finger protein 366, IFIT3 - interferon-induced protein with tetratricopeptide repeats 3, PNPT1 - polyribonucleotide nucleotidyltransferase 1, S…
GO:0035455	response to interferon-alpha	4.16e-09	1.29e-06	26.17	10584	19	149	7	[IFITM1 - interferon induced transmembrane protein 1, IFIT2 - interferon-induced protein with tetratricopeptide repeats 2, IFIT3 - interferon-induced protein with tetratricopeptide repeats 3, MX2 - myxovirus (influenza virus) resistance 2 (mouse), LAMP3 - lysosomal-associated membrane protein 3, OAS1 - 2'-5'-oligoadenylate synthetase 1, 40/46kda, EIF2AK2 - eukaryotic translation initiation factor…
GO:0032480	negative regulation of type I interferon production	2.18e-08	6.61e-06	16.24	10584	35	149	8	[DHX58 - dexh (asp-glu-x-his) box polypeptide 58, ISG15 - isg15 ubiquitin-like modifier, HERC5 - hect and rld domain containing e3 ubiquitin protein ligase 5, UBE2L6 - ubiquitin-conjugating enzyme e2l 6, IFIH1 - interferon induced with helicase c domain 1, NMI - n-myc (and stat) interactor, DDX58 - dead (asp-glu-ala-asp) box polypeptide 58, TRIM25 - tripartite motif containing 25]
GO:0007165	signal transduction	3.27e-08	9.67e-06	1.84	10584	2593	149	67	[LGALS9 - lectin, galactoside-binding, soluble, 9, IFITM1 - interferon induced transmembrane protein 1, IFIT2 - interferon-induced protein with tetratricopeptide repeats 2, IFIT1 - interferon-induced protein with tetratricopeptide repeats 1, SECTM1 - secreted and transmembrane 1, IFIT3 - interferon-induced protein with tetratricopeptide repeats 3, USP18 - ubiquitin specific peptidase 18, IFI16 - …
GO:0035456	response to interferon-beta	5.02e-08	1.45e-05	26.64	10584	16	149	6	[XAF1 - xiap associated factor 1, IFITM1 - interferon induced transmembrane protein 1, IRF1 - interferon regulatory factor 1, PNPT1 - polyribonucleotide nucleotidyltransferase 1, AIM2 - absent in melanoma 2, PLSCR1 - phospholipid scramblase 1]
GO:0071345	cellular response to cytokine stimulus	6.57e-08	1.86e-05	6.69	10584	138	149	13	[LGALS9 - lectin, galactoside-binding, soluble, 9, IFIT2 - interferon-induced protein with tetratricopeptide repeats 2, IFIT1 - interferon-induced protein with tetratricopeptide repeats 1, IFIT3 - interferon-induced protein with tetratricopeptide repeats 3, PNPT1 - polyribonucleotide nucleotidyltransferase 1, CCL8 - chemokine (c-c motif) ligand 8, CCL2 - chemokine (c-c motif) ligand 2, NFIL3 - nu…
GO:0045087	innate immune response	9.14e-08	2.53e-05	3.34	10584	532	149	25	[DHX58 - dexh (asp-glu-x-his) box polypeptide 58, IFI16 - interferon, gamma-inducible protein 16, DDX60 - dead (asp-glu-ala-asp) box polypeptide 60, TREX1 - three prime repair exonuclease 1, ISG15 - isg15 ubiquitin-like modifier, PML - promyelocytic leukemia, MX1 - myxovirus (influenza virus) resistance 1, interferon-inducible protein p78 (mouse), EIF2AK2 - eukaryotic translation initiation facto…
GO:0002684	positive regulation of immune system process	1.56e-07	4.23e-05	3.25	10584	547	149	25	[LGALS9 - lectin, galactoside-binding, soluble, 9, DHX58 - dexh (asp-glu-x-his) box polypeptide 58, IFI16 - interferon, gamma-inducible protein 16, DDX60 - dead (asp-glu-ala-asp) box polypeptide 60, CD274 - cd274 molecule, CCR1 - chemokine (c-c motif) receptor 1, ISG15 - isg15 ubiquitin-like modifier, TNFSF13B - tumor necrosis factor (ligand) superfamily, member 13b, STAP1 - signal transducing ad…
GO:0032648	regulation of interferon-beta production	2.99e-07	7.94e-05	15.07	10584	33	149	7	[IRF1 - interferon regulatory factor 1, IRF7 - interferon regulatory factor 7, IFIH1 - interferon induced with helicase c domain 1, NMI - n-myc (and stat) interactor, DDX58 - dead (asp-glu-ala-asp) box polypeptide 58, ZC3HAV1 - zinc finger ccch-type, antiviral 1, TRIM38 - tripartite motif containing 38]
GO:0080134	regulation of response to stress	3.67e-07	9.55e-05	2.46	10584	1011	149	35	[ARNTL - aryl hydrocarbon receptor nuclear translocator-like, LGALS9 - lectin, galactoside-binding, soluble, 9, IFIT1 - interferon-induced protein with tetratricopeptide repeats 1, DHX58 - dexh (asp-glu-x-his) box polypeptide 58, PNPT1 - polyribonucleotide nucleotidyltransferase 1, USP18 - ubiquitin specific peptidase 18, IFI16 - interferon, gamma-inducible protein 16, STAT2 - signal transducer a…
GO:0046596	regulation of viral entry into host cell	4.36e-07	0.000111	19.37	10584	22	149	6	[IFITM1 - interferon induced transmembrane protein 1, LGALS9 - lectin, galactoside-binding, soluble, 9, TRIM21 - tripartite motif containing 21, TRIM25 - tripartite motif containing 25, TRIM5 - tripartite motif containing 5, TRIM38 - tripartite motif containing 38]
GO:0034341	response to interferon-gamma	4.6e-07	0.000115	14.21	10584	35	149	7	[IFITM1 - interferon induced transmembrane protein 1, LGALS9 - lectin, galactoside-binding, soluble, 9, GBP5 - guanylate binding protein 5, TRIM21 - tripartite motif containing 21, CCL8 - chemokine (c-c motif) ligand 8, CCL2 - chemokine (c-c motif) ligand 2, SP100 - sp100 nuclear antigen]
GO:0001818	negative regulation of cytokine production	8.18e-07	0.0002	5.92	10584	144	149	12	[LGALS9 - lectin, galactoside-binding, soluble, 9, DHX58 - dexh (asp-glu-x-his) box polypeptide 58, ISG15 - isg15 ubiquitin-like modifier, HERC5 - hect and rld domain containing e3 ubiquitin protein ligase 5, PML - promyelocytic leukemia, UBE2L6 - ubiquitin-conjugating enzyme e2l 6, IFIH1 - interferon induced with helicase c domain 1, NMI - n-myc (and stat) interactor, DDX58 - dead (asp-glu-ala-a…
GO:0050691	regulation of defense response to virus by host	9.71e-07	0.000233	8.52	10584	75	149	9	[APOBEC3G - apolipoprotein b mrna editing enzyme, catalytic polypeptide-like 3g, IFIT1 - interferon-induced protein with tetratricopeptide repeats 1, MB21D1 - mab-21 domain containing 1, APOBEC3F - apolipoprotein b mrna editing enzyme, catalytic polypeptide-like 3f, PML - promyelocytic leukemia, STAT2 - signal transducer and activator of transcription 2, 113kda, DDX58 - dead (asp-glu-ala-asp) box…
GO:0042221	response to chemical	9.84e-07	0.000232	2.1	10584	1455	149	43	[IFITM1 - interferon induced transmembrane protein 1, LGALS9 - lectin, galactoside-binding, soluble, 9, IFIT2 - interferon-induced protein with tetratricopeptide repeats 2, IFIT1 - interferon-induced protein with tetratricopeptide repeats 1, ZNF366 - zinc finger protein 366, IFIT3 - interferon-induced protein with tetratricopeptide repeats 3, PNPT1 - polyribonucleotide nucleotidyltransferase 1, S…
GO:0048583	regulation of response to stimulus	1.11e-06	0.000256	1.8	10584	2291	149	58	[LGALS9 - lectin, galactoside-binding, soluble, 9, IFITM1 - interferon induced transmembrane protein 1, BCL2L14 - bcl2-like 14 (apoptosis facilitator), IFIT1 - interferon-induced protein with tetratricopeptide repeats 1, SECTM1 - secreted and transmembrane 1, DHX58 - dexh (asp-glu-x-his) box polypeptide 58, USP18 - ubiquitin specific peptidase 18, IFI16 - interferon, gamma-inducible protein 16, D…
GO:0032101	regulation of response to external stimulus	1.11e-06	0.000252	3.01	10584	566	149	24	[LGALS9 - lectin, galactoside-binding, soluble, 9, APOBEC3G - apolipoprotein b mrna editing enzyme, catalytic polypeptide-like 3g, IFIT1 - interferon-induced protein with tetratricopeptide repeats 1, DHX58 - dexh (asp-glu-x-his) box polypeptide 58, DDX60 - dead (asp-glu-ala-asp) box polypeptide 60, STAT2 - signal transducer and activator of transcription 2, 113kda, CCL8 - chemokine (c-c motif) li…
GO:0034340	response to type I interferon	1.28e-06	0.000286	40.59	10584	7	149	4	[IFIT1 - interferon-induced protein with tetratricopeptide repeats 1, ISG15 - isg15 ubiquitin-like modifier, MX1 - myxovirus (influenza virus) resistance 1, interferon-inducible protein p78 (mouse), SP100 - sp100 nuclear antigen]
GO:0032647	regulation of interferon-alpha production	1.39e-06	0.000304	23.68	10584	15	149	5	[IRF7 - interferon regulatory factor 7, IFIH1 - interferon induced with helicase c domain 1, NMI - n-myc (and stat) interactor, DDX58 - dead (asp-glu-ala-asp) box polypeptide 58, ZC3HAV1 - zinc finger ccch-type, antiviral 1]
GO:0002683	negative regulation of immune system process	2.27e-06	0.000491	4.56	10584	218	149	14	[LGALS9 - lectin, galactoside-binding, soluble, 9, IFIT1 - interferon-induced protein with tetratricopeptide repeats 1, DHX58 - dexh (asp-glu-x-his) box polypeptide 58, IFI16 - interferon, gamma-inducible protein 16, TRAFD1 - traf-type zinc finger domain containing 1, CCL2 - chemokine (c-c motif) ligand 2, CD274 - cd274 molecule, TRIM38 - tripartite motif containing 38, GBP1 - guanylate binding p…
GO:0070206	protein trimerization	3.88e-06	0.000823	13.75	10584	31	149	6	[MLKL - mixed lineage kinase domain-like, PNPT1 - polyribonucleotide nucleotidyltransferase 1, TRIM34 - tripartite motif containing 34, TRIM21 - tripartite motif containing 21, TRIM22 - tripartite motif containing 22, TRIM5 - tripartite motif containing 5]
GO:0051240	positive regulation of multicellular organismal process	4.42e-06	0.000923	2.52	10584	790	149	28	[IFITM1 - interferon induced transmembrane protein 1, ARNTL - aryl hydrocarbon receptor nuclear translocator-like, LGALS9 - lectin, galactoside-binding, soluble, 9, DHX58 - dexh (asp-glu-x-his) box polypeptide 58, IFI16 - interferon, gamma-inducible protein 16, TREX1 - three prime repair exonuclease 1, CCR1 - chemokine (c-c motif) receptor 1, CD274 - cd274 molecule, ISG15 - isg15 ubiquitin-like m…
GO:0048519	negative regulation of biological process	6.94e-06	0.00143	1.62	10584	2846	149	65	[LGALS9 - lectin, galactoside-binding, soluble, 9, IFITM1 - interferon induced transmembrane protein 1, IFIT1 - interferon-induced protein with tetratricopeptide repeats 1, DHX58 - dexh (asp-glu-x-his) box polypeptide 58, IFIT3 - interferon-induced protein with tetratricopeptide repeats 3, IFI16 - interferon, gamma-inducible protein 16, OASL - 2'-5'-oligoadenylate synthetase-like, SOCS1 - suppres…
GO:0043330	response to exogenous dsRNA	8.77e-06	0.00177	16.91	10584	21	149	5	[IFIT1 - interferon-induced protein with tetratricopeptide repeats 1, MB21D1 - mab-21 domain containing 1, EIF2AK2 - eukaryotic translation initiation factor 2-alpha kinase 2, DDX58 - dead (asp-glu-ala-asp) box polypeptide 58, ZC3HAV1 - zinc finger ccch-type, antiviral 1]
GO:0051091	positive regulation of sequence-specific DNA binding transcription factor activity	1e-05	0.00199	5.11	10584	153	149	11	[LGALS9 - lectin, galactoside-binding, soluble, 9, TRIM34 - tripartite motif containing 34, TRIM21 - tripartite motif containing 21, EIF2AK2 - eukaryotic translation initiation factor 2-alpha kinase 2, DDX58 - dead (asp-glu-ala-asp) box polypeptide 58, TRIM22 - tripartite motif containing 22, TRIM25 - tripartite motif containing 25, SP100 - sp100 nuclear antigen, TRIM38 - tripartite motif contain…
GO:0048584	positive regulation of response to stimulus	1.36e-05	0.00267	2.07	10584	1235	149	36	[ARNTL - aryl hydrocarbon receptor nuclear translocator-like, LGALS9 - lectin, galactoside-binding, soluble, 9, BCL2L14 - bcl2-like 14 (apoptosis facilitator), SECTM1 - secreted and transmembrane 1, DHX58 - dexh (asp-glu-x-his) box polypeptide 58, IFI16 - interferon, gamma-inducible protein 16, DDX60 - dead (asp-glu-ala-asp) box polypeptide 60, CCR1 - chemokine (c-c motif) receptor 1, PML - promy…
GO:0032728	positive regulation of interferon-beta production	1.42e-05	0.00274	15.44	10584	23	149	5	[IRF1 - interferon regulatory factor 1, IRF7 - interferon regulatory factor 7, IFIH1 - interferon induced with helicase c domain 1, DDX58 - dead (asp-glu-ala-asp) box polypeptide 58, ZC3HAV1 - zinc finger ccch-type, antiviral 1]
GO:0051239	regulation of multicellular organismal process	1.69e-05	0.00322	1.97	10584	1405	149	39	[ARNTL - aryl hydrocarbon receptor nuclear translocator-like, IFITM1 - interferon induced transmembrane protein 1, LGALS9 - lectin, galactoside-binding, soluble, 9, DHX58 - dexh (asp-glu-x-his) box polypeptide 58, IFI16 - interferon, gamma-inducible protein 16, DDX60 - dead (asp-glu-ala-asp) box polypeptide 60, TREX1 - three prime repair exonuclease 1, FAM46A - family with sequence similarity 46,…
GO:0043331	response to dsRNA	1.77e-05	0.00332	14.8	10584	24	149	5	[IFIT1 - interferon-induced protein with tetratricopeptide repeats 1, MB21D1 - mab-21 domain containing 1, DDX58 - dead (asp-glu-ala-asp) box polypeptide 58, EIF2AK2 - eukaryotic translation initiation factor 2-alpha kinase 2, ZC3HAV1 - zinc finger ccch-type, antiviral 1]
GO:0045824	negative regulation of innate immune response	1.77e-05	0.00327	14.8	10584	24	149	5	[LGALS9 - lectin, galactoside-binding, soluble, 9, DHX58 - dexh (asp-glu-x-his) box polypeptide 58, IFI16 - interferon, gamma-inducible protein 16, TRAFD1 - traf-type zinc finger domain containing 1, NMI - n-myc (and stat) interactor]
GO:0031349	positive regulation of defense response	2.14e-05	0.0039	3.75	10584	265	149	14	[DHX58 - dexh (asp-glu-x-his) box polypeptide 58, IFI16 - interferon, gamma-inducible protein 16, DDX60 - dead (asp-glu-ala-asp) box polypeptide 60, CCL8 - chemokine (c-c motif) ligand 8, ZC3HAV1 - zinc finger ccch-type, antiviral 1, CCL2 - chemokine (c-c motif) ligand 2, PLSCR1 - phospholipid scramblase 1, MB21D1 - mab-21 domain containing 1, IRF7 - interferon regulatory factor 7, IFIH1 - interf…
GO:0032727	positive regulation of interferon-alpha production	2.44e-05	0.00438	21.86	10584	13	149	4	[IRF7 - interferon regulatory factor 7, IFIH1 - interferon induced with helicase c domain 1, DDX58 - dead (asp-glu-ala-asp) box polypeptide 58, ZC3HAV1 - zinc finger ccch-type, antiviral 1]
GO:0032020	ISG15-protein conjugation	2.68e-05	0.00474	42.62	10584	5	149	3	[ISG15 - isg15 ubiquitin-like modifier, HERC5 - hect and rld domain containing e3 ubiquitin protein ligase 5, UBE2L6 - ubiquitin-conjugating enzyme e2l 6]
GO:0071310	cellular response to organic substance	3.18e-05	0.00555	2.54	10584	644	149	23	[LGALS9 - lectin, galactoside-binding, soluble, 9, IFIT2 - interferon-induced protein with tetratricopeptide repeats 2, IFIT1 - interferon-induced protein with tetratricopeptide repeats 1, IFIT3 - interferon-induced protein with tetratricopeptide repeats 3, CMPK2 - cytidine monophosphate (ump-cmp) kinase 2, mitochondrial, PNPT1 - polyribonucleotide nucleotidyltransferase 1, P2RY6 - pyrimidinergic…
GO:1902187	negative regulation of viral release from host cell	3.38e-05	0.00583	20.3	10584	14	149	4	[PML - promyelocytic leukemia, TRIM21 - tripartite motif containing 21, TRIM25 - tripartite motif containing 25, TRIM5 - tripartite motif containing 5]
GO:0002230	positive regulation of defense response to virus by host	4.08e-05	0.00694	7.42	10584	67	149	7	[APOBEC3G - apolipoprotein b mrna editing enzyme, catalytic polypeptide-like 3g, MB21D1 - mab-21 domain containing 1, APOBEC3F - apolipoprotein b mrna editing enzyme, catalytic polypeptide-like 3f, PML - promyelocytic leukemia, STAT2 - signal transducer and activator of transcription 2, 113kda, DDX58 - dead (asp-glu-ala-asp) box polypeptide 58, AIM2 - absent in melanoma 2]
GO:0031348	negative regulation of defense response	4.38e-05	0.00735	6.18	10584	92	149	8	[LGALS9 - lectin, galactoside-binding, soluble, 9, IFIT1 - interferon-induced protein with tetratricopeptide repeats 1, DHX58 - dexh (asp-glu-x-his) box polypeptide 58, IFI16 - interferon, gamma-inducible protein 16, TRAFD1 - traf-type zinc finger domain containing 1, NMI - n-myc (and stat) interactor, EIF2AK2 - eukaryotic translation initiation factor 2-alpha kinase 2, TRIM38 - tripartite motif …
GO:0098586	cellular response to virus	4.56e-05	0.00755	18.94	10584	15	149	4	[LGALS9 - lectin, galactoside-binding, soluble, 9, IRF7 - interferon regulatory factor 7, IFIH1 - interferon induced with helicase c domain 1, DDX58 - dead (asp-glu-ala-asp) box polypeptide 58]
GO:0002699	positive regulation of immune effector process	4.74e-05	0.00774	6.11	10584	93	149	8	[LGALS9 - lectin, galactoside-binding, soluble, 9, RSAD2 - radical s-adenosyl methionine domain containing 2, DHX58 - dexh (asp-glu-x-his) box polypeptide 58, STAP1 - signal transducing adaptor family member 1, DDX60 - dead (asp-glu-ala-asp) box polypeptide 60, ZC3HAV1 - zinc finger ccch-type, antiviral 1, CCL2 - chemokine (c-c motif) ligand 2, CD80 - cd80 molecule]
GO:0039528	cytoplasmic pattern recognition receptor signaling pathway in response to virus	5.3e-05	0.00855	35.52	10584	6	149	3	[IRF7 - interferon regulatory factor 7, IFIH1 - interferon induced with helicase c domain 1, DDX58 - dead (asp-glu-ala-asp) box polypeptide 58]
GO:0050687	negative regulation of defense response to virus	6.02e-05	0.00958	17.76	10584	16	149	4	[IFIT1 - interferon-induced protein with tetratricopeptide repeats 1, DHX58 - dexh (asp-glu-x-his) box polypeptide 58, EIF2AK2 - eukaryotic translation initiation factor 2-alpha kinase 2, TRIM38 - tripartite motif containing 38]
GO:0048523	negative regulation of cellular process	8.83e-05	0.0139	1.57	10584	2626	149	58	[IFITM1 - interferon induced transmembrane protein 1, LGALS9 - lectin, galactoside-binding, soluble, 9, IFIT1 - interferon-induced protein with tetratricopeptide repeats 1, DHX58 - dexh (asp-glu-x-his) box polypeptide 58, IFIT3 - interferon-induced protein with tetratricopeptide repeats 3, IFI16 - interferon, gamma-inducible protein 16, OASL - 2'-5'-oligoadenylate synthetase-like, SOCS1 - suppres…
GO:1900246	positive regulation of RIG-I signaling pathway	9.18e-05	0.0143	30.44	10584	7	149	3	[DHX58 - dexh (asp-glu-x-his) box polypeptide 58, DDX60 - dead (asp-glu-ala-asp) box polypeptide 60, ZC3HAV1 - zinc finger ccch-type, antiviral 1]
GO:0046598	positive regulation of viral entry into host cell	9.18e-05	0.0141	30.44	10584	7	149	3	[LGALS9 - lectin, galactoside-binding, soluble, 9, TRIM21 - tripartite motif containing 21, TRIM38 - tripartite motif containing 38]
GO:0071346	cellular response to interferon-gamma	0.000124	0.0188	14.95	10584	19	149	4	[LGALS9 - lectin, galactoside-binding, soluble, 9, GBP5 - guanylate binding protein 5, CCL8 - chemokine (c-c motif) ligand 8, CCL2 - chemokine (c-c motif) ligand 2]
GO:0051241	negative regulation of multicellular organismal process	0.000137	0.0205	2.5	10584	569	149	20	[LGALS9 - lectin, galactoside-binding, soluble, 9, CD38 - cd38 molecule, DHX58 - dexh (asp-glu-x-his) box polypeptide 58, UBE2L6 - ubiquitin-conjugating enzyme e2l 6, CCL2 - chemokine (c-c motif) ligand 2, CCR1 - chemokine (c-c motif) receptor 1, CD274 - cd274 molecule, GBP1 - guanylate binding protein 1, interferon-inducible, IRF1 - interferon regulatory factor 1, ISG15 - isg15 ubiquitin-like mo…
GO:0071360	cellular response to exogenous dsRNA	0.000145	0.0215	26.64	10584	8	149	3	[IFIT1 - interferon-induced protein with tetratricopeptide repeats 1, MB21D1 - mab-21 domain containing 1, ZC3HAV1 - zinc finger ccch-type, antiviral 1]
GO:0009967	positive regulation of signal transduction	0.000153	0.0223	2.11	10584	910	149	27	[ARNTL - aryl hydrocarbon receptor nuclear translocator-like, LGALS9 - lectin, galactoside-binding, soluble, 9, BCL2L14 - bcl2-like 14 (apoptosis facilitator), DHX58 - dexh (asp-glu-x-his) box polypeptide 58, SECTM1 - secreted and transmembrane 1, DDX60 - dead (asp-glu-ala-asp) box polypeptide 60, CCR1 - chemokine (c-c motif) receptor 1, PML - promyelocytic leukemia, STAP1 - signal transducing ad…
GO:0006954	inflammatory response	0.000174	0.0252	3.48	10584	245	149	12	[SIGLEC1 - sialic acid binding ig-like lectin 1, sialoadhesin, LGALS9 - lectin, galactoside-binding, soluble, 9, CXCL11 - chemokine (c-x-c motif) ligand 11, IFI16 - interferon, gamma-inducible protein 16, GBP5 - guanylate binding protein 5, NMI - n-myc (and stat) interactor, CCL8 - chemokine (c-c motif) ligand 8, CCL2 - chemokine (c-c motif) ligand 2, SP100 - sp100 nuclear antigen, CCR1 - chemoki…
GO:0023056	positive regulation of signaling	0.000186	0.0267	2.05	10584	972	149	28	[ARNTL - aryl hydrocarbon receptor nuclear translocator-like, LGALS9 - lectin, galactoside-binding, soluble, 9, BCL2L14 - bcl2-like 14 (apoptosis facilitator), DHX58 - dexh (asp-glu-x-his) box polypeptide 58, SECTM1 - secreted and transmembrane 1, DDX60 - dead (asp-glu-ala-asp) box polypeptide 60, CCR1 - chemokine (c-c motif) receptor 1, PML - promyelocytic leukemia, STAP1 - signal transducing ad…
GO:0034344	regulation of type III interferon production	0.000197	0.0279	71.03	10584	2	149	2	[IFIH1 - interferon induced with helicase c domain 1, DDX58 - dead (asp-glu-ala-asp) box polypeptide 58]
GO:0034124	regulation of MyD88-dependent toll-like receptor signaling pathway	0.000197	0.0276	71.03	10584	2	149	2	[IRF1 - interferon regulatory factor 1, IRF7 - interferon regulatory factor 7]
GO:0045935	positive regulation of nucleobase-containing compound metabolic process	0.000197	0.0273	1.97	10584	1079	149	30	[ARNTL - aryl hydrocarbon receptor nuclear translocator-like, LGALS9 - lectin, galactoside-binding, soluble, 9, PNPT1 - polyribonucleotide nucleotidyltransferase 1, IFI16 - interferon, gamma-inducible protein 16, TRIM34 - tripartite motif containing 34, NCOA7 - nuclear receptor coactivator 7, PML - promyelocytic leukemia, EIF2AK2 - eukaryotic translation initiation factor 2-alpha kinase 2, ATF3 -…
GO:0070663	regulation of leukocyte proliferation	0.0002	0.0274	4.98	10584	114	149	8	[LGALS9 - lectin, galactoside-binding, soluble, 9, MNDA - myeloid cell nuclear differentiation antigen, IRF1 - interferon regulatory factor 1, CD38 - cd38 molecule, TNFSF13B - tumor necrosis factor (ligand) superfamily, member 13b, CCL8 - chemokine (c-c motif) ligand 8, CD274 - cd274 molecule, CD80 - cd80 molecule]
GO:0035457	cellular response to interferon-alpha	0.000216	0.0293	23.68	10584	9	149	3	[IFIT2 - interferon-induced protein with tetratricopeptide repeats 2, IFIT3 - interferon-induced protein with tetratricopeptide repeats 3, OAS1 - 2'-5'-oligoadenylate synthetase 1, 40/46kda]
GO:0002832	negative regulation of response to biotic stimulus	0.000227	0.0304	12.92	10584	22	149	4	[IFIT1 - interferon-induced protein with tetratricopeptide repeats 1, DHX58 - dexh (asp-glu-x-his) box polypeptide 58, EIF2AK2 - eukaryotic translation initiation factor 2-alpha kinase 2, TRIM38 - tripartite motif containing 38]
GO:0051092	positive regulation of NF-kappaB transcription factor activity	0.000233	0.0309	5.65	10584	88	149	7	[LGALS9 - lectin, galactoside-binding, soluble, 9, EIF2AK2 - eukaryotic translation initiation factor 2-alpha kinase 2, TRIM22 - tripartite motif containing 22, TRIM25 - tripartite motif containing 25, TRIM38 - tripartite motif containing 38, AIM2 - absent in melanoma 2, TRIM5 - tripartite motif containing 5]
GO:0032496	response to lipopolysaccharide	0.000234	0.0308	3.92	10584	181	149	10	[LGALS9 - lectin, galactoside-binding, soluble, 9, CXCL11 - chemokine (c-x-c motif) ligand 11, CMPK2 - cytidine monophosphate (ump-cmp) kinase 2, mitochondrial, STAP1 - signal transducing adaptor family member 1, ADM - adrenomedullin, SOCS1 - suppressor of cytokine signaling 1, EIF2AK2 - eukaryotic translation initiation factor 2-alpha kinase 2, CNP - 2',3'-cyclic nucleotide 3' phosphodiesterase,…
GO:0010647	positive regulation of cell communication	0.000249	0.0324	2.01	10584	989	149	28	[ARNTL - aryl hydrocarbon receptor nuclear translocator-like, LGALS9 - lectin, galactoside-binding, soluble, 9, BCL2L14 - bcl2-like 14 (apoptosis facilitator), DHX58 - dexh (asp-glu-x-his) box polypeptide 58, SECTM1 - secreted and transmembrane 1, DDX60 - dead (asp-glu-ala-asp) box polypeptide 60, CCR1 - chemokine (c-c motif) receptor 1, PML - promyelocytic leukemia, STAP1 - signal transducing ad…
GO:0051173	positive regulation of nitrogen compound metabolic process	0.000264	0.0339	1.91	10584	1150	149	31	[ARNTL - aryl hydrocarbon receptor nuclear translocator-like, LGALS9 - lectin, galactoside-binding, soluble, 9, PNPT1 - polyribonucleotide nucleotidyltransferase 1, IFI16 - interferon, gamma-inducible protein 16, TRIM34 - tripartite motif containing 34, NCOA7 - nuclear receptor coactivator 7, PML - promyelocytic leukemia, EIF2AK2 - eukaryotic translation initiation factor 2-alpha kinase 2, ATF3 -…
GO:0060338	regulation of type I interferon-mediated signaling pathway	0.000271	0.0346	12.35	10584	23	149	4	[IRF7 - interferon regulatory factor 7, USP18 - ubiquitin specific peptidase 18, STAT2 - signal transducer and activator of transcription 2, 113kda, SOCS1 - suppressor of cytokine signaling 1]
GO:0035458	cellular response to interferon-beta	0.000305	0.0385	21.31	10584	10	149	3	[IRF1 - interferon regulatory factor 1, PNPT1 - polyribonucleotide nucleotidyltransferase 1, AIM2 - absent in melanoma 2]
GO:0051254	positive regulation of RNA metabolic process	0.000307	0.0384	2.02	10584	950	149	27	[ARNTL - aryl hydrocarbon receptor nuclear translocator-like, LGALS9 - lectin, galactoside-binding, soluble, 9, PNPT1 - polyribonucleotide nucleotidyltransferase 1, IFI16 - interferon, gamma-inducible protein 16, TRIM34 - tripartite motif containing 34, NCOA7 - nuclear receptor coactivator 7, EIF2AK2 - eukaryotic translation initiation factor 2-alpha kinase 2, ATF3 - activating transcription fact…
GO:0002237	response to molecule of bacterial origin	0.000332	0.041	3.76	10584	189	149	10	[LGALS9 - lectin, galactoside-binding, soluble, 9, CXCL11 - chemokine (c-x-c motif) ligand 11, CMPK2 - cytidine monophosphate (ump-cmp) kinase 2, mitochondrial, STAP1 - signal transducing adaptor family member 1, ADM - adrenomedullin, SOCS1 - suppressor of cytokine signaling 1, EIF2AK2 - eukaryotic translation initiation factor 2-alpha kinase 2, CNP - 2',3'-cyclic nucleotide 3' phosphodiesterase,…
GO:0043123	positive regulation of I-kappaB kinase/NF-kappaB signaling	0.000336	0.0412	4.62	10584	123	149	8	[LGALS9 - lectin, galactoside-binding, soluble, 9, SECTM1 - secreted and transmembrane 1, TNFSF10 - tumor necrosis factor (ligand) superfamily, member 10, ZC3HAV1 - zinc finger ccch-type, antiviral 1, TRIM22 - tripartite motif containing 22, TRIM25 - tripartite motif containing 25, TRIM38 - tripartite motif containing 38, TRIM5 - tripartite motif containing 5]
GO:0051716	cellular response to stimulus	0.000371	0.0451	1.7	10584	1674	149	40	[LGALS9 - lectin, galactoside-binding, soluble, 9, ARNTL - aryl hydrocarbon receptor nuclear translocator-like, IFIT2 - interferon-induced protein with tetratricopeptide repeats 2, IFIT1 - interferon-induced protein with tetratricopeptide repeats 1, IFIT3 - interferon-induced protein with tetratricopeptide repeats 3, IFI16 - interferon, gamma-inducible protein 16, PNPT1 - polyribonucleotide nucle…
GO:0071359	cellular response to dsRNA	0.000415	0.0499	19.37	10584	11	149	3	[IFIT1 - interferon-induced protein with tetratricopeptide repeats 1, MB21D1 - mab-21 domain containing 1, ZC3HAV1 - zinc finger ccch-type, antiviral 1]
GO:0070887	cellular response to chemical stimulus	0.000425	0.0505	2.09	10584	816	149	24	[LGALS9 - lectin, galactoside-binding, soluble, 9, IFIT2 - interferon-induced protein with tetratricopeptide repeats 2, IFIT1 - interferon-induced protein with tetratricopeptide repeats 1, IFIT3 - interferon-induced protein with tetratricopeptide repeats 3, PNPT1 - polyribonucleotide nucleotidyltransferase 1, CMPK2 - cytidine monophosphate (ump-cmp) kinase 2, mitochondrial, P2RY6 - pyrimidinergic…
GO:0048518	positive regulation of biological process	0.000427	0.0504	1.41	10584	3419	149	68	[IFITM1 - interferon induced transmembrane protein 1, LGALS9 - lectin, galactoside-binding, soluble, 9, IFIT2 - interferon-induced protein with tetratricopeptide repeats 2, BCL2L14 - bcl2-like 14 (apoptosis facilitator), IFIT1 - interferon-induced protein with tetratricopeptide repeats 1, DHX58 - dexh (asp-glu-x-his) box polypeptide 58, SECTM1 - secreted and transmembrane 1, IFI16 - interferon, g…
GO:0009966	regulation of signal transduction	0.000497	0.0581	1.69	10584	1640	149	39	[LGALS9 - lectin, galactoside-binding, soluble, 9, ARNTL - aryl hydrocarbon receptor nuclear translocator-like, BCL2L14 - bcl2-like 14 (apoptosis facilitator), DHX58 - dexh (asp-glu-x-his) box polypeptide 58, ZNF366 - zinc finger protein 366, SECTM1 - secreted and transmembrane 1, USP18 - ubiquitin specific peptidase 18, DDX60 - dead (asp-glu-ala-asp) box polypeptide 60, STAT2 - signal transducer…
GO:0039535	regulation of RIG-I signaling pathway	0.000548	0.0635	17.76	10584	12	149	3	[DHX58 - dexh (asp-glu-x-his) box polypeptide 58, DDX60 - dead (asp-glu-ala-asp) box polypeptide 60, ZC3HAV1 - zinc finger ccch-type, antiviral 1]
GO:1900245	positive regulation of MDA-5 signaling pathway	0.000585	0.0672	47.36	10584	3	149	2	[DHX58 - dexh (asp-glu-x-his) box polypeptide 58, DDX60 - dead (asp-glu-ala-asp) box polypeptide 60]
GO:0039530	MDA-5 signaling pathway	0.000585	0.0666	47.36	10584	3	149	2	[IRF7 - interferon regulatory factor 7, IFIH1 - interferon induced with helicase c domain 1]
GO:0002689	negative regulation of leukocyte chemotaxis	0.000585	0.066	47.36	10584	3	149	2	[STAP1 - signal transducing adaptor family member 1, CCL2 - chemokine (c-c motif) ligand 2]
GO:0070383	DNA cytosine deamination	0.000585	0.0654	47.36	10584	3	149	2	[APOBEC3G - apolipoprotein b mrna editing enzyme, catalytic polypeptide-like 3g, APOBEC3F - apolipoprotein b mrna editing enzyme, catalytic polypeptide-like 3f]
GO:1902186	regulation of viral release from host cell	0.000594	0.0658	10.15	10584	28	149	4	[PML - promyelocytic leukemia, TRIM21 - tripartite motif containing 21, TRIM25 - tripartite motif containing 25, TRIM5 - tripartite motif containing 5]
GO:0070098	chemokine-mediated signaling pathway	0.000594	0.0652	10.15	10584	28	149	4	[CXCL11 - chemokine (c-x-c motif) ligand 11, CCL8 - chemokine (c-c motif) ligand 8, CCL2 - chemokine (c-c motif) ligand 2, CCR1 - chemokine (c-c motif) receptor 1]
GO:0050778	positive regulation of immune response	0.000696	0.0758	2.7	10584	369	149	14	[LGALS9 - lectin, galactoside-binding, soluble, 9, RSAD2 - radical s-adenosyl methionine domain containing 2, CD38 - cd38 molecule, IFI16 - interferon, gamma-inducible protein 16, PLSCR1 - phospholipid scramblase 1, MNDA - myeloid cell nuclear differentiation antigen, MB21D1 - mab-21 domain containing 1, IRF7 - interferon regulatory factor 7, IFIH1 - interferon induced with helicase c domain 1, G…
GO:0048384	retinoic acid receptor signaling pathway	0.000705	0.0761	16.39	10584	13	149	3	[PML - promyelocytic leukemia, SP100 - sp100 nuclear antigen, RXRG - retinoid x receptor, gamma]
GO:0016032	viral process	0.000747	0.08	2.39	10584	506	149	17	[APOBEC3G - apolipoprotein b mrna editing enzyme, catalytic polypeptide-like 3g, RSAD2 - radical s-adenosyl methionine domain containing 2, IFIT1 - interferon-induced protein with tetratricopeptide repeats 1, DHX58 - dexh (asp-glu-x-his) box polypeptide 58, STAT2 - signal transducer and activator of transcription 2, 113kda, ZC3HAV1 - zinc finger ccch-type, antiviral 1, CCL2 - chemokine (c-c motif…
GO:0044403	symbiosis, encompassing mutualism through parasitism	0.000747	0.0793	2.39	10584	506	149	17	[APOBEC3G - apolipoprotein b mrna editing enzyme, catalytic polypeptide-like 3g, RSAD2 - radical s-adenosyl methionine domain containing 2, IFIT1 - interferon-induced protein with tetratricopeptide repeats 1, DHX58 - dexh (asp-glu-x-his) box polypeptide 58, STAT2 - signal transducer and activator of transcription 2, 113kda, ZC3HAV1 - zinc finger ccch-type, antiviral 1, CCL2 - chemokine (c-c motif…
GO:0050789	regulation of biological process	0.000807	0.085	1.22	10584	6180	149	106	[LGALS9 - lectin, galactoside-binding, soluble, 9, IFITM1 - interferon induced transmembrane protein 1, DHX58 - dexh (asp-glu-x-his) box polypeptide 58, SECTM1 - secreted and transmembrane 1, USP18 - ubiquitin specific peptidase 18, DDX60 - dead (asp-glu-ala-asp) box polypeptide 60, TREX1 - three prime repair exonuclease 1, FAM46A - family with sequence similarity 46, member a, CD274 - cd274 mole…
GO:0050670	regulation of lymphocyte proliferation	0.00081	0.0846	4.6	10584	108	149	7	[LGALS9 - lectin, galactoside-binding, soluble, 9, MNDA - myeloid cell nuclear differentiation antigen, IRF1 - interferon regulatory factor 1, CD38 - cd38 molecule, TNFSF13B - tumor necrosis factor (ligand) superfamily, member 13b, CD274 - cd274 molecule, CD80 - cd80 molecule]
GO:0044764	multi-organism cellular process	0.000816	0.0845	2.37	10584	510	149	17	[APOBEC3G - apolipoprotein b mrna editing enzyme, catalytic polypeptide-like 3g, RSAD2 - radical s-adenosyl methionine domain containing 2, IFIT1 - interferon-induced protein with tetratricopeptide repeats 1, DHX58 - dexh (asp-glu-x-his) box polypeptide 58, STAT2 - signal transducer and activator of transcription 2, 113kda, ZC3HAV1 - zinc finger ccch-type, antiviral 1, CCL2 - chemokine (c-c motif…
GO:0023051	regulation of signaling	0.000871	0.0895	1.61	10584	1804	149	41	[LGALS9 - lectin, galactoside-binding, soluble, 9, ARNTL - aryl hydrocarbon receptor nuclear translocator-like, BCL2L14 - bcl2-like 14 (apoptosis facilitator), DHX58 - dexh (asp-glu-x-his) box polypeptide 58, ZNF366 - zinc finger protein 366, SECTM1 - secreted and transmembrane 1, USP18 - ubiquitin specific peptidase 18, DDX60 - dead (asp-glu-ala-asp) box polypeptide 60, STAT2 - signal transducer…
GO:0032651	regulation of interleukin-1 beta production	0.000883	0.09	9.17	10584	31	149	4	[LGALS9 - lectin, galactoside-binding, soluble, 9, IFI16 - interferon, gamma-inducible protein 16, PML - promyelocytic leukemia, AIM2 - absent in melanoma 2]
GO:0097696	STAT cascade	0.000883	0.0893	9.17	10584	31	149	4	[STAT2 - signal transducer and activator of transcription 2, 113kda, NMI - n-myc (and stat) interactor, SOCS1 - suppressor of cytokine signaling 1, CCL2 - chemokine (c-c motif) ligand 2]
GO:0007259	JAK-STAT cascade	0.000883	0.0886	9.17	10584	31	149	4	[STAT2 - signal transducer and activator of transcription 2, 113kda, NMI - n-myc (and stat) interactor, SOCS1 - suppressor of cytokine signaling 1, CCL2 - chemokine (c-c motif) ligand 2]
GO:0039531	regulation of viral-induced cytoplasmic pattern recognition receptor signaling pathway	0.000888	0.0884	15.22	10584	14	149	3	[DHX58 - dexh (asp-glu-x-his) box polypeptide 58, DDX60 - dead (asp-glu-ala-asp) box polypeptide 60, ZC3HAV1 - zinc finger ccch-type, antiviral 1]
GO:0032944	regulation of mononuclear cell proliferation	0.000903	0.0892	4.52	10584	110	149	7	[LGALS9 - lectin, galactoside-binding, soluble, 9, MNDA - myeloid cell nuclear differentiation antigen, IRF1 - interferon regulatory factor 1, CD38 - cd38 molecule, TNFSF13B - tumor necrosis factor (ligand) superfamily, member 13b, CD274 - cd274 molecule, CD80 - cd80 molecule]
GO:0032103	positive regulation of response to external stimulus	0.000988	0.0968	3.55	10584	180	149	9	[LGALS9 - lectin, galactoside-binding, soluble, 9, DHX58 - dexh (asp-glu-x-his) box polypeptide 58, CXCL11 - chemokine (c-x-c motif) ligand 11, GBP5 - guanylate binding protein 5, DDX60 - dead (asp-glu-ala-asp) box polypeptide 60, CCL8 - chemokine (c-c motif) ligand 8, ZC3HAV1 - zinc finger ccch-type, antiviral 1, CCL2 - chemokine (c-c motif) ligand 2, CCR1 - chemokine (c-c motif) receptor 1]

## Sheet: GOPROC DOWN 4h
GO Term	Description	P-value	FDR q-value	Enrichment	N	B	n	b	Genes
GO:0006695	cholesterol biosynthetic process	3.22e-05	0.41	47.25	10584	32	21	3	[SQLE - squalene epoxidase, HMGCS1 - 3-hydroxy-3-methylglutaryl-coa synthase 1 (soluble), MVD - mevalonate (diphospho) decarboxylase]
GO:1902653	secondary alcohol biosynthetic process	3.22e-05	0.205	47.25	10584	32	21	3	[SQLE - squalene epoxidase, HMGCS1 - 3-hydroxy-3-methylglutaryl-coa synthase 1 (soluble), MVD - mevalonate (diphospho) decarboxylase]
GO:0016126	sterol biosynthetic process	4.23e-05	0.18	43.2	10584	35	21	3	[SQLE - squalene epoxidase, HMGCS1 - 3-hydroxy-3-methylglutaryl-coa synthase 1 (soluble), MVD - mevalonate (diphospho) decarboxylase]
GO:0008203	cholesterol metabolic process	0.000483	1	19.14	10584	79	21	3	[SQLE - squalene epoxidase, HMGCS1 - 3-hydroxy-3-methylglutaryl-coa synthase 1 (soluble), MVD - mevalonate (diphospho) decarboxylase]
GO:0046165	alcohol biosynthetic process	0.000501	1	18.9	10584	80	21	3	[SQLE - squalene epoxidase, HMGCS1 - 3-hydroxy-3-methylglutaryl-coa synthase 1 (soluble), MVD - mevalonate (diphospho) decarboxylase]
GO:0006694	steroid biosynthetic process	0.00052	1	18.67	10584	81	21	3	[SQLE - squalene epoxidase, HMGCS1 - 3-hydroxy-3-methylglutaryl-coa synthase 1 (soluble), MVD - mevalonate (diphospho) decarboxylase]
GO:1902652	secondary alcohol metabolic process	0.00052	0.946	18.67	10584	81	21	3	[SQLE - squalene epoxidase, HMGCS1 - 3-hydroxy-3-methylglutaryl-coa synthase 1 (soluble), MVD - mevalonate (diphospho) decarboxylase]
GO:0008299	isoprenoid biosynthetic process	0.000563	0.896	56	10584	18	21	2	[HMGCS1 - 3-hydroxy-3-methylglutaryl-coa synthase 1 (soluble), MVD - mevalonate (diphospho) decarboxylase]
GO:0016125	sterol metabolic process	0.000685	0.97	16.99	10584	89	21	3	[SQLE - squalene epoxidase, HMGCS1 - 3-hydroxy-3-methylglutaryl-coa synthase 1 (soluble), MVD - mevalonate (diphospho) decarboxylase]
GO:0045747	positive regulation of Notch signaling pathway	0.00077	0.981	48	10584	21	21	2	[LFNG - lfng o-fucosylpeptide 3-beta-n-acetylglucosaminyltransferase, ASCL1 - achaete-scute complex homolog 1 (drosophila)]

## Sheet: GOPROC UP 16h
GO Term	Description	P-value	FDR q-value	Enrichment	N	B	n	b	Genes
GO:0098542	defense response to other organism	2.99e-39	3.79e-35	10.12	10407	188	290	53	[IFITM1 - interferon induced transmembrane protein 1, IFIT2 - interferon-induced protein with tetratricopeptide repeats 2, IFIT1 - interferon-induced protein with tetratricopeptide repeats 1, DHX58 - dexh (asp-glu-x-his) box polypeptide 58, IFIT3 - interferon-induced protein with tetratricopeptide repeats 3, PLAC8 - placenta-specific 8, IFI16 - interferon, gamma-inducible protein 16, OASL - 2'-5'…
GO:0051707	response to other organism	5.91e-39	3.75e-35	8.08	10407	271	290	61	[LGALS9 - lectin, galactoside-binding, soluble, 9, IFITM1 - interferon induced transmembrane protein 1, IFIT2 - interferon-induced protein with tetratricopeptide repeats 2, IFIT1 - interferon-induced protein with tetratricopeptide repeats 1, IFIT3 - interferon-induced protein with tetratricopeptide repeats 3, DHX58 - dexh (asp-glu-x-his) box polypeptide 58, IFI16 - interferon, gamma-inducible pro…
GO:0043207	response to external biotic stimulus	1.82e-37	7.7e-34	6.21	10407	410	290	71	[IFITM1 - interferon induced transmembrane protein 1, LGALS9 - lectin, galactoside-binding, soluble, 9, IFIT2 - interferon-induced protein with tetratricopeptide repeats 2, IFIT1 - interferon-induced protein with tetratricopeptide repeats 1, IFIT3 - interferon-induced protein with tetratricopeptide repeats 3, DHX58 - dexh (asp-glu-x-his) box polypeptide 58, IFI16 - interferon, gamma-inducible pro…
GO:0006952	defense response	5.48e-37	1.74e-33	4.21	10407	826	290	97	[LGALS9 - lectin, galactoside-binding, soluble, 9, IFITM1 - interferon induced transmembrane protein 1, DHX58 - dexh (asp-glu-x-his) box polypeptide 58, PXK - px domain containing serine/threonine kinase, LGALS3BP - lectin, galactoside-binding, soluble, 3 binding protein, PLAC8 - placenta-specific 8, DDX60 - dead (asp-glu-ala-asp) box polypeptide 60, TREX1 - three prime repair exonuclease 1, APOA…
GO:0051607	defense response to virus	8.23e-37	2.09e-33	14.5	10407	99	290	40	[IFITM1 - interferon induced transmembrane protein 1, IFIT2 - interferon-induced protein with tetratricopeptide repeats 2, IFIT1 - interferon-induced protein with tetratricopeptide repeats 1, IFIT3 - interferon-induced protein with tetratricopeptide repeats 3, DHX58 - dexh (asp-glu-x-his) box polypeptide 58, IFI16 - interferon, gamma-inducible protein 16, OASL - 2'-5'-oligoadenylate synthetase-li…
GO:0009607	response to biotic stimulus	3.47e-36	7.32e-33	5.95	10407	428	290	71	[IFITM1 - interferon induced transmembrane protein 1, LGALS9 - lectin, galactoside-binding, soluble, 9, IFIT2 - interferon-induced protein with tetratricopeptide repeats 2, IFIT1 - interferon-induced protein with tetratricopeptide repeats 1, IFIT3 - interferon-induced protein with tetratricopeptide repeats 3, DHX58 - dexh (asp-glu-x-his) box polypeptide 58, IFI16 - interferon, gamma-inducible pro…
GO:0002376	immune system process	8.1e-36	1.47e-32	3.58	10407	1102	290	110	[IFITM1 - interferon induced transmembrane protein 1, LGALS9 - lectin, galactoside-binding, soluble, 9, IL18R1 - interleukin 18 receptor 1, DHX58 - dexh (asp-glu-x-his) box polypeptide 58, SECTM1 - secreted and transmembrane 1, DDX60 - dead (asp-glu-ala-asp) box polypeptide 60, TREX1 - three prime repair exonuclease 1, CD274 - cd274 molecule, APOA4 - apolipoprotein a-iv, SAMHD1 - sam domain and h…
GO:0009615	response to virus	9.35e-35	1.48e-31	10.45	10407	158	290	46	[IFITM1 - interferon induced transmembrane protein 1, LGALS9 - lectin, galactoside-binding, soluble, 9, IFIT2 - interferon-induced protein with tetratricopeptide repeats 2, IFIT1 - interferon-induced protein with tetratricopeptide repeats 1, IFIT3 - interferon-induced protein with tetratricopeptide repeats 3, DHX58 - dexh (asp-glu-x-his) box polypeptide 58, IFI16 - interferon, gamma-inducible pro…
GO:0060337	type I interferon signaling pathway	5.79e-34	8.15e-31	22.14	10407	47	290	29	[IFITM1 - interferon induced transmembrane protein 1, IFIT2 - interferon-induced protein with tetratricopeptide repeats 2, IFIT1 - interferon-induced protein with tetratricopeptide repeats 1, IFIT3 - interferon-induced protein with tetratricopeptide repeats 3, USP18 - ubiquitin specific peptidase 18, IFI27 - interferon, alpha-inducible protein 27, OASL - 2'-5'-oligoadenylate synthetase-like, HLA-…
GO:0002252	immune effector process	2.96e-30	3.76e-27	7.12	10407	262	290	52	[IFITM1 - interferon induced transmembrane protein 1, IFIT2 - interferon-induced protein with tetratricopeptide repeats 2, IL18R1 - interleukin 18 receptor 1, IFIT1 - interferon-induced protein with tetratricopeptide repeats 1, DHX58 - dexh (asp-glu-x-his) box polypeptide 58, IFIT3 - interferon-induced protein with tetratricopeptide repeats 3, IFI16 - interferon, gamma-inducible protein 16, OASL …
GO:0050896	response to stimulus	3.26e-29	3.76e-26	2.12	10407	2874	290	170	[LGALS9 - lectin, galactoside-binding, soluble, 9, IFITM1 - interferon induced transmembrane protein 1, IL18R1 - interleukin 18 receptor 1, DHX58 - dexh (asp-glu-x-his) box polypeptide 58, PXK - px domain containing serine/threonine kinase, SECTM1 - secreted and transmembrane 1, LGALS3BP - lectin, galactoside-binding, soluble, 3 binding protein, PLAC8 - placenta-specific 8, DTX3L - deltex 3-like …
GO:0019221	cytokine-mediated signaling pathway	9.68e-28	1.02e-24	5.93	10407	333	290	55	[IFITM1 - interferon induced transmembrane protein 1, IFIT2 - interferon-induced protein with tetratricopeptide repeats 2, IL18R1 - interleukin 18 receptor 1, IFIT1 - interferon-induced protein with tetratricopeptide repeats 1, IFIT3 - interferon-induced protein with tetratricopeptide repeats 3, USP18 - ubiquitin specific peptidase 18, OASL - 2'-5'-oligoadenylate synthetase-like, IFI27 - interfer…
GO:0009605	response to external stimulus	1.15e-27	1.12e-24	3.81	10407	772	290	82	[IFITM1 - interferon induced transmembrane protein 1, LGALS9 - lectin, galactoside-binding, soluble, 9, IFIT2 - interferon-induced protein with tetratricopeptide repeats 2, IFIT1 - interferon-induced protein with tetratricopeptide repeats 1, DHX58 - dexh (asp-glu-x-his) box polypeptide 58, IFIT3 - interferon-induced protein with tetratricopeptide repeats 3, IFI16 - interferon, gamma-inducible pro…
GO:0006955	immune response	8.56e-27	7.76e-24	3.89	10407	720	290	78	[IL18R1 - interleukin 18 receptor 1, SECTM1 - secreted and transmembrane 1, DHX58 - dexh (asp-glu-x-his) box polypeptide 58, IFI16 - interferon, gamma-inducible protein 16, HLA-E - major histocompatibility complex, class i, e, DDX60 - dead (asp-glu-ala-asp) box polypeptide 60, NLRC5 - nlr family, card domain containing 5, TREX1 - three prime repair exonuclease 1, SIGLEC14 - sialic acid binding ig…
GO:0006950	response to stress	2.04e-24	1.72e-21	2.36	10407	1980	290	130	[IFITM1 - interferon induced transmembrane protein 1, LGALS9 - lectin, galactoside-binding, soluble, 9, PXK - px domain containing serine/threonine kinase, DHX58 - dexh (asp-glu-x-his) box polypeptide 58, LGALS3BP - lectin, galactoside-binding, soluble, 3 binding protein, PLAC8 - placenta-specific 8, DTX3L - deltex 3-like (drosophila), DDX60 - dead (asp-glu-ala-asp) box polypeptide 60, TREX1 - th…
GO:0043901	negative regulation of multi-organism process	1.87e-23	1.48e-20	10.87	10407	99	290	30	[IFITM1 - interferon induced transmembrane protein 1, IFIT1 - interferon-induced protein with tetratricopeptide repeats 1, TIMP1 - timp metallopeptidase inhibitor 1, DHX58 - dexh (asp-glu-x-his) box polypeptide 58, IFI16 - interferon, gamma-inducible protein 16, OASL - 2'-5'-oligoadenylate synthetase-like, ISG20 - interferon stimulated exonuclease gene 20kda, JUN - jun proto-oncogene, ADAR - aden…
GO:1903901	negative regulation of viral life cycle	2.8e-22	2.09e-19	13.39	10407	67	290	25	[IFITM1 - interferon induced transmembrane protein 1, IFIT1 - interferon-induced protein with tetratricopeptide repeats 1, IFI16 - interferon, gamma-inducible protein 16, OASL - 2'-5'-oligoadenylate synthetase-like, JUN - jun proto-oncogene, ISG20 - interferon stimulated exonuclease gene 20kda, ADAR - adenosine deaminase, rna-specific, BST2 - bone marrow stromal cell antigen 2, ISG15 - isg15 ubiq…
GO:0048525	negative regulation of viral process	2.8e-22	1.97e-19	13.39	10407	67	290	25	[IFITM1 - interferon induced transmembrane protein 1, IFIT1 - interferon-induced protein with tetratricopeptide repeats 1, IFI16 - interferon, gamma-inducible protein 16, OASL - 2'-5'-oligoadenylate synthetase-like, JUN - jun proto-oncogene, ISG20 - interferon stimulated exonuclease gene 20kda, ADAR - adenosine deaminase, rna-specific, BST2 - bone marrow stromal cell antigen 2, ISG15 - isg15 ubiq…
GO:0001817	regulation of cytokine production	2.32e-20	1.55e-17	4.85	10407	355	290	48	[LGALS9 - lectin, galactoside-binding, soluble, 9, FFAR2 - free fatty acid receptor 2, IL18R1 - interleukin 18 receptor 1, DHX58 - dexh (asp-glu-x-his) box polypeptide 58, CRP - c-reactive protein, pentraxin-related, IFI16 - interferon, gamma-inducible protein 16, HLA-E - major histocompatibility complex, class i, e, DDX60 - dead (asp-glu-ala-asp) box polypeptide 60, NLRC5 - nlr family, card doma…
GO:0045071	negative regulation of viral genome replication	1.23e-19	7.82e-17	17.05	10407	40	290	19	[IFITM1 - interferon induced transmembrane protein 1, APOBEC3G - apolipoprotein b mrna editing enzyme, catalytic polypeptide-like 3g, RSAD2 - radical s-adenosyl methionine domain containing 2, IFITM3 - interferon induced transmembrane protein 3, IFIT1 - interferon-induced protein with tetratricopeptide repeats 1, OAS3 - 2'-5'-oligoadenylate synthetase 3, 100kda, IFI16 - interferon, gamma-inducibl…
GO:0051704	multi-organism process	3.82e-18	2.3e-15	3.01	10407	857	290	72	[IFITM1 - interferon induced transmembrane protein 1, LGALS9 - lectin, galactoside-binding, soluble, 9, IFIT2 - interferon-induced protein with tetratricopeptide repeats 2, IFIT1 - interferon-induced protein with tetratricopeptide repeats 1, DHX58 - dexh (asp-glu-x-his) box polypeptide 58, IFIT3 - interferon-induced protein with tetratricopeptide repeats 3, IFI16 - interferon, gamma-inducible pro…
GO:0045069	regulation of viral genome replication	4.36e-17	2.51e-14	12.16	10407	59	290	20	[IFITM1 - interferon induced transmembrane protein 1, APOBEC3G - apolipoprotein b mrna editing enzyme, catalytic polypeptide-like 3g, RSAD2 - radical s-adenosyl methionine domain containing 2, IFITM3 - interferon induced transmembrane protein 3, IFIT1 - interferon-induced protein with tetratricopeptide repeats 1, OAS3 - 2'-5'-oligoadenylate synthetase 3, 100kda, IFI16 - interferon, gamma-inducibl…
GO:0002682	regulation of immune system process	5.03e-17	2.77e-14	2.88	10407	898	290	72	[IFITM1 - interferon induced transmembrane protein 1, LGALS9 - lectin, galactoside-binding, soluble, 9, IFIT1 - interferon-induced protein with tetratricopeptide repeats 1, DHX58 - dexh (asp-glu-x-his) box polypeptide 58, USP18 - ubiquitin specific peptidase 18, IFI16 - interferon, gamma-inducible protein 16, HLA-E - major histocompatibility complex, class i, e, DDX60 - dead (asp-glu-ala-asp) box…
GO:0034097	response to cytokine	5.1e-17	2.69e-14	5.43	10407	238	290	36	[LGALS9 - lectin, galactoside-binding, soluble, 9, IFITM1 - interferon induced transmembrane protein 1, IFIT2 - interferon-induced protein with tetratricopeptide repeats 2, PDE1B - phosphodiesterase 1b, calmodulin-dependent, IFIT1 - interferon-induced protein with tetratricopeptide repeats 1, TIMP1 - timp metallopeptidase inhibitor 1, IL18BP - interleukin 18 binding protein, IFIT3 - interferon-in…
GO:0031347	regulation of defense response	7.02e-17	3.56e-14	3.79	10407	483	290	51	[LGALS9 - lectin, galactoside-binding, soluble, 9, IFIT1 - interferon-induced protein with tetratricopeptide repeats 1, DHX58 - dexh (asp-glu-x-his) box polypeptide 58, USP18 - ubiquitin specific peptidase 18, IFI16 - interferon, gamma-inducible protein 16, HLA-E - major histocompatibility complex, class i, e, DDX60 - dead (asp-glu-ala-asp) box polypeptide 60, NLRC5 - nlr family, card domain cont…
GO:0043900	regulation of multi-organism process	4.3e-16	2.1e-13	4.56	10407	315	290	40	[IFITM1 - interferon induced transmembrane protein 1, LGALS9 - lectin, galactoside-binding, soluble, 9, IFIT1 - interferon-induced protein with tetratricopeptide repeats 1, TIMP1 - timp metallopeptidase inhibitor 1, DHX58 - dexh (asp-glu-x-his) box polypeptide 58, IFI16 - interferon, gamma-inducible protein 16, OASL - 2'-5'-oligoadenylate synthetase-like, ISG20 - interferon stimulated exonuclease…
GO:1903900	regulation of viral life cycle	8.65e-16	4.06e-13	6.65	10407	151	290	28	[LGALS9 - lectin, galactoside-binding, soluble, 9, IFITM1 - interferon induced transmembrane protein 1, IFIT1 - interferon-induced protein with tetratricopeptide repeats 1, IFI16 - interferon, gamma-inducible protein 16, OASL - 2'-5'-oligoadenylate synthetase-like, ISG20 - interferon stimulated exonuclease gene 20kda, JUN - jun proto-oncogene, ADAR - adenosine deaminase, rna-specific, BST2 - bone…
GO:0060333	interferon-gamma-mediated signaling pathway	1.1e-15	5e-13	12.42	10407	52	290	18	[HCK - hemopoietic cell kinase, OAS3 - 2'-5'-oligoadenylate synthetase 3, 100kda, SOCS3 - suppressor of cytokine signaling 3, OASL - 2'-5'-oligoadenylate synthetase-like, HLA-E - major histocompatibility complex, class i, e, TRIM34 - tripartite motif containing 34, TRIM21 - tripartite motif containing 21, SOCS1 - suppressor of cytokine signaling 1, GBP1 - guanylate binding protein 1, interferon-i…
GO:0050792	regulation of viral process	1.75e-15	7.67e-13	6.48	10407	155	290	28	[LGALS9 - lectin, galactoside-binding, soluble, 9, IFITM1 - interferon induced transmembrane protein 1, IFIT1 - interferon-induced protein with tetratricopeptide repeats 1, IFI16 - interferon, gamma-inducible protein 16, OASL - 2'-5'-oligoadenylate synthetase-like, ISG20 - interferon stimulated exonuclease gene 20kda, JUN - jun proto-oncogene, ADAR - adenosine deaminase, rna-specific, BST2 - bone…
GO:0043903	regulation of symbiosis, encompassing mutualism through parasitism	2.22e-15	9.39e-13	6.16	10407	169	290	29	[IFITM1 - interferon induced transmembrane protein 1, LGALS9 - lectin, galactoside-binding, soluble, 9, IFIT1 - interferon-induced protein with tetratricopeptide repeats 1, IFI16 - interferon, gamma-inducible protein 16, OASL - 2'-5'-oligoadenylate synthetase-like, ISG20 - interferon stimulated exonuclease gene 20kda, JUN - jun proto-oncogene, ADAR - adenosine deaminase, rna-specific, BST2 - bone…
GO:0045087	innate immune response	3.63e-15	1.48e-12	3.45	10407	531	290	51	[DHX58 - dexh (asp-glu-x-his) box polypeptide 58, IFI16 - interferon, gamma-inducible protein 16, HLA-E - major histocompatibility complex, class i, e, DDX60 - dead (asp-glu-ala-asp) box polypeptide 60, NLRC5 - nlr family, card domain containing 5, TREX1 - three prime repair exonuclease 1, SIGLEC14 - sialic acid binding ig-like lectin 14, APOA4 - apolipoprotein a-iv, BTC - betacellulin, BST2 - bo…
GO:0045088	regulation of innate immune response	4.04e-14	1.6e-11	4.53	10407	277	290	35	[LGALS9 - lectin, galactoside-binding, soluble, 9, FFAR2 - free fatty acid receptor 2, DHX58 - dexh (asp-glu-x-his) box polypeptide 58, IFI16 - interferon, gamma-inducible protein 16, USP18 - ubiquitin specific peptidase 18, HLA-E - major histocompatibility complex, class i, e, NLRC5 - nlr family, card domain containing 5, DDX60 - dead (asp-glu-ala-asp) box polypeptide 60, STAT2 - signal transduc…
GO:0007166	cell surface receptor signaling pathway	4.75e-14	1.82e-11	2.25	10407	1389	290	87	[IFITM1 - interferon induced transmembrane protein 1, IFIT2 - interferon-induced protein with tetratricopeptide repeats 2, IL18R1 - interleukin 18 receptor 1, IFIT1 - interferon-induced protein with tetratricopeptide repeats 1, IFIT3 - interferon-induced protein with tetratricopeptide repeats 3, USP18 - ubiquitin specific peptidase 18, OASL - 2'-5'-oligoadenylate synthetase-like, IFI27 - interfer…
GO:0001819	positive regulation of cytokine production	5.15e-14	1.92e-11	4.93	10407	233	290	32	[LGALS9 - lectin, galactoside-binding, soluble, 9, FFAR2 - free fatty acid receptor 2, IL18R1 - interleukin 18 receptor 1, DHX58 - dexh (asp-glu-x-his) box polypeptide 58, IFI16 - interferon, gamma-inducible protein 16, HLA-E - major histocompatibility complex, class i, e, TREX1 - three prime repair exonuclease 1, CD274 - cd274 molecule, IDO1 - indoleamine 2,3-dioxygenase 1, WNT11 - wingless-type…
GO:0050776	regulation of immune response	6.32e-14	2.29e-11	3.16	10407	590	290	52	[LGALS9 - lectin, galactoside-binding, soluble, 9, IFITM1 - interferon induced transmembrane protein 1, DHX58 - dexh (asp-glu-x-his) box polypeptide 58, IFI16 - interferon, gamma-inducible protein 16, USP18 - ubiquitin specific peptidase 18, HLA-E - major histocompatibility complex, class i, e, DDX60 - dead (asp-glu-ala-asp) box polypeptide 60, NLRC5 - nlr family, card domain containing 5, SOCS1 …
GO:0035455	response to interferon-alpha	6.96e-14	2.45e-11	23.22	10407	17	290	11	[ADAR - adenosine deaminase, rna-specific, IFITM1 - interferon induced transmembrane protein 1, IFIT2 - interferon-induced protein with tetratricopeptide repeats 2, BST2 - bone marrow stromal cell antigen 2, IFITM3 - interferon induced transmembrane protein 3, IFIT3 - interferon-induced protein with tetratricopeptide repeats 3, MX2 - myxovirus (influenza virus) resistance 2 (mouse), LAMP3 - lysos…
GO:0010033	response to organic substance	2.69e-13	9.21e-11	2.38	10407	1130	290	75	[IFITM1 - interferon induced transmembrane protein 1, LGALS9 - lectin, galactoside-binding, soluble, 9, IFIT2 - interferon-induced protein with tetratricopeptide repeats 2, NNMT - nicotinamide n-methyltransferase, TIMP1 - timp metallopeptidase inhibitor 1, IFIT1 - interferon-induced protein with tetratricopeptide repeats 1, IFIT3 - interferon-induced protein with tetratricopeptide repeats 3, SOCS…
GO:0007165	signal transduction	7.12e-12	2.37e-09	1.74	10407	2543	290	123	[IFITM1 - interferon induced transmembrane protein 1, LGALS9 - lectin, galactoside-binding, soluble, 9, IL18R1 - interleukin 18 receptor 1, SECTM1 - secreted and transmembrane 1, LGALS3BP - lectin, galactoside-binding, soluble, 3 binding protein, USP18 - ubiquitin specific peptidase 18, IL15RA - interleukin 15 receptor, alpha, AKR1C2 - aldo-keto reductase family 1, member c2, CD274 - cd274 molecu…
GO:0032479	regulation of type I interferon production	1.29e-11	4.2e-09	7.1	10407	96	290	19	[DHX58 - dexh (asp-glu-x-his) box polypeptide 58, TLR7 - toll-like receptor 7, IFI16 - interferon, gamma-inducible protein 16, UBE2L6 - ubiquitin-conjugating enzyme e2l 6, NLRC5 - nlr family, card domain containing 5, HSPD1 - heat shock 60kda protein 1 (chaperonin), TRIM21 - tripartite motif containing 21, TREX1 - three prime repair exonuclease 1, ZBP1 - z-dna binding protein 1, TRIM38 - triparti…
GO:0031349	positive regulation of defense response	4.18e-11	1.33e-08	4.09	10407	263	290	30	[FFAR2 - free fatty acid receptor 2, DHX58 - dexh (asp-glu-x-his) box polypeptide 58, IFI16 - interferon, gamma-inducible protein 16, HLA-E - major histocompatibility complex, class i, e, JUN - jun proto-oncogene, NLRC5 - nlr family, card domain containing 5, DDX60 - dead (asp-glu-ala-asp) box polypeptide 60, LYN - v-yes-1 yamaguchi sarcoma viral related oncogene homolog, IDO1 - indoleamine 2,3-d…
GO:0002684	positive regulation of immune system process	8.57e-11	2.65e-08	2.93	10407	538	290	44	[LGALS9 - lectin, galactoside-binding, soluble, 9, FFAR2 - free fatty acid receptor 2, DHX58 - dexh (asp-glu-x-his) box polypeptide 58, IFI16 - interferon, gamma-inducible protein 16, HLA-E - major histocompatibility complex, class i, e, JUN - jun proto-oncogene, NLRC5 - nlr family, card domain containing 5, DDX60 - dead (asp-glu-ala-asp) box polypeptide 60, CCR1 - chemokine (c-c motif) receptor …
GO:0002697	regulation of immune effector process	1.03e-10	3.12e-08	4.2	10407	239	290	28	[LGALS9 - lectin, galactoside-binding, soluble, 9, FFAR2 - free fatty acid receptor 2, IFIT1 - interferon-induced protein with tetratricopeptide repeats 1, DHX58 - dexh (asp-glu-x-his) box polypeptide 58, HLA-E - major histocompatibility complex, class i, e, DDX60 - dead (asp-glu-ala-asp) box polypeptide 60, STAT2 - signal transducer and activator of transcription 2, 113kda, BST2 - bone marrow st…
GO:0006954	inflammatory response	1.68e-10	4.97e-08	4.12	10407	244	290	28	[LGALS9 - lectin, galactoside-binding, soluble, 9, PXK - px domain containing serine/threonine kinase, CRP - c-reactive protein, pentraxin-related, IFI16 - interferon, gamma-inducible protein 16, CCR1 - chemokine (c-c motif) receptor 1, SIGLEC1 - sialic acid binding ig-like lectin 1, sialoadhesin, TLR2 - toll-like receptor 2, NMI - n-myc (and stat) interactor, SP100 - sp100 nuclear antigen, AIM2 …
GO:0042221	response to chemical	2.32e-10	6.7e-08	2.01	10407	1428	290	80	[IFITM1 - interferon induced transmembrane protein 1, LGALS9 - lectin, galactoside-binding, soluble, 9, IFIT2 - interferon-induced protein with tetratricopeptide repeats 2, TIMP1 - timp metallopeptidase inhibitor 1, NNMT - nicotinamide n-methyltransferase, IFIT1 - interferon-induced protein with tetratricopeptide repeats 1, IFIT3 - interferon-induced protein with tetratricopeptide repeats 3, SOCS…
GO:0051239	regulation of multicellular organismal process	5.7e-10	1.61e-07	2.01	10407	1374	290	77	[IFITM1 - interferon induced transmembrane protein 1, LGALS9 - lectin, galactoside-binding, soluble, 9, TIMP1 - timp metallopeptidase inhibitor 1, IL18R1 - interleukin 18 receptor 1, DHX58 - dexh (asp-glu-x-his) box polypeptide 58, IFI16 - interferon, gamma-inducible protein 16, PLAC8 - placenta-specific 8, HLA-E - major histocompatibility complex, class i, e, DDX60 - dead (asp-glu-ala-asp) box p…
GO:0048584	positive regulation of response to stimulus	8.39e-10	2.31e-07	2.08	10407	1227	290	71	[LGALS9 - lectin, galactoside-binding, soluble, 9, IL18R1 - interleukin 18 receptor 1, BCL2L14 - bcl2-like 14 (apoptosis facilitator), SECTM1 - secreted and transmembrane 1, DHX58 - dexh (asp-glu-x-his) box polypeptide 58, IFI16 - interferon, gamma-inducible protein 16, HLA-E - major histocompatibility complex, class i, e, DDX60 - dead (asp-glu-ala-asp) box polypeptide 60, NLRC5 - nlr family, car…
GO:0032101	regulation of response to external stimulus	1.17e-09	3.16e-07	2.75	10407	562	290	43	[LGALS9 - lectin, galactoside-binding, soluble, 9, IFIT1 - interferon-induced protein with tetratricopeptide repeats 1, FFAR2 - free fatty acid receptor 2, DHX58 - dexh (asp-glu-x-his) box polypeptide 58, STAT2 - signal transducer and activator of transcription 2, 113kda, DDX60 - dead (asp-glu-ala-asp) box polypeptide 60, FAM46A - family with sequence similarity 46, member a, CCR1 - chemokine (c-…
GO:0001818	negative regulation of cytokine production	1.3e-09	3.44e-07	5.2	10407	138	290	20	[LGALS9 - lectin, galactoside-binding, soluble, 9, DHX58 - dexh (asp-glu-x-his) box polypeptide 58, UBE2L6 - ubiquitin-conjugating enzyme e2l 6, NLRC5 - nlr family, card domain containing 5, LBP - lipopolysaccharide binding protein, SRGN - serglycin, GBP1 - guanylate binding protein 1, interferon-inducible, CD274 - cd274 molecule, HAVCR2 - hepatitis a virus cellular receptor 2, BST2 - bone marrow…
GO:0034341	response to interferon-gamma	2.11e-09	5.45e-07	10.97	10407	36	290	11	[NUB1 - negative regulator of ubiquitin-like proteins 1, IFITM1 - interferon induced transmembrane protein 1, LGALS9 - lectin, galactoside-binding, soluble, 9, IFITM3 - interferon induced transmembrane protein 3, BST2 - bone marrow stromal cell antigen 2, TRIM21 - tripartite motif containing 21, CCL8 - chemokine (c-c motif) ligand 8, CD86 - cd86 molecule, CCL2 - chemokine (c-c motif) ligand 2, IF…
GO:0048583	regulation of response to stimulus	3.28e-09	8.32e-07	1.69	10407	2257	290	106	[IFITM1 - interferon induced transmembrane protein 1, LGALS9 - lectin, galactoside-binding, soluble, 9, IL18R1 - interleukin 18 receptor 1, SECTM1 - secreted and transmembrane 1, DHX58 - dexh (asp-glu-x-his) box polypeptide 58, USP18 - ubiquitin specific peptidase 18, DDX60 - dead (asp-glu-ala-asp) box polypeptide 60, FAM46A - family with sequence similarity 46, member a, AKR1C2 - aldo-keto reduc…
GO:0035456	response to interferon-beta	3.5e-09	8.71e-07	17.94	10407	16	290	8	[XAF1 - xiap associated factor 1, IFITM1 - interferon induced transmembrane protein 1, BST2 - bone marrow stromal cell antigen 2, IFITM3 - interferon induced transmembrane protein 3, PNPT1 - polyribonucleotide nucleotidyltransferase 1, IFITM2 - interferon induced transmembrane protein 2, AIM2 - absent in melanoma 2, PLSCR1 - phospholipid scramblase 1]
GO:0002683	negative regulation of immune system process	4.33e-09	1.06e-06	4.08	10407	211	290	24	[LGALS9 - lectin, galactoside-binding, soluble, 9, IFIT1 - interferon-induced protein with tetratricopeptide repeats 1, DHX58 - dexh (asp-glu-x-his) box polypeptide 58, IFI16 - interferon, gamma-inducible protein 16, TRAFD1 - traf-type zinc finger domain containing 1, HLA-E - major histocompatibility complex, class i, e, NLRC5 - nlr family, card domain containing 5, CCL2 - chemokine (c-c motif) l…
GO:0080134	regulation of response to stress	7.12e-09	1.7e-06	2.15	10407	1003	290	60	[LGALS9 - lectin, galactoside-binding, soluble, 9, IFIT1 - interferon-induced protein with tetratricopeptide repeats 1, DHX58 - dexh (asp-glu-x-his) box polypeptide 58, USP18 - ubiquitin specific peptidase 18, IFI16 - interferon, gamma-inducible protein 16, HLA-E - major histocompatibility complex, class i, e, DDX60 - dead (asp-glu-ala-asp) box polypeptide 60, NLRC5 - nlr family, card domain cont…
GO:0050707	regulation of cytokine secretion	1.21e-08	2.85e-06	6.26	10407	86	290	15	[LGALS9 - lectin, galactoside-binding, soluble, 9, FFAR2 - free fatty acid receptor 2, CRP - c-reactive protein, pentraxin-related, SAA1 - serum amyloid a1, SOCS1 - suppressor of cytokine signaling 1, SRGN - serglycin, GBP1 - guanylate binding protein 1, interferon-inducible, CD274 - cd274 molecule, HAVCR2 - hepatitis a virus cellular receptor 2, LYN - v-yes-1 yamaguchi sarcoma viral related onco…
GO:0045824	negative regulation of innate immune response	1.24e-08	2.85e-06	12.92	10407	25	290	9	[ADAR - adenosine deaminase, rna-specific, LGALS9 - lectin, galactoside-binding, soluble, 9, DHX58 - dexh (asp-glu-x-his) box polypeptide 58, IFI16 - interferon, gamma-inducible protein 16, TRAFD1 - traf-type zinc finger domain containing 1, HLA-E - major histocompatibility complex, class i, e, NLRC5 - nlr family, card domain containing 5, NMI - n-myc (and stat) interactor, HAVCR2 - hepatitis a v…
GO:0051240	positive regulation of multicellular organismal process	1.69e-08	3.83e-06	2.31	10407	778	290	50	[IFITM1 - interferon induced transmembrane protein 1, LGALS9 - lectin, galactoside-binding, soluble, 9, IL18R1 - interleukin 18 receptor 1, DHX58 - dexh (asp-glu-x-his) box polypeptide 58, IFI16 - interferon, gamma-inducible protein 16, HLA-E - major histocompatibility complex, class i, e, TREX1 - three prime repair exonuclease 1, CD274 - cd274 molecule, IDO1 - indoleamine 2,3-dioxygenase 1, PML …
GO:0050778	positive regulation of immune response	1.92e-08	4.28e-06	3.1	10407	359	290	31	[LGALS9 - lectin, galactoside-binding, soluble, 9, FFAR2 - free fatty acid receptor 2, IFI16 - interferon, gamma-inducible protein 16, HLA-E - major histocompatibility complex, class i, e, JUN - jun proto-oncogene, NLRC5 - nlr family, card domain containing 5, LYN - v-yes-1 yamaguchi sarcoma viral related oncogene homolog, IDO1 - indoleamine 2,3-dioxygenase 1, TLR2 - toll-like receptor 2, PRKD2 -…
GO:0032103	positive regulation of response to external stimulus	2.94e-08	6.42e-06	4.16	10407	181	290	21	[LGALS9 - lectin, galactoside-binding, soluble, 9, CSF1 - colony stimulating factor 1 (macrophage), FFAR2 - free fatty acid receptor 2, DHX58 - dexh (asp-glu-x-his) box polypeptide 58, TLR7 - toll-like receptor 7, DDX60 - dead (asp-glu-ala-asp) box polypeptide 60, CCL8 - chemokine (c-c motif) ligand 8, LBP - lipopolysaccharide binding protein, CXCL10 - chemokine (c-x-c motif) ligand 10, CCL2 - ch…
GO:0032480	negative regulation of type I interferon production	3.24e-08	6.96e-06	9.97	10407	36	290	10	[DHX58 - dexh (asp-glu-x-his) box polypeptide 58, ISG15 - isg15 ubiquitin-like modifier, HERC5 - hect and rld domain containing e3 ubiquitin protein ligase 5, UBE2L6 - ubiquitin-conjugating enzyme e2l 6, IFIH1 - interferon induced with helicase c domain 1, NLRC5 - nlr family, card domain containing 5, NMI - n-myc (and stat) interactor, DDX58 - dead (asp-glu-ala-asp) box polypeptide 58, PYCARD - p…
GO:0051241	negative regulation of multicellular organismal process	3.32e-08	7.01e-06	2.56	10407	560	290	40	[LGALS9 - lectin, galactoside-binding, soluble, 9, TIMP1 - timp metallopeptidase inhibitor 1, DHX58 - dexh (asp-glu-x-his) box polypeptide 58, CRP - c-reactive protein, pentraxin-related, PLAC8 - placenta-specific 8, NLRC5 - nlr family, card domain containing 5, SRGN - serglycin, PROCR - protein c receptor, endothelial, CCR1 - chemokine (c-c motif) receptor 1, FGF23 - fibroblast growth factor 23,…
GO:0002237	response to molecule of bacterial origin	4.75e-08	9.87e-06	4.05	10407	186	290	21	[LGALS9 - lectin, galactoside-binding, soluble, 9, IL18BP - interleukin 18 binding protein, CMPK2 - cytidine monophosphate (ump-cmp) kinase 2, mitochondrial, SOCS3 - suppressor of cytokine signaling 3, JUN - jun proto-oncogene, LBP - lipopolysaccharide binding protein, SOCS1 - suppressor of cytokine signaling 1, CXCL10 - chemokine (c-x-c motif) ligand 10, CCL2 - chemokine (c-c motif) ligand 2, S1…
GO:0042742	defense response to bacterium	4.99e-08	1.02e-05	6.13	10407	82	290	14	[CRP - c-reactive protein, pentraxin-related, PLAC8 - placenta-specific 8, HLA-E - major histocompatibility complex, class i, e, LBP - lipopolysaccharide binding protein, S100A8 - s100 calcium binding protein a8, S100A9 - s100 calcium binding protein a9, HAVCR2 - hepatitis a virus cellular receptor 2, ISG15 - isg15 ubiquitin-like modifier, FCER1G - fc fragment of ige, high affinity i, receptor fo…
GO:0009617	response to bacterium	7.54e-08	1.52e-05	5.49	10407	98	290	15	[CRP - c-reactive protein, pentraxin-related, PLAC8 - placenta-specific 8, HLA-E - major histocompatibility complex, class i, e, LBP - lipopolysaccharide binding protein, CCL2 - chemokine (c-c motif) ligand 2, S100A8 - s100 calcium binding protein a8, HAVCR2 - hepatitis a virus cellular receptor 2, S100A9 - s100 calcium binding protein a9, ISG15 - isg15 ubiquitin-like modifier, FCER1G - fc fragme…
GO:0045089	positive regulation of innate immune response	1.04e-07	2.05e-05	3.72	10407	212	290	22	[FFAR2 - free fatty acid receptor 2, HCK - hemopoietic cell kinase, TLR7 - toll-like receptor 7, IFI16 - interferon, gamma-inducible protein 16, HLA-E - major histocompatibility complex, class i, e, NLRC5 - nlr family, card domain containing 5, JUN - jun proto-oncogene, HSPD1 - heat shock 60kda protein 1 (chaperonin), LBP - lipopolysaccharide binding protein, PLSCR1 - phospholipid scramblase 1, H…
GO:0032496	response to lipopolysaccharide	1.08e-07	2.12e-05	4.03	10407	178	290	20	[LGALS9 - lectin, galactoside-binding, soluble, 9, IL18BP - interleukin 18 binding protein, CMPK2 - cytidine monophosphate (ump-cmp) kinase 2, mitochondrial, SOCS3 - suppressor of cytokine signaling 3, JUN - jun proto-oncogene, LBP - lipopolysaccharide binding protein, SOCS1 - suppressor of cytokine signaling 1, CXCL10 - chemokine (c-x-c motif) ligand 10, CCL2 - chemokine (c-c motif) ligand 2, S1…
GO:0032647	regulation of interferon-alpha production	1.12e-07	2.15e-05	15.7	10407	16	290	7	[TLR7 - toll-like receptor 7, IRF7 - interferon regulatory factor 7, IFIH1 - interferon induced with helicase c domain 1, NMI - n-myc (and stat) interactor, HSPD1 - heat shock 60kda protein 1 (chaperonin), DDX58 - dead (asp-glu-ala-asp) box polypeptide 58, HAVCR2 - hepatitis a virus cellular receptor 2]
GO:0009967	positive regulation of signal transduction	1.36e-07	2.57e-05	2.1	10407	906	290	53	[LGALS9 - lectin, galactoside-binding, soluble, 9, IL18R1 - interleukin 18 receptor 1, BCL2L14 - bcl2-like 14 (apoptosis facilitator), DHX58 - dexh (asp-glu-x-his) box polypeptide 58, SECTM1 - secreted and transmembrane 1, DDX60 - dead (asp-glu-ala-asp) box polypeptide 60, NLRC5 - nlr family, card domain containing 5, NKD1 - naked cuticle homolog 1 (drosophila), AKR1C2 - aldo-keto reductase famil…
GO:0050729	positive regulation of inflammatory response	1.42e-07	2.65e-05	7.59	10407	52	290	11	[FFAR2 - free fatty acid receptor 2, TLR7 - toll-like receptor 7, FCER1G - fc fragment of ige, high affinity i, receptor for; gamma polypeptide, IDO1 - indoleamine 2,3-dioxygenase 1, PLA2G2A - phospholipase a2, group iia (platelets, synovial fluid), TLR2 - toll-like receptor 2, LBP - lipopolysaccharide binding protein, CCL8 - chemokine (c-c motif) ligand 8, S100A8 - s100 calcium binding protein a…
GO:0002831	regulation of response to biotic stimulus	1.43e-07	2.63e-05	4.36	10407	148	290	18	[APOBEC3G - apolipoprotein b mrna editing enzyme, catalytic polypeptide-like 3g, IFIT1 - interferon-induced protein with tetratricopeptide repeats 1, DHX58 - dexh (asp-glu-x-his) box polypeptide 58, HCK - hemopoietic cell kinase, STAT2 - signal transducer and activator of transcription 2, 113kda, DDX60 - dead (asp-glu-ala-asp) box polypeptide 60, HSPD1 - heat shock 60kda protein 1 (chaperonin), F…
GO:0031348	negative regulation of defense response	1.68e-07	3.04e-05	5.58	10407	90	290	14	[LGALS9 - lectin, galactoside-binding, soluble, 9, IFIT1 - interferon-induced protein with tetratricopeptide repeats 1, DHX58 - dexh (asp-glu-x-his) box polypeptide 58, IFI16 - interferon, gamma-inducible protein 16, SOCS3 - suppressor of cytokine signaling 3, HLA-E - major histocompatibility complex, class i, e, TRAFD1 - traf-type zinc finger domain containing 1, SAA1 - serum amyloid a1, NLRC5 -…
GO:0002523	leukocyte migration involved in inflammatory response	3.26e-07	5.82e-05	25.63	10407	7	290	5	[FFAR2 - free fatty acid receptor 2, LBP - lipopolysaccharide binding protein, CCL2 - chemokine (c-c motif) ligand 2, S100A8 - s100 calcium binding protein a8, S100A9 - s100 calcium binding protein a9]
GO:0051046	regulation of secretion	3.6e-07	6.34e-05	2.84	10407	366	290	29	[LGALS9 - lectin, galactoside-binding, soluble, 9, ARNTL - aryl hydrocarbon receptor nuclear translocator-like, FFAR2 - free fatty acid receptor 2, CRP - c-reactive protein, pentraxin-related, HLA-E - major histocompatibility complex, class i, e, SOCS1 - suppressor of cytokine signaling 1, SRGN - serglycin, FGF23 - fibroblast growth factor 23, CD274 - cd274 molecule, LYN - v-yes-1 yamaguchi sarco…
GO:0002253	activation of immune response	4.46e-07	7.74e-05	3.12	10407	288	290	25	[FFAR2 - free fatty acid receptor 2, IFI16 - interferon, gamma-inducible protein 16, JUN - jun proto-oncogene, LYN - v-yes-1 yamaguchi sarcoma viral related oncogene homolog, TLR2 - toll-like receptor 2, PRKD2 - protein kinase d2, AIM2 - absent in melanoma 2, PYCARD - pyd and card domain containing, TRIM5 - tripartite motif containing 5, CD38 - cd38 molecule, HCK - hemopoietic cell kinase, TLR7 -…
GO:0023056	positive regulation of signaling	5.04e-07	8.63e-05	2	10407	970	290	54	[LGALS9 - lectin, galactoside-binding, soluble, 9, IL18R1 - interleukin 18 receptor 1, BCL2L14 - bcl2-like 14 (apoptosis facilitator), DHX58 - dexh (asp-glu-x-his) box polypeptide 58, SECTM1 - secreted and transmembrane 1, DDX60 - dead (asp-glu-ala-asp) box polypeptide 60, NLRC5 - nlr family, card domain containing 5, NKD1 - naked cuticle homolog 1 (drosophila), AKR1C2 - aldo-keto reductase famil…
GO:0033993	response to lipid	5.27e-07	8.92e-05	2.53	10407	482	290	34	[LGALS9 - lectin, galactoside-binding, soluble, 9, IL18BP - interleukin 18 binding protein, FFAR2 - free fatty acid receptor 2, JUN - jun proto-oncogene, MDK - midkine (neurite growth-promoting factor 2), SOCS1 - suppressor of cytokine signaling 1, AKR1C2 - aldo-keto reductase family 1, member c2, FGF23 - fibroblast growth factor 23, LYN - v-yes-1 yamaguchi sarcoma viral related oncogene homolog,…
GO:1903557	positive regulation of tumor necrosis factor superfamily cytokine production	5.61e-07	9.36e-05	8.73	10407	37	290	9	[LGALS9 - lectin, galactoside-binding, soluble, 9, FCER1G - fc fragment of ige, high affinity i, receptor for; gamma polypeptide, TLR2 - toll-like receptor 2, HLA-E - major histocompatibility complex, class i, e, LBP - lipopolysaccharide binding protein, CD86 - cd86 molecule, CCL2 - chemokine (c-c motif) ligand 2, PYCARD - pyd and card domain containing, HAVCR2 - hepatitis a virus cellular recept…
GO:0032722	positive regulation of chemokine production	6.32e-07	0.000104	10.25	10407	28	290	8	[LGALS9 - lectin, galactoside-binding, soluble, 9, FFAR2 - free fatty acid receptor 2, TLR7 - toll-like receptor 7, TLR2 - toll-like receptor 2, LBP - lipopolysaccharide binding protein, EIF2AK2 - eukaryotic translation initiation factor 2-alpha kinase 2, PYCARD - pyd and card domain containing, HAVCR2 - hepatitis a virus cellular receptor 2]
GO:0030595	leukocyte chemotaxis	6.62e-07	0.000108	6.58	10407	60	290	11	[FFAR2 - free fatty acid receptor 2, CXCL11 - chemokine (c-x-c motif) ligand 11, FCER1G - fc fragment of ige, high affinity i, receptor for; gamma polypeptide, SAA1 - serum amyloid a1, LBP - lipopolysaccharide binding protein, CCL8 - chemokine (c-c motif) ligand 8, CXCL10 - chemokine (c-x-c motif) ligand 10, S100A8 - s100 calcium binding protein a8, CCL2 - chemokine (c-c motif) ligand 2, CCR1 - c…
GO:1903036	positive regulation of response to wounding	7.53e-07	0.000121	5.36	10407	87	290	13	[FFAR2 - free fatty acid receptor 2, TLR7 - toll-like receptor 7, CCL8 - chemokine (c-c motif) ligand 8, LBP - lipopolysaccharide binding protein, CCL2 - chemokine (c-c motif) ligand 2, S100A8 - s100 calcium binding protein a8, S100A9 - s100 calcium binding protein a9, HPSE - heparanase, PRKCE - protein kinase c, epsilon, IDO1 - indoleamine 2,3-dioxygenase 1, FCER1G - fc fragment of ige, high aff…
GO:1903530	regulation of secretion by cell	8.43e-07	0.000134	2.86	10407	339	290	27	[LGALS9 - lectin, galactoside-binding, soluble, 9, ARNTL - aryl hydrocarbon receptor nuclear translocator-like, FFAR2 - free fatty acid receptor 2, CRP - c-reactive protein, pentraxin-related, HLA-E - major histocompatibility complex, class i, e, SOCS1 - suppressor of cytokine signaling 1, SRGN - serglycin, FGF23 - fibroblast growth factor 23, CD274 - cd274 molecule, LYN - v-yes-1 yamaguchi sarco…
GO:0002699	positive regulation of immune effector process	8.62e-07	0.000135	5.3	10407	88	290	13	[LGALS9 - lectin, galactoside-binding, soluble, 9, RSAD2 - radical s-adenosyl methionine domain containing 2, FFAR2 - free fatty acid receptor 2, DHX58 - dexh (asp-glu-x-his) box polypeptide 58, HLA-E - major histocompatibility complex, class i, e, DDX60 - dead (asp-glu-ala-asp) box polypeptide 60, HSPD1 - heat shock 60kda protein 1 (chaperonin), LBP - lipopolysaccharide binding protein, CCL2 - c…
GO:0010647	positive regulation of cell communication	8.99e-07	0.000139	1.96	10407	988	290	54	[LGALS9 - lectin, galactoside-binding, soluble, 9, IL18R1 - interleukin 18 receptor 1, BCL2L14 - bcl2-like 14 (apoptosis facilitator), DHX58 - dexh (asp-glu-x-his) box polypeptide 58, SECTM1 - secreted and transmembrane 1, DDX60 - dead (asp-glu-ala-asp) box polypeptide 60, NLRC5 - nlr family, card domain containing 5, NKD1 - naked cuticle homolog 1 (drosophila), AKR1C2 - aldo-keto reductase famil…
GO:0002218	activation of innate immune response	1.09e-06	0.000166	3.65	10407	187	290	19	[FFAR2 - free fatty acid receptor 2, HCK - hemopoietic cell kinase, TLR7 - toll-like receptor 7, IFI16 - interferon, gamma-inducible protein 16, JUN - jun proto-oncogene, LBP - lipopolysaccharide binding protein, HSPD1 - heat shock 60kda protein 1 (chaperonin), HAVCR2 - hepatitis a virus cellular receptor 2, PRKCE - protein kinase c, epsilon, LYN - v-yes-1 yamaguchi sarcoma viral related oncogene…
GO:0050688	regulation of defense response to virus	1.12e-06	0.00017	4.49	10407	120	290	15	[APOBEC3G - apolipoprotein b mrna editing enzyme, catalytic polypeptide-like 3g, IFIT1 - interferon-induced protein with tetratricopeptide repeats 1, DHX58 - dexh (asp-glu-x-his) box polypeptide 58, HCK - hemopoietic cell kinase, DDX60 - dead (asp-glu-ala-asp) box polypeptide 60, STAT2 - signal transducer and activator of transcription 2, 113kda, FCGR3B - fc fragment of igg, low affinity iiib, re…
GO:0032757	positive regulation of interleukin-8 production	1.13e-06	0.000169	9.57	10407	30	290	8	[LGALS9 - lectin, galactoside-binding, soluble, 9, FFAR2 - free fatty acid receptor 2, TLR7 - toll-like receptor 7, TLR2 - toll-like receptor 2, LBP - lipopolysaccharide binding protein, DDX58 - dead (asp-glu-ala-asp) box polypeptide 58, PRKD2 - protein kinase d2, PYCARD - pyd and card domain containing]
GO:0032642	regulation of chemokine production	1.15e-06	0.000169	8.07	10407	40	290	9	[LGALS9 - lectin, galactoside-binding, soluble, 9, FFAR2 - free fatty acid receptor 2, TLR7 - toll-like receptor 7, TLR2 - toll-like receptor 2, LBP - lipopolysaccharide binding protein, DARC - duffy blood group, atypical chemokine receptor, EIF2AK2 - eukaryotic translation initiation factor 2-alpha kinase 2, PYCARD - pyd and card domain containing, HAVCR2 - hepatitis a virus cellular receptor 2]
GO:0071345	cellular response to cytokine stimulus	1.24e-06	0.000181	4.19	10407	137	290	16	[LGALS9 - lectin, galactoside-binding, soluble, 9, PDE1B - phosphodiesterase 1b, calmodulin-dependent, IFIT2 - interferon-induced protein with tetratricopeptide repeats 2, IL18BP - interleukin 18 binding protein, IFIT1 - interferon-induced protein with tetratricopeptide repeats 1, IFIT3 - interferon-induced protein with tetratricopeptide repeats 3, PNPT1 - polyribonucleotide nucleotidyltransferas…
GO:0032677	regulation of interleukin-8 production	1.43e-06	0.000206	7.88	10407	41	290	9	[LGALS9 - lectin, galactoside-binding, soluble, 9, FFAR2 - free fatty acid receptor 2, TLR7 - toll-like receptor 7, CRP - c-reactive protein, pentraxin-related, TLR2 - toll-like receptor 2, LBP - lipopolysaccharide binding protein, DDX58 - dead (asp-glu-ala-asp) box polypeptide 58, PRKD2 - protein kinase d2, PYCARD - pyd and card domain containing]
GO:0046596	regulation of viral entry into host cell	1.45e-06	0.000206	11.42	10407	22	290	7	[IFITM1 - interferon induced transmembrane protein 1, LGALS9 - lectin, galactoside-binding, soluble, 9, IFITM3 - interferon induced transmembrane protein 3, TRIM21 - tripartite motif containing 21, IFITM2 - interferon induced transmembrane protein 2, TRIM5 - tripartite motif containing 5, TRIM38 - tripartite motif containing 38]
GO:0002757	immune response-activating signal transduction	1.7e-06	0.00024	3.07	10407	269	290	23	[FFAR2 - free fatty acid receptor 2, HCK - hemopoietic cell kinase, CD38 - cd38 molecule, TLR7 - toll-like receptor 7, THEMIS2 - thymocyte selection associated family member 2, JUN - jun proto-oncogene, HSPD1 - heat shock 60kda protein 1 (chaperonin), LBP - lipopolysaccharide binding protein, HAVCR2 - hepatitis a virus cellular receptor 2, C3AR1 - complement component 3a receptor 1, FCGR2A - fc f…
GO:0032653	regulation of interleukin-10 production	2.03e-06	0.000283	10.92	10407	23	290	7	[LGALS9 - lectin, galactoside-binding, soluble, 9, IDO1 - indoleamine 2,3-dioxygenase 1, FCER1G - fc fragment of ige, high affinity i, receptor for; gamma polypeptide, HSPD1 - heat shock 60kda protein 1 (chaperonin), PDCD1LG2 - programmed cell death 1 ligand 2, PYCARD - pyd and card domain containing, CD274 - cd274 molecule]
GO:0032732	positive regulation of interleukin-1 production	2.03e-06	0.00028	10.92	10407	23	290	7	[LGALS9 - lectin, galactoside-binding, soluble, 9, IFI16 - interferon, gamma-inducible protein 16, SAA1 - serum amyloid a1, CASP1 - caspase 1, apoptosis-related cysteine peptidase, PYCARD - pyd and card domain containing, AIM2 - absent in melanoma 2, HAVCR2 - hepatitis a virus cellular receptor 2]
GO:0060338	regulation of type I interferon-mediated signaling pathway	2.03e-06	0.000277	10.92	10407	23	290	7	[ADAR - adenosine deaminase, rna-specific, IRF7 - interferon regulatory factor 7, USP18 - ubiquitin specific peptidase 18, SOCS3 - suppressor of cytokine signaling 3, NLRC5 - nlr family, card domain containing 5, STAT2 - signal transducer and activator of transcription 2, 113kda, SOCS1 - suppressor of cytokine signaling 1]
GO:0070663	regulation of leukocyte proliferation	2.31e-06	0.000312	4.53	10407	111	290	14	[LGALS9 - lectin, galactoside-binding, soluble, 9, CSF1 - colony stimulating factor 1 (macrophage), CD38 - cd38 molecule, HLA-E - major histocompatibility complex, class i, e, CCL8 - chemokine (c-c motif) ligand 8, CD274 - cd274 molecule, HAVCR2 - hepatitis a virus cellular receptor 2, MNDA - myeloid cell nuclear differentiation antigen, LYN - v-yes-1 yamaguchi sarcoma viral related oncogene homo…
GO:0006935	chemotaxis	2.39e-06	0.000318	3.79	10407	161	290	17	[LGALS9 - lectin, galactoside-binding, soluble, 9, FFAR2 - free fatty acid receptor 2, SAA2 - serum amyloid a2, SAA1 - serum amyloid a1, CCL8 - chemokine (c-c motif) ligand 8, LBP - lipopolysaccharide binding protein, CXCL10 - chemokine (c-x-c motif) ligand 10, CCL2 - chemokine (c-c motif) ligand 2, S100A8 - s100 calcium binding protein a8, CCR1 - chemokine (c-c motif) receptor 1, S100A9 - s100 c…
GO:0070665	positive regulation of leukocyte proliferation	2.43e-06	0.000321	5.81	10407	68	290	11	[LGALS9 - lectin, galactoside-binding, soluble, 9, CSF1 - colony stimulating factor 1 (macrophage), CD38 - cd38 molecule, LYN - v-yes-1 yamaguchi sarcoma viral related oncogene homolog, TNFSF13B - tumor necrosis factor (ligand) superfamily, member 13b, HLA-E - major histocompatibility complex, class i, e, CD86 - cd86 molecule, PDCD1LG2 - programmed cell death 1 ligand 2, PYCARD - pyd and card dom…
GO:0050777	negative regulation of immune response	2.43e-06	0.000318	5.81	10407	68	290	11	[ADAR - adenosine deaminase, rna-specific, LGALS9 - lectin, galactoside-binding, soluble, 9, BST2 - bone marrow stromal cell antigen 2, DHX58 - dexh (asp-glu-x-his) box polypeptide 58, LYN - v-yes-1 yamaguchi sarcoma viral related oncogene homolog, IFI16 - interferon, gamma-inducible protein 16, TRAFD1 - traf-type zinc finger domain containing 1, HLA-E - major histocompatibility complex, class i,…
GO:0042330	taxis	2.6e-06	0.000336	3.77	10407	162	290	17	[LGALS9 - lectin, galactoside-binding, soluble, 9, FFAR2 - free fatty acid receptor 2, SAA2 - serum amyloid a2, SAA1 - serum amyloid a1, CCL8 - chemokine (c-c motif) ligand 8, LBP - lipopolysaccharide binding protein, CXCL10 - chemokine (c-x-c motif) ligand 10, CCL2 - chemokine (c-c motif) ligand 2, S100A8 - s100 calcium binding protein a8, CCR1 - chemokine (c-c motif) receptor 1, S100A9 - s100 c…
GO:0002688	regulation of leukocyte chemotaxis	2.77e-06	0.000355	6.41	10407	56	290	10	[C3AR1 - complement component 3a receptor 1, LGALS9 - lectin, galactoside-binding, soluble, 9, CSF1 - colony stimulating factor 1 (macrophage), LYN - v-yes-1 yamaguchi sarcoma viral related oncogene homolog, CXCL11 - chemokine (c-x-c motif) ligand 11, STAP1 - signal transducing adaptor family member 1, LBP - lipopolysaccharide binding protein, CXCL10 - chemokine (c-x-c motif) ligand 10, CCL2 - ch…
GO:0032481	positive regulation of type I interferon production	2.82e-06	0.000358	5.72	10407	69	290	11	[DHX58 - dexh (asp-glu-x-his) box polypeptide 58, TLR7 - toll-like receptor 7, IRF7 - interferon regulatory factor 7, IFI16 - interferon, gamma-inducible protein 16, TLR2 - toll-like receptor 2, IFIH1 - interferon induced with helicase c domain 1, HSPD1 - heat shock 60kda protein 1 (chaperonin), TRIM21 - tripartite motif containing 21, TREX1 - three prime repair exonuclease 1, DDX58 - dead (asp-g…
GO:0050830	defense response to Gram-positive bacterium	3.19e-06	0.000401	8.44	10407	34	290	8	[CRP - c-reactive protein, pentraxin-related, ADM - adrenomedullin, TLR2 - toll-like receptor 2, PLA2G2A - phospholipase a2, group iia (platelets, synovial fluid), HLA-E - major histocompatibility complex, class i, e, HIST1H2BJ - histone cluster 1, h2bj, LBP - lipopolysaccharide binding protein, HAVCR2 - hepatitis a virus cellular receptor 2]
GO:0008284	positive regulation of cell proliferation	3.28e-06	0.000408	2.46	10407	453	290	31	[LGALS9 - lectin, galactoside-binding, soluble, 9, TIMP1 - timp metallopeptidase inhibitor 1, PLAC8 - placenta-specific 8, HLA-E - major histocompatibility complex, class i, e, JUN - jun proto-oncogene, AKR1C2 - aldo-keto reductase family 1, member c2, CD274 - cd274 molecule, BTC - betacellulin, LYN - v-yes-1 yamaguchi sarcoma viral related oncogene homolog, AVPR1A - arginine vasopressin receptor…
GO:0050900	leukocyte migration	3.48e-06	0.000429	3.88	10407	148	290	16	[FFAR2 - free fatty acid receptor 2, HCK - hemopoietic cell kinase, SAA1 - serum amyloid a1, CCL8 - chemokine (c-c motif) ligand 8, LBP - lipopolysaccharide binding protein, CXCL10 - chemokine (c-x-c motif) ligand 10, CCL2 - chemokine (c-c motif) ligand 2, S100A8 - s100 calcium binding protein a8, PROCR - protein c receptor, endothelial, CCR1 - chemokine (c-c motif) receptor 1, S100A9 - s100 calc…
GO:0002685	regulation of leukocyte migration	3.74e-06	0.000455	5.07	10407	85	290	12	[C3AR1 - complement component 3a receptor 1, LGALS9 - lectin, galactoside-binding, soluble, 9, CSF1 - colony stimulating factor 1 (macrophage), LYN - v-yes-1 yamaguchi sarcoma viral related oncogene homolog, CXCL11 - chemokine (c-x-c motif) ligand 11, STAP1 - signal transducing adaptor family member 1, LBP - lipopolysaccharide binding protein, CCL8 - chemokine (c-c motif) ligand 8, CXCL10 - chemo…
GO:0032760	positive regulation of tumor necrosis factor production	4.04e-06	0.000487	8.2	10407	35	290	8	[LGALS9 - lectin, galactoside-binding, soluble, 9, FCER1G - fc fragment of ige, high affinity i, receptor for; gamma polypeptide, TLR2 - toll-like receptor 2, HLA-E - major histocompatibility complex, class i, e, LBP - lipopolysaccharide binding protein, CCL2 - chemokine (c-c motif) ligand 2, PYCARD - pyd and card domain containing, HAVCR2 - hepatitis a virus cellular receptor 2]
GO:0051049	regulation of transport	4.05e-06	0.000485	1.9	10407	984	290	52	[LGALS9 - lectin, galactoside-binding, soluble, 9, IL18R1 - interleukin 18 receptor 1, PXK - px domain containing serine/threonine kinase, IFI27 - interferon, alpha-inducible protein 27, HLA-E - major histocompatibility complex, class i, e, SOCS1 - suppressor of cytokine signaling 1, SRGN - serglycin, CD274 - cd274 molecule, APOA4 - apolipoprotein a-iv, BST2 - bone marrow stromal cell antigen 2, …
GO:2001056	positive regulation of cysteine-type endopeptidase activity	4.24e-06	0.000502	4.62	10407	101	290	13	[LGALS9 - lectin, galactoside-binding, soluble, 9, IFI16 - interferon, gamma-inducible protein 16, BAK1 - bcl2-antagonist/killer 1, IFI27 - interferon, alpha-inducible protein 27, HSPD1 - heat shock 60kda protein 1 (chaperonin), S100A8 - s100 calcium binding protein a8, S100A9 - s100 calcium binding protein a9, NKX3-1 - nk3 homeobox 1, PML - promyelocytic leukemia, MYC - v-myc avian myelocytomato…
GO:0032879	regulation of localization	4.43e-06	0.00052	1.71	10407	1403	290	67	[IFITM1 - interferon induced transmembrane protein 1, LGALS9 - lectin, galactoside-binding, soluble, 9, TIMP1 - timp metallopeptidase inhibitor 1, IL18R1 - interleukin 18 receptor 1, PXK - px domain containing serine/threonine kinase, IFI27 - interferon, alpha-inducible protein 27, HLA-E - major histocompatibility complex, class i, e, NKD1 - naked cuticle homolog 1 (drosophila), SOCS1 - suppresso…
GO:0032648	regulation of interferon-beta production	5.06e-06	0.000589	7.97	10407	36	290	8	[TLR7 - toll-like receptor 7, IRF7 - interferon regulatory factor 7, TLR2 - toll-like receptor 2, IFIH1 - interferon induced with helicase c domain 1, NMI - n-myc (and stat) interactor, DDX58 - dead (asp-glu-ala-asp) box polypeptide 58, TRIM38 - tripartite motif containing 38, PYCARD - pyd and card domain containing]
GO:0032755	positive regulation of interleukin-6 production	6.31e-06	0.000727	7.76	10407	37	290	8	[LGALS9 - lectin, galactoside-binding, soluble, 9, TLR7 - toll-like receptor 7, FCER1G - fc fragment of ige, high affinity i, receptor for; gamma polypeptide, TLR2 - toll-like receptor 2, LBP - lipopolysaccharide binding protein, HSPD1 - heat shock 60kda protein 1 (chaperonin), DDX58 - dead (asp-glu-ala-asp) box polypeptide 58, PYCARD - pyd and card domain containing]
GO:0051091	positive regulation of sequence-specific DNA binding transcription factor activity	6.37e-06	0.000727	3.7	10407	155	290	16	[LGALS9 - lectin, galactoside-binding, soluble, 9, TRIM14 - tripartite motif containing 14, TRIM34 - tripartite motif containing 34, TRIM21 - tripartite motif containing 21, S100A8 - s100 calcium binding protein a8, TRIM38 - tripartite motif containing 38, S100A9 - s100 calcium binding protein a9, TLR2 - toll-like receptor 2, EIF2AK2 - eukaryotic translation initiation factor 2-alpha kinase 2, DD…
GO:0060326	cell chemotaxis	6.87e-06	0.000778	4.78	10407	90	290	12	[FFAR2 - free fatty acid receptor 2, CXCL11 - chemokine (c-x-c motif) ligand 11, FCER1G - fc fragment of ige, high affinity i, receptor for; gamma polypeptide, SAA2 - serum amyloid a2, SAA1 - serum amyloid a1, LBP - lipopolysaccharide binding protein, CCL8 - chemokine (c-c motif) ligand 8, CXCL10 - chemokine (c-x-c motif) ligand 10, S100A8 - s100 calcium binding protein a8, CCL2 - chemokine (c-c …
GO:0002274	myeloid leukocyte activation	7.21e-06	0.00081	5.79	10407	62	290	10	[CSF1 - colony stimulating factor 1 (macrophage), PRKCE - protein kinase c, epsilon, TLR7 - toll-like receptor 7, FCER1G - fc fragment of ige, high affinity i, receptor for; gamma polypeptide, JUN - jun proto-oncogene, LBP - lipopolysaccharide binding protein, CD86 - cd86 molecule, BATF2 - basic leucine zipper transcription factor, atf-like 2, PYCARD - pyd and card domain containing, HAVCR2 - hep…
GO:0051092	positive regulation of NF-kappaB transcription factor activity	7.72e-06	0.000858	4.73	10407	91	290	12	[LGALS9 - lectin, galactoside-binding, soluble, 9, TRIM14 - tripartite motif containing 14, TLR2 - toll-like receptor 2, EIF2AK2 - eukaryotic translation initiation factor 2-alpha kinase 2, S100A8 - s100 calcium binding protein a8, TRIM22 - tripartite motif containing 22, PRKD2 - protein kinase d2, TRIM38 - tripartite motif containing 38, AIM2 - absent in melanoma 2, PYCARD - pyd and card domain …
GO:0032652	regulation of interleukin-1 production	7.8e-06	0.00086	7.55	10407	38	290	8	[LGALS9 - lectin, galactoside-binding, soluble, 9, IFI16 - interferon, gamma-inducible protein 16, PML - promyelocytic leukemia, SAA1 - serum amyloid a1, CASP1 - caspase 1, apoptosis-related cysteine peptidase, AIM2 - absent in melanoma 2, PYCARD - pyd and card domain containing, HAVCR2 - hepatitis a virus cellular receptor 2]
GO:1902533	positive regulation of intracellular signal transduction	8.09e-06	0.000885	2.15	10407	618	290	37	[LGALS9 - lectin, galactoside-binding, soluble, 9, IL18R1 - interleukin 18 receptor 1, DHX58 - dexh (asp-glu-x-his) box polypeptide 58, SECTM1 - secreted and transmembrane 1, JUN - jun proto-oncogene, SHISA5 - shisa family member 5, DDX60 - dead (asp-glu-ala-asp) box polypeptide 60, AKR1C2 - aldo-keto reductase family 1, member c2, CCR1 - chemokine (c-c motif) receptor 1, FGF23 - fibroblast growt…
GO:0032944	regulation of mononuclear cell proliferation	8.1e-06	0.000878	4.36	10407	107	290	13	[LGALS9 - lectin, galactoside-binding, soluble, 9, CSF1 - colony stimulating factor 1 (macrophage), CD38 - cd38 molecule, HLA-E - major histocompatibility complex, class i, e, CD274 - cd274 molecule, HAVCR2 - hepatitis a virus cellular receptor 2, MNDA - myeloid cell nuclear differentiation antigen, LYN - v-yes-1 yamaguchi sarcoma viral related oncogene homolog, IDO1 - indoleamine 2,3-dioxygenase…
GO:0032649	regulation of interferon-gamma production	8.22e-06	0.000883	6.46	10407	50	290	9	[LGALS9 - lectin, galactoside-binding, soluble, 9, IL18R1 - interleukin 18 receptor 1, ISG15 - isg15 ubiquitin-like modifier, TLR7 - toll-like receptor 7, HSPD1 - heat shock 60kda protein 1 (chaperonin), PDCD1LG2 - programmed cell death 1 ligand 2, PYCARD - pyd and card domain containing, CD274 - cd274 molecule, HAVCR2 - hepatitis a virus cellular receptor 2]
GO:0002507	tolerance induction	8.48e-06	0.000904	23.92	10407	6	290	4	[C3AR1 - complement component 3a receptor 1, LGALS9 - lectin, galactoside-binding, soluble, 9, LYN - v-yes-1 yamaguchi sarcoma viral related oncogene homolog, HAVCR2 - hepatitis a virus cellular receptor 2]
GO:0042127	regulation of cell proliferation	9.11e-06	0.000963	1.92	10407	878	290	47	[LGALS9 - lectin, galactoside-binding, soluble, 9, IFITM1 - interferon induced transmembrane protein 1, TIMP1 - timp metallopeptidase inhibitor 1, IFIT3 - interferon-induced protein with tetratricopeptide repeats 3, PLAC8 - placenta-specific 8, BAK1 - bcl2-antagonist/killer 1, HLA-E - major histocompatibility complex, class i, e, JUN - jun proto-oncogene, FANCA - fanconi anemia, complementation g…
GO:1903555	regulation of tumor necrosis factor superfamily cytokine production	9.67e-06	0.00101	5.61	10407	64	290	10	[LGALS9 - lectin, galactoside-binding, soluble, 9, FCER1G - fc fragment of ige, high affinity i, receptor for; gamma polypeptide, TLR2 - toll-like receptor 2, HLA-E - major histocompatibility complex, class i, e, LBP - lipopolysaccharide binding protein, CD86 - cd86 molecule, CCL2 - chemokine (c-c motif) ligand 2, PYCARD - pyd and card domain containing, CD274 - cd274 molecule, HAVCR2 - hepatitis…
GO:0002221	pattern recognition receptor signaling pathway	9.95e-06	0.00103	4.28	10407	109	290	13	[FFAR2 - free fatty acid receptor 2, TLR7 - toll-like receptor 7, JUN - jun proto-oncogene, HSPD1 - heat shock 60kda protein 1 (chaperonin), LBP - lipopolysaccharide binding protein, HAVCR2 - hepatitis a virus cellular receptor 2, PRKCE - protein kinase c, epsilon, IRF7 - interferon regulatory factor 7, TLR2 - toll-like receptor 2, IFIH1 - interferon induced with helicase c domain 1, DDX58 - dead…
GO:0051090	regulation of sequence-specific DNA binding transcription factor activity	1.05e-05	0.00108	2.92	10407	258	290	21	[LGALS9 - lectin, galactoside-binding, soluble, 9, TRIM14 - tripartite motif containing 14, HCK - hemopoietic cell kinase, NLRC5 - nlr family, card domain containing 5, JUN - jun proto-oncogene, TRIM34 - tripartite motif containing 34, TRIM21 - tripartite motif containing 21, S100A8 - s100 calcium binding protein a8, TRIM38 - tripartite motif containing 38, S100A9 - s100 calcium binding protein a…
GO:0002250	adaptive immune response	1.08e-05	0.00111	4.58	10407	94	290	12	[C3AR1 - complement component 3a receptor 1, IL18BP - interleukin 18 binding protein, RNF19B - ring finger protein 19b, LYN - v-yes-1 yamaguchi sarcoma viral related oncogene homolog, IRF7 - interferon regulatory factor 7, FCER1G - fc fragment of ige, high affinity i, receptor for; gamma polypeptide, LAMP3 - lysosomal-associated membrane protein 3, HLA-E - major histocompatibility complex, class …
GO:0010950	positive regulation of endopeptidase activity	1.1e-05	0.00112	4.24	10407	110	290	13	[LGALS9 - lectin, galactoside-binding, soluble, 9, IFI16 - interferon, gamma-inducible protein 16, BAK1 - bcl2-antagonist/killer 1, IFI27 - interferon, alpha-inducible protein 27, HSPD1 - heat shock 60kda protein 1 (chaperonin), S100A8 - s100 calcium binding protein a8, S100A9 - s100 calcium binding protein a9, NKX3-1 - nk3 homeobox 1, PML - promyelocytic leukemia, MYC - v-myc avian myelocytomato…
GO:0040012	regulation of locomotion	1.11e-05	0.00112	2.31	10407	481	290	31	[IFITM1 - interferon induced transmembrane protein 1, LGALS9 - lectin, galactoside-binding, soluble, 9, TIMP1 - timp metallopeptidase inhibitor 1, JUN - jun proto-oncogene, NKD1 - naked cuticle homolog 1 (drosophila), CCR1 - chemokine (c-c motif) receptor 1, CD274 - cd274 molecule, BST2 - bone marrow stromal cell antigen 2, LYN - v-yes-1 yamaguchi sarcoma viral related oncogene homolog, WNT11 - w…
GO:0002758	innate immune response-activating signal transduction	1.17e-05	0.00117	3.37	10407	181	290	17	[FFAR2 - free fatty acid receptor 2, HCK - hemopoietic cell kinase, TLR7 - toll-like receptor 7, JUN - jun proto-oncogene, LBP - lipopolysaccharide binding protein, HSPD1 - heat shock 60kda protein 1 (chaperonin), HAVCR2 - hepatitis a virus cellular receptor 2, PRKCE - protein kinase c, epsilon, LYN - v-yes-1 yamaguchi sarcoma viral related oncogene homolog, IRF7 - interferon regulatory factor 7,…
GO:0050708	regulation of protein secretion	1.21e-05	0.0012	2.99	10407	240	290	20	[ARNTL - aryl hydrocarbon receptor nuclear translocator-like, LGALS9 - lectin, galactoside-binding, soluble, 9, RSAD2 - radical s-adenosyl methionine domain containing 2, FFAR2 - free fatty acid receptor 2, CD38 - cd38 molecule, CRP - c-reactive protein, pentraxin-related, SAA1 - serum amyloid a1, HLA-E - major histocompatibility complex, class i, e, SOCS1 - suppressor of cytokine signaling 1, SR…
GO:0002764	immune response-regulating signaling pathway	1.21e-05	0.00119	2.54	10407	368	290	26	[FFAR2 - free fatty acid receptor 2, JUN - jun proto-oncogene, FGF23 - fibroblast growth factor 23, BTC - betacellulin, LYN - v-yes-1 yamaguchi sarcoma viral related oncogene homolog, TLR2 - toll-like receptor 2, PRKD2 - protein kinase d2, PYCARD - pyd and card domain containing, TRIM5 - tripartite motif containing 5, CD38 - cd38 molecule, HCK - hemopoietic cell kinase, TLR7 - toll-like receptor …
GO:0032946	positive regulation of mononuclear cell proliferation	1.28e-05	0.00125	5.44	10407	66	290	10	[LGALS9 - lectin, galactoside-binding, soluble, 9, CSF1 - colony stimulating factor 1 (macrophage), CD38 - cd38 molecule, TNFSF13B - tumor necrosis factor (ligand) superfamily, member 13b, HLA-E - major histocompatibility complex, class i, e, CD86 - cd86 molecule, PDCD1LG2 - programmed cell death 1 ligand 2, PYCARD - pyd and card domain containing, CD274 - cd274 molecule, HAVCR2 - hepatitis a vir…
GO:0071310	cellular response to organic substance	1.34e-05	0.0013	2.1	10407	632	290	37	[LGALS9 - lectin, galactoside-binding, soluble, 9, IFIT2 - interferon-induced protein with tetratricopeptide repeats 2, PDE1B - phosphodiesterase 1b, calmodulin-dependent, IFIT1 - interferon-induced protein with tetratricopeptide repeats 1, FFAR2 - free fatty acid receptor 2, IL18BP - interleukin 18 binding protein, IFIT3 - interferon-induced protein with tetratricopeptide repeats 3, PNPT1 - poly…
GO:0065007	biological regulation	1.37e-05	0.00131	1.19	10407	6348	290	211	[LGALS9 - lectin, galactoside-binding, soluble, 9, IL18R1 - interleukin 18 receptor 1, DHX58 - dexh (asp-glu-x-his) box polypeptide 58, PXK - px domain containing serine/threonine kinase, LGALS3BP - lectin, galactoside-binding, soluble, 3 binding protein, PLAC8 - placenta-specific 8, DDX60 - dead (asp-glu-ala-asp) box polypeptide 60, PDIA4 - protein disulfide isomerase family a, member 4, FAM46A …
GO:0001816	cytokine production	1.42e-05	0.00135	7	10407	41	290	8	[IRF7 - interferon regulatory factor 7, IDO1 - indoleamine 2,3-dioxygenase 1, TLR2 - toll-like receptor 2, WNT11 - wingless-type mmtv integration site family, member 11, HSPD1 - heat shock 60kda protein 1 (chaperonin), S100A8 - s100 calcium binding protein a8, CASP1 - caspase 1, apoptosis-related cysteine peptidase, S100A9 - s100 calcium binding protein a9]
GO:0070664	negative regulation of leukocyte proliferation	1.42e-05	0.00134	7	10407	41	290	8	[LGALS9 - lectin, galactoside-binding, soluble, 9, MNDA - myeloid cell nuclear differentiation antigen, LYN - v-yes-1 yamaguchi sarcoma viral related oncogene homolog, IDO1 - indoleamine 2,3-dioxygenase 1, CCL8 - chemokine (c-c motif) ligand 8, PDCD1LG2 - programmed cell death 1 ligand 2, CD274 - cd274 molecule, HAVCR2 - hepatitis a virus cellular receptor 2]
GO:0051047	positive regulation of secretion	1.53e-05	0.00144	3.17	10407	204	290	18	[LGALS9 - lectin, galactoside-binding, soluble, 9, FFAR2 - free fatty acid receptor 2, CADPS2 - ca++-dependent secretion activator 2, CD38 - cd38 molecule, HLA-E - major histocompatibility complex, class i, e, SAA1 - serum amyloid a1, S100A8 - s100 calcium binding protein a8, CD274 - cd274 molecule, HAVCR2 - hepatitis a virus cellular receptor 2, S100A9 - s100 calcium binding protein a9, PRKCE - …
GO:0002687	positive regulation of leukocyte migration	1.68e-05	0.00157	5.28	10407	68	290	10	[C3AR1 - complement component 3a receptor 1, LGALS9 - lectin, galactoside-binding, soluble, 9, CSF1 - colony stimulating factor 1 (macrophage), CXCL11 - chemokine (c-x-c motif) ligand 11, LBP - lipopolysaccharide binding protein, CCL8 - chemokine (c-c motif) ligand 8, CXCL10 - chemokine (c-x-c motif) ligand 10, CCL2 - chemokine (c-c motif) ligand 2, CCR1 - chemokine (c-c motif) receptor 1, PYCARD…
GO:0097696	STAT cascade	1.8e-05	0.00166	8.1	10407	31	290	7	[LYN - v-yes-1 yamaguchi sarcoma viral related oncogene homolog, SOCS3 - suppressor of cytokine signaling 3, STAT2 - signal transducer and activator of transcription 2, 113kda, NMI - n-myc (and stat) interactor, SOCS1 - suppressor of cytokine signaling 1, CCL2 - chemokine (c-c motif) ligand 2, CISH - cytokine inducible sh2-containing protein]
GO:0007259	JAK-STAT cascade	1.8e-05	0.00165	8.1	10407	31	290	7	[LYN - v-yes-1 yamaguchi sarcoma viral related oncogene homolog, SOCS3 - suppressor of cytokine signaling 3, STAT2 - signal transducer and activator of transcription 2, 113kda, NMI - n-myc (and stat) interactor, SOCS1 - suppressor of cytokine signaling 1, CCL2 - chemokine (c-c motif) ligand 2, CISH - cytokine inducible sh2-containing protein]
GO:0050727	regulation of inflammatory response	1.82e-05	0.00166	3.59	10407	150	290	15	[FFAR2 - free fatty acid receptor 2, HCK - hemopoietic cell kinase, TLR7 - toll-like receptor 7, SOCS3 - suppressor of cytokine signaling 3, SAA1 - serum amyloid a1, CCL8 - chemokine (c-c motif) ligand 8, LBP - lipopolysaccharide binding protein, CCL2 - chemokine (c-c motif) ligand 2, S100A8 - s100 calcium binding protein a8, S100A9 - s100 calcium binding protein a9, LYN - v-yes-1 yamaguchi sarco…
GO:0034340	response to type I interferon	1.93e-05	0.00175	20.51	10407	7	290	4	[IFIT1 - interferon-induced protein with tetratricopeptide repeats 1, ISG15 - isg15 ubiquitin-like modifier, MX1 - myxovirus (influenza virus) resistance 1, interferon-inducible protein p78 (mouse), SP100 - sp100 nuclear antigen]
GO:0050704	regulation of interleukin-1 secretion	2.28e-05	0.00205	9.79	10407	22	290	6	[LGALS9 - lectin, galactoside-binding, soluble, 9, PML - promyelocytic leukemia, SAA1 - serum amyloid a1, CASP1 - caspase 1, apoptosis-related cysteine peptidase, PYCARD - pyd and card domain containing, AIM2 - absent in melanoma 2]
GO:0050920	regulation of chemotaxis	2.52e-05	0.00225	4.22	10407	102	290	12	[C3AR1 - complement component 3a receptor 1, LGALS9 - lectin, galactoside-binding, soluble, 9, CSF1 - colony stimulating factor 1 (macrophage), LYN - v-yes-1 yamaguchi sarcoma viral related oncogene homolog, CXCL11 - chemokine (c-x-c motif) ligand 11, STAP1 - signal transducing adaptor family member 1, LBP - lipopolysaccharide binding protein, CXCL10 - chemokine (c-x-c motif) ligand 10, CCL2 - ch…
GO:0010952	positive regulation of peptidase activity	2.59e-05	0.0023	3.92	10407	119	290	13	[LGALS9 - lectin, galactoside-binding, soluble, 9, IFI16 - interferon, gamma-inducible protein 16, BAK1 - bcl2-antagonist/killer 1, IFI27 - interferon, alpha-inducible protein 27, HSPD1 - heat shock 60kda protein 1 (chaperonin), S100A8 - s100 calcium binding protein a8, S100A9 - s100 calcium binding protein a9, NKX3-1 - nk3 homeobox 1, PML - promyelocytic leukemia, MYC - v-myc avian myelocytomato…
GO:0032727	positive regulation of interferon-alpha production	2.64e-05	0.00233	12.82	10407	14	290	5	[TLR7 - toll-like receptor 7, IRF7 - interferon regulatory factor 7, IFIH1 - interferon induced with helicase c domain 1, HSPD1 - heat shock 60kda protein 1 (chaperonin), DDX58 - dead (asp-glu-ala-asp) box polypeptide 58]
GO:0032675	regulation of interleukin-6 production	2.87e-05	0.00251	5.57	10407	58	290	9	[LGALS9 - lectin, galactoside-binding, soluble, 9, TLR7 - toll-like receptor 7, FCER1G - fc fragment of ige, high affinity i, receptor for; gamma polypeptide, TLR2 - toll-like receptor 2, LBP - lipopolysaccharide binding protein, HSPD1 - heat shock 60kda protein 1 (chaperonin), DDX58 - dead (asp-glu-ala-asp) box polypeptide 58, PYCARD - pyd and card domain containing, HAVCR2 - hepatitis a virus c…
GO:0060341	regulation of cellular localization	2.89e-05	0.00251	1.94	10407	758	290	41	[LGALS9 - lectin, galactoside-binding, soluble, 9, ARNTL - aryl hydrocarbon receptor nuclear translocator-like, FFAR2 - free fatty acid receptor 2, IL18R1 - interleukin 18 receptor 1, CRP - c-reactive protein, pentraxin-related, BAK1 - bcl2-antagonist/killer 1, IFI27 - interferon, alpha-inducible protein 27, HLA-E - major histocompatibility complex, class i, e, SOCS1 - suppressor of cytokine sign…
GO:0048519	negative regulation of biological process	3.08e-05	0.00266	1.4	10407	2790	290	109	[IFITM1 - interferon induced transmembrane protein 1, LGALS9 - lectin, galactoside-binding, soluble, 9, PXK - px domain containing serine/threonine kinase, DHX58 - dexh (asp-glu-x-his) box polypeptide 58, PLAC8 - placenta-specific 8, CD274 - cd274 molecule, APOA4 - apolipoprotein a-iv, BTC - betacellulin, BST2 - bone marrow stromal cell antigen 2, IDO1 - indoleamine 2,3-dioxygenase 1, PML - promy…
GO:0050795	regulation of behavior	3.1e-05	0.00265	3.86	10407	121	290	13	[LGALS9 - lectin, galactoside-binding, soluble, 9, CSF1 - colony stimulating factor 1 (macrophage), MDK - midkine (neurite growth-promoting factor 2), LBP - lipopolysaccharide binding protein, CXCL10 - chemokine (c-x-c motif) ligand 10, CCL2 - chemokine (c-c motif) ligand 2, CCR1 - chemokine (c-c motif) receptor 1, C3AR1 - complement component 3a receptor 1, CXCL11 - chemokine (c-x-c motif) ligan…
GO:0050670	regulation of lymphocyte proliferation	3.37e-05	0.00287	4.1	10407	105	290	12	[LGALS9 - lectin, galactoside-binding, soluble, 9, MNDA - myeloid cell nuclear differentiation antigen, CD38 - cd38 molecule, LYN - v-yes-1 yamaguchi sarcoma viral related oncogene homolog, IDO1 - indoleamine 2,3-dioxygenase 1, TNFSF13B - tumor necrosis factor (ligand) superfamily, member 13b, HLA-E - major histocompatibility complex, class i, e, CD86 - cd86 molecule, PDCD1LG2 - programmed cell d…
GO:1901700	response to oxygen-containing compound	3.53e-05	0.00299	1.91	10407	791	290	42	[LGALS9 - lectin, galactoside-binding, soluble, 9, TIMP1 - timp metallopeptidase inhibitor 1, IL18BP - interleukin 18 binding protein, FFAR2 - free fatty acid receptor 2, BAK1 - bcl2-antagonist/killer 1, JUN - jun proto-oncogene, GPX2 - glutathione peroxidase 2 (gastrointestinal), SOCS1 - suppressor of cytokine signaling 1, AKR1C2 - aldo-keto reductase family 1, member c2, FGF23 - fibroblast grow…
GO:0098586	cellular response to virus	3.87e-05	0.00325	11.96	10407	15	290	5	[ADAR - adenosine deaminase, rna-specific, LGALS9 - lectin, galactoside-binding, soluble, 9, IRF7 - interferon regulatory factor 7, IFIH1 - interferon induced with helicase c domain 1, DDX58 - dead (asp-glu-ala-asp) box polypeptide 58]
GO:0050716	positive regulation of interleukin-1 secretion	3.87e-05	0.00323	11.96	10407	15	290	5	[LGALS9 - lectin, galactoside-binding, soluble, 9, SAA1 - serum amyloid a1, CASP1 - caspase 1, apoptosis-related cysteine peptidase, AIM2 - absent in melanoma 2, PYCARD - pyd and card domain containing]
GO:2000116	regulation of cysteine-type endopeptidase activity	3.92e-05	0.00325	3.36	10407	160	290	15	[LGALS9 - lectin, galactoside-binding, soluble, 9, BAK1 - bcl2-antagonist/killer 1, IFI16 - interferon, gamma-inducible protein 16, IFI27 - interferon, alpha-inducible protein 27, HSPD1 - heat shock 60kda protein 1 (chaperonin), S100A8 - s100 calcium binding protein a8, S100A9 - s100 calcium binding protein a9, NKX3-1 - nk3 homeobox 1, PML - promyelocytic leukemia, LAMP3 - lysosomal-associated me…
GO:0048522	positive regulation of cellular process	4.21e-05	0.00346	1.38	10407	2907	290	112	[IFITM1 - interferon induced transmembrane protein 1, LGALS9 - lectin, galactoside-binding, soluble, 9, IL18R1 - interleukin 18 receptor 1, SECTM1 - secreted and transmembrane 1, DHX58 - dexh (asp-glu-x-his) box polypeptide 58, PLAC8 - placenta-specific 8, DDX60 - dead (asp-glu-ala-asp) box polypeptide 60, AKR1C2 - aldo-keto reductase family 1, member c2, CD274 - cd274 molecule, APOA4 - apolipopr…
GO:0051050	positive regulation of transport	4.25e-05	0.00348	2.13	10407	540	290	32	[LGALS9 - lectin, galactoside-binding, soluble, 9, FFAR2 - free fatty acid receptor 2, IL18R1 - interleukin 18 receptor 1, BAK1 - bcl2-antagonist/killer 1, HLA-E - major histocompatibility complex, class i, e, CCR1 - chemokine (c-c motif) receptor 1, CD274 - cd274 molecule, GZMB - granzyme b (granzyme 2, cytotoxic t-lymphocyte-associated serine esterase 1), ABLIM3 - actin binding lim protein fami…
GO:0097202	activation of cysteine-type endopeptidase activity	4.54e-05	0.00369	4.72	10407	76	290	10	[BAK1 - bcl2-antagonist/killer 1, NKX3-1 - nk3 homeobox 1, IFI16 - interferon, gamma-inducible protein 16, PML - promyelocytic leukemia, IFI27 - interferon, alpha-inducible protein 27, HSPD1 - heat shock 60kda protein 1 (chaperonin), S100A8 - s100 calcium binding protein a8, CASP1 - caspase 1, apoptosis-related cysteine peptidase, PYCARD - pyd and card domain containing, S100A9 - s100 calcium bin…
GO:0070887	cellular response to chemical stimulus	5.16e-05	0.00416	1.87	10407	804	290	42	[LGALS9 - lectin, galactoside-binding, soluble, 9, PDE1B - phosphodiesterase 1b, calmodulin-dependent, IFIT2 - interferon-induced protein with tetratricopeptide repeats 2, IL18BP - interleukin 18 binding protein, FFAR2 - free fatty acid receptor 2, IFIT1 - interferon-induced protein with tetratricopeptide repeats 1, IFIT3 - interferon-induced protein with tetratricopeptide repeats 3, PNPT1 - poly…
GO:0043280	positive regulation of cysteine-type endopeptidase activity involved in apoptotic process	5.21e-05	0.00418	4.24	10407	93	290	11	[LGALS9 - lectin, galactoside-binding, soluble, 9, BAK1 - bcl2-antagonist/killer 1, NKX3-1 - nk3 homeobox 1, PML - promyelocytic leukemia, IFI27 - interferon, alpha-inducible protein 27, HSPD1 - heat shock 60kda protein 1 (chaperonin), S100A8 - s100 calcium binding protein a8, MYC - v-myc avian myelocytomatosis viral oncogene homolog, CASP1 - caspase 1, apoptosis-related cysteine peptidase, PYCAR…
GO:0040017	positive regulation of locomotion	5.33e-05	0.00425	2.7	10407	266	290	20	[LGALS9 - lectin, galactoside-binding, soluble, 9, CSF1 - colony stimulating factor 1 (macrophage), P2RY6 - pyrimidinergic receptor p2y, g-protein coupled, 6, JUN - jun proto-oncogene, CCL8 - chemokine (c-c motif) ligand 8, LBP - lipopolysaccharide binding protein, TRIM21 - tripartite motif containing 21, CXCL10 - chemokine (c-x-c motif) ligand 10, CCL2 - chemokine (c-c motif) ligand 2, CCR1 - ch…
GO:0032733	positive regulation of interleukin-10 production	5.51e-05	0.00437	11.21	10407	16	290	5	[LGALS9 - lectin, galactoside-binding, soluble, 9, FCER1G - fc fragment of ige, high affinity i, receptor for; gamma polypeptide, HSPD1 - heat shock 60kda protein 1 (chaperonin), PYCARD - pyd and card domain containing, CD274 - cd274 molecule]
GO:0002696	positive regulation of leukocyte activation	5.6e-05	0.00441	3.26	10407	165	290	15	[LGALS9 - lectin, galactoside-binding, soluble, 9, CD38 - cd38 molecule, HLA-E - major histocompatibility complex, class i, e, LBP - lipopolysaccharide binding protein, HSPD1 - heat shock 60kda protein 1 (chaperonin), CCL2 - chemokine (c-c motif) ligand 2, CD274 - cd274 molecule, HAVCR2 - hepatitis a virus cellular receptor 2, LYN - v-yes-1 yamaguchi sarcoma viral related oncogene homolog, FCER1G…
GO:0060759	regulation of response to cytokine stimulus	6.35e-05	0.00497	4.16	10407	95	290	11	[ADAR - adenosine deaminase, rna-specific, CSF1 - colony stimulating factor 1 (macrophage), IRF7 - interferon regulatory factor 7, SOCS3 - suppressor of cytokine signaling 3, USP18 - ubiquitin specific peptidase 18, STAP1 - signal transducing adaptor family member 1, STAT2 - signal transducer and activator of transcription 2, 113kda, NLRC5 - nlr family, card domain containing 5, PARP9 - poly (adp…
GO:0031663	lipopolysaccharide-mediated signaling pathway	6.39e-05	0.00497	8.28	10407	26	290	6	[HCK - hemopoietic cell kinase, PRKCE - protein kinase c, epsilon, LYN - v-yes-1 yamaguchi sarcoma viral related oncogene homolog, TLR2 - toll-like receptor 2, LBP - lipopolysaccharide binding protein, CCL2 - chemokine (c-c motif) ligand 2]
GO:0050671	positive regulation of lymphocyte proliferation	6.42e-05	0.00496	5.05	10407	64	290	9	[LGALS9 - lectin, galactoside-binding, soluble, 9, CD38 - cd38 molecule, TNFSF13B - tumor necrosis factor (ligand) superfamily, member 13b, HLA-E - major histocompatibility complex, class i, e, CD86 - cd86 molecule, PDCD1LG2 - programmed cell death 1 ligand 2, PYCARD - pyd and card domain containing, CD274 - cd274 molecule, HAVCR2 - hepatitis a virus cellular receptor 2]
GO:0070372	regulation of ERK1 and ERK2 cascade	6.42e-05	0.00493	3.39	10407	148	290	14	[LGALS9 - lectin, galactoside-binding, soluble, 9, JUN - jun proto-oncogene, CCL8 - chemokine (c-c motif) ligand 8, CCL2 - chemokine (c-c motif) ligand 2, FGF23 - fibroblast growth factor 23, CCR1 - chemokine (c-c motif) receptor 1, GBP1 - guanylate binding protein 1, interferon-inducible, HAVCR2 - hepatitis a virus cellular receptor 2, LYN - v-yes-1 yamaguchi sarcoma viral related oncogene homol…
GO:1903532	positive regulation of secretion by cell	6.63e-05	0.00506	3.07	10407	187	290	16	[LGALS9 - lectin, galactoside-binding, soluble, 9, FFAR2 - free fatty acid receptor 2, CD38 - cd38 molecule, CADPS2 - ca++-dependent secretion activator 2, SAA1 - serum amyloid a1, HLA-E - major histocompatibility complex, class i, e, CD274 - cd274 molecule, HAVCR2 - hepatitis a virus cellular receptor 2, PRKCE - protein kinase c, epsilon, AVPR1A - arginine vasopressin receptor 1a, FCER1G - fc fr…
GO:0043032	positive regulation of macrophage activation	6.66e-05	0.00506	15.95	10407	9	290	4	[STAP1 - signal transducing adaptor family member 1, LBP - lipopolysaccharide binding protein, HSPD1 - heat shock 60kda protein 1 (chaperonin), HAVCR2 - hepatitis a virus cellular receptor 2]
GO:0045655	regulation of monocyte differentiation	6.66e-05	0.00503	15.95	10407	9	290	4	[CSF1 - colony stimulating factor 1 (macrophage), IRF7 - interferon regulatory factor 7, JUN - jun proto-oncogene, MYC - v-myc avian myelocytomatosis viral oncogene homolog]
GO:0032945	negative regulation of mononuclear cell proliferation	7.29e-05	0.00547	6.61	10407	38	290	7	[LGALS9 - lectin, galactoside-binding, soluble, 9, MNDA - myeloid cell nuclear differentiation antigen, LYN - v-yes-1 yamaguchi sarcoma viral related oncogene homolog, IDO1 - indoleamine 2,3-dioxygenase 1, PDCD1LG2 - programmed cell death 1 ligand 2, CD274 - cd274 molecule, HAVCR2 - hepatitis a virus cellular receptor 2]
GO:0050672	negative regulation of lymphocyte proliferation	7.29e-05	0.00544	6.61	10407	38	290	7	[LGALS9 - lectin, galactoside-binding, soluble, 9, MNDA - myeloid cell nuclear differentiation antigen, LYN - v-yes-1 yamaguchi sarcoma viral related oncogene homolog, IDO1 - indoleamine 2,3-dioxygenase 1, PDCD1LG2 - programmed cell death 1 ligand 2, CD274 - cd274 molecule, HAVCR2 - hepatitis a virus cellular receptor 2]
GO:0050789	regulation of biological process	7.31e-05	0.00542	1.19	10407	6047	290	200	[LGALS9 - lectin, galactoside-binding, soluble, 9, IL18R1 - interleukin 18 receptor 1, PXK - px domain containing serine/threonine kinase, DHX58 - dexh (asp-glu-x-his) box polypeptide 58, LGALS3BP - lectin, galactoside-binding, soluble, 3 binding protein, PLAC8 - placenta-specific 8, DDX60 - dead (asp-glu-ala-asp) box polypeptide 60, FAM46A - family with sequence similarity 46, member a, PDIA4 - …
GO:1903034	regulation of response to wounding	7.56e-05	0.00557	2.81	10407	230	290	18	[FFAR2 - free fatty acid receptor 2, HCK - hemopoietic cell kinase, TLR7 - toll-like receptor 7, SOCS3 - suppressor of cytokine signaling 3, SAA1 - serum amyloid a1, FAM46A - family with sequence similarity 46, member a, LBP - lipopolysaccharide binding protein, CCL8 - chemokine (c-c motif) ligand 8, CCL2 - chemokine (c-c motif) ligand 2, S100A8 - s100 calcium binding protein a8, S100A9 - s100 ca…
GO:0050867	positive regulation of cell activation	9.01e-05	0.00661	3.13	10407	172	290	15	[LGALS9 - lectin, galactoside-binding, soluble, 9, CD38 - cd38 molecule, HLA-E - major histocompatibility complex, class i, e, LBP - lipopolysaccharide binding protein, HSPD1 - heat shock 60kda protein 1 (chaperonin), CCL2 - chemokine (c-c motif) ligand 2, CD274 - cd274 molecule, HAVCR2 - hepatitis a virus cellular receptor 2, LYN - v-yes-1 yamaguchi sarcoma viral related oncogene homolog, FCER1G…
GO:0002690	positive regulation of leukocyte chemotaxis	9.83e-05	0.00717	5.42	10407	53	290	8	[C3AR1 - complement component 3a receptor 1, LGALS9 - lectin, galactoside-binding, soluble, 9, CSF1 - colony stimulating factor 1 (macrophage), CXCL11 - chemokine (c-x-c motif) ligand 11, LBP - lipopolysaccharide binding protein, CXCL10 - chemokine (c-x-c motif) ligand 10, CCL2 - chemokine (c-c motif) ligand 2, CCR1 - chemokine (c-c motif) receptor 1]
GO:0032897	negative regulation of viral transcription	0.000103	0.00748	9.97	10407	18	290	5	[TRIM14 - tripartite motif containing 14, IFITM3 - interferon induced transmembrane protein 3, JUN - jun proto-oncogene, TRIM21 - tripartite motif containing 21, SP100 - sp100 nuclear antigen]
GO:0032731	positive regulation of interleukin-1 beta production	0.000103	0.00744	9.97	10407	18	290	5	[LGALS9 - lectin, galactoside-binding, soluble, 9, IFI16 - interferon, gamma-inducible protein 16, CASP1 - caspase 1, apoptosis-related cysteine peptidase, AIM2 - absent in melanoma 2, PYCARD - pyd and card domain containing]
GO:0002703	regulation of leukocyte mediated immunity	0.000108	0.00773	4.27	10407	84	290	10	[LGALS9 - lectin, galactoside-binding, soluble, 9, RSAD2 - radical s-adenosyl methionine domain containing 2, BST2 - bone marrow stromal cell antigen 2, LYN - v-yes-1 yamaguchi sarcoma viral related oncogene homolog, FCER1G - fc fragment of ige, high affinity i, receptor for; gamma polypeptide, STAP1 - signal transducing adaptor family member 1, HLA-E - major histocompatibility complex, class i, …
GO:0070374	positive regulation of ERK1 and ERK2 cascade	0.000111	0.00794	3.91	10407	101	290	11	[LGALS9 - lectin, galactoside-binding, soluble, 9, PLA2G2A - phospholipase a2, group iia (platelets, synovial fluid), SCIMP - slp adaptor and csk interacting membrane protein, JUN - jun proto-oncogene, CCL8 - chemokine (c-c motif) ligand 8, CCL2 - chemokine (c-c motif) ligand 2, PRKD2 - protein kinase d2, FGF23 - fibroblast growth factor 23, CCR1 - chemokine (c-c motif) receptor 1, PYCARD - pyd a…
GO:0009966	regulation of signal transduction	0.000115	0.00815	1.54	10407	1611	290	69	[LGALS9 - lectin, galactoside-binding, soluble, 9, IL18R1 - interleukin 18 receptor 1, TIMP1 - timp metallopeptidase inhibitor 1, BCL2L14 - bcl2-like 14 (apoptosis facilitator), DHX58 - dexh (asp-glu-x-his) box polypeptide 58, SECTM1 - secreted and transmembrane 1, USP18 - ubiquitin specific peptidase 18, NLRC5 - nlr family, card domain containing 5, DDX60 - dead (asp-glu-ala-asp) box polypeptide…
GO:0006919	activation of cysteine-type endopeptidase activity involved in apoptotic process	0.000117	0.00824	4.68	10407	69	290	9	[BAK1 - bcl2-antagonist/killer 1, NKX3-1 - nk3 homeobox 1, PML - promyelocytic leukemia, IFI27 - interferon, alpha-inducible protein 27, HSPD1 - heat shock 60kda protein 1 (chaperonin), S100A8 - s100 calcium binding protein a8, CASP1 - caspase 1, apoptosis-related cysteine peptidase, PYCARD - pyd and card domain containing, S100A9 - s100 calcium binding protein a9]
GO:0030593	neutrophil chemotaxis	0.000123	0.00861	7.42	10407	29	290	6	[FCER1G - fc fragment of ige, high affinity i, receptor for; gamma polypeptide, SAA1 - serum amyloid a1, CCL8 - chemokine (c-c motif) ligand 8, CCL2 - chemokine (c-c motif) ligand 2, S100A8 - s100 calcium binding protein a8, S100A9 - s100 calcium binding protein a9]
GO:0050706	regulation of interleukin-1 beta secretion	0.000137	0.00954	9.44	10407	19	290	5	[LGALS9 - lectin, galactoside-binding, soluble, 9, PML - promyelocytic leukemia, CASP1 - caspase 1, apoptosis-related cysteine peptidase, AIM2 - absent in melanoma 2, PYCARD - pyd and card domain containing]
GO:0048247	lymphocyte chemotaxis	0.000137	0.00949	9.44	10407	19	290	5	[CXCL11 - chemokine (c-x-c motif) ligand 11, SAA1 - serum amyloid a1, CCL8 - chemokine (c-c motif) ligand 8, CXCL10 - chemokine (c-x-c motif) ligand 10, CCL2 - chemokine (c-c motif) ligand 2]
GO:0045321	leukocyte activation	0.00014	0.00962	2.77	10407	220	290	17	[CSF1 - colony stimulating factor 1 (macrophage), RSAD2 - radical s-adenosyl methionine domain containing 2, IL18R1 - interleukin 18 receptor 1, TLR7 - toll-like receptor 7, HSH2D - hematopoietic sh2 domain containing, HLA-E - major histocompatibility complex, class i, e, JUN - jun proto-oncogene, HSPD1 - heat shock 60kda protein 1 (chaperonin), LBP - lipopolysaccharide binding protein, CCND3 - c…
GO:0023051	regulation of signaling	0.000142	0.0097	1.5	10407	1774	290	74	[LGALS9 - lectin, galactoside-binding, soluble, 9, IL18R1 - interleukin 18 receptor 1, BCL2L14 - bcl2-like 14 (apoptosis facilitator), TIMP1 - timp metallopeptidase inhibitor 1, DHX58 - dexh (asp-glu-x-his) box polypeptide 58, PXK - px domain containing serine/threonine kinase, SECTM1 - secreted and transmembrane 1, USP18 - ubiquitin specific peptidase 18, NLRC5 - nlr family, card domain containi…
GO:0031638	zymogen activation	0.000145	0.00991	4.12	10407	87	290	10	[BAK1 - bcl2-antagonist/killer 1, NKX3-1 - nk3 homeobox 1, IFI16 - interferon, gamma-inducible protein 16, PML - promyelocytic leukemia, IFI27 - interferon, alpha-inducible protein 27, HSPD1 - heat shock 60kda protein 1 (chaperonin), S100A8 - s100 calcium binding protein a8, CASP1 - caspase 1, apoptosis-related cysteine peptidase, PYCARD - pyd and card domain containing, S100A9 - s100 calcium bin…
GO:0050715	positive regulation of cytokine secretion	0.000147	0.00994	5.13	10407	56	290	8	[LGALS9 - lectin, galactoside-binding, soluble, 9, FFAR2 - free fatty acid receptor 2, SAA1 - serum amyloid a1, CASP1 - caspase 1, apoptosis-related cysteine peptidase, AIM2 - absent in melanoma 2, PYCARD - pyd and card domain containing, CD274 - cd274 molecule, HAVCR2 - hepatitis a virus cellular receptor 2]
GO:1990266	neutrophil migration	0.00015	0.0101	7.18	10407	30	290	6	[FCER1G - fc fragment of ige, high affinity i, receptor for; gamma polypeptide, SAA1 - serum amyloid a1, CCL8 - chemokine (c-c motif) ligand 8, CCL2 - chemokine (c-c motif) ligand 2, S100A8 - s100 calcium binding protein a8, S100A9 - s100 calcium binding protein a9]
GO:0032651	regulation of interleukin-1 beta production	0.00015	0.0101	7.18	10407	30	290	6	[LGALS9 - lectin, galactoside-binding, soluble, 9, IFI16 - interferon, gamma-inducible protein 16, PML - promyelocytic leukemia, CASP1 - caspase 1, apoptosis-related cysteine peptidase, AIM2 - absent in melanoma 2, PYCARD - pyd and card domain containing]
GO:0070098	chemokine-mediated signaling pathway	0.00015	0.01	7.18	10407	30	290	6	[CXCL11 - chemokine (c-x-c motif) ligand 11, CCL8 - chemokine (c-c motif) ligand 8, DARC - duffy blood group, atypical chemokine receptor, CXCL10 - chemokine (c-x-c motif) ligand 10, CCL2 - chemokine (c-c motif) ligand 2, CCR1 - chemokine (c-c motif) receptor 1]
GO:0006874	cellular calcium ion homeostasis	0.000152	0.0101	3.31	10407	141	290	13	[CD38 - cd38 molecule, BAK1 - bcl2-antagonist/killer 1, SAA1 - serum amyloid a1, CCL8 - chemokine (c-c motif) ligand 8, TGM2 - transglutaminase 2, CCL2 - chemokine (c-c motif) ligand 2, CCR1 - chemokine (c-c motif) receptor 1, C3AR1 - complement component 3a receptor 1, ATP13A2 - atpase type 13a2, PRKCE - protein kinase c, epsilon, AVPR1A - arginine vasopressin receptor 1a, PML - promyelocytic le…
GO:0051716	cellular response to stimulus	0.000155	0.0102	1.52	10407	1657	290	70	[LGALS9 - lectin, galactoside-binding, soluble, 9, IFIT2 - interferon-induced protein with tetratricopeptide repeats 2, IFIT1 - interferon-induced protein with tetratricopeptide repeats 1, IFIT3 - interferon-induced protein with tetratricopeptide repeats 3, IFI16 - interferon, gamma-inducible protein 16, DTX3L - deltex 3-like (drosophila), PDIA4 - protein disulfide isomerase family a, member 4, T…
GO:0010758	regulation of macrophage chemotaxis	0.000167	0.011	13.05	10407	11	290	4	[C3AR1 - complement component 3a receptor 1, CSF1 - colony stimulating factor 1 (macrophage), STAP1 - signal transducing adaptor family member 1, CCL2 - chemokine (c-c motif) ligand 2]
GO:0032753	positive regulation of interleukin-4 production	0.000167	0.0109	13.05	10407	11	290	4	[LGALS9 - lectin, galactoside-binding, soluble, 9, HLA-E - major histocompatibility complex, class i, e, CD86 - cd86 molecule, HAVCR2 - hepatitis a virus cellular receptor 2]
GO:0001959	regulation of cytokine-mediated signaling pathway	0.000176	0.0114	4.03	10407	89	290	10	[ADAR - adenosine deaminase, rna-specific, CSF1 - colony stimulating factor 1 (macrophage), IRF7 - interferon regulatory factor 7, SOCS3 - suppressor of cytokine signaling 3, USP18 - ubiquitin specific peptidase 18, STAP1 - signal transducing adaptor family member 1, STAT2 - signal transducer and activator of transcription 2, 113kda, NLRC5 - nlr family, card domain containing 5, SOCS1 - suppresso…
GO:0046006	regulation of activated T cell proliferation	0.000178	0.0115	8.97	10407	20	290	5	[LGALS9 - lectin, galactoside-binding, soluble, 9, CD86 - cd86 molecule, PYCARD - pyd and card domain containing, PDCD1LG2 - programmed cell death 1 ligand 2, CD274 - cd274 molecule]
GO:0070206	protein trimerization	0.000182	0.0117	6.95	10407	31	290	6	[MLKL - mixed lineage kinase domain-like, PNPT1 - polyribonucleotide nucleotidyltransferase 1, TRIM34 - tripartite motif containing 34, TRIM21 - tripartite motif containing 21, TRIM22 - tripartite motif containing 22, TRIM5 - tripartite motif containing 5]
GO:0001775	cell activation	0.000188	0.012	2.29	10407	361	290	23	[RSAD2 - radical s-adenosyl methionine domain containing 2, CSF1 - colony stimulating factor 1 (macrophage), TIMP1 - timp metallopeptidase inhibitor 1, IL18R1 - interleukin 18 receptor 1, TLR7 - toll-like receptor 7, HSH2D - hematopoietic sh2 domain containing, SAA1 - serum amyloid a1, HLA-E - major histocompatibility complex, class i, e, JUN - jun proto-oncogene, LBP - lipopolysaccharide binding…
GO:0043065	positive regulation of apoptotic process	0.000189	0.012	2.19	10407	409	290	25	[LGALS9 - lectin, galactoside-binding, soluble, 9, IFIT2 - interferon-induced protein with tetratricopeptide repeats 2, BCL2L14 - bcl2-like 14 (apoptosis facilitator), BAK1 - bcl2-antagonist/killer 1, IFI27 - interferon, alpha-inducible protein 27, JUN - jun proto-oncogene, GZMB - granzyme b (granzyme 2, cytotoxic t-lymphocyte-associated serine esterase 1), LYN - v-yes-1 yamaguchi sarcoma viral r…
GO:0032020	ISG15-protein conjugation	0.000205	0.013	21.53	10407	5	290	3	[ISG15 - isg15 ubiquitin-like modifier, HERC5 - hect and rld domain containing e3 ubiquitin protein ligase 5, UBE2L6 - ubiquitin-conjugating enzyme e2l 6]
GO:2001181	positive regulation of interleukin-10 secretion	0.000205	0.013	21.53	10407	5	290	3	[LGALS9 - lectin, galactoside-binding, soluble, 9, PYCARD - pyd and card domain containing, CD274 - cd274 molecule]
GO:0043068	positive regulation of programmed cell death	0.000211	0.0132	2.18	10407	412	290	25	[LGALS9 - lectin, galactoside-binding, soluble, 9, IFIT2 - interferon-induced protein with tetratricopeptide repeats 2, BCL2L14 - bcl2-like 14 (apoptosis facilitator), BAK1 - bcl2-antagonist/killer 1, IFI27 - interferon, alpha-inducible protein 27, JUN - jun proto-oncogene, GZMB - granzyme b (granzyme 2, cytotoxic t-lymphocyte-associated serine esterase 1), LYN - v-yes-1 yamaguchi sarcoma viral r…
GO:0055074	calcium ion homeostasis	0.000215	0.0134	3.2	10407	146	290	13	[CD38 - cd38 molecule, BAK1 - bcl2-antagonist/killer 1, SAA1 - serum amyloid a1, CCL8 - chemokine (c-c motif) ligand 8, TGM2 - transglutaminase 2, CCL2 - chemokine (c-c motif) ligand 2, CCR1 - chemokine (c-c motif) receptor 1, C3AR1 - complement component 3a receptor 1, ATP13A2 - atpase type 13a2, PRKCE - protein kinase c, epsilon, AVPR1A - arginine vasopressin receptor 1a, PML - promyelocytic le…
GO:0030335	positive regulation of cell migration	0.000217	0.0135	2.58	10407	250	290	18	[LGALS9 - lectin, galactoside-binding, soluble, 9, CSF1 - colony stimulating factor 1 (macrophage), P2RY6 - pyrimidinergic receptor p2y, g-protein coupled, 6, JUN - jun proto-oncogene, LBP - lipopolysaccharide binding protein, CCL8 - chemokine (c-c motif) ligand 8, CXCL10 - chemokine (c-x-c motif) ligand 10, CCL2 - chemokine (c-c motif) ligand 2, CCR1 - chemokine (c-c motif) receptor 1, CD274 - c…
GO:0010332	response to gamma radiation	0.000219	0.0135	6.73	10407	32	290	6	[SOCS3 - suppressor of cytokine signaling 3, BAK1 - bcl2-antagonist/killer 1, PML - promyelocytic leukemia, CXCL10 - chemokine (c-x-c motif) ligand 10, CCL2 - chemokine (c-c motif) ligand 2, MYC - v-myc avian myelocytomatosis viral oncogene homolog]
GO:0050921	positive regulation of chemotaxis	0.000224	0.0138	4.31	10407	75	290	9	[C3AR1 - complement component 3a receptor 1, LGALS9 - lectin, galactoside-binding, soluble, 9, CSF1 - colony stimulating factor 1 (macrophage), CXCL11 - chemokine (c-x-c motif) ligand 11, LBP - lipopolysaccharide binding protein, CXCL10 - chemokine (c-x-c motif) ligand 10, CCL2 - chemokine (c-c motif) ligand 2, PRKD2 - protein kinase d2, CCR1 - chemokine (c-c motif) receptor 1]
GO:0002275	myeloid cell activation involved in immune response	0.000229	0.014	8.54	10407	21	290	5	[PRKCE - protein kinase c, epsilon, FCER1G - fc fragment of ige, high affinity i, receptor for; gamma polypeptide, LBP - lipopolysaccharide binding protein, PYCARD - pyd and card domain containing, HAVCR2 - hepatitis a virus cellular receptor 2]
GO:0043123	positive regulation of I-kappaB kinase/NF-kappaB signaling	0.000232	0.0141	3.36	10407	128	290	12	[LGALS9 - lectin, galactoside-binding, soluble, 9, BST2 - bone marrow stromal cell antigen 2, IL18R1 - interleukin 18 receptor 1, SECTM1 - secreted and transmembrane 1, PRKCE - protein kinase c, epsilon, TLR7 - toll-like receptor 7, TLR2 - toll-like receptor 2, SHISA5 - shisa family member 5, TRIM22 - tripartite motif containing 22, CASP1 - caspase 1, apoptosis-related cysteine peptidase, TRIM38 …
GO:0010646	regulation of cell communication	0.000237	0.0144	1.47	10407	1834	290	75	[LGALS9 - lectin, galactoside-binding, soluble, 9, IL18R1 - interleukin 18 receptor 1, BCL2L14 - bcl2-like 14 (apoptosis facilitator), TIMP1 - timp metallopeptidase inhibitor 1, DHX58 - dexh (asp-glu-x-his) box polypeptide 58, PXK - px domain containing serine/threonine kinase, SECTM1 - secreted and transmembrane 1, USP18 - ubiquitin specific peptidase 18, NLRC5 - nlr family, card domain containi…
GO:0002694	regulation of leukocyte activation	0.00024	0.0145	2.56	10407	252	290	18	[LGALS9 - lectin, galactoside-binding, soluble, 9, CD38 - cd38 molecule, HLA-E - major histocompatibility complex, class i, e, LBP - lipopolysaccharide binding protein, HSPD1 - heat shock 60kda protein 1 (chaperonin), CCL2 - chemokine (c-c motif) ligand 2, CD274 - cd274 molecule, PLSCR1 - phospholipid scramblase 1, HAVCR2 - hepatitis a virus cellular receptor 2, MNDA - myeloid cell nuclear differ…
GO:0002698	negative regulation of immune effector process	0.00024	0.0144	4.78	10407	60	290	8	[LGALS9 - lectin, galactoside-binding, soluble, 9, BST2 - bone marrow stromal cell antigen 2, IFIT1 - interferon-induced protein with tetratricopeptide repeats 1, DHX58 - dexh (asp-glu-x-his) box polypeptide 58, HLA-E - major histocompatibility complex, class i, e, EIF2AK2 - eukaryotic translation initiation factor 2-alpha kinase 2, TRIM38 - tripartite motif containing 38, HAVCR2 - hepatitis a vi…
GO:0051223	regulation of protein transport	0.000241	0.0144	2.05	10407	490	290	28	[LGALS9 - lectin, galactoside-binding, soluble, 9, ARNTL - aryl hydrocarbon receptor nuclear translocator-like, FFAR2 - free fatty acid receptor 2, IL18R1 - interleukin 18 receptor 1, CRP - c-reactive protein, pentraxin-related, IFI27 - interferon, alpha-inducible protein 27, HLA-E - major histocompatibility complex, class i, e, SOCS1 - suppressor of cytokine signaling 1, SRGN - serglycin, CD274 …
GO:0071396	cellular response to lipid	0.000243	0.0145	2.75	10407	209	290	16	[FFAR2 - free fatty acid receptor 2, CMPK2 - cytidine monophosphate (ump-cmp) kinase 2, mitochondrial, P2RY6 - pyrimidinergic receptor p2y, g-protein coupled, 6, LBP - lipopolysaccharide binding protein, CXCL10 - chemokine (c-x-c motif) ligand 10, AKR1C2 - aldo-keto reductase family 1, member c2, CCL2 - chemokine (c-c motif) ligand 2, FGF23 - fibroblast growth factor 23, HAVCR2 - hepatitis a viru…
GO:0042102	positive regulation of T cell proliferation	0.000256	0.0152	5.46	10407	46	290	7	[LGALS9 - lectin, galactoside-binding, soluble, 9, HLA-E - major histocompatibility complex, class i, e, CD86 - cd86 molecule, PDCD1LG2 - programmed cell death 1 ligand 2, PYCARD - pyd and card domain containing, CD274 - cd274 molecule, HAVCR2 - hepatitis a virus cellular receptor 2]
GO:0032729	positive regulation of interferon-gamma production	0.000261	0.0154	6.52	10407	33	290	6	[LGALS9 - lectin, galactoside-binding, soluble, 9, IL18R1 - interleukin 18 receptor 1, TLR7 - toll-like receptor 7, HSPD1 - heat shock 60kda protein 1 (chaperonin), PYCARD - pyd and card domain containing, HAVCR2 - hepatitis a virus cellular receptor 2]
GO:0072503	cellular divalent inorganic cation homeostasis	0.000263	0.0154	3.13	10407	149	290	13	[CD38 - cd38 molecule, BAK1 - bcl2-antagonist/killer 1, SAA1 - serum amyloid a1, CCL8 - chemokine (c-c motif) ligand 8, TGM2 - transglutaminase 2, CCL2 - chemokine (c-c motif) ligand 2, CCR1 - chemokine (c-c motif) receptor 1, C3AR1 - complement component 3a receptor 1, ATP13A2 - atpase type 13a2, PRKCE - protein kinase c, epsilon, AVPR1A - arginine vasopressin receptor 1a, PML - promyelocytic le…
GO:0032680	regulation of tumor necrosis factor production	0.000269	0.0157	4.71	10407	61	290	8	[LGALS9 - lectin, galactoside-binding, soluble, 9, FCER1G - fc fragment of ige, high affinity i, receptor for; gamma polypeptide, TLR2 - toll-like receptor 2, HLA-E - major histocompatibility complex, class i, e, LBP - lipopolysaccharide binding protein, CCL2 - chemokine (c-c motif) ligand 2, PYCARD - pyd and card domain containing, HAVCR2 - hepatitis a virus cellular receptor 2]
GO:0050691	regulation of defense response to virus by host	0.000274	0.0159	4.19	10407	77	290	9	[APOBEC3G - apolipoprotein b mrna editing enzyme, catalytic polypeptide-like 3g, IFIT1 - interferon-induced protein with tetratricopeptide repeats 1, APOBEC3F - apolipoprotein b mrna editing enzyme, catalytic polypeptide-like 3f, PML - promyelocytic leukemia, STAT2 - signal transducer and activator of transcription 2, 113kda, DDX58 - dead (asp-glu-ala-asp) box polypeptide 58, FCGR3B - fc fragment…
GO:0043281	regulation of cysteine-type endopeptidase activity involved in apoptotic process	0.000281	0.0163	3.11	10407	150	290	13	[LGALS9 - lectin, galactoside-binding, soluble, 9, BAK1 - bcl2-antagonist/killer 1, IFI27 - interferon, alpha-inducible protein 27, HSPD1 - heat shock 60kda protein 1 (chaperonin), S100A8 - s100 calcium binding protein a8, S100A9 - s100 calcium binding protein a9, NKX3-1 - nk3 homeobox 1, PML - promyelocytic leukemia, LAMP3 - lysosomal-associated membrane protein 3, MYC - v-myc avian myelocytomat…
GO:0042116	macrophage activation	0.000289	0.0167	8.16	10407	22	290	5	[PRKCE - protein kinase c, epsilon, TLR7 - toll-like receptor 7, JUN - jun proto-oncogene, LBP - lipopolysaccharide binding protein, HAVCR2 - hepatitis a virus cellular receptor 2]
GO:2000147	positive regulation of cell motility	0.000291	0.0167	2.52	10407	256	290	18	[LGALS9 - lectin, galactoside-binding, soluble, 9, CSF1 - colony stimulating factor 1 (macrophage), P2RY6 - pyrimidinergic receptor p2y, g-protein coupled, 6, JUN - jun proto-oncogene, LBP - lipopolysaccharide binding protein, CCL8 - chemokine (c-c motif) ligand 8, CXCL10 - chemokine (c-x-c motif) ligand 10, CCL2 - chemokine (c-c motif) ligand 2, CCR1 - chemokine (c-c motif) receptor 1, CD274 - c…
GO:0071621	granulocyte chemotaxis	0.00031	0.0177	6.33	10407	34	290	6	[FCER1G - fc fragment of ige, high affinity i, receptor for; gamma polypeptide, SAA1 - serum amyloid a1, CCL8 - chemokine (c-c motif) ligand 8, CCL2 - chemokine (c-c motif) ligand 2, S100A8 - s100 calcium binding protein a8, S100A9 - s100 calcium binding protein a9]
GO:0007154	cell communication	0.000313	0.0178	2.21	10407	374	290	23	[CADPS2 - ca++-dependent secretion activator 2, SLC6A9 - solute carrier family 6 (neurotransmitter transporter, glycine), member 9, IFI16 - interferon, gamma-inducible protein 16, GNGT2 - guanine nucleotide binding protein (g protein), gamma transducing activity polypeptide 2, GJA4 - gap junction protein, alpha 4, 37kda, JUN - jun proto-oncogene, CCL8 - chemokine (c-c motif) ligand 8, CXCL10 - ch…
GO:2000145	regulation of cell motility	0.000317	0.018	2.08	10407	448	290	26	[LGALS9 - lectin, galactoside-binding, soluble, 9, IFITM1 - interferon induced transmembrane protein 1, TIMP1 - timp metallopeptidase inhibitor 1, JUN - jun proto-oncogene, NKD1 - naked cuticle homolog 1 (drosophila), CCR1 - chemokine (c-c motif) receptor 1, CD274 - cd274 molecule, BST2 - bone marrow stromal cell antigen 2, LYN - v-yes-1 yamaguchi sarcoma viral related oncogene homolog, WNT11 - w…
GO:0052548	regulation of endopeptidase activity	0.000322	0.0182	2.59	10407	236	290	17	[LGALS9 - lectin, galactoside-binding, soluble, 9, TIMP1 - timp metallopeptidase inhibitor 1, BAK1 - bcl2-antagonist/killer 1, IFI16 - interferon, gamma-inducible protein 16, IFI27 - interferon, alpha-inducible protein 27, HSPD1 - heat shock 60kda protein 1 (chaperonin), S100A8 - s100 calcium binding protein a8, S100A9 - s100 calcium binding protein a9, BST2 - bone marrow stromal cell antigen 2, …
GO:0030334	regulation of cell migration	0.000327	0.0183	2.12	10407	424	290	25	[LGALS9 - lectin, galactoside-binding, soluble, 9, IFITM1 - interferon induced transmembrane protein 1, TIMP1 - timp metallopeptidase inhibitor 1, JUN - jun proto-oncogene, CD274 - cd274 molecule, CCR1 - chemokine (c-c motif) receptor 1, BST2 - bone marrow stromal cell antigen 2, LYN - v-yes-1 yamaguchi sarcoma viral related oncogene homolog, WNT11 - wingless-type mmtv integration site family, me…
GO:0042346	positive regulation of NF-kappaB import into nucleus	0.000346	0.0193	11.04	10407	13	290	4	[LGALS9 - lectin, galactoside-binding, soluble, 9, IL18R1 - interleukin 18 receptor 1, TLR7 - toll-like receptor 7, TLR2 - toll-like receptor 2]
GO:0090025	regulation of monocyte chemotaxis	0.000346	0.0193	11.04	10407	13	290	4	[LYN - v-yes-1 yamaguchi sarcoma viral related oncogene homolog, CXCL10 - chemokine (c-x-c motif) ligand 10, CCL2 - chemokine (c-c motif) ligand 2, CCR1 - chemokine (c-c motif) receptor 1]
GO:0002832	negative regulation of response to biotic stimulus	0.000361	0.02	7.8	10407	23	290	5	[IFIT1 - interferon-induced protein with tetratricopeptide repeats 1, DHX58 - dexh (asp-glu-x-his) box polypeptide 58, EIF2AK2 - eukaryotic translation initiation factor 2-alpha kinase 2, TRIM38 - tripartite motif containing 38, HAVCR2 - hepatitis a virus cellular receptor 2]
GO:0097530	granulocyte migration	0.000365	0.0201	6.15	10407	35	290	6	[FCER1G - fc fragment of ige, high affinity i, receptor for; gamma polypeptide, SAA1 - serum amyloid a1, CCL8 - chemokine (c-c motif) ligand 8, CCL2 - chemokine (c-c motif) ligand 2, S100A8 - s100 calcium binding protein a8, S100A9 - s100 calcium binding protein a9]
GO:0008285	negative regulation of cell proliferation	0.0004	0.022	2.13	10407	405	290	24	[IFITM1 - interferon induced transmembrane protein 1, LGALS9 - lectin, galactoside-binding, soluble, 9, S100A11 - s100 calcium binding protein a11, IFIT3 - interferon-induced protein with tetratricopeptide repeats 3, BAK1 - bcl2-antagonist/killer 1, JUN - jun proto-oncogene, CCL8 - chemokine (c-c motif) ligand 8, IFI30 - interferon, gamma-inducible protein 30, CD274 - cd274 molecule, HAVCR2 - hep…
GO:0039528	cytoplasmic pattern recognition receptor signaling pathway in response to virus	0.000402	0.022	17.94	10407	6	290	3	[IRF7 - interferon regulatory factor 7, IFIH1 - interferon induced with helicase c domain 1, DDX58 - dead (asp-glu-ala-asp) box polypeptide 58]
GO:0002716	negative regulation of natural killer cell mediated immunity	0.000402	0.0219	17.94	10407	6	290	3	[LGALS9 - lectin, galactoside-binding, soluble, 9, HLA-E - major histocompatibility complex, class i, e, HAVCR2 - hepatitis a virus cellular receptor 2]
GO:0045953	negative regulation of natural killer cell mediated cytotoxicity	0.000402	0.0218	17.94	10407	6	290	3	[LGALS9 - lectin, galactoside-binding, soluble, 9, HLA-E - major histocompatibility complex, class i, e, HAVCR2 - hepatitis a virus cellular receptor 2]
GO:0051272	positive regulation of cellular component movement	0.000403	0.0217	2.46	10407	263	290	18	[LGALS9 - lectin, galactoside-binding, soluble, 9, CSF1 - colony stimulating factor 1 (macrophage), P2RY6 - pyrimidinergic receptor p2y, g-protein coupled, 6, JUN - jun proto-oncogene, LBP - lipopolysaccharide binding protein, CCL8 - chemokine (c-c motif) ligand 8, CXCL10 - chemokine (c-x-c motif) ligand 10, CCL2 - chemokine (c-c motif) ligand 2, CCR1 - chemokine (c-c motif) receptor 1, CD274 - c…
GO:0072507	divalent inorganic cation homeostasis	0.000412	0.0221	2.99	10407	156	290	13	[CD38 - cd38 molecule, BAK1 - bcl2-antagonist/killer 1, SAA1 - serum amyloid a1, CCL8 - chemokine (c-c motif) ligand 8, TGM2 - transglutaminase 2, CCL2 - chemokine (c-c motif) ligand 2, CCR1 - chemokine (c-c motif) receptor 1, C3AR1 - complement component 3a receptor 1, ATP13A2 - atpase type 13a2, PRKCE - protein kinase c, epsilon, AVPR1A - arginine vasopressin receptor 1a, PML - promyelocytic le…
GO:0002366	leukocyte activation involved in immune response	0.00042	0.0224	4.42	10407	65	290	8	[IL18R1 - interleukin 18 receptor 1, PRKCE - protein kinase c, epsilon, FCER1G - fc fragment of ige, high affinity i, receptor for; gamma polypeptide, LBP - lipopolysaccharide binding protein, HSPD1 - heat shock 60kda protein 1 (chaperonin), CD86 - cd86 molecule, PYCARD - pyd and card domain containing, HAVCR2 - hepatitis a virus cellular receptor 2]
GO:0048518	positive regulation of biological process	0.000427	0.0228	1.29	10407	3367	290	121	[IFITM1 - interferon induced transmembrane protein 1, LGALS9 - lectin, galactoside-binding, soluble, 9, IL18R1 - interleukin 18 receptor 1, DHX58 - dexh (asp-glu-x-his) box polypeptide 58, SECTM1 - secreted and transmembrane 1, PLAC8 - placenta-specific 8, DDX60 - dead (asp-glu-ala-asp) box polypeptide 60, TREX1 - three prime repair exonuclease 1, AKR1C2 - aldo-keto reductase family 1, member c2,…
GO:0010942	positive regulation of cell death	0.000432	0.0229	2.08	10407	432	290	25	[LGALS9 - lectin, galactoside-binding, soluble, 9, IFIT2 - interferon-induced protein with tetratricopeptide repeats 2, BCL2L14 - bcl2-like 14 (apoptosis facilitator), BAK1 - bcl2-antagonist/killer 1, IFI27 - interferon, alpha-inducible protein 27, JUN - jun proto-oncogene, GZMB - granzyme b (granzyme 2, cytotoxic t-lymphocyte-associated serine esterase 1), LYN - v-yes-1 yamaguchi sarcoma viral r…
GO:0071219	cellular response to molecule of bacterial origin	0.000441	0.0233	3.94	10407	82	290	9	[CMPK2 - cytidine monophosphate (ump-cmp) kinase 2, mitochondrial, STAP1 - signal transducing adaptor family member 1, TLR2 - toll-like receptor 2, LBP - lipopolysaccharide binding protein, CXCL10 - chemokine (c-x-c motif) ligand 10, CD86 - cd86 molecule, CCL2 - chemokine (c-c motif) ligand 2, PYCARD - pyd and card domain containing, HAVCR2 - hepatitis a virus cellular receptor 2]
GO:0072676	lymphocyte migration	0.000446	0.0235	7.48	10407	24	290	5	[CXCL11 - chemokine (c-x-c motif) ligand 11, SAA1 - serum amyloid a1, CCL8 - chemokine (c-c motif) ligand 8, CXCL10 - chemokine (c-x-c motif) ligand 10, CCL2 - chemokine (c-c motif) ligand 2]
GO:0050718	positive regulation of interleukin-1 beta secretion	0.000474	0.0248	10.25	10407	14	290	4	[LGALS9 - lectin, galactoside-binding, soluble, 9, CASP1 - caspase 1, apoptosis-related cysteine peptidase, PYCARD - pyd and card domain containing, AIM2 - absent in melanoma 2]
GO:0046597	negative regulation of viral entry into host cell	0.000474	0.0247	10.25	10407	14	290	4	[IFITM1 - interferon induced transmembrane protein 1, IFITM3 - interferon induced transmembrane protein 3, IFITM2 - interferon induced transmembrane protein 2, TRIM5 - tripartite motif containing 5]
GO:0048520	positive regulation of behavior	0.000483	0.0251	3.89	10407	83	290	9	[C3AR1 - complement component 3a receptor 1, LGALS9 - lectin, galactoside-binding, soluble, 9, CSF1 - colony stimulating factor 1 (macrophage), CXCL11 - chemokine (c-x-c motif) ligand 11, LBP - lipopolysaccharide binding protein, CXCL10 - chemokine (c-x-c motif) ligand 10, CCL2 - chemokine (c-c motif) ligand 2, PRKD2 - protein kinase d2, CCR1 - chemokine (c-c motif) receptor 1]
GO:0010522	regulation of calcium ion transport into cytosol	0.000499	0.0258	5.82	10407	37	290	6	[PRKCE - protein kinase c, epsilon, CXCL11 - chemokine (c-x-c motif) ligand 11, LYN - v-yes-1 yamaguchi sarcoma viral related oncogene homolog, BAK1 - bcl2-antagonist/killer 1, PML - promyelocytic leukemia, CXCL10 - chemokine (c-x-c motif) ligand 10]
GO:0002263	cell activation involved in immune response	0.000517	0.0266	4.28	10407	67	290	8	[IL18R1 - interleukin 18 receptor 1, PRKCE - protein kinase c, epsilon, FCER1G - fc fragment of ige, high affinity i, receptor for; gamma polypeptide, LBP - lipopolysaccharide binding protein, HSPD1 - heat shock 60kda protein 1 (chaperonin), CD86 - cd86 molecule, PYCARD - pyd and card domain containing, HAVCR2 - hepatitis a virus cellular receptor 2]
GO:0052547	regulation of peptidase activity	0.000521	0.0267	2.48	10407	246	290	17	[LGALS9 - lectin, galactoside-binding, soluble, 9, TIMP1 - timp metallopeptidase inhibitor 1, BAK1 - bcl2-antagonist/killer 1, IFI16 - interferon, gamma-inducible protein 16, IFI27 - interferon, alpha-inducible protein 27, HSPD1 - heat shock 60kda protein 1 (chaperonin), S100A8 - s100 calcium binding protein a8, S100A9 - s100 calcium binding protein a9, BST2 - bone marrow stromal cell antigen 2, …
GO:0042981	regulation of apoptotic process	0.000524	0.0268	1.66	10407	951	290	44	[LGALS9 - lectin, galactoside-binding, soluble, 9, IFIT2 - interferon-induced protein with tetratricopeptide repeats 2, TIMP1 - timp metallopeptidase inhibitor 1, BCL2L14 - bcl2-like 14 (apoptosis facilitator), IFIT3 - interferon-induced protein with tetratricopeptide repeats 3, BAK1 - bcl2-antagonist/killer 1, PLAC8 - placenta-specific 8, IFI27 - interferon, alpha-inducible protein 27, MDK - mid…
GO:0032728	positive regulation of interferon-beta production	0.000545	0.0278	7.18	10407	25	290	5	[TLR7 - toll-like receptor 7, IRF7 - interferon regulatory factor 7, TLR2 - toll-like receptor 2, IFIH1 - interferon induced with helicase c domain 1, DDX58 - dead (asp-glu-ala-asp) box polypeptide 58]
GO:0070201	regulation of establishment of protein localization	0.000553	0.028	1.92	10407	542	290	29	[LGALS9 - lectin, galactoside-binding, soluble, 9, ARNTL - aryl hydrocarbon receptor nuclear translocator-like, FFAR2 - free fatty acid receptor 2, IL18R1 - interleukin 18 receptor 1, CRP - c-reactive protein, pentraxin-related, IFI27 - interferon, alpha-inducible protein 27, HLA-E - major histocompatibility complex, class i, e, SOCS1 - suppressor of cytokine signaling 1, SRGN - serglycin, CD274 …
GO:0043067	regulation of programmed cell death	0.000586	0.0296	1.65	10407	956	290	44	[LGALS9 - lectin, galactoside-binding, soluble, 9, IFIT2 - interferon-induced protein with tetratricopeptide repeats 2, TIMP1 - timp metallopeptidase inhibitor 1, BCL2L14 - bcl2-like 14 (apoptosis facilitator), IFIT3 - interferon-induced protein with tetratricopeptide repeats 3, BAK1 - bcl2-antagonist/killer 1, PLAC8 - placenta-specific 8, IFI27 - interferon, alpha-inducible protein 27, MDK - mid…
GO:0031325	positive regulation of cellular metabolic process	0.000613	0.0308	1.43	10407	1860	290	74	[LGALS9 - lectin, galactoside-binding, soluble, 9, PLAC8 - placenta-specific 8, IFI16 - interferon, gamma-inducible protein 16, IFI27 - interferon, alpha-inducible protein 27, NLRC5 - nlr family, card domain containing 5, APOA4 - apolipoprotein a-iv, BTC - betacellulin, NCOA7 - nuclear receptor coactivator 7, ABLIM3 - actin binding lim protein family, member 3, PML - promyelocytic leukemia, TLR2 …
GO:2000482	regulation of interleukin-8 secretion	0.000632	0.0317	9.57	10407	15	290	4	[LGALS9 - lectin, galactoside-binding, soluble, 9, FFAR2 - free fatty acid receptor 2, CRP - c-reactive protein, pentraxin-related, PYCARD - pyd and card domain containing]
GO:0032673	regulation of interleukin-4 production	0.000632	0.0316	9.57	10407	15	290	4	[LGALS9 - lectin, galactoside-binding, soluble, 9, HLA-E - major histocompatibility complex, class i, e, CD86 - cd86 molecule, HAVCR2 - hepatitis a virus cellular receptor 2]
GO:0046135	pyrimidine nucleoside catabolic process	0.000632	0.0314	9.57	10407	15	290	4	[APOBEC3G - apolipoprotein b mrna editing enzyme, catalytic polypeptide-like 3g, APOBEC3F - apolipoprotein b mrna editing enzyme, catalytic polypeptide-like 3f, TYMP - thymidine phosphorylase, NT5C3A - 5'-nucleotidase, cytosolic iiia]
GO:0048523	negative regulation of cellular process	0.000653	0.0323	1.34	10407	2568	290	96	[LGALS9 - lectin, galactoside-binding, soluble, 9, IFITM1 - interferon induced transmembrane protein 1, IFIT1 - interferon-induced protein with tetratricopeptide repeats 1, TIMP1 - timp metallopeptidase inhibitor 1, IFIT3 - interferon-induced protein with tetratricopeptide repeats 3, DHX58 - dexh (asp-glu-x-his) box polypeptide 58, PLAC8 - placenta-specific 8, IFI16 - interferon, gamma-inducible …
GO:0042771	intrinsic apoptotic signaling pathway in response to DNA damage by p53 class mediator	0.00066	0.0326	6.9	10407	26	290	5	[IFI16 - interferon, gamma-inducible protein 16, PML - promyelocytic leukemia, SHISA5 - shisa family member 5, PYCARD - pyd and card domain containing, AEN - apoptosis enhancing nuclease]
GO:0050766	positive regulation of phagocytosis	0.00066	0.0324	6.9	10407	26	290	5	[FCER1G - fc fragment of ige, high affinity i, receptor for; gamma polypeptide, STAP1 - signal transducing adaptor family member 1, LBP - lipopolysaccharide binding protein, CCL2 - chemokine (c-c motif) ligand 2, PYCARD - pyd and card domain containing]
GO:0050714	positive regulation of protein secretion	0.000674	0.033	3.18	10407	124	290	11	[LGALS9 - lectin, galactoside-binding, soluble, 9, FFAR2 - free fatty acid receptor 2, CD38 - cd38 molecule, PRKCE - protein kinase c, epsilon, HLA-E - major histocompatibility complex, class i, e, SAA1 - serum amyloid a1, CASP1 - caspase 1, apoptosis-related cysteine peptidase, AIM2 - absent in melanoma 2, PYCARD - pyd and card domain containing, CD274 - cd274 molecule, HAVCR2 - hepatitis a viru…
GO:0050865	regulation of cell activation	0.000684	0.0334	2.35	10407	275	290	18	[LGALS9 - lectin, galactoside-binding, soluble, 9, CD38 - cd38 molecule, HLA-E - major histocompatibility complex, class i, e, HSPD1 - heat shock 60kda protein 1 (chaperonin), LBP - lipopolysaccharide binding protein, CCL2 - chemokine (c-c motif) ligand 2, CD274 - cd274 molecule, PLSCR1 - phospholipid scramblase 1, HAVCR2 - hepatitis a virus cellular receptor 2, MNDA - myeloid cell nuclear differ…
GO:0032693	negative regulation of interleukin-10 production	0.00069	0.0335	15.38	10407	7	290	3	[IDO1 - indoleamine 2,3-dioxygenase 1, PDCD1LG2 - programmed cell death 1 ligand 2, CD274 - cd274 molecule]
GO:2001179	regulation of interleukin-10 secretion	0.00069	0.0334	15.38	10407	7	290	3	[LGALS9 - lectin, galactoside-binding, soluble, 9, CD274 - cd274 molecule, PYCARD - pyd and card domain containing]
GO:0035457	cellular response to interferon-alpha	0.00069	0.0333	15.38	10407	7	290	3	[IFIT2 - interferon-induced protein with tetratricopeptide repeats 2, IFIT3 - interferon-induced protein with tetratricopeptide repeats 3, OAS1 - 2'-5'-oligoadenylate synthetase 1, 40/46kda]
GO:0046598	positive regulation of viral entry into host cell	0.00069	0.0331	15.38	10407	7	290	3	[LGALS9 - lectin, galactoside-binding, soluble, 9, TRIM21 - tripartite motif containing 21, TRIM38 - tripartite motif containing 38]
GO:0002230	positive regulation of defense response to virus by host	0.000696	0.0333	4.1	10407	70	290	8	[APOBEC3G - apolipoprotein b mrna editing enzyme, catalytic polypeptide-like 3g, APOBEC3F - apolipoprotein b mrna editing enzyme, catalytic polypeptide-like 3f, PML - promyelocytic leukemia, STAT2 - signal transducer and activator of transcription 2, 113kda, DDX58 - dead (asp-glu-ala-asp) box polypeptide 58, FCGR3B - fc fragment of igg, low affinity iiib, receptor (cd16b), SLC25A19 - solute carri…
GO:0051270	regulation of cellular component movement	0.000745	0.0355	1.97	10407	474	290	26	[LGALS9 - lectin, galactoside-binding, soluble, 9, IFITM1 - interferon induced transmembrane protein 1, TIMP1 - timp metallopeptidase inhibitor 1, JUN - jun proto-oncogene, NKD1 - naked cuticle homolog 1 (drosophila), CCR1 - chemokine (c-c motif) receptor 1, CD274 - cd274 molecule, BST2 - bone marrow stromal cell antigen 2, LYN - v-yes-1 yamaguchi sarcoma viral related oncogene homolog, WNT11 - w…
GO:0002232	leukocyte chemotaxis involved in inflammatory response	0.000774	0.0368	35.89	10407	2	290	2	[FFAR2 - free fatty acid receptor 2, LBP - lipopolysaccharide binding protein]
GO:0002519	natural killer cell tolerance induction	0.000774	0.0366	35.89	10407	2	290	2	[LGALS9 - lectin, galactoside-binding, soluble, 9, HAVCR2 - hepatitis a virus cellular receptor 2]
GO:0034344	regulation of type III interferon production	0.000774	0.0365	35.89	10407	2	290	2	[IFIH1 - interferon induced with helicase c domain 1, DDX58 - dead (asp-glu-ala-asp) box polypeptide 58]
GO:1904139	regulation of microglial cell migration	0.000774	0.0364	35.89	10407	2	290	2	[CSF1 - colony stimulating factor 1 (macrophage), STAP1 - signal transducing adaptor family member 1]
GO:1904469	positive regulation of tumor necrosis factor secretion	0.000774	0.0362	35.89	10407	2	290	2	[LGALS9 - lectin, galactoside-binding, soluble, 9, HAVCR2 - hepatitis a virus cellular receptor 2]
GO:0032687	negative regulation of interferon-alpha production	0.000774	0.0361	35.89	10407	2	290	2	[NMI - n-myc (and stat) interactor, HAVCR2 - hepatitis a virus cellular receptor 2]
GO:0070488	neutrophil aggregation	0.000774	0.036	35.89	10407	2	290	2	[S100A8 - s100 calcium binding protein a8, S100A9 - s100 calcium binding protein a9]
GO:0043122	regulation of I-kappaB kinase/NF-kappaB signaling	0.000788	0.0365	2.79	10407	167	290	13	[LGALS9 - lectin, galactoside-binding, soluble, 9, IL18R1 - interleukin 18 receptor 1, SECTM1 - secreted and transmembrane 1, TLR7 - toll-like receptor 7, SHISA5 - shisa family member 5, TRIM38 - tripartite motif containing 38, BST2 - bone marrow stromal cell antigen 2, PRKCE - protein kinase c, epsilon, TLR2 - toll-like receptor 2, TRIM22 - tripartite motif containing 22, CASP1 - caspase 1, apop…
GO:0001910	regulation of leukocyte mediated cytotoxicity	0.000792	0.0365	6.65	10407	27	290	5	[LGALS9 - lectin, galactoside-binding, soluble, 9, STAP1 - signal transducing adaptor family member 1, HLA-E - major histocompatibility complex, class i, e, CCL2 - chemokine (c-c motif) ligand 2, HAVCR2 - hepatitis a virus cellular receptor 2]
GO:0009409	response to cold	0.000792	0.0364	6.65	10407	27	290	5	[PLAC8 - placenta-specific 8, GMPR - guanosine monophosphate reductase, ADM - adrenomedullin, HSPD1 - heat shock 60kda protein 1 (chaperonin), CXCL10 - chemokine (c-x-c motif) ligand 10]
GO:0007155	cell adhesion	0.000819	0.0375	1.93	10407	503	290	27	[IL18R1 - interleukin 18 receptor 1, LGALS3BP - lectin, galactoside-binding, soluble, 3 binding protein, HLA-E - major histocompatibility complex, class i, e, SIGLEC14 - sialic acid binding ig-like lectin 14, CCND3 - cyclin d3, CCR1 - chemokine (c-c motif) receptor 1, APOA4 - apolipoprotein a-iv, SIGLEC1 - sialic acid binding ig-like lectin 1, sialoadhesin, PCDHGB2 - protocadherin gamma subfamily…
GO:0043030	regulation of macrophage activation	0.000825	0.0376	8.97	10407	16	290	4	[STAP1 - signal transducing adaptor family member 1, LBP - lipopolysaccharide binding protein, HSPD1 - heat shock 60kda protein 1 (chaperonin), HAVCR2 - hepatitis a virus cellular receptor 2]
GO:0050687	negative regulation of defense response to virus	0.000825	0.0375	8.97	10407	16	290	4	[IFIT1 - interferon-induced protein with tetratricopeptide repeats 1, DHX58 - dexh (asp-glu-x-his) box polypeptide 58, EIF2AK2 - eukaryotic translation initiation factor 2-alpha kinase 2, TRIM38 - tripartite motif containing 38]
GO:0050794	regulation of cellular process	0.000855	0.0387	1.17	10407	5724	290	186	[IFITM1 - interferon induced transmembrane protein 1, LGALS9 - lectin, galactoside-binding, soluble, 9, IL18R1 - interleukin 18 receptor 1, DHX58 - dexh (asp-glu-x-his) box polypeptide 58, SECTM1 - secreted and transmembrane 1, PXK - px domain containing serine/threonine kinase, LGALS3BP - lectin, galactoside-binding, soluble, 3 binding protein, USP18 - ubiquitin specific peptidase 18, PLAC8 - pl…
GO:0051251	positive regulation of lymphocyte activation	0.000871	0.0393	2.91	10407	148	290	12	[LGALS9 - lectin, galactoside-binding, soluble, 9, CD38 - cd38 molecule, LYN - v-yes-1 yamaguchi sarcoma viral related oncogene homolog, TNFSF13B - tumor necrosis factor (ligand) superfamily, member 13b, HLA-E - major histocompatibility complex, class i, e, HSPD1 - heat shock 60kda protein 1 (chaperonin), CD86 - cd86 molecule, CCL2 - chemokine (c-c motif) ligand 2, PDCD1LG2 - programmed cell deat…
GO:0022610	biological adhesion	0.000895	0.0403	1.91	10407	506	290	27	[IL18R1 - interleukin 18 receptor 1, LGALS3BP - lectin, galactoside-binding, soluble, 3 binding protein, HLA-E - major histocompatibility complex, class i, e, SIGLEC14 - sialic acid binding ig-like lectin 14, CCND3 - cyclin d3, CCR1 - chemokine (c-c motif) receptor 1, APOA4 - apolipoprotein a-iv, SIGLEC1 - sialic acid binding ig-like lectin 1, sialoadhesin, PCDHGB2 - protocadherin gamma subfamily…
GO:0034121	regulation of toll-like receptor signaling pathway	0.000942	0.0422	6.41	10407	28	290	5	[RSAD2 - radical s-adenosyl methionine domain containing 2, LYN - v-yes-1 yamaguchi sarcoma viral related oncogene homolog, IRF7 - interferon regulatory factor 7, TLR2 - toll-like receptor 2, LBP - lipopolysaccharide binding protein]
GO:1902531	regulation of intracellular signal transduction	0.000997	0.0445	1.59	10407	1039	290	46	[ARNTL - aryl hydrocarbon receptor nuclear translocator-like, LGALS9 - lectin, galactoside-binding, soluble, 9, IL18R1 - interleukin 18 receptor 1, SECTM1 - secreted and transmembrane 1, DHX58 - dexh (asp-glu-x-his) box polypeptide 58, SHISA5 - shisa family member 5, DDX60 - dead (asp-glu-ala-asp) box polypeptide 60, JUN - jun proto-oncogene, SOCS1 - suppressor of cytokine signaling 1, GDF15 - gr…
GO:0006875	cellular metal ion homeostasis	0.000998	0.0444	2.5	10407	215	290	15	[SCO2 - sco2 cytochrome c oxidase assembly protein, CD38 - cd38 molecule, BAK1 - bcl2-antagonist/killer 1, SAA1 - serum amyloid a1, TGM2 - transglutaminase 2, CCL8 - chemokine (c-c motif) ligand 8, CCL2 - chemokine (c-c motif) ligand 2, CCR1 - chemokine (c-c motif) receptor 1, C3AR1 - complement component 3a receptor 1, ATP13A2 - atpase type 13a2, PRKCE - protein kinase c, epsilon, AVPR1A - argin…

## Sheet: GOPROC DOWN 16h
GO Term	Description	P-value	FDR q-value	Enrichment	N	B	n	b	Genes
GO:0044283	small molecule biosynthetic process	8.25e-08	0.00105	5.43	10407	323	89	15	[LSS - lanosterol synthase (2,3-oxidosqualene-lanosterol cyclase), TM7SF2 - transmembrane 7 superfamily member 2, FDPS - farnesyl diphosphate synthase, ACSS2 - acyl-coa synthetase short-chain family member 2, ACSM1 - acyl-coa synthetase medium-chain family member 1, ALDOB - aldolase b, fructose-bisphosphate, BDH2 - 3-hydroxybutyrate dehydrogenase, type 2, HOGA1 - 4-hydroxy-2-oxoglutarate aldolase…
GO:0032787	monocarboxylic acid metabolic process	1.5e-07	0.000948	4.82	10407	388	89	16	[ACSS2 - acyl-coa synthetase short-chain family member 2, ACSM1 - acyl-coa synthetase medium-chain family member 1, DAO - d-amino-acid oxidase, GPAM - glycerol-3-phosphate acyltransferase, mitochondrial, UROC1 - urocanate hydratase 1, ALDOB - aldolase b, fructose-bisphosphate, CYP2C19 - cytochrome p450, family 2, subfamily c, polypeptide 19, BDH2 - 3-hydroxybutyrate dehydrogenase, type 2, HOGA1 -…
GO:0006629	lipid metabolic process	6.42e-07	0.00272	3.22	10407	799	89	22	[C19orf80 - chromosome 19 open reading frame 80, LSS - lanosterol synthase (2,3-oxidosqualene-lanosterol cyclase), TM7SF2 - transmembrane 7 superfamily member 2, GDPD4 - glycerophosphodiester phosphodiesterase domain containing 4, HSD17B14 - hydroxysteroid (17-beta) dehydrogenase 14, FDPS - farnesyl diphosphate synthase, ACSS2 - acyl-coa synthetase short-chain family member 2, ACSM1 - acyl-coa sy…
GO:0019752	carboxylic acid metabolic process	2.08e-06	0.0066	3.24	10407	721	89	20	[ACO1 - aconitase 1, soluble, ACSS2 - acyl-coa synthetase short-chain family member 2, GNMT - glycine n-methyltransferase, ACSM1 - acyl-coa synthetase medium-chain family member 1, DAO - d-amino-acid oxidase, GPAM - glycerol-3-phosphate acyltransferase, mitochondrial, UROC1 - urocanate hydratase 1, ALDOB - aldolase b, fructose-bisphosphate, CYP2C19 - cytochrome p450, family 2, subfamily c, polype…
GO:0043436	oxoacid metabolic process	2.4e-06	0.00608	3.09	10407	795	89	21	[ACO1 - aconitase 1, soluble, ACSS2 - acyl-coa synthetase short-chain family member 2, GNMT - glycine n-methyltransferase, ACSM1 - acyl-coa synthetase medium-chain family member 1, DAO - d-amino-acid oxidase, GPAM - glycerol-3-phosphate acyltransferase, mitochondrial, UROC1 - urocanate hydratase 1, ALDOB - aldolase b, fructose-bisphosphate, CYP2C19 - cytochrome p450, family 2, subfamily c, polype…
GO:0006082	organic acid metabolic process	2.87e-06	0.00606	3.05	10407	804	89	21	[ACO1 - aconitase 1, soluble, ACSS2 - acyl-coa synthetase short-chain family member 2, GNMT - glycine n-methyltransferase, ACSM1 - acyl-coa synthetase medium-chain family member 1, DAO - d-amino-acid oxidase, GPAM - glycerol-3-phosphate acyltransferase, mitochondrial, UROC1 - urocanate hydratase 1, ALDOB - aldolase b, fructose-bisphosphate, CYP2C19 - cytochrome p450, family 2, subfamily c, polype…
GO:0044281	small molecule metabolic process	7.7e-06	0.014	2.16	10407	1730	89	32	[UPP2 - uridine phosphorylase 2, LSS - lanosterol synthase (2,3-oxidosqualene-lanosterol cyclase), GNMT - glycine n-methyltransferase, ACSM1 - acyl-coa synthetase medium-chain family member 1, PLCH2 - phospholipase c, eta 2, RDH12 - retinol dehydrogenase 12 (all-trans/9-cis/11-cis), UROC1 - urocanate hydratase 1, ALDOB - aldolase b, fructose-bisphosphate, CYP2C19 - cytochrome p450, family 2, subf…
GO:0042445	hormone metabolic process	2.21e-05	0.0351	8.19	10407	100	89	7	[IYD - iodotyrosine deiodinase, SULT1E1 - sulfotransferase family 1e, estrogen-preferring, member 1, SCG5 - secretogranin v (7b2 protein), ACE2 - angiotensin i converting enzyme 2, CYP1A1 - cytochrome p450, family 1, subfamily a, polypeptide 1, AFP - alpha-fetoprotein, RDH12 - retinol dehydrogenase 12 (all-trans/9-cis/11-cis)]
GO:0044712	single-organism catabolic process	2.44e-05	0.0344	3.11	10407	640	89	17	[CTSK - cathepsin k, UPP2 - uridine phosphorylase 2, HSD17B14 - hydroxysteroid (17-beta) dehydrogenase 14, PLCH2 - phospholipase c, eta 2, DAO - d-amino-acid oxidase, UROC1 - urocanate hydratase 1, ALDOB - aldolase b, fructose-bisphosphate, ENPP3 - ectonucleotide pyrophosphatase/phosphodiesterase 3, BDH2 - 3-hydroxybutyrate dehydrogenase, type 2, HOGA1 - 4-hydroxy-2-oxoglutarate aldolase 1, ENO3 …
GO:0016053	organic acid biosynthetic process	3.1e-05	0.0393	5.6	10407	188	89	9	[HOGA1 - 4-hydroxy-2-oxoglutarate aldolase 1, LGSN - lengsin, lens protein with glutamine synthetase domain, ACSS2 - acyl-coa synthetase short-chain family member 2, FCER1A - fc fragment of ige, high affinity i, receptor for; alpha polypeptide, CYP1A1 - cytochrome p450, family 1, subfamily a, polypeptide 1, ACSM1 - acyl-coa synthetase medium-chain family member 1, FASN - fatty acid synthase, BBOX…
GO:0046394	carboxylic acid biosynthetic process	3.1e-05	0.0357	5.6	10407	188	89	9	[HOGA1 - 4-hydroxy-2-oxoglutarate aldolase 1, LGSN - lengsin, lens protein with glutamine synthetase domain, ACSS2 - acyl-coa synthetase short-chain family member 2, FCER1A - fc fragment of ige, high affinity i, receptor for; alpha polypeptide, CYP1A1 - cytochrome p450, family 1, subfamily a, polypeptide 1, ACSM1 - acyl-coa synthetase medium-chain family member 1, FASN - fatty acid synthase, BBOX…
GO:0072330	monocarboxylic acid biosynthetic process	5.17e-05	0.0546	7.18	10407	114	89	7	[HOGA1 - 4-hydroxy-2-oxoglutarate aldolase 1, ACSS2 - acyl-coa synthetase short-chain family member 2, FCER1A - fc fragment of ige, high affinity i, receptor for; alpha polypeptide, CYP1A1 - cytochrome p450, family 1, subfamily a, polypeptide 1, ACSM1 - acyl-coa synthetase medium-chain family member 1, FASN - fatty acid synthase, BBOX1 - butyrobetaine (gamma), 2-oxoglutarate dioxygenase (gamma-bu…
GO:0006631	fatty acid metabolic process	8.81e-05	0.0859	4.89	10407	215	89	9	[CYP2C19 - cytochrome p450, family 2, subfamily c, polypeptide 19, BDH2 - 3-hydroxybutyrate dehydrogenase, type 2, ACSS2 - acyl-coa synthetase short-chain family member 2, FCER1A - fc fragment of ige, high affinity i, receptor for; alpha polypeptide, CYP1A1 - cytochrome p450, family 1, subfamily a, polypeptide 1, ACSF2 - acyl-coa synthetase family member 2, ACSM1 - acyl-coa synthetase medium-chai…
GO:0051186	cofactor metabolic process	8.91e-05	0.0807	4.38	10407	267	89	10	[BDH2 - 3-hydroxybutyrate dehydrogenase, type 2, ENO3 - enolase 3 (beta, muscle), ACSS2 - acyl-coa synthetase short-chain family member 2, GNMT - glycine n-methyltransferase, CYP1A1 - cytochrome p450, family 1, subfamily a, polypeptide 1, ACSF2 - acyl-coa synthetase family member 2, GPAM - glycerol-3-phosphate acyltransferase, mitochondrial, FASN - fatty acid synthase, GCK - glucokinase (hexokina…
GO:1901615	organic hydroxy compound metabolic process	0.000102	0.0862	3.93	10407	327	89	11	[IYD - iodotyrosine deiodinase, LSS - lanosterol synthase (2,3-oxidosqualene-lanosterol cyclase), TM7SF2 - transmembrane 7 superfamily member 2, FDPS - farnesyl diphosphate synthase, ACSS2 - acyl-coa synthetase short-chain family member 2, CYP1A1 - cytochrome p450, family 1, subfamily a, polypeptide 1, PLCH2 - phospholipase c, eta 2, DAO - d-amino-acid oxidase, ADH1C - alcohol dehydrogenase 1c (c…
GO:0055114	oxidation-reduction process	0.00014	0.111	2.7	10407	736	89	17	[IYD - iodotyrosine deiodinase, TM7SF2 - transmembrane 7 superfamily member 2, HSD17B14 - hydroxysteroid (17-beta) dehydrogenase 14, ACSS2 - acyl-coa synthetase short-chain family member 2, GNMT - glycine n-methyltransferase, ACSM1 - acyl-coa synthetase medium-chain family member 1, ADH1C - alcohol dehydrogenase 1c (class i), gamma polypeptide, DAO - d-amino-acid oxidase, RDH12 - retinol dehydrog…
GO:0008202	steroid metabolic process	0.000141	0.105	5.23	10407	179	89	8	[CYP2C19 - cytochrome p450, family 2, subfamily c, polypeptide 19, LSS - lanosterol synthase (2,3-oxidosqualene-lanosterol cyclase), TM7SF2 - transmembrane 7 superfamily member 2, HSD17B14 - hydroxysteroid (17-beta) dehydrogenase 14, SULT1E1 - sulfotransferase family 1e, estrogen-preferring, member 1, FDPS - farnesyl diphosphate synthase, CYP1A1 - cytochrome p450, family 1, subfamily a, polypepti…
GO:0044282	small molecule catabolic process	0.000357	0.251	4.06	10407	259	89	9	[BDH2 - 3-hydroxybutyrate dehydrogenase, type 2, HOGA1 - 4-hydroxy-2-oxoglutarate aldolase 1, ENO3 - enolase 3 (beta, muscle), CYP1A1 - cytochrome p450, family 1, subfamily a, polypeptide 1, DAO - d-amino-acid oxidase, GCK - glucokinase (hexokinase 4), BBOX1 - butyrobetaine (gamma), 2-oxoglutarate dioxygenase (gamma-butyrobetaine hydroxylase) 1, UROC1 - urocanate hydratase 1, ALDOB - aldolase b, …
GO:0006732	coenzyme metabolic process	0.000521	0.348	4.31	10407	217	89	8	[ENO3 - enolase 3 (beta, muscle), ACSS2 - acyl-coa synthetase short-chain family member 2, GNMT - glycine n-methyltransferase, ACSF2 - acyl-coa synthetase family member 2, GPAM - glycerol-3-phosphate acyltransferase, mitochondrial, FASN - fatty acid synthase, GCK - glucokinase (hexokinase 4), ALDOB - aldolase b, fructose-bisphosphate]
GO:0010817	regulation of hormone levels	0.000537	0.341	3.84	10407	274	89	9	[IYD - iodotyrosine deiodinase, SULT1E1 - sulfotransferase family 1e, estrogen-preferring, member 1, SCG5 - secretogranin v (7b2 protein), VSNL1 - visinin-like 1, ACE2 - angiotensin i converting enzyme 2, CYP1A1 - cytochrome p450, family 1, subfamily a, polypeptide 1, AFP - alpha-fetoprotein, GCK - glucokinase (hexokinase 4), RDH12 - retinol dehydrogenase 12 (all-trans/9-cis/11-cis)]
GO:0044711	single-organism biosynthetic process	0.000594	0.359	2.24	10407	991	89	19	[LSS - lanosterol synthase (2,3-oxidosqualene-lanosterol cyclase), UPP2 - uridine phosphorylase 2, TM7SF2 - transmembrane 7 superfamily member 2, FDPS - farnesyl diphosphate synthase, ACSS2 - acyl-coa synthetase short-chain family member 2, ACSM1 - acyl-coa synthetase medium-chain family member 1, GPAM - glycerol-3-phosphate acyltransferase, mitochondrial, ALDOB - aldolase b, fructose-bisphosphat…
GO:0006735	NADH regeneration	0.00062	0.358	17.54	10407	20	89	3	[ENO3 - enolase 3 (beta, muscle), GCK - glucokinase (hexokinase 4), ALDOB - aldolase b, fructose-bisphosphate]
GO:0061718	glucose catabolic process to pyruvate	0.00062	0.342	17.54	10407	20	89	3	[ENO3 - enolase 3 (beta, muscle), GCK - glucokinase (hexokinase 4), ALDOB - aldolase b, fructose-bisphosphate]
GO:0061621	canonical glycolysis	0.00062	0.328	17.54	10407	20	89	3	[ENO3 - enolase 3 (beta, muscle), GCK - glucokinase (hexokinase 4), ALDOB - aldolase b, fructose-bisphosphate]
GO:0061620	glycolytic process through glucose-6-phosphate	0.000719	0.365	16.7	10407	21	89	3	[ENO3 - enolase 3 (beta, muscle), GCK - glucokinase (hexokinase 4), ALDOB - aldolase b, fructose-bisphosphate]
GO:0061615	glycolytic process through fructose-6-phosphate	0.000719	0.351	16.7	10407	21	89	3	[ENO3 - enolase 3 (beta, muscle), GCK - glucokinase (hexokinase 4), ALDOB - aldolase b, fructose-bisphosphate]
GO:0006007	glucose catabolic process	0.000828	0.389	15.95	10407	22	89	3	[ENO3 - enolase 3 (beta, muscle), GCK - glucokinase (hexokinase 4), ALDOB - aldolase b, fructose-bisphosphate]
GO:0044255	cellular lipid metabolic process	0.000985	0.446	2.56	10407	639	89	14	[C19orf80 - chromosome 19 open reading frame 80, FDPS - farnesyl diphosphate synthase, ACSS2 - acyl-coa synthetase short-chain family member 2, ACSM1 - acyl-coa synthetase medium-chain family member 1, PLCH2 - phospholipase c, eta 2, GPAM - glycerol-3-phosphate acyltransferase, mitochondrial, RDH12 - retinol dehydrogenase 12 (all-trans/9-cis/11-cis), CTGF - connective tissue growth factor, CYP2C1…

## Sheet: GOPROC UP 48h
GO Term	Description	P-value	FDR q-value	Enrichment	N	B	n	b	Genes
GO:0060337	type I interferon signaling pathway	3.45e-29	4.33e-25	62.97	10194	47	62	18	[IFITM1 - interferon induced transmembrane protein 1, RSAD2 - radical s-adenosyl methionine domain containing 2, IFIT2 - interferon-induced protein with tetratricopeptide repeats 2, IFIT1 - interferon-induced protein with tetratricopeptide repeats 1, OAS3 - 2'-5'-oligoadenylate synthetase 3, 100kda, IFIT3 - interferon-induced protein with tetratricopeptide repeats 3, USP18 - ubiquitin specific pe…
GO:0009615	response to virus	1.59e-28	9.98e-25	25.79	10194	153	62	24	[LGALS9 - lectin, galactoside-binding, soluble, 9, IFITM1 - interferon induced transmembrane protein 1, RSAD2 - radical s-adenosyl methionine domain containing 2, IFIT2 - interferon-induced protein with tetratricopeptide repeats 2, IFIT1 - interferon-induced protein with tetratricopeptide repeats 1, IFIT3 - interferon-induced protein with tetratricopeptide repeats 3, DHX58 - dexh (asp-glu-x-his) …
GO:0051707	response to other organism	1.21e-25	5.08e-22	16.32	10194	262	62	26	[LGALS9 - lectin, galactoside-binding, soluble, 9, IFITM1 - interferon induced transmembrane protein 1, IFIT2 - interferon-induced protein with tetratricopeptide repeats 2, IFIT1 - interferon-induced protein with tetratricopeptide repeats 1, DHX58 - dexh (asp-glu-x-his) box polypeptide 58, IFIT3 - interferon-induced protein with tetratricopeptide repeats 3, PLAC8 - placenta-specific 8, OASL - 2'-…
GO:0051607	defense response to virus	1.87e-24	5.88e-21	32.21	10194	97	62	19	[IFITM1 - interferon induced transmembrane protein 1, RSAD2 - radical s-adenosyl methionine domain containing 2, IFIT2 - interferon-induced protein with tetratricopeptide repeats 2, IFIT1 - interferon-induced protein with tetratricopeptide repeats 1, DHX58 - dexh (asp-glu-x-his) box polypeptide 58, OAS3 - 2'-5'-oligoadenylate synthetase 3, 100kda, IFIT3 - interferon-induced protein with tetratric…
GO:0043207	response to external biotic stimulus	2.24e-22	5.63e-19	11.3	10194	393	62	27	[LGALS9 - lectin, galactoside-binding, soluble, 9, IFITM1 - interferon induced transmembrane protein 1, IFIT2 - interferon-induced protein with tetratricopeptide repeats 2, IFIT1 - interferon-induced protein with tetratricopeptide repeats 1, DHX58 - dexh (asp-glu-x-his) box polypeptide 58, IFIT3 - interferon-induced protein with tetratricopeptide repeats 3, PLAC8 - placenta-specific 8, OASL - 2'-…
GO:0006952	defense response	5.03e-22	1.05e-18	7.01	10194	797	62	34	[IFITM1 - interferon induced transmembrane protein 1, LGALS9 - lectin, galactoside-binding, soluble, 9, IFIT2 - interferon-induced protein with tetratricopeptide repeats 2, IFIT1 - interferon-induced protein with tetratricopeptide repeats 1, IFIT3 - interferon-induced protein with tetratricopeptide repeats 3, DHX58 - dexh (asp-glu-x-his) box polypeptide 58, LGALS3BP - lectin, galactoside-binding,…
GO:0098542	defense response to other organism	5.86e-22	1.05e-18	18.97	10194	182	62	21	[IFITM1 - interferon induced transmembrane protein 1, RSAD2 - radical s-adenosyl methionine domain containing 2, IFIT2 - interferon-induced protein with tetratricopeptide repeats 2, IFIT1 - interferon-induced protein with tetratricopeptide repeats 1, IFIT3 - interferon-induced protein with tetratricopeptide repeats 3, DHX58 - dexh (asp-glu-x-his) box polypeptide 58, OAS3 - 2'-5'-oligoadenylate sy…
GO:0009607	response to biotic stimulus	6.9e-22	1.08e-18	10.83	10194	410	62	27	[LGALS9 - lectin, galactoside-binding, soluble, 9, IFITM1 - interferon induced transmembrane protein 1, IFIT2 - interferon-induced protein with tetratricopeptide repeats 2, IFIT1 - interferon-induced protein with tetratricopeptide repeats 1, DHX58 - dexh (asp-glu-x-his) box polypeptide 58, IFIT3 - interferon-induced protein with tetratricopeptide repeats 3, PLAC8 - placenta-specific 8, OASL - 2'-…
GO:0019221	cytokine-mediated signaling pathway	5.59e-18	7.8e-15	11.2	10194	323	62	22	[IFITM1 - interferon induced transmembrane protein 1, IFIT2 - interferon-induced protein with tetratricopeptide repeats 2, RSAD2 - radical s-adenosyl methionine domain containing 2, IFIT1 - interferon-induced protein with tetratricopeptide repeats 1, IFIT3 - interferon-induced protein with tetratricopeptide repeats 3, OAS3 - 2'-5'-oligoadenylate synthetase 3, 100kda, USP18 - ubiquitin specific pe…
GO:0002252	immune effector process	1.7e-17	2.14e-14	12.85	10194	256	62	20	[IFITM1 - interferon induced transmembrane protein 1, IFIT2 - interferon-induced protein with tetratricopeptide repeats 2, RSAD2 - radical s-adenosyl methionine domain containing 2, IFIT1 - interferon-induced protein with tetratricopeptide repeats 1, IFIT3 - interferon-induced protein with tetratricopeptide repeats 3, DHX58 - dexh (asp-glu-x-his) box polypeptide 58, OAS3 - 2'-5'-oligoadenylate sy…
GO:0009605	response to external stimulus	3.03e-16	3.46e-13	6.18	10194	745	62	28	[LGALS9 - lectin, galactoside-binding, soluble, 9, IFITM1 - interferon induced transmembrane protein 1, IFIT2 - interferon-induced protein with tetratricopeptide repeats 2, IFIT1 - interferon-induced protein with tetratricopeptide repeats 1, DHX58 - dexh (asp-glu-x-his) box polypeptide 58, IFIT3 - interferon-induced protein with tetratricopeptide repeats 3, PLAC8 - placenta-specific 8, OASL - 2'-…
GO:0002376	immune system process	7e-16	7.33e-13	4.89	10194	1075	62	32	[IFITM1 - interferon induced transmembrane protein 1, LGALS9 - lectin, galactoside-binding, soluble, 9, IFIT2 - interferon-induced protein with tetratricopeptide repeats 2, IFIT1 - interferon-induced protein with tetratricopeptide repeats 1, IFIT3 - interferon-induced protein with tetratricopeptide repeats 3, DHX58 - dexh (asp-glu-x-his) box polypeptide 58, OASL - 2'-5'-oligoadenylate synthetase-…
GO:0045071	negative regulation of viral genome replication	2.38e-14	2.3e-11	41.1	10194	40	62	10	[IFITM1 - interferon induced transmembrane protein 1, RSAD2 - radical s-adenosyl methionine domain containing 2, IFIT1 - interferon-induced protein with tetratricopeptide repeats 1, OAS3 - 2'-5'-oligoadenylate synthetase 3, 100kda, ISG15 - isg15 ubiquitin-like modifier, MX1 - myxovirus (influenza virus) resistance 1, interferon-inducible protein p78 (mouse), OASL - 2'-5'-oligoadenylate synthetase…
GO:0051704	multi-organism process	7.11e-14	6.38e-11	5.25	10194	845	62	27	[IFITM1 - interferon induced transmembrane protein 1, LGALS9 - lectin, galactoside-binding, soluble, 9, IFIT2 - interferon-induced protein with tetratricopeptide repeats 2, IFIT1 - interferon-induced protein with tetratricopeptide repeats 1, DHX58 - dexh (asp-glu-x-his) box polypeptide 58, IFIT3 - interferon-induced protein with tetratricopeptide repeats 3, PLAC8 - placenta-specific 8, OASL - 2'-…
GO:0006950	response to stress	1.82e-13	1.53e-10	3.25	10194	1924	62	38	[ARNTL - aryl hydrocarbon receptor nuclear translocator-like, IFITM1 - interferon induced transmembrane protein 1, LGALS9 - lectin, galactoside-binding, soluble, 9, IFIT2 - interferon-induced protein with tetratricopeptide repeats 2, IFIT1 - interferon-induced protein with tetratricopeptide repeats 1, DHX58 - dexh (asp-glu-x-his) box polypeptide 58, IFIT3 - interferon-induced protein with tetratr…
GO:0050896	response to stimulus	9.98e-13	7.84e-10	2.59	10194	2790	62	44	[LGALS9 - lectin, galactoside-binding, soluble, 9, ARNTL - aryl hydrocarbon receptor nuclear translocator-like, IFITM1 - interferon induced transmembrane protein 1, IFIT2 - interferon-induced protein with tetratricopeptide repeats 2, IFIT1 - interferon-induced protein with tetratricopeptide repeats 1, DHX58 - dexh (asp-glu-x-his) box polypeptide 58, IFIT3 - interferon-induced protein with tetratr…
GO:0045069	regulation of viral genome replication	1.62e-12	1.19e-09	27.87	10194	59	62	10	[IFITM1 - interferon induced transmembrane protein 1, RSAD2 - radical s-adenosyl methionine domain containing 2, IFIT1 - interferon-induced protein with tetratricopeptide repeats 1, OAS3 - 2'-5'-oligoadenylate synthetase 3, 100kda, ISG15 - isg15 ubiquitin-like modifier, MX1 - myxovirus (influenza virus) resistance 1, interferon-inducible protein p78 (mouse), OASL - 2'-5'-oligoadenylate synthetase…
GO:0043900	regulation of multi-organism process	2.26e-12	1.57e-09	9.02	10194	310	62	17	[LGALS9 - lectin, galactoside-binding, soluble, 9, IFITM1 - interferon induced transmembrane protein 1, RSAD2 - radical s-adenosyl methionine domain containing 2, IFIT1 - interferon-induced protein with tetratricopeptide repeats 1, DHX58 - dexh (asp-glu-x-his) box polypeptide 58, OAS3 - 2'-5'-oligoadenylate synthetase 3, 100kda, OASL - 2'-5'-oligoadenylate synthetase-like, DDX60 - dead (asp-glu-a…
GO:0035455	response to interferon-alpha	4.03e-12	2.66e-09	67.7	10194	17	62	7	[IFITM1 - interferon induced transmembrane protein 1, IFIT2 - interferon-induced protein with tetratricopeptide repeats 2, IFIT3 - interferon-induced protein with tetratricopeptide repeats 3, MX2 - myxovirus (influenza virus) resistance 2 (mouse), LAMP3 - lysosomal-associated membrane protein 3, OAS1 - 2'-5'-oligoadenylate synthetase 1, 40/46kda, EIF2AK2 - eukaryotic translation initiation factor…
GO:1903901	negative regulation of viral life cycle	6.15e-12	3.86e-09	24.54	10194	67	62	10	[IFITM1 - interferon induced transmembrane protein 1, RSAD2 - radical s-adenosyl methionine domain containing 2, IFIT1 - interferon-induced protein with tetratricopeptide repeats 1, OAS3 - 2'-5'-oligoadenylate synthetase 3, 100kda, ISG15 - isg15 ubiquitin-like modifier, MX1 - myxovirus (influenza virus) resistance 1, interferon-inducible protein p78 (mouse), OASL - 2'-5'-oligoadenylate synthetase…
GO:0048525	negative regulation of viral process	7.18e-12	4.29e-09	24.18	10194	68	62	10	[IFITM1 - interferon induced transmembrane protein 1, RSAD2 - radical s-adenosyl methionine domain containing 2, IFIT1 - interferon-induced protein with tetratricopeptide repeats 1, OAS3 - 2'-5'-oligoadenylate synthetase 3, 100kda, ISG15 - isg15 ubiquitin-like modifier, MX1 - myxovirus (influenza virus) resistance 1, interferon-inducible protein p78 (mouse), OASL - 2'-5'-oligoadenylate synthetase…
GO:0043901	negative regulation of multi-organism process	1.55e-11	8.86e-09	18.09	10194	100	62	11	[IFITM1 - interferon induced transmembrane protein 1, RSAD2 - radical s-adenosyl methionine domain containing 2, IFIT1 - interferon-induced protein with tetratricopeptide repeats 1, OAS3 - 2'-5'-oligoadenylate synthetase 3, 100kda, DHX58 - dexh (asp-glu-x-his) box polypeptide 58, ISG15 - isg15 ubiquitin-like modifier, OASL - 2'-5'-oligoadenylate synthetase-like, MX1 - myxovirus (influenza virus) …
GO:0034097	response to cytokine	5.91e-11	3.23e-08	10.1	10194	228	62	14	[LGALS9 - lectin, galactoside-binding, soluble, 9, IFITM1 - interferon induced transmembrane protein 1, IFIT2 - interferon-induced protein with tetratricopeptide repeats 2, IFIT1 - interferon-induced protein with tetratricopeptide repeats 1, IFIT3 - interferon-induced protein with tetratricopeptide repeats 3, PLSCR1 - phospholipid scramblase 1, XAF1 - xiap associated factor 1, ISG15 - isg15 ubiqu…
GO:1903900	regulation of viral life cycle	8.21e-11	4.3e-08	13.07	10194	151	62	12	[LGALS9 - lectin, galactoside-binding, soluble, 9, IFITM1 - interferon induced transmembrane protein 1, RSAD2 - radical s-adenosyl methionine domain containing 2, IFIT1 - interferon-induced protein with tetratricopeptide repeats 1, OAS3 - 2'-5'-oligoadenylate synthetase 3, 100kda, ISG15 - isg15 ubiquitin-like modifier, OASL - 2'-5'-oligoadenylate synthetase-like, MX1 - myxovirus (influenza virus)…
GO:0050792	regulation of viral process	1.2e-10	6.05e-08	12.65	10194	156	62	12	[LGALS9 - lectin, galactoside-binding, soluble, 9, IFITM1 - interferon induced transmembrane protein 1, RSAD2 - radical s-adenosyl methionine domain containing 2, IFIT1 - interferon-induced protein with tetratricopeptide repeats 1, OAS3 - 2'-5'-oligoadenylate synthetase 3, 100kda, ISG15 - isg15 ubiquitin-like modifier, OASL - 2'-5'-oligoadenylate synthetase-like, MX1 - myxovirus (influenza virus)…
GO:0043903	regulation of symbiosis, encompassing mutualism through parasitism	3.29e-10	1.59e-07	11.61	10194	170	62	12	[IFITM1 - interferon induced transmembrane protein 1, LGALS9 - lectin, galactoside-binding, soluble, 9, RSAD2 - radical s-adenosyl methionine domain containing 2, IFIT1 - interferon-induced protein with tetratricopeptide repeats 1, OAS3 - 2'-5'-oligoadenylate synthetase 3, 100kda, ISG15 - isg15 ubiquitin-like modifier, OASL - 2'-5'-oligoadenylate synthetase-like, MX1 - myxovirus (influenza virus)…
GO:0031347	regulation of defense response	1.36e-08	6.33e-06	5.56	10194	473	62	16	[LGALS9 - lectin, galactoside-binding, soluble, 9, RSAD2 - radical s-adenosyl methionine domain containing 2, IFIT1 - interferon-induced protein with tetratricopeptide repeats 1, DHX58 - dexh (asp-glu-x-his) box polypeptide 58, USP18 - ubiquitin specific peptidase 18, SAA1 - serum amyloid a1, DDX60 - dead (asp-glu-ala-asp) box polypeptide 60, PLSCR1 - phospholipid scramblase 1, IRF7 - interferon …
GO:0001817	regulation of cytokine production	1.48e-08	6.64e-06	6.61	10194	348	62	14	[LGALS9 - lectin, galactoside-binding, soluble, 9, RSAD2 - radical s-adenosyl methionine domain containing 2, DHX58 - dexh (asp-glu-x-his) box polypeptide 58, UBE2L6 - ubiquitin-conjugating enzyme e2l 6, SAA1 - serum amyloid a1, DDX60 - dead (asp-glu-ala-asp) box polypeptide 60, ZBP1 - z-dna binding protein 1, ISG15 - isg15 ubiquitin-like modifier, IRF7 - interferon regulatory factor 7, HERC5 - h…
GO:0032480	negative regulation of type I interferon production	5.59e-08	2.42e-05	28.19	10194	35	62	6	[DHX58 - dexh (asp-glu-x-his) box polypeptide 58, ISG15 - isg15 ubiquitin-like modifier, HERC5 - hect and rld domain containing e3 ubiquitin protein ligase 5, UBE2L6 - ubiquitin-conjugating enzyme e2l 6, IFIH1 - interferon induced with helicase c domain 1, DDX58 - dead (asp-glu-ala-asp) box polypeptide 58]
GO:0032479	regulation of type I interferon production	6.73e-08	2.82e-05	14.45	10194	91	62	8	[DHX58 - dexh (asp-glu-x-his) box polypeptide 58, ISG15 - isg15 ubiquitin-like modifier, IRF7 - interferon regulatory factor 7, HERC5 - hect and rld domain containing e3 ubiquitin protein ligase 5, UBE2L6 - ubiquitin-conjugating enzyme e2l 6, IFIH1 - interferon induced with helicase c domain 1, DDX58 - dead (asp-glu-ala-asp) box polypeptide 58, ZBP1 - z-dna binding protein 1]
GO:0006955	immune response	1.02e-07	4.12e-05	4.22	10194	702	62	18	[DHX58 - dexh (asp-glu-x-his) box polypeptide 58, UBE2L6 - ubiquitin-conjugating enzyme e2l 6, SAA1 - serum amyloid a1, DDX60 - dead (asp-glu-ala-asp) box polypeptide 60, ZBP1 - z-dna binding protein 1, CCR1 - chemokine (c-c motif) receptor 1, CD300E - cd300e molecule, ISG15 - isg15 ubiquitin-like modifier, IRF7 - interferon regulatory factor 7, HERC5 - hect and rld domain containing e3 ubiquitin…
GO:0045087	innate immune response	3.31e-07	0.00013	4.75	10194	519	62	15	[DHX58 - dexh (asp-glu-x-his) box polypeptide 58, UBE2L6 - ubiquitin-conjugating enzyme e2l 6, SAA1 - serum amyloid a1, DDX60 - dead (asp-glu-ala-asp) box polypeptide 60, ZBP1 - z-dna binding protein 1, CD300E - cd300e molecule, ISG15 - isg15 ubiquitin-like modifier, IRF7 - interferon regulatory factor 7, HERC5 - hect and rld domain containing e3 ubiquitin protein ligase 5, MX1 - myxovirus (influ…
GO:0007166	cell surface receptor signaling pathway	4.85e-07	0.000184	2.91	10194	1358	62	24	[IFITM1 - interferon induced transmembrane protein 1, RSAD2 - radical s-adenosyl methionine domain containing 2, IFIT2 - interferon-induced protein with tetratricopeptide repeats 2, IFIT1 - interferon-induced protein with tetratricopeptide repeats 1, OAS3 - 2'-5'-oligoadenylate synthetase 3, 100kda, IFIT3 - interferon-induced protein with tetratricopeptide repeats 3, USP18 - ubiquitin specific pe…
GO:0045088	regulation of innate immune response	6.06e-07	0.000224	6.65	10194	272	62	11	[LGALS9 - lectin, galactoside-binding, soluble, 9, RSAD2 - radical s-adenosyl methionine domain containing 2, DHX58 - dexh (asp-glu-x-his) box polypeptide 58, IRF7 - interferon regulatory factor 7, USP18 - ubiquitin specific peptidase 18, IFIH1 - interferon induced with helicase c domain 1, DDX60 - dead (asp-glu-ala-asp) box polypeptide 60, PARP9 - poly (adp-ribose) polymerase family, member 9, D…
GO:0001819	positive regulation of cytokine production	9.6e-07	0.000344	7.24	10194	227	62	10	[LGALS9 - lectin, galactoside-binding, soluble, 9, RSAD2 - radical s-adenosyl methionine domain containing 2, DHX58 - dexh (asp-glu-x-his) box polypeptide 58, IRF7 - interferon regulatory factor 7, SAA1 - serum amyloid a1, IFIH1 - interferon induced with helicase c domain 1, EIF2AK2 - eukaryotic translation initiation factor 2-alpha kinase 2, DDX58 - dead (asp-glu-ala-asp) box polypeptide 58, ZBP…
GO:0098586	cellular response to virus	1.61e-06	0.000562	43.85	10194	15	62	4	[LGALS9 - lectin, galactoside-binding, soluble, 9, IRF7 - interferon regulatory factor 7, IFIH1 - interferon induced with helicase c domain 1, DDX58 - dead (asp-glu-ala-asp) box polypeptide 58]
GO:0032020	ISG15-protein conjugation	2.12e-06	0.000721	98.65	10194	5	62	3	[ISG15 - isg15 ubiquitin-like modifier, HERC5 - hect and rld domain containing e3 ubiquitin protein ligase 5, UBE2L6 - ubiquitin-conjugating enzyme e2l 6]
GO:0035456	response to interferon-beta	2.14e-06	0.000706	41.1	10194	16	62	4	[XAF1 - xiap associated factor 1, IFITM1 - interferon induced transmembrane protein 1, AIM2 - absent in melanoma 2, PLSCR1 - phospholipid scramblase 1]
GO:0002682	regulation of immune system process	2.9e-06	0.000935	3.36	10194	881	62	18	[IFITM1 - interferon induced transmembrane protein 1, LGALS9 - lectin, galactoside-binding, soluble, 9, RSAD2 - radical s-adenosyl methionine domain containing 2, IFIT1 - interferon-induced protein with tetratricopeptide repeats 1, DHX58 - dexh (asp-glu-x-his) box polypeptide 58, USP18 - ubiquitin specific peptidase 18, DDX60 - dead (asp-glu-ala-asp) box polypeptide 60, PLSCR1 - phospholipid scra…
GO:0039528	cytoplasmic pattern recognition receptor signaling pathway in response to virus	4.23e-06	0.00133	82.21	10194	6	62	3	[IRF7 - interferon regulatory factor 7, IFIH1 - interferon induced with helicase c domain 1, DDX58 - dead (asp-glu-ala-asp) box polypeptide 58]
GO:0050688	regulation of defense response to virus	6.04e-06	0.00185	9.92	10194	116	62	7	[IFIT1 - interferon-induced protein with tetratricopeptide repeats 1, DHX58 - dexh (asp-glu-x-his) box polypeptide 58, HERC5 - hect and rld domain containing e3 ubiquitin protein ligase 5, DDX60 - dead (asp-glu-ala-asp) box polypeptide 60, EIF2AK2 - eukaryotic translation initiation factor 2-alpha kinase 2, DDX58 - dead (asp-glu-ala-asp) box polypeptide 58, AIM2 - absent in melanoma 2]
GO:0034340	response to type I interferon	7.37e-06	0.0022	70.47	10194	7	62	3	[IFIT1 - interferon-induced protein with tetratricopeptide repeats 1, ISG15 - isg15 ubiquitin-like modifier, MX1 - myxovirus (influenza virus) resistance 1, interferon-inducible protein p78 (mouse)]
GO:0035457	cellular response to interferon-alpha	7.37e-06	0.00215	70.47	10194	7	62	3	[IFIT2 - interferon-induced protein with tetratricopeptide repeats 2, IFIT3 - interferon-induced protein with tetratricopeptide repeats 3, OAS1 - 2'-5'-oligoadenylate synthetase 1, 40/46kda]
GO:0048519	negative regulation of biological process	1.05e-05	0.003	1.97	10194	2754	62	33	[ARNTL - aryl hydrocarbon receptor nuclear translocator-like, IFITM1 - interferon induced transmembrane protein 1, LGALS9 - lectin, galactoside-binding, soluble, 9, IFIT1 - interferon-induced protein with tetratricopeptide repeats 1, DHX58 - dexh (asp-glu-x-his) box polypeptide 58, IFIT3 - interferon-induced protein with tetratricopeptide repeats 3, PLAC8 - placenta-specific 8, OASL - 2'-5'-oligo…
GO:0002697	regulation of immune effector process	1.07e-05	0.00298	6.32	10194	234	62	9	[LGALS9 - lectin, galactoside-binding, soluble, 9, RSAD2 - radical s-adenosyl methionine domain containing 2, IFIT1 - interferon-induced protein with tetratricopeptide repeats 1, DHX58 - dexh (asp-glu-x-his) box polypeptide 58, HERC5 - hect and rld domain containing e3 ubiquitin protein ligase 5, DDX60 - dead (asp-glu-ala-asp) box polypeptide 60, EIF2AK2 - eukaryotic translation initiation factor…
GO:0007165	signal transduction	1.15e-05	0.00315	2.04	10194	2493	62	31	[IFITM1 - interferon induced transmembrane protein 1, LGALS9 - lectin, galactoside-binding, soluble, 9, IFIT2 - interferon-induced protein with tetratricopeptide repeats 2, IFIT1 - interferon-induced protein with tetratricopeptide repeats 1, IFIT3 - interferon-induced protein with tetratricopeptide repeats 3, LGALS3BP - lectin, galactoside-binding, soluble, 3 binding protein, USP18 - ubiquitin sp…
GO:0060333	interferon-gamma-mediated signaling pathway	1.47e-05	0.00394	15.81	10194	52	62	5	[OAS3 - 2'-5'-oligoadenylate synthetase 3, 100kda, IRF7 - interferon regulatory factor 7, OASL - 2'-5'-oligoadenylate synthetase-like, OAS1 - 2'-5'-oligoadenylate synthetase 1, 40/46kda, OAS2 - 2'-5'-oligoadenylate synthetase 2, 69/71kda]
GO:0001818	negative regulation of cytokine production	2.08e-05	0.00543	8.22	10194	140	62	7	[LGALS9 - lectin, galactoside-binding, soluble, 9, DHX58 - dexh (asp-glu-x-his) box polypeptide 58, ISG15 - isg15 ubiquitin-like modifier, HERC5 - hect and rld domain containing e3 ubiquitin protein ligase 5, UBE2L6 - ubiquitin-conjugating enzyme e2l 6, IFIH1 - interferon induced with helicase c domain 1, DDX58 - dead (asp-glu-ala-asp) box polypeptide 58]
GO:0002831	regulation of response to biotic stimulus	2.38e-05	0.00611	8.05	10194	143	62	7	[IFIT1 - interferon-induced protein with tetratricopeptide repeats 1, DHX58 - dexh (asp-glu-x-his) box polypeptide 58, HERC5 - hect and rld domain containing e3 ubiquitin protein ligase 5, DDX60 - dead (asp-glu-ala-asp) box polypeptide 60, EIF2AK2 - eukaryotic translation initiation factor 2-alpha kinase 2, DDX58 - dead (asp-glu-ala-asp) box polypeptide 58, AIM2 - absent in melanoma 2]
GO:0051240	positive regulation of multicellular organismal process	3.34e-05	0.00839	3.27	10194	755	62	15	[LGALS9 - lectin, galactoside-binding, soluble, 9, ARNTL - aryl hydrocarbon receptor nuclear translocator-like, IFITM1 - interferon induced transmembrane protein 1, RSAD2 - radical s-adenosyl methionine domain containing 2, DHX58 - dexh (asp-glu-x-his) box polypeptide 58, SAA1 - serum amyloid a1, ZBP1 - z-dna binding protein 1, CCR1 - chemokine (c-c motif) receptor 1, ISG15 - isg15 ubiquitin-like…
GO:0050776	regulation of immune response	3.6e-05	0.00887	3.69	10194	580	62	13	[LGALS9 - lectin, galactoside-binding, soluble, 9, IFITM1 - interferon induced transmembrane protein 1, RSAD2 - radical s-adenosyl methionine domain containing 2, DHX58 - dexh (asp-glu-x-his) box polypeptide 58, USP18 - ubiquitin specific peptidase 18, DDX60 - dead (asp-glu-ala-asp) box polypeptide 60, PLSCR1 - phospholipid scramblase 1, CD300E - cd300e molecule, IRF7 - interferon regulatory fact…
GO:0034344	regulation of type III interferon production	3.64e-05	0.00879	164.42	10194	2	62	2	[IFIH1 - interferon induced with helicase c domain 1, DDX58 - dead (asp-glu-ala-asp) box polypeptide 58]
GO:0032481	positive regulation of type I interferon production	4.41e-05	0.0104	12.65	10194	65	62	5	[DHX58 - dexh (asp-glu-x-his) box polypeptide 58, IRF7 - interferon regulatory factor 7, IFIH1 - interferon induced with helicase c domain 1, DDX58 - dead (asp-glu-ala-asp) box polypeptide 58, ZBP1 - z-dna binding protein 1]
GO:0032727	positive regulation of interferon-alpha production	4.53e-05	0.0105	41.1	10194	12	62	3	[IRF7 - interferon regulatory factor 7, IFIH1 - interferon induced with helicase c domain 1, DDX58 - dead (asp-glu-ala-asp) box polypeptide 58]
GO:0080134	regulation of response to stress	5.47e-05	0.0125	2.83	10194	986	62	17	[ARNTL - aryl hydrocarbon receptor nuclear translocator-like, LGALS9 - lectin, galactoside-binding, soluble, 9, RSAD2 - radical s-adenosyl methionine domain containing 2, IFIT1 - interferon-induced protein with tetratricopeptide repeats 1, DHX58 - dexh (asp-glu-x-his) box polypeptide 58, USP18 - ubiquitin specific peptidase 18, SAA1 - serum amyloid a1, DDX60 - dead (asp-glu-ala-asp) box polypepti…
GO:0010033	response to organic substance	6.18e-05	0.0139	2.69	10194	1100	62	18	[IFITM1 - interferon induced transmembrane protein 1, LGALS9 - lectin, galactoside-binding, soluble, 9, IFIT2 - interferon-induced protein with tetratricopeptide repeats 2, IFIT1 - interferon-induced protein with tetratricopeptide repeats 1, IFIT3 - interferon-induced protein with tetratricopeptide repeats 3, CMPK2 - cytidine monophosphate (ump-cmp) kinase 2, mitochondrial, MDK - midkine (neurite…
GO:0032647	regulation of interferon-alpha production	7.44e-05	0.0164	35.23	10194	14	62	3	[IRF7 - interferon regulatory factor 7, IFIH1 - interferon induced with helicase c domain 1, DDX58 - dead (asp-glu-ala-asp) box polypeptide 58]
GO:1900245	positive regulation of MDA-5 signaling pathway	0.000109	0.0236	109.61	10194	3	62	2	[DHX58 - dexh (asp-glu-x-his) box polypeptide 58, DDX60 - dead (asp-glu-ala-asp) box polypeptide 60]
GO:0039530	MDA-5 signaling pathway	0.000109	0.0232	109.61	10194	3	62	2	[IRF7 - interferon regulatory factor 7, IFIH1 - interferon induced with helicase c domain 1]
GO:0050687	negative regulation of defense response to virus	0.000113	0.0237	30.83	10194	16	62	3	[IFIT1 - interferon-induced protein with tetratricopeptide repeats 1, DHX58 - dexh (asp-glu-x-his) box polypeptide 58, EIF2AK2 - eukaryotic translation initiation factor 2-alpha kinase 2]
GO:0050716	positive regulation of interleukin-1 secretion	0.000113	0.0233	30.83	10194	16	62	3	[LGALS9 - lectin, galactoside-binding, soluble, 9, SAA1 - serum amyloid a1, AIM2 - absent in melanoma 2]
GO:0071345	cellular response to cytokine stimulus	0.000143	0.0289	7.47	10194	132	62	6	[LGALS9 - lectin, galactoside-binding, soluble, 9, IFIT2 - interferon-induced protein with tetratricopeptide repeats 2, IFIT1 - interferon-induced protein with tetratricopeptide repeats 1, IFIT3 - interferon-induced protein with tetratricopeptide repeats 3, OAS1 - 2'-5'-oligoadenylate synthetase 1, 40/46kda, AIM2 - absent in melanoma 2]
GO:0031349	positive regulation of defense response	0.000156	0.0312	5.1	10194	258	62	8	[DHX58 - dexh (asp-glu-x-his) box polypeptide 58, IRF7 - interferon regulatory factor 7, PLA2G2A - phospholipase a2, group iia (platelets, synovial fluid), IFIH1 - interferon induced with helicase c domain 1, DDX60 - dead (asp-glu-ala-asp) box polypeptide 60, DDX58 - dead (asp-glu-ala-asp) box polypeptide 58, AIM2 - absent in melanoma 2, PLSCR1 - phospholipid scramblase 1]
GO:0051902	negative regulation of mitochondrial depolarization	0.000217	0.0425	82.21	10194	4	62	2	[HSH2D - hematopoietic sh2 domain containing, IFI6 - interferon, alpha-inducible protein 6]
GO:1904180	negative regulation of membrane depolarization	0.000217	0.0419	82.21	10194	4	62	2	[HSH2D - hematopoietic sh2 domain containing, IFI6 - interferon, alpha-inducible protein 6]
GO:0009597	detection of virus	0.000217	0.0412	82.21	10194	4	62	2	[IFIH1 - interferon induced with helicase c domain 1, DDX58 - dead (asp-glu-ala-asp) box polypeptide 58]
GO:0031348	negative regulation of defense response	0.00022	0.0412	9.03	10194	91	62	5	[LGALS9 - lectin, galactoside-binding, soluble, 9, IFIT1 - interferon-induced protein with tetratricopeptide repeats 1, DHX58 - dexh (asp-glu-x-his) box polypeptide 58, SAA1 - serum amyloid a1, EIF2AK2 - eukaryotic translation initiation factor 2-alpha kinase 2]
GO:0043330	response to exogenous dsRNA	0.000227	0.0419	24.66	10194	20	62	3	[IFIT1 - interferon-induced protein with tetratricopeptide repeats 1, EIF2AK2 - eukaryotic translation initiation factor 2-alpha kinase 2, DDX58 - dead (asp-glu-ala-asp) box polypeptide 58]
GO:0051239	regulation of multicellular organismal process	0.000261	0.0475	2.32	10194	1344	62	19	[ARNTL - aryl hydrocarbon receptor nuclear translocator-like, IFITM1 - interferon induced transmembrane protein 1, LGALS9 - lectin, galactoside-binding, soluble, 9, RSAD2 - radical s-adenosyl methionine domain containing 2, DHX58 - dexh (asp-glu-x-his) box polypeptide 58, PLAC8 - placenta-specific 8, SAA1 - serum amyloid a1, UBE2L6 - ubiquitin-conjugating enzyme e2l 6, DDX60 - dead (asp-glu-ala-a…
GO:0002684	positive regulation of immune system process	0.000292	0.0524	3.43	10194	527	62	11	[LGALS9 - lectin, galactoside-binding, soluble, 9, RSAD2 - radical s-adenosyl methionine domain containing 2, DHX58 - dexh (asp-glu-x-his) box polypeptide 58, ISG15 - isg15 ubiquitin-like modifier, IRF7 - interferon regulatory factor 7, IFIH1 - interferon induced with helicase c domain 1, DDX60 - dead (asp-glu-ala-asp) box polypeptide 60, DDX58 - dead (asp-glu-ala-asp) box polypeptide 58, CCR1 - …
GO:0032728	positive regulation of interferon-beta production	0.000304	0.0538	22.42	10194	22	62	3	[IRF7 - interferon regulatory factor 7, IFIH1 - interferon induced with helicase c domain 1, DDX58 - dead (asp-glu-ala-asp) box polypeptide 58]
GO:0043331	response to dsRNA	0.000348	0.0607	21.45	10194	23	62	3	[IFIT1 - interferon-induced protein with tetratricopeptide repeats 1, DDX58 - dead (asp-glu-ala-asp) box polypeptide 58, EIF2AK2 - eukaryotic translation initiation factor 2-alpha kinase 2]
GO:0032732	positive regulation of interleukin-1 production	0.000348	0.0599	21.45	10194	23	62	3	[LGALS9 - lectin, galactoside-binding, soluble, 9, SAA1 - serum amyloid a1, AIM2 - absent in melanoma 2]
GO:0050704	regulation of interleukin-1 secretion	0.000348	0.0591	21.45	10194	23	62	3	[LGALS9 - lectin, galactoside-binding, soluble, 9, SAA1 - serum amyloid a1, AIM2 - absent in melanoma 2]
GO:0002832	negative regulation of response to biotic stimulus	0.000348	0.0583	21.45	10194	23	62	3	[IFIT1 - interferon-induced protein with tetratricopeptide repeats 1, DHX58 - dexh (asp-glu-x-his) box polypeptide 58, EIF2AK2 - eukaryotic translation initiation factor 2-alpha kinase 2]
GO:0039533	regulation of MDA-5 signaling pathway	0.00036	0.0594	65.77	10194	5	62	2	[DHX58 - dexh (asp-glu-x-his) box polypeptide 58, DDX60 - dead (asp-glu-ala-asp) box polypeptide 60]
GO:0060700	regulation of ribonuclease activity	0.00036	0.0587	65.77	10194	5	62	2	[OAS3 - 2'-5'-oligoadenylate synthetase 3, 100kda, OAS1 - 2'-5'-oligoadenylate synthetase 1, 40/46kda]
GO:0032101	regulation of response to external stimulus	0.000427	0.0688	3.28	10194	551	62	11	[LGALS9 - lectin, galactoside-binding, soluble, 9, IFIT1 - interferon-induced protein with tetratricopeptide repeats 1, DHX58 - dexh (asp-glu-x-his) box polypeptide 58, HERC5 - hect and rld domain containing e3 ubiquitin protein ligase 5, PLA2G2A - phospholipase a2, group iia (platelets, synovial fluid), SAA1 - serum amyloid a1, DDX60 - dead (asp-glu-ala-asp) box polypeptide 60, EIF2AK2 - eukaryo…
GO:0002698	negative regulation of immune effector process	0.000499	0.0794	10.78	10194	61	62	4	[LGALS9 - lectin, galactoside-binding, soluble, 9, IFIT1 - interferon-induced protein with tetratricopeptide repeats 1, DHX58 - dexh (asp-glu-x-his) box polypeptide 58, EIF2AK2 - eukaryotic translation initiation factor 2-alpha kinase 2]
GO:0002753	cytoplasmic pattern recognition receptor signaling pathway	0.000565	0.0887	18.27	10194	27	62	3	[IRF7 - interferon regulatory factor 7, IFIH1 - interferon induced with helicase c domain 1, DDX58 - dead (asp-glu-ala-asp) box polypeptide 58]
GO:1900246	positive regulation of RIG-I signaling pathway	0.000749	0.116	46.98	10194	7	62	2	[DHX58 - dexh (asp-glu-x-his) box polypeptide 58, DDX60 - dead (asp-glu-ala-asp) box polypeptide 60]
GO:0006953	acute-phase response	0.000774	0.119	16.44	10194	30	62	3	[SAA2 - serum amyloid a2, SAA1 - serum amyloid a1, PLSCR1 - phospholipid scramblase 1]
GO:0032648	regulation of interferon-beta production	0.000937	0.142	15.41	10194	32	62	3	[IRF7 - interferon regulatory factor 7, IFIH1 - interferon induced with helicase c domain 1, DDX58 - dead (asp-glu-ala-asp) box polypeptide 58]
GO:0048523	negative regulation of cellular process	0.000998	0.149	1.75	10194	2539	62	27	[IFITM1 - interferon induced transmembrane protein 1, ARNTL - aryl hydrocarbon receptor nuclear translocator-like, LGALS9 - lectin, galactoside-binding, soluble, 9, IFIT1 - interferon-induced protein with tetratricopeptide repeats 1, DHX58 - dexh (asp-glu-x-his) box polypeptide 58, IFIT3 - interferon-induced protein with tetratricopeptide repeats 3, PLAC8 - placenta-specific 8, OASL - 2'-5'-oligo…

## Sheet: GOPROC DOWN 48h
GO Term	Description	P-value	FDR q-value	Enrichment	N	B	n	b	Genes
GO:0048003	antigen processing and presentation of lipid antigen via MHC class Ib	6.92e-06	0.0869	453.07	10194	5	9	2	[CD1E - cd1e molecule, CD1C - cd1c molecule]
GO:0048007	antigen processing and presentation, exogenous lipid antigen via MHC class Ib	6.92e-06	0.0435	453.07	10194	5	9	2	[CD1E - cd1e molecule, CD1C - cd1c molecule]
GO:0002475	antigen processing and presentation via MHC class Ib	2.49e-05	0.104	251.7	10194	9	9	2	[CD1E - cd1e molecule, CD1C - cd1c molecule]
GO:0000256	allantoin catabolic process	0.000883	1	1,132.67	10194	1	9	1	[ALLC - allantoicase]
GO:1900158	negative regulation of bone mineralization involved in bone maturation	0.000883	1	1,132.67	10194	1	9	1	[FAM101B - family with sequence similarity 101, member b]
GO:0043605	cellular amide catabolic process	0.000883	1	1,132.67	10194	1	9	1	[ALLC - allantoicase]
GO:2000098	negative regulation of smooth muscle cell-matrix adhesion	0.000883	1	1,132.67	10194	1	9	1	[SERPINE1 - serpin peptidase inhibitor, clade e (nexin, plasminogen activator inhibitor type 1), member 1]
GO:2000097	regulation of smooth muscle cell-matrix adhesion	0.000883	1	1,132.67	10194	1	9	1	[SERPINE1 - serpin peptidase inhibitor, clade e (nexin, plasminogen activator inhibitor type 1), member 1]
GO:0061044	negative regulation of vascular wound healing	0.000883	1	1,132.67	10194	1	9	1	[SERPINE1 - serpin peptidase inhibitor, clade e (nexin, plasminogen activator inhibitor type 1), member 1]
GO:0061182	negative regulation of chondrocyte development	0.000883	1	1,132.67	10194	1	9	1	[FAM101B - family with sequence similarity 101, member b]
GO:0035491	positive regulation of leukotriene production involved in inflammatory response	0.000883	1	1,132.67	10194	1	9	1	[SERPINE1 - serpin peptidase inhibitor, clade e (nexin, plasminogen activator inhibitor type 1), member 1]
GO:0035490	regulation of leukotriene production involved in inflammatory response	0.000883	0.924	1,132.67	10194	1	9	1	[SERPINE1 - serpin peptidase inhibitor, clade e (nexin, plasminogen activator inhibitor type 1), member 1]
GO:0002690	positive regulation of leukocyte chemotaxis	0.000933	0.901	42.74	10194	53	9	2	[SERPINE1 - serpin peptidase inhibitor, clade e (nexin, plasminogen activator inhibitor type 1), member 1, CXCL9 - chemokine (c-x-c motif) ligand 9]

## Sheet: GOPROC UP 96h
GO Term	Description	P-value	FDR q-value	Enrichment	N	B	n	b	Genes
GO:0051707	response to other organism	9.16e-32	1.16e-27	15.01	10526	271	88	34	[LGALS9 - lectin, galactoside-binding, soluble, 9, IFITM1 - interferon induced transmembrane protein 1, IFIT2 - interferon-induced protein with tetratricopeptide repeats 2, IFIT1 - interferon-induced protein with tetratricopeptide repeats 1, IFIT3 - interferon-induced protein with tetratricopeptide repeats 3, CRP - c-reactive protein, pentraxin-related, PLAC8 - placenta-specific 8, DDX60 - dead (…
GO:0060337	type I interferon signaling pathway	2.26e-30	1.43e-26	50.9	10526	47	88	20	[IFITM1 - interferon induced transmembrane protein 1, RSAD2 - radical s-adenosyl methionine domain containing 2, IFIT2 - interferon-induced protein with tetratricopeptide repeats 2, IFITM3 - interferon induced transmembrane protein 3, IFIT1 - interferon-induced protein with tetratricopeptide repeats 1, OAS3 - 2'-5'-oligoadenylate synthetase 3, 100kda, IFIT3 - interferon-induced protein with tetra…
GO:0009615	response to virus	2.51e-30	1.06e-26	21.2	10526	158	88	28	[IFITM1 - interferon induced transmembrane protein 1, LGALS9 - lectin, galactoside-binding, soluble, 9, IFIT2 - interferon-induced protein with tetratricopeptide repeats 2, IFIT1 - interferon-induced protein with tetratricopeptide repeats 1, IFIT3 - interferon-induced protein with tetratricopeptide repeats 3, DDX60 - dead (asp-glu-ala-asp) box polypeptide 60, ADAR - adenosine deaminase, rna-speci…
GO:0098542	defense response to other organism	4.23e-28	1.34e-24	17.81	10526	188	88	28	[IFITM1 - interferon induced transmembrane protein 1, IFIT2 - interferon-induced protein with tetratricopeptide repeats 2, IFIT1 - interferon-induced protein with tetratricopeptide repeats 1, IFIT3 - interferon-induced protein with tetratricopeptide repeats 3, CRP - c-reactive protein, pentraxin-related, PLAC8 - placenta-specific 8, DDX60 - dead (asp-glu-ala-asp) box polypeptide 60, ADAR - adenos…
GO:0006952	defense response	7.57e-27	1.92e-23	6.48	10526	831	88	45	[IFITM1 - interferon induced transmembrane protein 1, LGALS9 - lectin, galactoside-binding, soluble, 9, IFIT2 - interferon-induced protein with tetratricopeptide repeats 2, IFIT1 - interferon-induced protein with tetratricopeptide repeats 1, IFIT3 - interferon-induced protein with tetratricopeptide repeats 3, CRP - c-reactive protein, pentraxin-related, LGALS3BP - lectin, galactoside-binding, sol…
GO:0043207	response to external biotic stimulus	1.08e-26	2.28e-23	10.09	10526	415	88	35	[LGALS9 - lectin, galactoside-binding, soluble, 9, IFITM1 - interferon induced transmembrane protein 1, IFIT2 - interferon-induced protein with tetratricopeptide repeats 2, IFIT1 - interferon-induced protein with tetratricopeptide repeats 1, IFIT3 - interferon-induced protein with tetratricopeptide repeats 3, CRP - c-reactive protein, pentraxin-related, PLAC8 - placenta-specific 8, DDX60 - dead (…
GO:0009607	response to biotic stimulus	4.28e-26	7.74e-23	9.69	10526	432	88	35	[LGALS9 - lectin, galactoside-binding, soluble, 9, IFITM1 - interferon induced transmembrane protein 1, IFIT2 - interferon-induced protein with tetratricopeptide repeats 2, IFIT1 - interferon-induced protein with tetratricopeptide repeats 1, IFIT3 - interferon-induced protein with tetratricopeptide repeats 3, CRP - c-reactive protein, pentraxin-related, PLAC8 - placenta-specific 8, DDX60 - dead (…
GO:0051607	defense response to virus	5.16e-26	8.17e-23	26.32	10526	100	88	22	[IFITM1 - interferon induced transmembrane protein 1, RSAD2 - radical s-adenosyl methionine domain containing 2, IFIT2 - interferon-induced protein with tetratricopeptide repeats 2, IFITM3 - interferon induced transmembrane protein 3, IFIT1 - interferon-induced protein with tetratricopeptide repeats 1, IFIT3 - interferon-induced protein with tetratricopeptide repeats 3, OAS3 - 2'-5'-oligoadenylat…
GO:0002376	immune system process	1.54e-20	2.17e-17	4.72	10526	1116	88	44	[IFITM1 - interferon induced transmembrane protein 1, LGALS9 - lectin, galactoside-binding, soluble, 9, IFIT2 - interferon-induced protein with tetratricopeptide repeats 2, IFIT1 - interferon-induced protein with tetratricopeptide repeats 1, SECTM1 - secreted and transmembrane 1, IFIT3 - interferon-induced protein with tetratricopeptide repeats 3, CRP - c-reactive protein, pentraxin-related, DDX6…
GO:0002252	immune effector process	6.04e-20	7.65e-17	11.2	10526	267	88	25	[IFITM1 - interferon induced transmembrane protein 1, IFIT2 - interferon-induced protein with tetratricopeptide repeats 2, IFIT1 - interferon-induced protein with tetratricopeptide repeats 1, IFIT3 - interferon-induced protein with tetratricopeptide repeats 3, CRP - c-reactive protein, pentraxin-related, DDX60 - dead (asp-glu-ala-asp) box polypeptide 60, ADAR - adenosine deaminase, rna-specific, …
GO:0019221	cytokine-mediated signaling pathway	1.19e-18	1.37e-15	9.26	10526	336	88	26	[IFITM1 - interferon induced transmembrane protein 1, IFIT2 - interferon-induced protein with tetratricopeptide repeats 2, IFIT1 - interferon-induced protein with tetratricopeptide repeats 1, IFIT3 - interferon-induced protein with tetratricopeptide repeats 3, USP18 - ubiquitin specific peptidase 18, IFI27 - interferon, alpha-inducible protein 27, IFI35 - interferon-induced protein 35, CCR1 - che…
GO:0009605	response to external stimulus	1.44e-18	1.52e-15	5.52	10526	780	88	36	[IFITM1 - interferon induced transmembrane protein 1, LGALS9 - lectin, galactoside-binding, soluble, 9, IFIT2 - interferon-induced protein with tetratricopeptide repeats 2, IFIT1 - interferon-induced protein with tetratricopeptide repeats 1, IFIT3 - interferon-induced protein with tetratricopeptide repeats 3, CRP - c-reactive protein, pentraxin-related, PLAC8 - placenta-specific 8, DDX60 - dead (…
GO:0035455	response to interferon-alpha	4.08e-17	3.98e-14	66.45	10526	18	88	10	[ADAR - adenosine deaminase, rna-specific, IFITM1 - interferon induced transmembrane protein 1, IFIT2 - interferon-induced protein with tetratricopeptide repeats 2, BST2 - bone marrow stromal cell antigen 2, IFITM3 - interferon induced transmembrane protein 3, IFIT3 - interferon-induced protein with tetratricopeptide repeats 3, MX2 - myxovirus (influenza virus) resistance 2 (mouse), LAMP3 - lysos…
GO:0050896	response to stimulus	4.67e-17	4.22e-14	2.57	10526	2891	88	62	[IFITM1 - interferon induced transmembrane protein 1, LGALS9 - lectin, galactoside-binding, soluble, 9, IFIT2 - interferon-induced protein with tetratricopeptide repeats 2, NNMT - nicotinamide n-methyltransferase, IFIT1 - interferon-induced protein with tetratricopeptide repeats 1, SECTM1 - secreted and transmembrane 1, IFIT3 - interferon-induced protein with tetratricopeptide repeats 3, LGALS3BP…
GO:0045071	negative regulation of viral genome replication	1.75e-16	1.47e-13	36.8	10526	39	88	12	[ADAR - adenosine deaminase, rna-specific, IFITM1 - interferon induced transmembrane protein 1, RSAD2 - radical s-adenosyl methionine domain containing 2, IFITM3 - interferon induced transmembrane protein 3, BST2 - bone marrow stromal cell antigen 2, IFIT1 - interferon-induced protein with tetratricopeptide repeats 1, OAS3 - 2'-5'-oligoadenylate synthetase 3, 100kda, ISG15 - isg15 ubiquitin-like …
GO:0051704	multi-organism process	3.18e-16	2.52e-13	4.85	10526	864	88	35	[IFITM1 - interferon induced transmembrane protein 1, LGALS9 - lectin, galactoside-binding, soluble, 9, IFIT2 - interferon-induced protein with tetratricopeptide repeats 2, IFIT1 - interferon-induced protein with tetratricopeptide repeats 1, IFIT3 - interferon-induced protein with tetratricopeptide repeats 3, CRP - c-reactive protein, pentraxin-related, PLAC8 - placenta-specific 8, DDX60 - dead (…
GO:0006950	response to stress	3.4e-16	2.53e-13	3.08	10526	1983	88	51	[IFITM1 - interferon induced transmembrane protein 1, LGALS9 - lectin, galactoside-binding, soluble, 9, IFIT2 - interferon-induced protein with tetratricopeptide repeats 2, IFIT1 - interferon-induced protein with tetratricopeptide repeats 1, IFIT3 - interferon-induced protein with tetratricopeptide repeats 3, LGALS3BP - lectin, galactoside-binding, soluble, 3 binding protein, PLAC8 - placenta-spe…
GO:1903901	negative regulation of viral life cycle	5.56e-15	3.91e-12	23.56	10526	66	88	13	[IFITM1 - interferon induced transmembrane protein 1, TRIM14 - tripartite motif containing 14, RSAD2 - radical s-adenosyl methionine domain containing 2, IFIT1 - interferon-induced protein with tetratricopeptide repeats 1, IFITM3 - interferon induced transmembrane protein 3, OAS3 - 2'-5'-oligoadenylate synthetase 3, 100kda, PLSCR1 - phospholipid scramblase 1, ADAR - adenosine deaminase, rna-speci…
GO:0048525	negative regulation of viral process	6.85e-15	4.57e-12	23.21	10526	67	88	13	[IFITM1 - interferon induced transmembrane protein 1, RSAD2 - radical s-adenosyl methionine domain containing 2, TRIM14 - tripartite motif containing 14, IFIT1 - interferon-induced protein with tetratricopeptide repeats 1, IFITM3 - interferon induced transmembrane protein 3, OAS3 - 2'-5'-oligoadenylate synthetase 3, 100kda, PLSCR1 - phospholipid scramblase 1, ADAR - adenosine deaminase, rna-speci…
GO:0045069	regulation of viral genome replication	6.71e-14	4.25e-11	23.53	10526	61	88	12	[ADAR - adenosine deaminase, rna-specific, IFITM1 - interferon induced transmembrane protein 1, RSAD2 - radical s-adenosyl methionine domain containing 2, IFITM3 - interferon induced transmembrane protein 3, BST2 - bone marrow stromal cell antigen 2, IFIT1 - interferon-induced protein with tetratricopeptide repeats 1, OAS3 - 2'-5'-oligoadenylate synthetase 3, 100kda, ISG15 - isg15 ubiquitin-like …
GO:0034097	response to cytokine	7.95e-14	4.79e-11	9.39	10526	242	88	19	[LGALS9 - lectin, galactoside-binding, soluble, 9, IFITM1 - interferon induced transmembrane protein 1, IFIT2 - interferon-induced protein with tetratricopeptide repeats 2, IFIT1 - interferon-induced protein with tetratricopeptide repeats 1, IFITM3 - interferon induced transmembrane protein 3, IFIT3 - interferon-induced protein with tetratricopeptide repeats 3, CCL8 - chemokine (c-c motif) ligand…
GO:0043901	negative regulation of multi-organism process	7.97e-14	4.59e-11	16.58	10526	101	88	14	[IFITM1 - interferon induced transmembrane protein 1, TRIM14 - tripartite motif containing 14, RSAD2 - radical s-adenosyl methionine domain containing 2, IFITM3 - interferon induced transmembrane protein 3, IFIT1 - interferon-induced protein with tetratricopeptide repeats 1, OAS3 - 2'-5'-oligoadenylate synthetase 3, 100kda, LBP - lipopolysaccharide binding protein, PLSCR1 - phospholipid scramblas…
GO:0006955	immune response	4e-13	2.2e-10	4.76	10526	728	88	29	[SECTM1 - secreted and transmembrane 1, DDX60 - dead (asp-glu-ala-asp) box polypeptide 60, SIGLEC14 - sialic acid binding ig-like lectin 14, CCR1 - chemokine (c-c motif) receptor 1, ADAR - adenosine deaminase, rna-specific, BST2 - bone marrow stromal cell antigen 2, ISG15 - isg15 ubiquitin-like modifier, MX1 - myxovirus (influenza virus) resistance 1, interferon-inducible protein p78 (mouse), EIF…
GO:0043903	regulation of symbiosis, encompassing mutualism through parasitism	7.31e-13	3.86e-10	11.06	10526	173	88	16	[LGALS9 - lectin, galactoside-binding, soluble, 9, IFITM1 - interferon induced transmembrane protein 1, RSAD2 - radical s-adenosyl methionine domain containing 2, TRIM14 - tripartite motif containing 14, IFITM3 - interferon induced transmembrane protein 3, IFIT1 - interferon-induced protein with tetratricopeptide repeats 1, OAS3 - 2'-5'-oligoadenylate synthetase 3, 100kda, LBP - lipopolysaccharid…
GO:0043900	regulation of multi-organism process	1.12e-12	5.68e-10	7.5	10526	319	88	20	[IFITM1 - interferon induced transmembrane protein 1, LGALS9 - lectin, galactoside-binding, soluble, 9, TRIM14 - tripartite motif containing 14, RSAD2 - radical s-adenosyl methionine domain containing 2, IFIT1 - interferon-induced protein with tetratricopeptide repeats 1, IFITM3 - interferon induced transmembrane protein 3, OAS3 - 2'-5'-oligoadenylate synthetase 3, 100kda, DDX60 - dead (asp-glu-a…
GO:1903900	regulation of viral life cycle	1.92e-12	9.34e-10	11.65	10526	154	88	15	[LGALS9 - lectin, galactoside-binding, soluble, 9, IFITM1 - interferon induced transmembrane protein 1, TRIM14 - tripartite motif containing 14, RSAD2 - radical s-adenosyl methionine domain containing 2, IFITM3 - interferon induced transmembrane protein 3, IFIT1 - interferon-induced protein with tetratricopeptide repeats 1, OAS3 - 2'-5'-oligoadenylate synthetase 3, 100kda, PLSCR1 - phospholipid s…
GO:0050792	regulation of viral process	3.07e-12	1.44e-09	11.28	10526	159	88	15	[IFITM1 - interferon induced transmembrane protein 1, LGALS9 - lectin, galactoside-binding, soluble, 9, TRIM14 - tripartite motif containing 14, RSAD2 - radical s-adenosyl methionine domain containing 2, IFITM3 - interferon induced transmembrane protein 3, IFIT1 - interferon-induced protein with tetratricopeptide repeats 1, OAS3 - 2'-5'-oligoadenylate synthetase 3, 100kda, PLSCR1 - phospholipid s…
GO:0001817	regulation of cytokine production	1.27e-11	5.77e-09	6.57	10526	364	88	20	[LGALS9 - lectin, galactoside-binding, soluble, 9, RSAD2 - radical s-adenosyl methionine domain containing 2, CRP - c-reactive protein, pentraxin-related, SAA1 - serum amyloid a1, UBE2L6 - ubiquitin-conjugating enzyme e2l 6, DDX60 - dead (asp-glu-ala-asp) box polypeptide 60, LBP - lipopolysaccharide binding protein, ORM1 - orosomucoid 1, HPSE - heparanase, BST2 - bone marrow stromal cell antigen …
GO:0031347	regulation of defense response	1.69e-09	7.38e-07	4.99	10526	479	88	20	[LGALS9 - lectin, galactoside-binding, soluble, 9, RSAD2 - radical s-adenosyl methionine domain containing 2, IFIT1 - interferon-induced protein with tetratricopeptide repeats 1, USP18 - ubiquitin specific peptidase 18, SAA1 - serum amyloid a1, DDX60 - dead (asp-glu-ala-asp) box polypeptide 60, LBP - lipopolysaccharide binding protein, CCL8 - chemokine (c-c motif) ligand 8, PLSCR1 - phospholipid …
GO:0035456	response to interferon-beta	2.15e-09	9.08e-07	44.86	10526	16	88	6	[XAF1 - xiap associated factor 1, IFITM1 - interferon induced transmembrane protein 1, BST2 - bone marrow stromal cell antigen 2, IFITM3 - interferon induced transmembrane protein 3, AIM2 - absent in melanoma 2, PLSCR1 - phospholipid scramblase 1]
GO:0045087	innate immune response	1.02e-08	4.18e-06	4.5	10526	532	88	20	[TRIM14 - tripartite motif containing 14, UBE2L6 - ubiquitin-conjugating enzyme e2l 6, SAA1 - serum amyloid a1, DDX60 - dead (asp-glu-ala-asp) box polypeptide 60, LBP - lipopolysaccharide binding protein, SIGLEC14 - sialic acid binding ig-like lectin 14, S100A9 - s100 calcium binding protein a9, ADAR - adenosine deaminase, rna-specific, CD300E - cd300e molecule, BST2 - bone marrow stromal cell an…
GO:0007166	cell surface receptor signaling pathway	1.16e-08	4.58e-06	2.79	10526	1415	88	33	[IFITM1 - interferon induced transmembrane protein 1, IFIT2 - interferon-induced protein with tetratricopeptide repeats 2, IFIT1 - interferon-induced protein with tetratricopeptide repeats 1, IFIT3 - interferon-induced protein with tetratricopeptide repeats 3, USP18 - ubiquitin specific peptidase 18, IFI27 - interferon, alpha-inducible protein 27, IFI35 - interferon-induced protein 35, MDK - midk…
GO:0002682	regulation of immune system process	5.51e-08	2.12e-05	3.29	10526	908	88	25	[IFITM1 - interferon induced transmembrane protein 1, LGALS9 - lectin, galactoside-binding, soluble, 9, IFIT1 - interferon-induced protein with tetratricopeptide repeats 1, USP18 - ubiquitin specific peptidase 18, DDX60 - dead (asp-glu-ala-asp) box polypeptide 60, CCR1 - chemokine (c-c motif) receptor 1, ORM1 - orosomucoid 1, ADAR - adenosine deaminase, rna-specific, BST2 - bone marrow stromal ce…
GO:0098586	cellular response to virus	1.02e-07	3.81e-05	39.87	10526	15	88	5	[ADAR - adenosine deaminase, rna-specific, LGALS9 - lectin, galactoside-binding, soluble, 9, IRF7 - interferon regulatory factor 7, IFIH1 - interferon induced with helicase c domain 1, DDX58 - dead (asp-glu-ala-asp) box polypeptide 58]
GO:0006954	inflammatory response	1.09e-07	3.95e-05	6.35	10526	245	88	13	[LGALS9 - lectin, galactoside-binding, soluble, 9, CRP - c-reactive protein, pentraxin-related, SAA2 - serum amyloid a2, SAA1 - serum amyloid a1, LBP - lipopolysaccharide binding protein, CCL8 - chemokine (c-c motif) ligand 8, PLSCR1 - phospholipid scramblase 1, ORM1 - orosomucoid 1, CCR1 - chemokine (c-c motif) receptor 1, S100A9 - s100 calcium binding protein a9, SIGLEC1 - sialic acid binding i…
GO:0006953	acute-phase response	1.79e-07	6.29e-05	23.15	10526	31	88	6	[CRP - c-reactive protein, pentraxin-related, SAA2 - serum amyloid a2, SAA1 - serum amyloid a1, LBP - lipopolysaccharide binding protein, PLSCR1 - phospholipid scramblase 1, ORM1 - orosomucoid 1]
GO:0001818	negative regulation of cytokine production	2.34e-07	8.02e-05	8.54	10526	140	88	10	[LGALS9 - lectin, galactoside-binding, soluble, 9, BST2 - bone marrow stromal cell antigen 2, ISG15 - isg15 ubiquitin-like modifier, HERC5 - hect and rld domain containing e3 ubiquitin protein ligase 5, UBE2L6 - ubiquitin-conjugating enzyme e2l 6, IFIH1 - interferon induced with helicase c domain 1, LBP - lipopolysaccharide binding protein, DDX58 - dead (asp-glu-ala-asp) box polypeptide 58, PDCD1…
GO:0010033	response to organic substance	3.63e-07	0.000121	2.81	10526	1149	88	27	[IFITM1 - interferon induced transmembrane protein 1, LGALS9 - lectin, galactoside-binding, soluble, 9, IFIT2 - interferon-induced protein with tetratricopeptide repeats 2, NNMT - nicotinamide n-methyltransferase, IFIT1 - interferon-induced protein with tetratricopeptide repeats 1, IFIT3 - interferon-induced protein with tetratricopeptide repeats 3, MDK - midkine (neurite growth-promoting factor …
GO:0045088	regulation of innate immune response	4.33e-07	0.00014	5.63	10526	276	88	13	[LGALS9 - lectin, galactoside-binding, soluble, 9, RSAD2 - radical s-adenosyl methionine domain containing 2, USP18 - ubiquitin specific peptidase 18, DDX60 - dead (asp-glu-ala-asp) box polypeptide 60, LBP - lipopolysaccharide binding protein, PLSCR1 - phospholipid scramblase 1, ADAR - adenosine deaminase, rna-specific, IRF7 - interferon regulatory factor 7, IFIH1 - interferon induced with helica…
GO:0034341	response to interferon-gamma	4.58e-07	0.000145	19.94	10526	36	88	6	[IFITM1 - interferon induced transmembrane protein 1, LGALS9 - lectin, galactoside-binding, soluble, 9, IFITM3 - interferon induced transmembrane protein 3, BST2 - bone marrow stromal cell antigen 2, CCL8 - chemokine (c-c motif) ligand 8, CD86 - cd86 molecule]
GO:0001819	positive regulation of cytokine production	6.36e-07	0.000197	6.01	10526	239	88	12	[HPSE - heparanase, LGALS9 - lectin, galactoside-binding, soluble, 9, RSAD2 - radical s-adenosyl methionine domain containing 2, IRF7 - interferon regulatory factor 7, SAA1 - serum amyloid a1, IFIH1 - interferon induced with helicase c domain 1, C5AR1 - complement component 5a receptor 1, LBP - lipopolysaccharide binding protein, EIF2AK2 - eukaryotic translation initiation factor 2-alpha kinase 2…
GO:0007165	signal transduction	7e-07	0.000211	1.98	10526	2594	88	43	[LGALS9 - lectin, galactoside-binding, soluble, 9, IFITM1 - interferon induced transmembrane protein 1, IFIT2 - interferon-induced protein with tetratricopeptide repeats 2, IFIT1 - interferon-induced protein with tetratricopeptide repeats 1, SECTM1 - secreted and transmembrane 1, IFIT3 - interferon-induced protein with tetratricopeptide repeats 3, LGALS3BP - lectin, galactoside-binding, soluble, …
GO:0006935	chemotaxis	1.02e-06	0.000299	7.29	10526	164	88	10	[LGALS9 - lectin, galactoside-binding, soluble, 9, SAA2 - serum amyloid a2, SAA1 - serum amyloid a1, C5AR1 - complement component 5a receptor 1, LBP - lipopolysaccharide binding protein, CCL8 - chemokine (c-c motif) ligand 8, FPR3 - formyl peptide receptor 3, CCR1 - chemokine (c-c motif) receptor 1, TYMP - thymidine phosphorylase, S100A9 - s100 calcium binding protein a9]
GO:0042330	taxis	1.08e-06	0.000309	7.25	10526	165	88	10	[LGALS9 - lectin, galactoside-binding, soluble, 9, SAA2 - serum amyloid a2, SAA1 - serum amyloid a1, C5AR1 - complement component 5a receptor 1, LBP - lipopolysaccharide binding protein, CCL8 - chemokine (c-c motif) ligand 8, FPR3 - formyl peptide receptor 3, CCR1 - chemokine (c-c motif) receptor 1, TYMP - thymidine phosphorylase, S100A9 - s100 calcium binding protein a9]
GO:0002526	acute inflammatory response	2.34e-06	0.00066	15.27	10526	47	88	6	[CRP - c-reactive protein, pentraxin-related, SAA2 - serum amyloid a2, SAA1 - serum amyloid a1, LBP - lipopolysaccharide binding protein, PLSCR1 - phospholipid scramblase 1, ORM1 - orosomucoid 1]
GO:0002697	regulation of immune effector process	4.33e-06	0.00119	5.53	10526	238	88	11	[LGALS9 - lectin, galactoside-binding, soluble, 9, RSAD2 - radical s-adenosyl methionine domain containing 2, IFIT1 - interferon-induced protein with tetratricopeptide repeats 1, BST2 - bone marrow stromal cell antigen 2, HERC5 - hect and rld domain containing e3 ubiquitin protein ligase 5, DDX60 - dead (asp-glu-ala-asp) box polypeptide 60, LBP - lipopolysaccharide binding protein, EIF2AK2 - euka…
GO:0042742	defense response to bacterium	4.72e-06	0.00127	10.34	10526	81	88	7	[ISG15 - isg15 ubiquitin-like modifier, CRP - c-reactive protein, pentraxin-related, PLAC8 - placenta-specific 8, PLA2G2A - phospholipase a2, group iia (platelets, synovial fluid), C5AR1 - complement component 5a receptor 1, LBP - lipopolysaccharide binding protein, S100A9 - s100 calcium binding protein a9]
GO:0032020	ISG15-protein conjugation	5.58e-06	0.00147	71.77	10526	5	88	3	[ISG15 - isg15 ubiquitin-like modifier, HERC5 - hect and rld domain containing e3 ubiquitin protein ligase 5, UBE2L6 - ubiquitin-conjugating enzyme e2l 6]
GO:0050776	regulation of immune response	6.96e-06	0.0018	3.42	10526	595	88	17	[IFITM1 - interferon induced transmembrane protein 1, LGALS9 - lectin, galactoside-binding, soluble, 9, RSAD2 - radical s-adenosyl methionine domain containing 2, USP18 - ubiquitin specific peptidase 18, DDX60 - dead (asp-glu-ala-asp) box polypeptide 60, LBP - lipopolysaccharide binding protein, PLSCR1 - phospholipid scramblase 1, ADAR - adenosine deaminase, rna-specific, BST2 - bone marrow strom…
GO:0032480	negative regulation of type I interferon production	9.7e-06	0.00246	17.09	10526	35	88	5	[ISG15 - isg15 ubiquitin-like modifier, HERC5 - hect and rld domain containing e3 ubiquitin protein ligase 5, UBE2L6 - ubiquitin-conjugating enzyme e2l 6, IFIH1 - interferon induced with helicase c domain 1, DDX58 - dead (asp-glu-ala-asp) box polypeptide 58]
GO:0030595	leukocyte chemotaxis	1e-05	0.00249	11.96	10526	60	88	6	[SAA1 - serum amyloid a1, C5AR1 - complement component 5a receptor 1, LBP - lipopolysaccharide binding protein, CCL8 - chemokine (c-c motif) ligand 8, CCR1 - chemokine (c-c motif) receptor 1, S100A9 - s100 calcium binding protein a9]
GO:0042221	response to chemical	1.03e-05	0.0025	2.31	10526	1448	88	28	[IFITM1 - interferon induced transmembrane protein 1, LGALS9 - lectin, galactoside-binding, soluble, 9, IFIT2 - interferon-induced protein with tetratricopeptide repeats 2, NNMT - nicotinamide n-methyltransferase, IFIT1 - interferon-induced protein with tetratricopeptide repeats 1, IFIT3 - interferon-induced protein with tetratricopeptide repeats 3, GPX2 - glutathione peroxidase 2 (gastrointestin…
GO:0060326	cell chemotaxis	1.11e-05	0.00264	9.1	10526	92	88	7	[SAA2 - serum amyloid a2, SAA1 - serum amyloid a1, C5AR1 - complement component 5a receptor 1, LBP - lipopolysaccharide binding protein, CCL8 - chemokine (c-c motif) ligand 8, CCR1 - chemokine (c-c motif) receptor 1, S100A9 - s100 calcium binding protein a9]
GO:0039528	cytoplasmic pattern recognition receptor signaling pathway in response to virus	1.11e-05	0.0026	59.81	10526	6	88	3	[IRF7 - interferon regulatory factor 7, IFIH1 - interferon induced with helicase c domain 1, DDX58 - dead (asp-glu-ala-asp) box polypeptide 58]
GO:0031349	positive regulation of defense response	1.12e-05	0.00258	5	10526	263	88	11	[IRF7 - interferon regulatory factor 7, PLA2G2A - phospholipase a2, group iia (platelets, synovial fluid), IFIH1 - interferon induced with helicase c domain 1, DDX60 - dead (asp-glu-ala-asp) box polypeptide 60, CCL8 - chemokine (c-c motif) ligand 8, LBP - lipopolysaccharide binding protein, DDX58 - dead (asp-glu-ala-asp) box polypeptide 58, CD86 - cd86 molecule, AIM2 - absent in melanoma 2, PLSCR…
GO:0009617	response to bacterium	1.68e-05	0.00379	8.54	10526	98	88	7	[ISG15 - isg15 ubiquitin-like modifier, CRP - c-reactive protein, pentraxin-related, PLAC8 - placenta-specific 8, PLA2G2A - phospholipase a2, group iia (platelets, synovial fluid), C5AR1 - complement component 5a receptor 1, LBP - lipopolysaccharide binding protein, S100A9 - s100 calcium binding protein a9]
GO:0034340	response to type I interferon	1.93e-05	0.00429	51.26	10526	7	88	3	[IFIT1 - interferon-induced protein with tetratricopeptide repeats 1, ISG15 - isg15 ubiquitin-like modifier, MX1 - myxovirus (influenza virus) resistance 1, interferon-inducible protein p78 (mouse)]
GO:0071345	cellular response to cytokine stimulus	2.21e-05	0.00484	6.79	10526	141	88	8	[LGALS9 - lectin, galactoside-binding, soluble, 9, IFIT2 - interferon-induced protein with tetratricopeptide repeats 2, IFIT1 - interferon-induced protein with tetratricopeptide repeats 1, IFIT3 - interferon-induced protein with tetratricopeptide repeats 3, OAS1 - 2'-5'-oligoadenylate synthetase 1, 40/46kda, CCL8 - chemokine (c-c motif) ligand 8, CD86 - cd86 molecule, AIM2 - absent in melanoma 2]
GO:0035457	cellular response to interferon-alpha	3.07e-05	0.00659	44.86	10526	8	88	3	[IFIT2 - interferon-induced protein with tetratricopeptide repeats 2, IFIT3 - interferon-induced protein with tetratricopeptide repeats 3, OAS1 - 2'-5'-oligoadenylate synthetase 1, 40/46kda]
GO:0002684	positive regulation of immune system process	4.12e-05	0.0087	3.29	10526	546	88	15	[LGALS9 - lectin, galactoside-binding, soluble, 9, RSAD2 - radical s-adenosyl methionine domain containing 2, DDX60 - dead (asp-glu-ala-asp) box polypeptide 60, LBP - lipopolysaccharide binding protein, CCL8 - chemokine (c-c motif) ligand 8, CCR1 - chemokine (c-c motif) receptor 1, PLSCR1 - phospholipid scramblase 1, ISG15 - isg15 ubiquitin-like modifier, IRF7 - interferon regulatory factor 7, C5…
GO:0051239	regulation of multicellular organismal process	5.94e-05	0.0123	2.2	10526	1416	88	26	[LGALS9 - lectin, galactoside-binding, soluble, 9, IFITM1 - interferon induced transmembrane protein 1, CRP - c-reactive protein, pentraxin-related, PLAC8 - placenta-specific 8, DDX60 - dead (asp-glu-ala-asp) box polypeptide 60, CCR1 - chemokine (c-c motif) receptor 1, ORM1 - orosomucoid 1, BST2 - bone marrow stromal cell antigen 2, ISG15 - isg15 ubiquitin-like modifier, AVPR1A - arginine vasopre…
GO:0080134	regulation of response to stress	6.42e-05	0.0131	2.49	10526	1009	88	21	[LGALS9 - lectin, galactoside-binding, soluble, 9, RSAD2 - radical s-adenosyl methionine domain containing 2, IFIT1 - interferon-induced protein with tetratricopeptide repeats 1, USP18 - ubiquitin specific peptidase 18, SAA1 - serum amyloid a1, DDX60 - dead (asp-glu-ala-asp) box polypeptide 60, CCL8 - chemokine (c-c motif) ligand 8, LBP - lipopolysaccharide binding protein, PLSCR1 - phospholipid …
GO:0032101	regulation of response to external stimulus	6.74e-05	0.0135	3.15	10526	570	88	15	[LGALS9 - lectin, galactoside-binding, soluble, 9, IFIT1 - interferon-induced protein with tetratricopeptide repeats 1, SAA1 - serum amyloid a1, DDX60 - dead (asp-glu-ala-asp) box polypeptide 60, LBP - lipopolysaccharide binding protein, CCL8 - chemokine (c-c motif) ligand 8, CCR1 - chemokine (c-c motif) receptor 1, S100A9 - s100 calcium binding protein a9, HPSE - heparanase, HERC5 - hect and rld…
GO:0051241	negative regulation of multicellular organismal process	6.87e-05	0.0136	3.14	10526	571	88	15	[LGALS9 - lectin, galactoside-binding, soluble, 9, CRP - c-reactive protein, pentraxin-related, PLAC8 - placenta-specific 8, UBE2L6 - ubiquitin-conjugating enzyme e2l 6, LBP - lipopolysaccharide binding protein, CCR1 - chemokine (c-c motif) receptor 1, ORM1 - orosomucoid 1, BST2 - bone marrow stromal cell antigen 2, ISG15 - isg15 ubiquitin-like modifier, AVPR1A - arginine vasopressin receptor 1a,…
GO:0034344	regulation of type III interferon production	6.91e-05	0.0135	119.61	10526	2	88	2	[IFIH1 - interferon induced with helicase c domain 1, DDX58 - dead (asp-glu-ala-asp) box polypeptide 58]
GO:0060333	interferon-gamma-mediated signaling pathway	6.95e-05	0.0133	11.5	10526	52	88	5	[OAS3 - 2'-5'-oligoadenylate synthetase 3, 100kda, IRF7 - interferon regulatory factor 7, OAS1 - 2'-5'-oligoadenylate synthetase 1, 40/46kda, OAS2 - 2'-5'-oligoadenylate synthetase 2, 69/71kda, TRIM22 - tripartite motif containing 22]
GO:0051240	positive regulation of multicellular organismal process	8.8e-05	0.0166	2.69	10526	799	88	18	[IFITM1 - interferon induced transmembrane protein 1, LGALS9 - lectin, galactoside-binding, soluble, 9, RSAD2 - radical s-adenosyl methionine domain containing 2, SAA1 - serum amyloid a1, LBP - lipopolysaccharide binding protein, CCR1 - chemokine (c-c motif) receptor 1, S100A9 - s100 calcium binding protein a9, HPSE - heparanase, ISG15 - isg15 ubiquitin-like modifier, AVPR1A - arginine vasopressi…
GO:0051092	positive regulation of NF-kappaB transcription factor activity	9.58e-05	0.0179	8.06	10526	89	88	6	[LGALS9 - lectin, galactoside-binding, soluble, 9, TRIM14 - tripartite motif containing 14, EIF2AK2 - eukaryotic translation initiation factor 2-alpha kinase 2, TRIM22 - tripartite motif containing 22, AIM2 - absent in melanoma 2, S100A9 - s100 calcium binding protein a9]
GO:0030593	neutrophil chemotaxis	0.000106	0.0194	15.95	10526	30	88	4	[SAA1 - serum amyloid a1, C5AR1 - complement component 5a receptor 1, CCL8 - chemokine (c-c motif) ligand 8, S100A9 - s100 calcium binding protein a9]
GO:1990266	neutrophil migration	0.000121	0.0219	15.43	10526	31	88	4	[SAA1 - serum amyloid a1, C5AR1 - complement component 5a receptor 1, CCL8 - chemokine (c-c motif) ligand 8, S100A9 - s100 calcium binding protein a9]
GO:0032479	regulation of type I interferon production	0.000122	0.0218	7.72	10526	93	88	6	[ISG15 - isg15 ubiquitin-like modifier, IRF7 - interferon regulatory factor 7, HERC5 - hect and rld domain containing e3 ubiquitin protein ligase 5, UBE2L6 - ubiquitin-conjugating enzyme e2l 6, IFIH1 - interferon induced with helicase c domain 1, DDX58 - dead (asp-glu-ala-asp) box polypeptide 58]
GO:0032103	positive regulation of response to external stimulus	0.000135	0.0238	5.26	10526	182	88	8	[LGALS9 - lectin, galactoside-binding, soluble, 9, PLA2G2A - phospholipase a2, group iia (platelets, synovial fluid), C5AR1 - complement component 5a receptor 1, DDX60 - dead (asp-glu-ala-asp) box polypeptide 60, LBP - lipopolysaccharide binding protein, CCL8 - chemokine (c-c motif) ligand 8, CCR1 - chemokine (c-c motif) receptor 1, S100A9 - s100 calcium binding protein a9]
GO:0032727	positive regulation of interferon-alpha production	0.000152	0.0264	27.6	10526	13	88	3	[IRF7 - interferon regulatory factor 7, IFIH1 - interferon induced with helicase c domain 1, DDX58 - dead (asp-glu-ala-asp) box polypeptide 58]
GO:0048519	negative regulation of biological process	0.000154	0.0263	1.68	10526	2848	88	40	[LGALS9 - lectin, galactoside-binding, soluble, 9, IFITM1 - interferon induced transmembrane protein 1, IFIT1 - interferon-induced protein with tetratricopeptide repeats 1, IFIT3 - interferon-induced protein with tetratricopeptide repeats 3, CRP - c-reactive protein, pentraxin-related, PLAC8 - placenta-specific 8, IFI27 - interferon, alpha-inducible protein 27, MDK - midkine (neurite growth-promo…
GO:0048584	positive regulation of response to stimulus	0.000155	0.0261	2.22	10526	1239	88	23	[LGALS9 - lectin, galactoside-binding, soluble, 9, RSAD2 - radical s-adenosyl methionine domain containing 2, SECTM1 - secreted and transmembrane 1, SAA1 - serum amyloid a1, SHISA5 - shisa family member 5, DDX60 - dead (asp-glu-ala-asp) box polypeptide 60, CCL8 - chemokine (c-c motif) ligand 8, LBP - lipopolysaccharide binding protein, PLSCR1 - phospholipid scramblase 1, CCR1 - chemokine (c-c mot…
GO:0071621	granulocyte chemotaxis	0.000175	0.0291	14.07	10526	34	88	4	[SAA1 - serum amyloid a1, C5AR1 - complement component 5a receptor 1, CCL8 - chemokine (c-c motif) ligand 8, S100A9 - s100 calcium binding protein a9]
GO:0050830	defense response to Gram-positive bacterium	0.000196	0.0322	13.67	10526	35	88	4	[CRP - c-reactive protein, pentraxin-related, PLA2G2A - phospholipase a2, group iia (platelets, synovial fluid), C5AR1 - complement component 5a receptor 1, LBP - lipopolysaccharide binding protein]
GO:0097530	granulocyte migration	0.000196	0.0318	13.67	10526	35	88	4	[SAA1 - serum amyloid a1, C5AR1 - complement component 5a receptor 1, CCL8 - chemokine (c-c motif) ligand 8, S100A9 - s100 calcium binding protein a9]
GO:0039530	MDA-5 signaling pathway	0.000206	0.0331	79.74	10526	3	88	2	[IRF7 - interferon regulatory factor 7, IFIH1 - interferon induced with helicase c domain 1]
GO:0040011	locomotion	0.000224	0.0354	2.97	10526	564	88	14	[LGALS9 - lectin, galactoside-binding, soluble, 9, SAA2 - serum amyloid a2, SAA1 - serum amyloid a1, MDK - midkine (neurite growth-promoting factor 2), LBP - lipopolysaccharide binding protein, CCL8 - chemokine (c-c motif) ligand 8, CCR1 - chemokine (c-c motif) receptor 1, S100A9 - s100 calcium binding protein a9, RET - ret proto-oncogene, C5AR1 - complement component 5a receptor 1, PARP9 - poly …
GO:0032647	regulation of interferon-alpha production	0.000239	0.0374	23.92	10526	15	88	3	[IRF7 - interferon regulatory factor 7, IFIH1 - interferon induced with helicase c domain 1, DDX58 - dead (asp-glu-ala-asp) box polypeptide 58]
GO:0050716	positive regulation of interleukin-1 secretion	0.000239	0.0369	23.92	10526	15	88	3	[LGALS9 - lectin, galactoside-binding, soluble, 9, SAA1 - serum amyloid a1, AIM2 - absent in melanoma 2]
GO:0002687	positive regulation of leukocyte migration	0.000288	0.0439	8.54	10526	70	88	5	[LGALS9 - lectin, galactoside-binding, soluble, 9, C5AR1 - complement component 5a receptor 1, LBP - lipopolysaccharide binding protein, CCL8 - chemokine (c-c motif) ligand 8, CCR1 - chemokine (c-c motif) receptor 1]
GO:0050900	leukocyte migration	0.000295	0.0445	5.44	10526	154	88	7	[SAA1 - serum amyloid a1, C5AR1 - complement component 5a receptor 1, RET - ret proto-oncogene, LBP - lipopolysaccharide binding protein, CCL8 - chemokine (c-c motif) ligand 8, CCR1 - chemokine (c-c motif) receptor 1, S100A9 - s100 calcium binding protein a9]
GO:0051091	positive regulation of sequence-specific DNA binding transcription factor activity	0.000295	0.0439	5.44	10526	154	88	7	[LGALS9 - lectin, galactoside-binding, soluble, 9, TRIM14 - tripartite motif containing 14, EIF2AK2 - eukaryotic translation initiation factor 2-alpha kinase 2, DDX58 - dead (asp-glu-ala-asp) box polypeptide 58, TRIM22 - tripartite motif containing 22, AIM2 - absent in melanoma 2, S100A9 - s100 calcium binding protein a9]
GO:0032677	regulation of interleukin-8 production	0.000365	0.0537	11.67	10526	41	88	4	[LGALS9 - lectin, galactoside-binding, soluble, 9, CRP - c-reactive protein, pentraxin-related, LBP - lipopolysaccharide binding protein, DDX58 - dead (asp-glu-ala-asp) box polypeptide 58]
GO:0008228	opsonization	0.00041	0.0597	59.81	10526	4	88	2	[CRP - c-reactive protein, pentraxin-related, LBP - lipopolysaccharide binding protein]
GO:0009597	detection of virus	0.00041	0.059	59.81	10526	4	88	2	[IFIH1 - interferon induced with helicase c domain 1, DDX58 - dead (asp-glu-ala-asp) box polypeptide 58]
GO:2000116	regulation of cysteine-type endopeptidase activity	0.000432	0.0615	5.11	10526	164	88	7	[LGALS9 - lectin, galactoside-binding, soluble, 9, IFI27 - interferon, alpha-inducible protein 27, LAMP3 - lysosomal-associated membrane protein 3, RET - ret proto-oncogene, AIM2 - absent in melanoma 2, IFI6 - interferon, alpha-inducible protein 6, S100A9 - s100 calcium binding protein a9]
GO:0050688	regulation of defense response to virus	0.000448	0.0631	6.08	10526	118	88	6	[IFIT1 - interferon-induced protein with tetratricopeptide repeats 1, HERC5 - hect and rld domain containing e3 ubiquitin protein ligase 5, DDX60 - dead (asp-glu-ala-asp) box polypeptide 60, EIF2AK2 - eukaryotic translation initiation factor 2-alpha kinase 2, DDX58 - dead (asp-glu-ala-asp) box polypeptide 58, AIM2 - absent in melanoma 2]
GO:0009967	positive regulation of signal transduction	0.000463	0.0645	2.36	10526	913	88	18	[LGALS9 - lectin, galactoside-binding, soluble, 9, RSAD2 - radical s-adenosyl methionine domain containing 2, SECTM1 - secreted and transmembrane 1, SAA1 - serum amyloid a1, DDX60 - dead (asp-glu-ala-asp) box polypeptide 60, SHISA5 - shisa family member 5, CCL8 - chemokine (c-c motif) ligand 8, LBP - lipopolysaccharide binding protein, CCR1 - chemokine (c-c motif) receptor 1, S100A9 - s100 calciu…
GO:0097529	myeloid leukocyte migration	0.000523	0.072	10.63	10526	45	88	4	[SAA1 - serum amyloid a1, C5AR1 - complement component 5a receptor 1, CCL8 - chemokine (c-c motif) ligand 8, S100A9 - s100 calcium binding protein a9]
GO:0043330	response to exogenous dsRNA	0.000581	0.0791	17.94	10526	20	88	3	[IFIT1 - interferon-induced protein with tetratricopeptide repeats 1, EIF2AK2 - eukaryotic translation initiation factor 2-alpha kinase 2, DDX58 - dead (asp-glu-ala-asp) box polypeptide 58]
GO:1902533	positive regulation of intracellular signal transduction	0.000632	0.0852	2.68	10526	625	88	14	[LGALS9 - lectin, galactoside-binding, soluble, 9, SECTM1 - secreted and transmembrane 1, SAA1 - serum amyloid a1, DDX60 - dead (asp-glu-ala-asp) box polypeptide 60, SHISA5 - shisa family member 5, CCL8 - chemokine (c-c motif) ligand 8, CCR1 - chemokine (c-c motif) receptor 1, S100A9 - s100 calcium binding protein a9, HPSE - heparanase, BST2 - bone marrow stromal cell antigen 2, PLA2G2A - phospho…
GO:0046006	regulation of activated T cell proliferation	0.000673	0.0898	17.09	10526	21	88	3	[LGALS9 - lectin, galactoside-binding, soluble, 9, CD86 - cd86 molecule, PDCD1LG2 - programmed cell death 1 ligand 2]
GO:0060700	regulation of ribonuclease activity	0.00068	0.0897	47.85	10526	5	88	2	[OAS3 - 2'-5'-oligoadenylate synthetase 3, 100kda, OAS1 - 2'-5'-oligoadenylate synthetase 1, 40/46kda]
GO:0050704	regulation of interleukin-1 secretion	0.000775	0.101	16.31	10526	22	88	3	[LGALS9 - lectin, galactoside-binding, soluble, 9, SAA1 - serum amyloid a1, AIM2 - absent in melanoma 2]
GO:0046596	regulation of viral entry into host cell	0.000775	0.1	16.31	10526	22	88	3	[IFITM1 - interferon induced transmembrane protein 1, LGALS9 - lectin, galactoside-binding, soluble, 9, IFITM3 - interferon induced transmembrane protein 3]
GO:0050729	positive regulation of inflammatory response	0.000783	0.1	9.57	10526	50	88	4	[PLA2G2A - phospholipase a2, group iia (platelets, synovial fluid), LBP - lipopolysaccharide binding protein, CCL8 - chemokine (c-c motif) ligand 8, S100A9 - s100 calcium binding protein a9]
GO:1903036	positive regulation of response to wounding	0.000785	0.0995	6.87	10526	87	88	5	[HPSE - heparanase, PLA2G2A - phospholipase a2, group iia (platelets, synovial fluid), LBP - lipopolysaccharide binding protein, CCL8 - chemokine (c-c motif) ligand 8, S100A9 - s100 calcium binding protein a9]
GO:0002685	regulation of leukocyte migration	0.000871	0.109	6.72	10526	89	88	5	[LGALS9 - lectin, galactoside-binding, soluble, 9, C5AR1 - complement component 5a receptor 1, LBP - lipopolysaccharide binding protein, CCL8 - chemokine (c-c motif) ligand 8, CCR1 - chemokine (c-c motif) receptor 1]
GO:0002699	positive regulation of immune effector process	0.000871	0.108	6.72	10526	89	88	5	[LGALS9 - lectin, galactoside-binding, soluble, 9, RSAD2 - radical s-adenosyl methionine domain containing 2, DDX60 - dead (asp-glu-ala-asp) box polypeptide 60, LBP - lipopolysaccharide binding protein, CD86 - cd86 molecule]
GO:0043331	response to dsRNA	0.000886	0.109	15.6	10526	23	88	3	[IFIT1 - interferon-induced protein with tetratricopeptide repeats 1, DDX58 - dead (asp-glu-ala-asp) box polypeptide 58, EIF2AK2 - eukaryotic translation initiation factor 2-alpha kinase 2]
GO:0032732	positive regulation of interleukin-1 production	0.000886	0.108	15.6	10526	23	88	3	[LGALS9 - lectin, galactoside-binding, soluble, 9, SAA1 - serum amyloid a1, AIM2 - absent in melanoma 2]
GO:0032728	positive regulation of interferon-beta production	0.000886	0.107	15.6	10526	23	88	3	[IRF7 - interferon regulatory factor 7, IFIH1 - interferon induced with helicase c domain 1, DDX58 - dead (asp-glu-ala-asp) box polypeptide 58]
GO:0060338	regulation of type I interferon-mediated signaling pathway	0.000886	0.106	15.6	10526	23	88	3	[ADAR - adenosine deaminase, rna-specific, IRF7 - interferon regulatory factor 7, USP18 - ubiquitin specific peptidase 18]
GO:0050778	positive regulation of immune response	0.000903	0.107	3.28	10526	365	88	10	[LGALS9 - lectin, galactoside-binding, soluble, 9, RSAD2 - radical s-adenosyl methionine domain containing 2, IRF7 - interferon regulatory factor 7, IFIH1 - interferon induced with helicase c domain 1, C5AR1 - complement component 5a receptor 1, LBP - lipopolysaccharide binding protein, DDX58 - dead (asp-glu-ala-asp) box polypeptide 58, CD86 - cd86 molecule, AIM2 - absent in melanoma 2, PLSCR1 - …
GO:0031348	negative regulation of defense response	0.000916	0.107	6.65	10526	90	88	5	[ADAR - adenosine deaminase, rna-specific, LGALS9 - lectin, galactoside-binding, soluble, 9, IFIT1 - interferon-induced protein with tetratricopeptide repeats 1, SAA1 - serum amyloid a1, EIF2AK2 - eukaryotic translation initiation factor 2-alpha kinase 2]
GO:0052548	regulation of endopeptidase activity	0.000917	0.107	3.95	10526	242	88	8	[LGALS9 - lectin, galactoside-binding, soluble, 9, BST2 - bone marrow stromal cell antigen 2, IFI27 - interferon, alpha-inducible protein 27, LAMP3 - lysosomal-associated membrane protein 3, RET - ret proto-oncogene, AIM2 - absent in melanoma 2, S100A9 - s100 calcium binding protein a9, IFI6 - interferon, alpha-inducible protein 6]

## Sheet: GOPROC DOWN 96h
GO Term	Description	P-value	FDR q-value	Enrichment	N	B	n	b	Genes
GO:0006629	lipid metabolic process	1.06e-05	0.135	5.62	10526	803	21	9	[SLCO1A2 - solute carrier organic anion transporter family, member 1a2, SCD - stearoyl-coa desaturase (delta-9-desaturase), HSD17B14 - hydroxysteroid (17-beta) dehydrogenase 14, HMGCS1 - 3-hydroxy-3-methylglutaryl-coa synthase 1 (soluble), SULT1E1 - sulfotransferase family 1e, estrogen-preferring, member 1, FABP3 - fatty acid binding protein 3, muscle and heart (mammary-derived growth inhibitor),…
GO:0008202	steroid metabolic process	2.08e-05	0.132	14.16	10526	177	21	5	[SLCO1A2 - solute carrier organic anion transporter family, member 1a2, HSD17B14 - hydroxysteroid (17-beta) dehydrogenase 14, HMGCS1 - 3-hydroxy-3-methylglutaryl-coa synthase 1 (soluble), SULT1E1 - sulfotransferase family 1e, estrogen-preferring, member 1, CYP1A1 - cytochrome p450, family 1, subfamily a, polypeptide 1]
GO:0048003	antigen processing and presentation of lipid antigen via MHC class Ib	3.78e-05	0.159	200.5	10526	5	21	2	[CD1E - cd1e molecule, CD1C - cd1c molecule]
GO:0048007	antigen processing and presentation, exogenous lipid antigen via MHC class Ib	3.78e-05	0.12	200.5	10526	5	21	2	[CD1E - cd1e molecule, CD1C - cd1c molecule]
GO:0002475	antigen processing and presentation via MHC class Ib	0.000135	0.343	111.39	10526	9	21	2	[CD1E - cd1e molecule, CD1C - cd1c molecule]
GO:0015718	monocarboxylic acid transport	0.000455	0.961	19.53	10526	77	21	3	[SLCO1A2 - solute carrier organic anion transporter family, member 1a2, FABP3 - fatty acid binding protein 3, muscle and heart (mammary-derived growth inhibitor), SLC16A11 - solute carrier family 16, member 11]
GO:0008299	isoprenoid biosynthetic process	0.000506	0.916	58.97	10526	17	21	2	[HMGCS1 - 3-hydroxy-3-methylglutaryl-coa synthase 1 (soluble), CYP1A1 - cytochrome p450, family 1, subfamily a, polypeptide 1]

## Sheet: GOPROC UP 144h
GO Term	Description	P-value	FDR q-value	Enrichment	N	B	n	b	Genes
GO:0060337	type I interferon signaling pathway	4.89e-32	6.25e-28	127.95	10668	46	29	16	[IFITM1 - interferon induced transmembrane protein 1, IFIT2 - interferon-induced protein with tetratricopeptide repeats 2, RSAD2 - radical s-adenosyl methionine domain containing 2, IFIT1 - interferon-induced protein with tetratricopeptide repeats 1, OAS3 - 2'-5'-oligoadenylate synthetase 3, 100kda, IFIT3 - interferon-induced protein with tetratricopeptide repeats 3, USP18 - ubiquitin specific pe…
GO:0009615	response to virus	2.85e-24	1.82e-20	38.13	10668	164	29	17	[IFITM1 - interferon induced transmembrane protein 1, RSAD2 - radical s-adenosyl methionine domain containing 2, IFIT2 - interferon-induced protein with tetratricopeptide repeats 2, IFIT1 - interferon-induced protein with tetratricopeptide repeats 1, OAS3 - 2'-5'-oligoadenylate synthetase 3, 100kda, IFIT3 - interferon-induced protein with tetratricopeptide repeats 3, CCL8 - chemokine (c-c motif) …
GO:0051607	defense response to virus	1.26e-21	5.37e-18	50.99	10668	101	29	14	[IFITM1 - interferon induced transmembrane protein 1, IFIT2 - interferon-induced protein with tetratricopeptide repeats 2, RSAD2 - radical s-adenosyl methionine domain containing 2, IFIT1 - interferon-induced protein with tetratricopeptide repeats 1, OAS3 - 2'-5'-oligoadenylate synthetase 3, 100kda, IFIT3 - interferon-induced protein with tetratricopeptide repeats 3, ISG15 - isg15 ubiquitin-like …
GO:0019221	cytokine-mediated signaling pathway	2.42e-20	7.73e-17	19.19	10668	345	29	18	[IFITM1 - interferon induced transmembrane protein 1, RSAD2 - radical s-adenosyl methionine domain containing 2, IFIT2 - interferon-induced protein with tetratricopeptide repeats 2, IFIT1 - interferon-induced protein with tetratricopeptide repeats 1, IFIT3 - interferon-induced protein with tetratricopeptide repeats 3, OAS3 - 2'-5'-oligoadenylate synthetase 3, 100kda, USP18 - ubiquitin specific pe…
GO:0051707	response to other organism	2.84e-20	7.26e-17	22.5	10668	278	29	17	[IFITM1 - interferon induced transmembrane protein 1, IFIT2 - interferon-induced protein with tetratricopeptide repeats 2, RSAD2 - radical s-adenosyl methionine domain containing 2, IFIT1 - interferon-induced protein with tetratricopeptide repeats 1, IFIT3 - interferon-induced protein with tetratricopeptide repeats 3, OAS3 - 2'-5'-oligoadenylate synthetase 3, 100kda, CCL8 - chemokine (c-c motif) …
GO:0043207	response to external biotic stimulus	1.04e-18	2.21e-15	15.58	10668	425	29	18	[IFITM1 - interferon induced transmembrane protein 1, IFIT2 - interferon-induced protein with tetratricopeptide repeats 2, RSAD2 - radical s-adenosyl methionine domain containing 2, IFIT1 - interferon-induced protein with tetratricopeptide repeats 1, IFIT3 - interferon-induced protein with tetratricopeptide repeats 3, OAS3 - 2'-5'-oligoadenylate synthetase 3, 100kda, CMPK2 - cytidine monophosphat…
GO:0009607	response to biotic stimulus	2.27e-18	4.15e-15	14.91	10668	444	29	18	[IFITM1 - interferon induced transmembrane protein 1, IFIT2 - interferon-induced protein with tetratricopeptide repeats 2, RSAD2 - radical s-adenosyl methionine domain containing 2, IFIT1 - interferon-induced protein with tetratricopeptide repeats 1, IFIT3 - interferon-induced protein with tetratricopeptide repeats 3, OAS3 - 2'-5'-oligoadenylate synthetase 3, 100kda, CMPK2 - cytidine monophosphat…
GO:0098542	defense response to other organism	1.32e-17	2.11e-14	26.96	10668	191	29	14	[IFITM1 - interferon induced transmembrane protein 1, IFIT2 - interferon-induced protein with tetratricopeptide repeats 2, RSAD2 - radical s-adenosyl methionine domain containing 2, IFIT1 - interferon-induced protein with tetratricopeptide repeats 1, OAS3 - 2'-5'-oligoadenylate synthetase 3, 100kda, IFIT3 - interferon-induced protein with tetratricopeptide repeats 3, ISG15 - isg15 ubiquitin-like …
GO:0002252	immune effector process	5.07e-17	7.21e-14	20.21	10668	273	29	15	[IFITM1 - interferon induced transmembrane protein 1, RSAD2 - radical s-adenosyl methionine domain containing 2, IFIT2 - interferon-induced protein with tetratricopeptide repeats 2, IFIT1 - interferon-induced protein with tetratricopeptide repeats 1, IFIT3 - interferon-induced protein with tetratricopeptide repeats 3, OAS3 - 2'-5'-oligoadenylate synthetase 3, 100kda, ISG15 - isg15 ubiquitin-like …
GO:0009605	response to external stimulus	2.86e-15	3.66e-12	8.81	10668	793	29	19	[IFITM1 - interferon induced transmembrane protein 1, RSAD2 - radical s-adenosyl methionine domain containing 2, IFIT2 - interferon-induced protein with tetratricopeptide repeats 2, IFIT1 - interferon-induced protein with tetratricopeptide repeats 1, OAS3 - 2'-5'-oligoadenylate synthetase 3, 100kda, IFIT3 - interferon-induced protein with tetratricopeptide repeats 3, CMPK2 - cytidine monophosphat…
GO:0045071	negative regulation of viral genome replication	7.52e-14	8.74e-11	73.57	10668	40	29	8	[IFITM1 - interferon induced transmembrane protein 1, RSAD2 - radical s-adenosyl methionine domain containing 2, IFIT1 - interferon-induced protein with tetratricopeptide repeats 1, OAS3 - 2'-5'-oligoadenylate synthetase 3, 100kda, ISG15 - isg15 ubiquitin-like modifier, MX1 - myxovirus (influenza virus) resistance 1, interferon-inducible protein p78 (mouse), OAS1 - 2'-5'-oligoadenylate synthetase…
GO:0006952	defense response	2.48e-13	2.64e-10	7.72	10668	858	29	18	[IFITM1 - interferon induced transmembrane protein 1, RSAD2 - radical s-adenosyl methionine domain containing 2, IFIT2 - interferon-induced protein with tetratricopeptide repeats 2, IFIT1 - interferon-induced protein with tetratricopeptide repeats 1, OAS3 - 2'-5'-oligoadenylate synthetase 3, 100kda, IFIT3 - interferon-induced protein with tetratricopeptide repeats 3, LGALS3BP - lectin, galactosid…
GO:0051704	multi-organism process	3.34e-13	3.28e-10	7.58	10668	873	29	18	[IFITM1 - interferon induced transmembrane protein 1, RSAD2 - radical s-adenosyl methionine domain containing 2, IFIT2 - interferon-induced protein with tetratricopeptide repeats 2, IFIT1 - interferon-induced protein with tetratricopeptide repeats 1, OAS3 - 2'-5'-oligoadenylate synthetase 3, 100kda, IFIT3 - interferon-induced protein with tetratricopeptide repeats 3, CCL8 - chemokine (c-c motif) …
GO:0035455	response to interferon-alpha	2.82e-12	2.57e-09	129.83	10668	17	29	6	[IFITM1 - interferon induced transmembrane protein 1, IFIT2 - interferon-induced protein with tetratricopeptide repeats 2, IFIT3 - interferon-induced protein with tetratricopeptide repeats 3, MX2 - myxovirus (influenza virus) resistance 2 (mouse), OAS1 - 2'-5'-oligoadenylate synthetase 1, 40/46kda, EIF2AK2 - eukaryotic translation initiation factor 2-alpha kinase 2]
GO:0045069	regulation of viral genome replication	3.64e-12	3.1e-09	46.71	10668	63	29	8	[IFITM1 - interferon induced transmembrane protein 1, RSAD2 - radical s-adenosyl methionine domain containing 2, IFIT1 - interferon-induced protein with tetratricopeptide repeats 1, OAS3 - 2'-5'-oligoadenylate synthetase 3, 100kda, ISG15 - isg15 ubiquitin-like modifier, MX1 - myxovirus (influenza virus) resistance 1, interferon-inducible protein p78 (mouse), OAS1 - 2'-5'-oligoadenylate synthetase…
GO:1903901	negative regulation of viral life cycle	6.08e-12	4.86e-09	43.92	10668	67	29	8	[IFITM1 - interferon induced transmembrane protein 1, RSAD2 - radical s-adenosyl methionine domain containing 2, IFIT1 - interferon-induced protein with tetratricopeptide repeats 1, OAS3 - 2'-5'-oligoadenylate synthetase 3, 100kda, ISG15 - isg15 ubiquitin-like modifier, MX1 - myxovirus (influenza virus) resistance 1, interferon-inducible protein p78 (mouse), OAS1 - 2'-5'-oligoadenylate synthetase…
GO:0048525	negative regulation of viral process	6.88e-12	5.17e-09	43.28	10668	68	29	8	[IFITM1 - interferon induced transmembrane protein 1, RSAD2 - radical s-adenosyl methionine domain containing 2, IFIT1 - interferon-induced protein with tetratricopeptide repeats 1, OAS3 - 2'-5'-oligoadenylate synthetase 3, 100kda, ISG15 - isg15 ubiquitin-like modifier, MX1 - myxovirus (influenza virus) resistance 1, interferon-inducible protein p78 (mouse), OAS1 - 2'-5'-oligoadenylate synthetase…
GO:0034097	response to cytokine	1.97e-11	1.4e-08	16.38	10668	247	29	11	[XAF1 - xiap associated factor 1, IFITM1 - interferon induced transmembrane protein 1, IFIT2 - interferon-induced protein with tetratricopeptide repeats 2, IFIT1 - interferon-induced protein with tetratricopeptide repeats 1, IFIT3 - interferon-induced protein with tetratricopeptide repeats 3, ISG15 - isg15 ubiquitin-like modifier, MX2 - myxovirus (influenza virus) resistance 2 (mouse), MX1 - myxo…
GO:0002376	immune system process	4.04e-11	2.72e-08	5.73	10668	1156	29	18	[IFITM1 - interferon induced transmembrane protein 1, RSAD2 - radical s-adenosyl methionine domain containing 2, IFIT2 - interferon-induced protein with tetratricopeptide repeats 2, IFIT1 - interferon-induced protein with tetratricopeptide repeats 1, OAS3 - 2'-5'-oligoadenylate synthetase 3, 100kda, IFIT3 - interferon-induced protein with tetratricopeptide repeats 3, HSH2D - hematopoietic sh2 dom…
GO:0007166	cell surface receptor signaling pathway	1.71e-10	1.1e-07	4.8	10668	1457	29	19	[IFITM1 - interferon induced transmembrane protein 1, RSAD2 - radical s-adenosyl methionine domain containing 2, IFIT2 - interferon-induced protein with tetratricopeptide repeats 2, IFIT1 - interferon-induced protein with tetratricopeptide repeats 1, OAS3 - 2'-5'-oligoadenylate synthetase 3, 100kda, IFIT3 - interferon-induced protein with tetratricopeptide repeats 3, USP18 - ubiquitin specific pe…
GO:0043901	negative regulation of multi-organism process	2.08e-10	1.27e-07	28.57	10668	103	29	8	[IFITM1 - interferon induced transmembrane protein 1, RSAD2 - radical s-adenosyl methionine domain containing 2, IFIT1 - interferon-induced protein with tetratricopeptide repeats 1, OAS3 - 2'-5'-oligoadenylate synthetase 3, 100kda, ISG15 - isg15 ubiquitin-like modifier, MX1 - myxovirus (influenza virus) resistance 1, interferon-inducible protein p78 (mouse), OAS1 - 2'-5'-oligoadenylate synthetase…
GO:1903900	regulation of viral life cycle	5.78e-09	3.36e-06	18.86	10668	156	29	8	[IFITM1 - interferon induced transmembrane protein 1, RSAD2 - radical s-adenosyl methionine domain containing 2, IFIT1 - interferon-induced protein with tetratricopeptide repeats 1, OAS3 - 2'-5'-oligoadenylate synthetase 3, 100kda, ISG15 - isg15 ubiquitin-like modifier, MX1 - myxovirus (influenza virus) resistance 1, interferon-inducible protein p78 (mouse), OAS1 - 2'-5'-oligoadenylate synthetase…
GO:0050792	regulation of viral process	7.41e-09	4.12e-06	18.28	10668	161	29	8	[IFITM1 - interferon induced transmembrane protein 1, RSAD2 - radical s-adenosyl methionine domain containing 2, IFIT1 - interferon-induced protein with tetratricopeptide repeats 1, OAS3 - 2'-5'-oligoadenylate synthetase 3, 100kda, ISG15 - isg15 ubiquitin-like modifier, MX1 - myxovirus (influenza virus) resistance 1, interferon-inducible protein p78 (mouse), OAS1 - 2'-5'-oligoadenylate synthetase…
GO:0007165	signal transduction	1.14e-08	6.08e-06	3.05	10668	2655	29	22	[IFITM1 - interferon induced transmembrane protein 1, RSAD2 - radical s-adenosyl methionine domain containing 2, IFIT2 - interferon-induced protein with tetratricopeptide repeats 2, IFIT1 - interferon-induced protein with tetratricopeptide repeats 1, OAS3 - 2'-5'-oligoadenylate synthetase 3, 100kda, IFIT3 - interferon-induced protein with tetratricopeptide repeats 3, LGALS3BP - lectin, galactosid…
GO:0050896	response to stimulus	1.15e-08	5.87e-06	2.85	10668	2965	29	23	[IFITM1 - interferon induced transmembrane protein 1, RSAD2 - radical s-adenosyl methionine domain containing 2, IFIT2 - interferon-induced protein with tetratricopeptide repeats 2, IFIT1 - interferon-induced protein with tetratricopeptide repeats 1, OAS3 - 2'-5'-oligoadenylate synthetase 3, 100kda, IFIT3 - interferon-induced protein with tetratricopeptide repeats 3, LGALS3BP - lectin, galactosid…
GO:0043903	regulation of symbiosis, encompassing mutualism through parasitism	1.56e-08	7.68e-06	16.63	10668	177	29	8	[IFITM1 - interferon induced transmembrane protein 1, RSAD2 - radical s-adenosyl methionine domain containing 2, IFIT1 - interferon-induced protein with tetratricopeptide repeats 1, OAS3 - 2'-5'-oligoadenylate synthetase 3, 100kda, ISG15 - isg15 ubiquitin-like modifier, MX1 - myxovirus (influenza virus) resistance 1, interferon-inducible protein p78 (mouse), OAS1 - 2'-5'-oligoadenylate synthetase…
GO:0006950	response to stress	5.48e-08	2.59e-05	3.44	10668	2034	29	19	[IFITM1 - interferon induced transmembrane protein 1, RSAD2 - radical s-adenosyl methionine domain containing 2, IFIT2 - interferon-induced protein with tetratricopeptide repeats 2, IFIT1 - interferon-induced protein with tetratricopeptide repeats 1, OAS3 - 2'-5'-oligoadenylate synthetase 3, 100kda, IFIT3 - interferon-induced protein with tetratricopeptide repeats 3, LGALS3BP - lectin, galactosid…
GO:0043900	regulation of multi-organism process	1.25e-07	5.7e-05	10.12	10668	327	29	9	[IFITM1 - interferon induced transmembrane protein 1, RSAD2 - radical s-adenosyl methionine domain containing 2, IFIT1 - interferon-induced protein with tetratricopeptide repeats 1, OAS3 - 2'-5'-oligoadenylate synthetase 3, 100kda, ISG15 - isg15 ubiquitin-like modifier, HERC5 - hect and rld domain containing e3 ubiquitin protein ligase 5, MX1 - myxovirus (influenza virus) resistance 1, interferon…
GO:0010033	response to organic substance	5.63e-07	0.000248	4.38	10668	1175	29	14	[IFITM1 - interferon induced transmembrane protein 1, IFIT2 - interferon-induced protein with tetratricopeptide repeats 2, IFIT1 - interferon-induced protein with tetratricopeptide repeats 1, IFIT3 - interferon-induced protein with tetratricopeptide repeats 3, CMPK2 - cytidine monophosphate (ump-cmp) kinase 2, mitochondrial, MDK - midkine (neurite growth-promoting factor 2), CCL8 - chemokine (c-c…
GO:0034340	response to type I interferon	6.28e-07	0.000267	157.66	10668	7	29	3	[IFIT1 - interferon-induced protein with tetratricopeptide repeats 1, ISG15 - isg15 ubiquitin-like modifier, MX1 - myxovirus (influenza virus) resistance 1, interferon-inducible protein p78 (mouse)]
GO:0035457	cellular response to interferon-alpha	6.28e-07	0.000259	157.66	10668	7	29	3	[IFIT2 - interferon-induced protein with tetratricopeptide repeats 2, IFIT3 - interferon-induced protein with tetratricopeptide repeats 3, OAS1 - 2'-5'-oligoadenylate synthetase 1, 40/46kda]
GO:0042221	response to chemical	9.24e-06	0.00369	3.48	10668	1480	29	14	[IFITM1 - interferon induced transmembrane protein 1, IFIT2 - interferon-induced protein with tetratricopeptide repeats 2, IFIT1 - interferon-induced protein with tetratricopeptide repeats 1, IFIT3 - interferon-induced protein with tetratricopeptide repeats 3, CMPK2 - cytidine monophosphate (ump-cmp) kinase 2, mitochondrial, MDK - midkine (neurite growth-promoting factor 2), CCL8 - chemokine (c-c…
GO:0060333	interferon-gamma-mediated signaling pathway	1.09e-05	0.00422	28.3	10668	52	29	4	[OAS3 - 2'-5'-oligoadenylate synthetase 3, 100kda, IRF7 - interferon regulatory factor 7, OAS1 - 2'-5'-oligoadenylate synthetase 1, 40/46kda, OAS2 - 2'-5'-oligoadenylate synthetase 2, 69/71kda]
GO:0071345	cellular response to cytokine stimulus	3.82e-05	0.0144	12.77	10668	144	29	5	[IFIT2 - interferon-induced protein with tetratricopeptide repeats 2, IFIT1 - interferon-induced protein with tetratricopeptide repeats 1, IFIT3 - interferon-induced protein with tetratricopeptide repeats 3, OAS1 - 2'-5'-oligoadenylate synthetase 1, 40/46kda, CCL8 - chemokine (c-c motif) ligand 8]
GO:0032020	ISG15-protein conjugation	7.1e-05	0.0259	147.14	10668	5	29	2	[ISG15 - isg15 ubiquitin-like modifier, HERC5 - hect and rld domain containing e3 ubiquitin protein ligase 5]
GO:0051902	negative regulation of mitochondrial depolarization	7.1e-05	0.0252	147.14	10668	5	29	2	[HSH2D - hematopoietic sh2 domain containing, IFI6 - interferon, alpha-inducible protein 6]
GO:1904180	negative regulation of membrane depolarization	7.1e-05	0.0245	147.14	10668	5	29	2	[HSH2D - hematopoietic sh2 domain containing, IFI6 - interferon, alpha-inducible protein 6]
GO:0060700	regulation of ribonuclease activity	7.1e-05	0.0239	147.14	10668	5	29	2	[OAS3 - 2'-5'-oligoadenylate synthetase 3, 100kda, OAS1 - 2'-5'-oligoadenylate synthetase 1, 40/46kda]
GO:0048519	negative regulation of biological process	8.2e-05	0.0269	2.29	10668	2891	29	18	[IFITM1 - interferon induced transmembrane protein 1, RSAD2 - radical s-adenosyl methionine domain containing 2, IFIT1 - interferon-induced protein with tetratricopeptide repeats 1, OAS3 - 2'-5'-oligoadenylate synthetase 3, 100kda, IFIT3 - interferon-induced protein with tetratricopeptide repeats 3, HSH2D - hematopoietic sh2 domain containing, IFI27 - interferon, alpha-inducible protein 27, MDK -…
GO:0048523	negative regulation of cellular process	0.000117	0.0375	2.35	10668	2664	29	17	[IFITM1 - interferon induced transmembrane protein 1, RSAD2 - radical s-adenosyl methionine domain containing 2, IFIT1 - interferon-induced protein with tetratricopeptide repeats 1, OAS3 - 2'-5'-oligoadenylate synthetase 3, 100kda, IFIT3 - interferon-induced protein with tetratricopeptide repeats 3, HSH2D - hematopoietic sh2 domain containing, IFI27 - interferon, alpha-inducible protein 27, MDK -…
GO:0031347	regulation of defense response	0.000291	0.0908	5.18	10668	497	29	7	[RSAD2 - radical s-adenosyl methionine domain containing 2, IFIT1 - interferon-induced protein with tetratricopeptide repeats 1, IRF7 - interferon regulatory factor 7, USP18 - ubiquitin specific peptidase 18, HERC5 - hect and rld domain containing e3 ubiquitin protein ligase 5, CCL8 - chemokine (c-c motif) ligand 8, EIF2AK2 - eukaryotic translation initiation factor 2-alpha kinase 2]
GO:0051900	regulation of mitochondrial depolarization	0.000546	0.166	56.59	10668	13	29	2	[HSH2D - hematopoietic sh2 domain containing, IFI6 - interferon, alpha-inducible protein 6]
GO:0002682	regulation of immune system process	0.00068	0.202	3.47	10668	954	29	9	[IFITM1 - interferon induced transmembrane protein 1, RSAD2 - radical s-adenosyl methionine domain containing 2, IFIT1 - interferon-induced protein with tetratricopeptide repeats 1, ISG15 - isg15 ubiquitin-like modifier, IRF7 - interferon regulatory factor 7, USP18 - ubiquitin specific peptidase 18, HERC5 - hect and rld domain containing e3 ubiquitin protein ligase 5, CCL8 - chemokine (c-c motif)…
GO:0050687	negative regulation of defense response to virus	0.000836	0.243	45.98	10668	16	29	2	[IFIT1 - interferon-induced protein with tetratricopeptide repeats 1, EIF2AK2 - eukaryotic translation initiation factor 2-alpha kinase 2]
GO:0035456	response to interferon-beta	0.000836	0.238	45.98	10668	16	29	2	[XAF1 - xiap associated factor 1, IFITM1 - interferon induced transmembrane protein 1]

[truncated: 1 more sheets: GOPROC DOWN 144h]
