# Supplementary material for: Transcriptional response to hepatitis C virus infection and interferon‐alpha treatment in the human liver
Source: EMBO Mol Med. 2017 Mar 30;9(6):816–34. doi: 10.15252/emmm.201607006 (PMC5452008; doi:10.15252/emmm.201607006)
Supplement: Supplementary file 9 — Dataset EV8 [file EMMM-9-816-s009.xlsx]

## Sheet: Legend
This table provides the list of genes that are differentially expressed following IFNa treatment, at one or more time points. For each gene, we extract the time-points in which it is up-regulated or down-regulated.

## Sheet: up-regulated genes
GeneID	GeneType	GeneName	NbTimepoints	Timepoints
ENSG00000055332	protein_coding	EIF2AK2	5	4h,16h,48h,96h,144h
ENSG00000089127	protein_coding	OAS1	5	4h,16h,48h,96h,144h
ENSG00000111331	protein_coding	OAS3	5	4h,16h,48h,96h,144h
ENSG00000111335	protein_coding	OAS2	5	4h,16h,48h,96h,144h
ENSG00000119917	protein_coding	IFIT3	5	4h,16h,48h,96h,144h
ENSG00000119922	protein_coding	IFIT2	5	4h,16h,48h,96h,144h
ENSG00000126709	protein_coding	IFI6	5	4h,16h,48h,96h,144h
ENSG00000132530	protein_coding	XAF1	5	4h,16h,48h,96h,144h
ENSG00000133106	protein_coding	EPSTI1	5	4h,16h,48h,96h,144h
ENSG00000134321	protein_coding	RSAD2	5	4h,16h,48h,96h,144h
ENSG00000134326	protein_coding	CMPK2	5	4h,16h,48h,96h,144h
ENSG00000137959	protein_coding	IFI44L	5	4h,16h,48h,96h,144h
ENSG00000137965	protein_coding	IFI44	5	4h,16h,48h,96h,144h
ENSG00000138642	protein_coding	HERC6	5	4h,16h,48h,96h,144h
ENSG00000138646	protein_coding	HERC5	5	4h,16h,48h,96h,144h
ENSG00000157601	protein_coding	MX1	5	4h,16h,48h,96h,144h
ENSG00000166148	protein_coding	AVPR1A	5	4h,16h,48h,96h,144h
ENSG00000177409	protein_coding	SAMD9L	5	4h,16h,48h,96h,144h
ENSG00000183486	protein_coding	MX2	5	4h,16h,48h,96h,144h
ENSG00000184979	protein_coding	USP18	5	4h,16h,48h,96h,144h
ENSG00000185507	protein_coding	IRF7	5	4h,16h,48h,96h,144h
ENSG00000185745	protein_coding	IFIT1	5	4h,16h,48h,96h,144h
ENSG00000185885	protein_coding	IFITM1	5	4h,16h,48h,96h,144h
ENSG00000187608	protein_coding	ISG15	5	4h,16h,48h,96h,144h
ENSG00000205413	protein_coding	SAMD9	5	4h,16h,48h,96h,144h
ENSG00000225964	lncRNA	NRIR	5	4h,16h,48h,96h,144h
ENSG00000229754	other	CXCR2P1	5	4h,16h,48h,96h,144h
ENSG00000269720	lncRNA	CTD-2521M24.5	5	4h,16h,48h,96h,144h
ENSG00000277511	lncRNA	CTD-2095E4.5	5	4h,16h,48h,96h,144h
XLOC_016067	other	NA	5	4h,16h,48h,96h,144h
ENSG00000059378	protein_coding	PARP12	4	4h,16h,48h,96h
ENSG00000068079	protein_coding	IFI35	4	4h,16h,48h,96h
ENSG00000078081	protein_coding	LAMP3	4	4h,16h,48h,96h
ENSG00000107201	protein_coding	DDX58	4	4h,16h,48h,96h
ENSG00000108679	protein_coding	LGALS3BP	4	16h,48h,96h,144h
ENSG00000108700	protein_coding	CCL8	4	4h,16h,96h,144h
ENSG00000110492	protein_coding	MDK	4	16h,48h,96h,144h
ENSG00000115267	protein_coding	IFIH1	4	4h,16h,48h,96h
ENSG00000122643	protein_coding	NT5C3A	4	4h,16h,48h,96h
ENSG00000130589	protein_coding	HELZ2	4	4h,16h,48h,96h
ENSG00000135899	protein_coding	SP110	4	4h,16h,48h,96h
ENSG00000136514	protein_coding	RTP4	4	4h,16h,48h,96h
ENSG00000137628	protein_coding	DDX60	4	4h,16h,48h,96h
ENSG00000138496	protein_coding	PARP9	4	4h,16h,48h,96h
ENSG00000144488	protein_coding	ESPNL	4	4h,16h,48h,96h
ENSG00000152766	protein_coding	ANKRD22	4	4h,16h,48h,96h
ENSG00000152778	protein_coding	IFIT5	4	4h,16h,48h,96h
ENSG00000156587	protein_coding	UBE2L6	4	4h,16h,48h,96h
ENSG00000163568	protein_coding	AIM2	4	4h,16h,48h,96h
ENSG00000163823	protein_coding	CCR1	4	4h,16h,48h,96h
ENSG00000163840	protein_coding	DTX3L	4	4h,16h,48h,96h
ENSG00000165949	protein_coding	IFI27	4	16h,48h,96h,144h
ENSG00000168961	protein_coding	LGALS9	4	4h,16h,48h,96h
ENSG00000181381	protein_coding	DDX60L	4	4h,16h,48h,96h
ENSG00000188313	protein_coding	PLSCR1	4	4h,16h,48h,96h
ENSG00000196684	protein_coding	HSH2D	4	4h,16h,48h,144h
ENSG00000213492	other	NT5C3AP1	4	4h,16h,48h,96h
ENSG00000279320	other	RP11-329N15.3	4	4h,16h,48h,96h
XLOC_023973	other	NA	4	4h,16h,48h,144h
ENSG00000088827	protein_coding	SIGLEC1	3	4h,16h,96h
ENSG00000108771	protein_coding	DHX58	3	4h,16h,48h
ENSG00000110446	protein_coding	SLC15A3	3	16h,48h,96h
ENSG00000124201	protein_coding	ZNFX1	3	4h,16h,96h
ENSG00000124256	protein_coding	ZBP1	3	4h,16h,48h
ENSG00000128383	protein_coding	APOBEC3A	3	4h,16h,48h
ENSG00000132274	protein_coding	TRIM22	3	4h,16h,96h
ENSG00000133794	protein_coding	ARNTL	3	4h,16h,48h
ENSG00000134339	protein_coding	SAA2	3	16h,48h,96h
ENSG00000135114	protein_coding	OASL	3	4h,16h,48h
ENSG00000141574	protein_coding	SECTM1	3	4h,16h,96h
ENSG00000145287	protein_coding	PLAC8	3	16h,48h,96h
ENSG00000158373	protein_coding	HIST1H2BD	3	16h,48h,96h
ENSG00000173083	protein_coding	HPSE	3	4h,16h,96h
ENSG00000173432	protein_coding	SAA1	3	16h,48h,96h
ENSG00000175518	protein_coding	UBQLNL	3	4h,96h,144h
ENSG00000177989	protein_coding	ODF3B	3	16h,48h,96h
ENSG00000179921	protein_coding	GPBAR1	3	16h,48h,96h
ENSG00000185880	protein_coding	TRIM69	3	4h,16h,48h
ENSG00000186407	protein_coding	CD300E	3	16h,48h,96h
ENSG00000187116	protein_coding	LILRA5	3	16h,48h,96h
ENSG00000187474	protein_coding	FPR3	3	16h,48h,96h
ENSG00000188257	protein_coding	PLA2G2A	3	16h,48h,96h
ENSG00000188820	protein_coding	FAM26F	3	4h,16h,96h
ENSG00000196787	protein_coding	HIST1H2AG	3	16h,48h,96h
ENSG00000226751	lncRNA	AF127936.5	3	4h,16h,96h
ENSG00000230058	lncRNA	RP11-172E9.2	3	16h,48h,96h
ENSG00000276758	other	AC010518.2	3	16h,96h,144h
XLOC_003758	other	NA	3	4h,16h,48h
XLOC_028688	other	NA	3	4h,16h,144h
XLOC_034608	other	NA	3	4h,16h,48h
XLOC_050629	other	NA	3	4h,16h,48h
ENSG00000004468	protein_coding	CD38	2	4h,16h
ENSG00000010030	protein_coding	ETV7	2	4h,16h
ENSG00000025708	protein_coding	TYMP	2	16h,96h
ENSG00000035720	protein_coding	STAP1	2	4h,16h
ENSG00000067066	protein_coding	SP100	2	4h,16h
ENSG00000100226	protein_coding	GTPBP1	2	4h,16h
ENSG00000102524	protein_coding	TNFSF13B	2	4h,16h
ENSG00000103313	protein_coding	MEFV	2	16h,96h
ENSG00000104951	protein_coding	IL4I1	2	4h,16h
ENSG00000104972	protein_coding	LILRB1	2	4h,16h
ENSG00000105559	protein_coding	PLEKHA4	2	4h,16h
ENSG00000105967	protein_coding	TFEC	2	4h,16h
ENSG00000106785	protein_coding	TRIM14	2	16h,96h
ENSG00000108691	protein_coding	CCL2	2	4h,16h
ENSG00000110079	protein_coding	MS4A4A	2	16h,96h
ENSG00000111912	protein_coding	NCOA7	2	4h,16h
ENSG00000112343	protein_coding	TRIM38	2	4h,16h
ENSG00000112773	protein_coding	FAM46A	2	4h,16h
ENSG00000114013	protein_coding	CD86	2	16h,96h
ENSG00000115415	protein_coding	STAT1	2	4h,16h
ENSG00000116183	protein_coding	PAPPA2	2	16h,144h
ENSG00000116514	protein_coding	RNF19B	2	4h,16h
ENSG00000117228	protein_coding	GBP1	2	4h,16h
ENSG00000120217	protein_coding	CD274	2	4h,16h
ENSG00000120539	protein_coding	MASTL	2	4h,16h
ENSG00000121380	protein_coding	BCL2L14	2	4h,16h
ENSG00000123609	protein_coding	NMI	2	4h,16h
ENSG00000128394	protein_coding	APOBEC3F	2	4h,16h
ENSG00000129988	protein_coding	LBP	2	16h,96h
ENSG00000130303	protein_coding	BST2	2	16h,96h
ENSG00000131482	protein_coding	G6PC	2	4h,48h
ENSG00000132109	protein_coding	TRIM21	2	4h,16h
ENSG00000132256	protein_coding	TRIM5	2	4h,16h
ENSG00000132693	protein_coding	CRP	2	16h,96h
ENSG00000135148	protein_coding	TRAFD1	2	4h,16h
ENSG00000136114	protein_coding	THSD1	2	4h,16h
ENSG00000136689	protein_coding	IL1RN	2	4h,16h
ENSG00000137198	protein_coding	GMPR	2	4h,16h
ENSG00000138035	protein_coding	PNPT1	2	4h,16h
ENSG00000140464	protein_coding	PML	2	4h,16h
ENSG00000142089	protein_coding	IFITM3	2	16h,96h
ENSG00000143171	protein_coding	RXRG	2	4h,16h
ENSG00000144655	protein_coding	CSRNP1	2	4h,16h
ENSG00000145416	protein_coding	2001-03-01	2	16h,96h
ENSG00000146859	protein_coding	TMEM140	2	4h,16h
ENSG00000148926	protein_coding	ADM	2	4h,16h
ENSG00000150337	protein_coding	FCGR1A	2	16h,96h
ENSG00000155287	protein_coding	SLC25A28	2	4h,16h
ENSG00000157111	protein_coding	TMEM171	2	4h,16h
ENSG00000159189	protein_coding	C1QC	2	16h,96h
ENSG00000160710	protein_coding	ADAR	2	16h,96h
ENSG00000162614	protein_coding	NEXN	2	4h,16h
ENSG00000162654	protein_coding	GBP4	2	4h,16h
ENSG00000162772	protein_coding	ATF3	2	4h,16h
ENSG00000163016	other	ALMS1P	2	4h,16h
ENSG00000163220	protein_coding	S100A9	2	16h,96h
ENSG00000163563	protein_coding	MNDA	2	4h,16h
ENSG00000163565	protein_coding	IFI16	2	4h,16h
ENSG00000163666	protein_coding	HESX1	2	4h,16h
ENSG00000164054	protein_coding	SHISA5	2	16h,96h
ENSG00000166741	protein_coding	NNMT	2	16h,96h
ENSG00000168016	protein_coding	TRANK1	2	4h,16h
ENSG00000168062	protein_coding	BATF2	2	4h,16h
ENSG00000168394	protein_coding	TAP1	2	4h,16h
ENSG00000168404	protein_coding	MLKL	2	4h,16h
ENSG00000169248	protein_coding	CXCL11	2	4h,16h
ENSG00000170581	protein_coding	STAT2	2	4h,16h
ENSG00000171631	protein_coding	P2RY6	2	4h,16h
ENSG00000172123	protein_coding	SLFN12	2	4h,16h
ENSG00000172183	protein_coding	ISG20	2	4h,16h
ENSG00000172432	protein_coding	GTPBP2	2	4h,16h
ENSG00000172936	protein_coding	MYD88	2	4h,16h
ENSG00000173193	protein_coding	PARP14	2	4h,16h
ENSG00000173210	protein_coding	ABLIM3	2	16h,96h
ENSG00000173786	protein_coding	CNP	2	4h,16h
ENSG00000173821	protein_coding	RNF213	2	4h,16h
ENSG00000176153	protein_coding	GPX2	2	16h,96h
ENSG00000180061	protein_coding	TMEM150B	2	4h,16h
ENSG00000180573	protein_coding	HIST1H2AC	2	48h,96h
ENSG00000184898	protein_coding	RBM43	2	4h,16h
ENSG00000185338	protein_coding	SOCS1	2	4h,16h
ENSG00000196116	protein_coding	TDRD7	2	4h,16h
ENSG00000196247	protein_coding	ZNF107	2	4h,16h
ENSG00000196371	protein_coding	FUT4	2	4h,16h
ENSG00000197409	protein_coding	HIST1H3D	2	48h,96h
ENSG00000197646	protein_coding	PDCD1LG2	2	16h,96h
ENSG00000198133	protein_coding	TMEM229B	2	4h,16h
ENSG00000213689	protein_coding	TREX1	2	4h,16h
ENSG00000223722	other	RP11-467L13.5	2	16h,96h
ENSG00000223960	lncRNA	AC009948.5	2	4h,16h
ENSG00000224397	lncRNA	LINC01272	2	16h,96h
ENSG00000225101	other	OR52K3P	2	4h,16h
ENSG00000225450	lncRNA	RP3-508I15.14	2	4h,16h
ENSG00000225492	other	GBP1P1	2	4h,16h
ENSG00000226025	other	LGALS17A	2	4h,16h
ENSG00000229241	other	PNPT1P1	2	4h,16h
ENSG00000229953	lncRNA	RP11-284F21.7	2	16h,96h
ENSG00000230149	lncRNA	RP3-508I15.19	2	4h,16h
ENSG00000230191	other	RP4-725G10.3	2	16h,96h
ENSG00000236562	other	RP11-396M11.1	2	16h,96h
ENSG00000238015	other	RP4-641G12.3	2	4h,96h
ENSG00000239713	protein_coding	APOBEC3G	2	4h,16h
ENSG00000243650	other	RN7SL834P	2	4h,48h
ENSG00000244491	lncRNA	RP3-508I15.18	2	4h,16h
ENSG00000245556	lncRNA	SCAMP1-AS1	2	4h,16h
ENSG00000254415	protein_coding	SIGLEC14	2	16h,96h
ENSG00000255987	other	TOMM20P2	2	4h,16h
ENSG00000256804	other	RP13-977J11.5	2	16h,96h
ENSG00000258659	protein_coding	TRIM34	2	4h,16h
ENSG00000261889	lncRNA	RP11-473M20.16	2	4h,16h
ENSG00000266976	lncRNA	AC079466.1	2	4h,16h
ENSG00000270030	lncRNA	RP11-326C3.13	2	4h,16h
ENSG00000270972	lncRNA	RP11-326C3.15	2	4h,16h
ENSG00000272669	lncRNA	RP3-508I15.21	2	4h,16h
ENSG00000273802	protein_coding	HIST1H2BG	2	48h,96h
ENSG00000278828	protein_coding	HIST1H3H	2	48h,96h
XLOC_013628	other	NA	2	16h,96h
XLOC_031846	lncRNA	NA	2	16h,96h
XLOC_031871	other	NA	2	4h,16h
XLOC_034605	other	NA	2	4h,48h
XLOC_034607	other	NA	2	4h,16h
XLOC_034609	other	NA	2	4h,16h
XLOC_050141	other	NA	2	4h,16h
XLOC_050630	other	NA	2	4h,48h
XLOC_050631	other	NA	2	4h,48h
ENSG00000001617	protein_coding	SEMA3F	1	16h
ENSG00000002549	protein_coding	LAP3	1	16h
ENSG00000008517	protein_coding	IL32	1	16h
ENSG00000013374	protein_coding	NUB1	1	16h
ENSG00000014138	protein_coding	POLA2	1	16h
ENSG00000030110	protein_coding	BAK1	1	16h
ENSG00000038945	protein_coding	MSR1	1	16h
ENSG00000043143	protein_coding	JADE2	1	16h
ENSG00000052749	protein_coding	RRP12	1	16h
ENSG00000070081	protein_coding	NUCB2	1	16h
ENSG00000072682	protein_coding	P4HA2	1	16h
ENSG00000079263	protein_coding	SP140	1	16h
ENSG00000081803	protein_coding	CADPS2	1	16h
ENSG00000085741	protein_coding	WNT11	1	16h
ENSG00000090104	protein_coding	RGS1	1	4h
ENSG00000100336	protein_coding	APOL4	1	4h
ENSG00000100453	protein_coding	GZMB	1	16h
ENSG00000100558	protein_coding	PLEK2	1	16h
ENSG00000101000	protein_coding	PROCR	1	16h
ENSG00000101187	protein_coding	SLCO4A1	1	16h
ENSG00000101294	protein_coding	HM13	1	16h
ENSG00000101307	protein_coding	SIRPB1	1	16h
ENSG00000101336	protein_coding	HCK	1	16h
ENSG00000101347	protein_coding	SAMHD1	1	16h
ENSG00000101596	protein_coding	SMCHD1	1	16h
ENSG00000102265	protein_coding	TIMP1	1	16h
ENSG00000102921	protein_coding	N4BP1	1	16h
ENSG00000103021	protein_coding	CCDC113	1	16h
ENSG00000103056	protein_coding	SMPD3	1	16h
ENSG00000103490	protein_coding	PYCARD	1	16h
ENSG00000103966	protein_coding	EHD4	1	16h
ENSG00000104760	protein_coding	FGL1	1	96h
ENSG00000105287	protein_coding	PRKD2	1	16h
ENSG00000105402	protein_coding	NAPA	1	16h
ENSG00000105939	protein_coding	ZC3HAV1	1	4h
ENSG00000106605	protein_coding	BLVRA	1	16h
ENSG00000107815	protein_coding	C10orf2	1	16h
ENSG00000108602	protein_coding	ALDH3A1	1	16h
ENSG00000108798	protein_coding	ABI3	1	16h
ENSG00000110057	protein_coding	UNC93B1	1	16h
ENSG00000110076	protein_coding	NRXN2	1	16h
ENSG00000110244	protein_coding	APOA4	1	16h
ENSG00000110756	protein_coding	HPS5	1	16h
ENSG00000110848	protein_coding	CD69	1	4h
ENSG00000110852	protein_coding	CLEC2B	1	4h
ENSG00000112039	protein_coding	FANCE	1	16h
ENSG00000112096	protein_coding	SOD2	1	16h
ENSG00000112576	protein_coding	CCND3	1	16h
ENSG00000114268	protein_coding	PFKFB4	1	16h
ENSG00000114450	protein_coding	GNB4	1	4h
ENSG00000114737	protein_coding	CISH	1	16h
ENSG00000115604	protein_coding	IL18R1	1	16h
ENSG00000116663	protein_coding	FBXO6	1	16h
ENSG00000116863	protein_coding	ADPRHL2	1	16h
ENSG00000117226	protein_coding	GBP3	1	16h
ENSG00000118972	protein_coding	FGF23	1	16h
ENSG00000120280	protein_coding	CXorf21	1	4h
ENSG00000120549	protein_coding	KIAA1217	1	4h
ENSG00000121060	protein_coding	TRIM25	1	4h
ENSG00000121594	protein_coding	CD80	1	4h
ENSG00000121858	protein_coding	TNFSF10	1	4h
ENSG00000121933	protein_coding	TMIGD3	1	16h
ENSG00000122862	protein_coding	SRGN	1	16h
ENSG00000123360	protein_coding	PDE1B	1	16h
ENSG00000123685	protein_coding	BATF3	1	4h
ENSG00000124635	protein_coding	HIST1H2BJ	1	16h
ENSG00000124785	protein_coding	NRN1	1	4h
ENSG00000125347	protein_coding	IRF1	1	4h
ENSG00000125454	protein_coding	SLC25A19	1	16h
ENSG00000126262	protein_coding	FFAR2	1	16h
ENSG00000128250	protein_coding	RFPL1	1	4h
ENSG00000129226	protein_coding	CD68	1	16h
ENSG00000130489	protein_coding	SCO2	1	16h
ENSG00000130513	protein_coding	GDF15	1	16h
ENSG00000130775	protein_coding	THEMIS2	1	16h
ENSG00000131042	protein_coding	LILRB2	1	16h
ENSG00000131203	protein_coding	IDO1	1	16h
ENSG00000133321	protein_coding	RARRES3	1	16h
ENSG00000133561	protein_coding	GIMAP6	1	16h
ENSG00000133574	protein_coding	GIMAP4	1	16h
ENSG00000134470	protein_coding	IL15RA	1	16h
ENSG00000135052	protein_coding	GOLM1	1	16h
ENSG00000135077	protein_coding	HAVCR2	1	16h
ENSG00000135363	protein_coding	LMO2	1	4h
ENSG00000135604	protein_coding	STX11	1	16h
ENSG00000135763	protein_coding	URB2	1	16h
ENSG00000136997	protein_coding	MYC	1	16h
ENSG00000137200	protein_coding	CMTR1	1	16h
ENSG00000137462	protein_coding	TLR2	1	16h
ENSG00000137496	protein_coding	IL18BP	1	16h
ENSG00000137752	protein_coding	CASP1	1	16h
ENSG00000137842	protein_coding	TMEM62	1	16h
ENSG00000138166	protein_coding	DUSP5	1	4h
ENSG00000139352	protein_coding	ASCL1	1	16h
ENSG00000140022	protein_coding	STON2	1	16h
ENSG00000140105	protein_coding	WARS	1	16h
ENSG00000140807	protein_coding	NKD1	1	16h
ENSG00000140853	protein_coding	NLRC5	1	16h
ENSG00000141664	protein_coding	ZCCHC2	1	4h
ENSG00000142512	protein_coding	SIGLEC10	1	96h
ENSG00000142748	protein_coding	FCN3	1	96h
ENSG00000143226	protein_coding	FCGR2A	1	16h
ENSG00000143546	protein_coding	S100A8	1	16h
ENSG00000144035	protein_coding	NAT8	1	4h
ENSG00000144381	protein_coding	HSPD1	1	16h
ENSG00000144837	protein_coding	PLA1A	1	16h
ENSG00000144843	protein_coding	ADPRH	1	16h
ENSG00000145777	protein_coding	TSLP	1	4h
ENSG00000145850	protein_coding	TIMD4	1	16h
ENSG00000146425	protein_coding	DYNLT1	1	16h
ENSG00000148841	protein_coding	ITPRIP	1	16h
ENSG00000149218	protein_coding	ENDOD1	1	16h
ENSG00000149428	protein_coding	HYOU1	1	16h
ENSG00000150990	protein_coding	DHX37	1	16h
ENSG00000151632	protein_coding	AKR1C2	1	16h
ENSG00000152061	protein_coding	RABGAP1L	1	4h
ENSG00000154040	protein_coding	CABYR	1	16h
ENSG00000154451	protein_coding	GBP5	1	4h
ENSG00000155363	protein_coding	MOV10	1	16h
ENSG00000155660	protein_coding	PDIA4	1	16h
ENSG00000158517	protein_coding	NCF1	1	16h
ENSG00000158869	protein_coding	FCER1G	1	16h
ENSG00000159363	protein_coding	ATP13A2	1	16h
ENSG00000160190	protein_coding	SLC37A1	1	16h
ENSG00000160818	protein_coding	GPATCH4	1	16h
ENSG00000161929	protein_coding	SCIMP	1	16h
ENSG00000162747	protein_coding	FCGR3B	1	16h
ENSG00000163191	protein_coding	S100A11	1	16h
ENSG00000163644	protein_coding	PPM1K	1	4h
ENSG00000163872	protein_coding	YEATS2	1	16h
ENSG00000163947	protein_coding	ARHGEF3	1	4h
ENSG00000164188	protein_coding	RANBP3L	1	4h
ENSG00000164220	protein_coding	F2RL2	1	4h
ENSG00000164342	protein_coding	TLR3	1	16h
ENSG00000164430	protein_coding	MB21D1	1	4h
ENSG00000165030	protein_coding	NFIL3	1	4h
ENSG00000165178	other	NCF1C	1	16h
ENSG00000165259	protein_coding	HDX	1	4h
ENSG00000165271	protein_coding	NOL6	1	16h
ENSG00000165376	protein_coding	CLDN2	1	16h
ENSG00000165731	protein_coding	RET	1	96h
ENSG00000166211	protein_coding	SPIC	1	96h
ENSG00000166598	protein_coding	HSP90B1	1	16h
ENSG00000166750	protein_coding	SLFN5	1	4h
ENSG00000167034	protein_coding	NKX3-1	1	16h
ENSG00000167083	protein_coding	GNGT2	1	16h
ENSG00000167207	protein_coding	NOD2	1	16h
ENSG00000167772	protein_coding	ANGPTL4	1	16h
ENSG00000167850	protein_coding	CD300C	1	16h
ENSG00000168003	protein_coding	SLC3A2	1	16h
ENSG00000168297	protein_coding	PXK	1	16h
ENSG00000169245	protein_coding	CXCL10	1	16h
ENSG00000170775	protein_coding	GPR37	1	4h
ENSG00000171051	protein_coding	FPR1	1	16h
ENSG00000171132	protein_coding	PRKCE	1	16h
ENSG00000171236	protein_coding	LRG1	1	16h
ENSG00000171798	protein_coding	KNDC1	1	16h
ENSG00000171860	protein_coding	C3AR1	1	16h
ENSG00000172059	protein_coding	KLF11	1	16h
ENSG00000173369	protein_coding	C1QB	1	96h
ENSG00000173698	protein_coding	ADGRG2	1	96h
ENSG00000174032	protein_coding	SLC25A30	1	16h
ENSG00000174808	protein_coding	BTC	1	16h
ENSG00000175730	other	BAK1P1	1	16h
ENSG00000177294	protein_coding	FBXO39	1	96h
ENSG00000177606	protein_coding	JUN	1	16h
ENSG00000178175	protein_coding	ZNF366	1	4h
ENSG00000178685	protein_coding	PARP10	1	16h
ENSG00000178726	protein_coding	THBD	1	16h
ENSG00000179041	protein_coding	RRS1	1	16h
ENSG00000180644	protein_coding	PRF1	1	16h
ENSG00000181026	protein_coding	AEN	1	16h
ENSG00000181541	protein_coding	MAB21L2	1	4h
ENSG00000182179	protein_coding	UBA7	1	16h
ENSG00000182481	protein_coding	KPNA2	1	16h
ENSG00000183010	protein_coding	PYCR1	1	16h
ENSG00000184014	protein_coding	DENND5A	1	16h
ENSG00000184164	protein_coding	CRELD2	1	16h
ENSG00000184371	protein_coding	CSF1	1	16h
ENSG00000184545	protein_coding	DUSP8	1	16h
ENSG00000184557	protein_coding	SOCS3	1	16h
ENSG00000185201	protein_coding	IFITM2	1	16h
ENSG00000185722	protein_coding	ANKFY1	1	16h
ENSG00000186806	protein_coding	VSIG10L	1	16h
ENSG00000186818	protein_coding	LILRB4	1	16h
ENSG00000187288	protein_coding	CIDEC	1	16h
ENSG00000187513	protein_coding	GJA4	1	16h
ENSG00000187741	protein_coding	FANCA	1	16h
ENSG00000187837	protein_coding	HIST1H1C	1	48h
ENSG00000188157	protein_coding	AGRN	1	16h
ENSG00000188404	protein_coding	SELL	1	16h
ENSG00000196169	protein_coding	KIF19	1	4h
ENSG00000196497	protein_coding	IPO4	1	16h
ENSG00000196517	protein_coding	SLC6A9	1	16h
ENSG00000196664	protein_coding	TLR7	1	16h
ENSG00000197405	protein_coding	C5AR1	1	96h
ENSG00000197536	protein_coding	C5orf56	1	4h
ENSG00000198056	protein_coding	PRIM1	1	16h
ENSG00000198208	protein_coding	RPS6KL1	1	16h
ENSG00000198431	protein_coding	TXNRD1	1	16h
ENSG00000198959	protein_coding	TGM2	1	16h
ENSG00000203747	protein_coding	FCGR3A	1	16h
ENSG00000203814	protein_coding	HIST2H2BF	1	48h
ENSG00000203914	other	HSP90B3P	1	16h
ENSG00000204264	protein_coding	PSMB8	1	16h
ENSG00000204267	protein_coding	TAP2	1	16h
ENSG00000204592	protein_coding	HLA-E	1	16h
ENSG00000205837	lncRNA	LINC00487	1	48h
ENSG00000213088	protein_coding	ACKR1	1	16h
ENSG00000213383	other	AC104297.1	1	16h
ENSG00000213430	other	HSPD1P1	1	16h
ENSG00000213500	other	LAP3P2	1	16h
ENSG00000213928	protein_coding	IRF9	1	4h
ENSG00000215284	other	RP11-198M15.1	1	16h
ENSG00000216490	protein_coding	IFI30	1	16h
ENSG00000219201	other	RP11-181C21.4	1	16h
ENSG00000221955	protein_coding	SLC12A8	1	16h
ENSG00000221963	protein_coding	APOL6	1	4h
ENSG00000223599	other	RP11-216N14.7	1	16h
ENSG00000223984	other	HNRNPRP1	1	16h
ENSG00000224295	other	AC087380.14	1	144h
ENSG00000224389	protein_coding	C4B	1	96h
ENSG00000225774	other	SIRPAP1	1	96h
ENSG00000226004	lncRNA	RP11-10J5.1	1	4h
ENSG00000226268	other	RP11-61N20.3	1	16h
ENSG00000227471	protein_coding	AKR1B15	1	16h
ENSG00000229314	protein_coding	ORM1	1	96h
ENSG00000229677	other	RP11-383F6.1	1	4h
ENSG00000230067	other	HSPD1P6	1	16h
ENSG00000230154	other	AC018463.4	1	16h
ENSG00000231187	lncRNA	RP11-38L15.3	1	4h
ENSG00000234076	lncRNA	TPRG1-AS1	1	16h
ENSG00000240065	protein_coding	PSMB9	1	16h
ENSG00000247844	lncRNA	CCAT1	1	16h
ENSG00000249193	other	HSPD1P5	1	16h
ENSG00000250221	other	KRT8P32	1	16h
ENSG00000252206	other	RNU7-40P	1	4h
ENSG00000253276	protein_coding	CCDC71L	1	16h
ENSG00000253785	other	CTC-308K20.3	1	16h
ENSG00000253910	protein_coding	PCDHGB2	1	16h
ENSG00000253953	protein_coding	PCDHGB4	1	16h
ENSG00000254087	protein_coding	LYN	1	16h
ENSG00000254704	other	RP11-1036E20.7	1	16h
ENSG00000254965	other	C1DP5	1	4h
ENSG00000255026	lncRNA	RP11-326C3.2	1	16h
ENSG00000255328	lncRNA	RP11-326C3.12	1	4h
ENSG00000255581	other	RP11-69M1.4	1	16h
ENSG00000257576	other	RP11-153M3.1	1	16h
ENSG00000259706	other	HSP90B2P	1	16h
ENSG00000260105	other	AOC4P	1	48h
ENSG00000261269	other	RP11-389C8.2	1	4h
ENSG00000262061	lncRNA	RP11-1260E13.4	1	4h
ENSG00000262979	other	CTD-2047H16.2	1	4h
ENSG00000263506	other	MIR5193	1	4h
ENSG00000264424	protein_coding	MYH4	1	96h
ENSG00000264968	lncRNA	RP11-387H17.4	1	4h
ENSG00000266304	lncRNA	RP11-484N16.1	1	16h
ENSG00000267074	other	RP11-1094M14.5	1	4h
ENSG00000267102	other	RP11-686D22.7	1	4h
ENSG00000267250	lncRNA	RP11-118B18.2	1	16h
ENSG00000267444	other	SMUG1P1	1	16h
ENSG00000269335	protein_coding	IKBKG	1	16h
ENSG00000271303	protein_coding	SRXN1	1	16h
ENSG00000271725	other	RP11-761I4.4	1	48h
ENSG00000272405	lncRNA	RP11-284F21.10	1	16h
ENSG00000272512	lncRNA	RP11-54O7.17	1	4h
ENSG00000272886	protein_coding	DCP1A	1	4h
ENSG00000273272	lncRNA	CTA-384D8.34	1	144h
ENSG00000275149	lncRNA	RP11-427J23.1	1	48h
ENSG00000275183	protein_coding	LENG9	1	16h
ENSG00000276317	lncRNA	RP11-93B14.10	1	16h
ENSG00000276980	other	CTD-3128G10.7	1	16h
ENSG00000277075	protein_coding	HIST1H2AE	1	96h
ENSG00000278464	lncRNA	RP11-96A15.1	1	16h
ENSG00000278690	lncRNA	RP11-104J23.2	1	4h
ENSG00000279444	other	RP11-715H19.2	1	96h
ENSG00000279861	other	RP11-43N16.4	1	4h
ENSG00000280248	other	CTD-2047H16.3	1	4h
ENSG00000281100	other	RP11-640L9.2	1	4h
XLOC_001814	other	NA	1	96h
XLOC_003309	other	NA	1	4h
XLOC_004362	other	NA	1	96h
XLOC_004364	other	NA	1	96h
XLOC_004365	other	NA	1	96h
XLOC_004659	other	NA	1	16h
XLOC_004848	other	NA	1	96h
XLOC_005598	other	NA	1	4h
XLOC_005599	other	NA	1	4h
XLOC_005620	other	NA	1	4h
XLOC_005622	other	NA	1	4h
XLOC_005649	other	NA	1	16h
XLOC_006110	other	NA	1	4h
XLOC_006111	other	NA	1	4h
XLOC_006112	lncRNA	NA	1	4h
XLOC_006113	other	NA	1	4h
XLOC_006114	other	NA	1	4h
XLOC_006169	other	NA	1	4h
XLOC_006772	other	NA	1	4h
XLOC_006946	other	NA	1	4h
XLOC_006947	other	NA	1	4h
XLOC_007581	lncRNA	NA	1	16h
XLOC_007850	other	NA	1	4h
XLOC_007860	other	NA	1	4h
XLOC_008492	lncRNA	NA	1	16h
XLOC_008535	other	NA	1	4h
XLOC_009149	other	NA	1	4h
XLOC_009150	other	NA	1	4h
XLOC_009165	other	NA	1	4h
XLOC_009850	other	NA	1	16h
XLOC_013031	lncRNA	NA	1	4h
XLOC_013622	other	NA	1	16h
XLOC_013812	lncRNA	NA	1	4h
XLOC_013896	lncRNA	NA	1	16h
XLOC_015294	other	NA	1	4h
XLOC_017389	other	NA	1	4h
XLOC_018283	other	NA	1	48h
XLOC_018309	other	NA	1	4h
XLOC_018451	other	NA	1	4h
XLOC_018452	other	NA	1	4h
XLOC_019401	other	NA	1	4h
XLOC_019407	lncRNA	NA	1	96h
XLOC_019451	other	NA	1	4h
XLOC_019730	other	NA	1	4h
XLOC_022011	other	NA	1	4h
XLOC_022090	other	NA	1	4h
XLOC_023135	other	NA	1	16h
XLOC_023436	other	NA	1	4h
XLOC_024502	other	NA	1	4h
XLOC_026210	other	NA	1	4h
XLOC_027178	other	NA	1	4h
XLOC_027179	other	NA	1	4h
XLOC_027916	other	NA	1	4h
XLOC_027917	other	NA	1	4h
XLOC_028465	other	NA	1	16h
XLOC_028546	other	NA	1	4h
XLOC_028680	lncRNA	NA	1	4h
XLOC_028687	other	NA	1	4h
XLOC_029025	lncRNA	NA	1	4h
XLOC_029616	other	NA	1	4h
XLOC_031423	other	NA	1	16h
XLOC_031843	lncRNA	NA	1	4h
XLOC_032319	other	NA	1	4h
XLOC_032322	other	NA	1	4h
XLOC_034053	lncRNA	NA	1	4h
XLOC_038680	other	NA	1	4h
XLOC_041440	other	NA	1	96h
XLOC_042394	other	NA	1	4h
XLOC_042502	lncRNA	NA	1	96h
XLOC_043477	other	NA	1	4h
XLOC_043667	lncRNA	NA	1	4h
XLOC_045173	lncRNA	NA	1	4h
XLOC_047137	other	NA	1	4h
XLOC_049156	lncRNA	NA	1	4h
XLOC_049157	other	NA	1	4h
XLOC_049160	other	NA	1	4h
XLOC_050321	other	NA	1	4h
XLOC_050323	other	NA	1	4h
XLOC_050341	lncRNA	NA	1	4h
XLOC_051549	other	NA	1	4h
XLOC_051984	other	NA	1	4h

## Sheet: down-regulated genes
GeneID	GeneType	GeneName	NbTimepoints	Timepoints
ENSG00000158481	protein_coding	CD1C	4	16h,48h,96h,144h
XLOC_048522	lncRNA	NA	4	16h,48h,96h,144h
ENSG00000138755	protein_coding	CXCL9	3	48h,96h,144h
ENSG00000182600	protein_coding	C2orf82	3	16h,48h,96h
ENSG00000226733	lncRNA	RP11-397G17.1	3	16h,48h,96h
ENSG00000236117	lncRNA	RP4-754E20__A.5	3	4h,16h,96h
ENSG00000237327	other	UPP2-IT1	3	4h,16h,48h
XLOC_005297	other	NA	3	16h,48h,96h
XLOC_038924	other	NA	3	4h,16h,96h
ENSG00000087076	protein_coding	HSD17B14	2	16h,96h
ENSG00000105516	protein_coding	DBP	2	16h,48h
ENSG00000109193	protein_coding	SULT1E1	2	16h,96h
ENSG00000112972	protein_coding	HMGCS1	2	4h,96h
ENSG00000118298	protein_coding	CA14	2	16h,96h
ENSG00000121769	protein_coding	FABP3	2	48h,96h
ENSG00000140465	protein_coding	CYP1A1	2	16h,96h
ENSG00000151360	protein_coding	ALLC	2	16h,48h
ENSG00000151365	protein_coding	THRSP	2	16h,96h
ENSG00000154654	protein_coding	NCAM2	2	16h,96h
ENSG00000158488	protein_coding	CD1E	2	48h,96h
ENSG00000159208	protein_coding	CIART	2	16h,48h
ENSG00000162391	protein_coding	FAM151A	2	16h,96h
ENSG00000167964	protein_coding	RAB26	2	16h,96h
ENSG00000168209	protein_coding	DDIT4	2	4h,16h
ENSG00000177675	protein_coding	CD163L1	2	16h,96h
ENSG00000179639	protein_coding	FCER1A	2	16h,144h
ENSG00000189334	protein_coding	S100A14	2	16h,96h
ENSG00000214855	other	APOC1P1	2	16h,96h
ENSG00000226450	other	CYP2D8P	2	16h,96h
ENSG00000237949	lncRNA	LINC00844	2	16h,96h
ENSG00000238099	lncRNA	RP11-12A2.3	2	16h,96h
ENSG00000242265	protein_coding	PEG10	2	16h,96h
ENSG00000243818	lncRNA	RP11-372E1.4	2	16h,96h
ENSG00000253196	lncRNA	RP11-706C16.7	2	16h,96h
ENSG00000270598	other	RP11-396C23.3	2	48h,144h
ENSG00000272369	lncRNA	RP11-446N19.1	2	16h,96h
XLOC_010039	lncRNA	NA	2	48h,96h
XLOC_013901	other	NA	2	16h,96h
XLOC_017545	other	NA	2	16h,96h
XLOC_018576	other	NA	2	4h,48h
XLOC_018706	other	NA	2	48h,144h
XLOC_027894	other	NA	2	4h,48h
XLOC_029371	other	NA	2	96h,144h
XLOC_042282	other	NA	2	16h,96h
XLOC_044315	lncRNA	NA	2	16h,48h
ENSG00000007001	protein_coding	UPP2	1	16h
ENSG00000009694	protein_coding	TENM1	1	16h
ENSG00000009765	protein_coding	IYD	1	16h
ENSG00000035499	protein_coding	DEPDC1B	1	4h
ENSG00000044012	protein_coding	GUCA2B	1	96h
ENSG00000049246	protein_coding	PER3	1	16h
ENSG00000049540	protein_coding	ELN	1	16h
ENSG00000052344	protein_coding	PRSS8	1	16h
ENSG00000065717	protein_coding	TLE2	1	16h
ENSG00000078114	protein_coding	NEBL	1	16h
ENSG00000081051	protein_coding	AFP	1	16h
ENSG00000084453	protein_coding	SLCO1A2	1	96h
ENSG00000088826	protein_coding	SMOX	1	4h
ENSG00000093009	protein_coding	CDC45	1	4h
ENSG00000099194	protein_coding	SCD	1	96h
ENSG00000099840	protein_coding	IZUMO4	1	16h
ENSG00000100024	protein_coding	UPB1	1	16h
ENSG00000100814	protein_coding	CCNB1IP1	1	16h
ENSG00000102048	protein_coding	ASB9	1	16h
ENSG00000104537	protein_coding	ANXA13	1	16h
ENSG00000104549	protein_coding	SQLE	1	4h
ENSG00000105251	protein_coding	SHD	1	16h
ENSG00000106003	protein_coding	LFNG	1	4h
ENSG00000106178	protein_coding	CCL24	1	48h
ENSG00000106366	protein_coding	SERPINE1	1	48h
ENSG00000106633	protein_coding	GCK	1	16h
ENSG00000108515	protein_coding	ENO3	1	16h
ENSG00000109089	protein_coding	CDR2L	1	4h
ENSG00000110887	protein_coding	DAO	1	16h
ENSG00000111796	protein_coding	KLRB1	1	16h
ENSG00000112494	protein_coding	UNC93A	1	16h
ENSG00000112530	protein_coding	PACRG	1	16h
ENSG00000114455	protein_coding	HHLA2	1	4h
ENSG00000115221	protein_coding	ITGB6	1	4h
ENSG00000117834	protein_coding	SLC5A9	1	16h
ENSG00000118523	protein_coding	CTGF	1	16h
ENSG00000119927	protein_coding	GPAM	1	16h
ENSG00000122729	protein_coding	ACO1	1	16h
ENSG00000124713	protein_coding	GNMT	1	16h
ENSG00000127324	protein_coding	TSPAN8	1	16h
ENSG00000128606	protein_coding	LRRC17	1	16h
ENSG00000129151	protein_coding	BBOX1	1	16h
ENSG00000130173	protein_coding	C19orf80	1	16h
ENSG00000130234	protein_coding	ACE2	1	16h
ENSG00000130653	protein_coding	PNPLA7	1	16h
ENSG00000131069	protein_coding	ACSS2	1	16h
ENSG00000132821	protein_coding	VSTM2L	1	4h
ENSG00000134612	other	FOLH1B	1	16h
ENSG00000136872	protein_coding	ALDOB	1	16h
ENSG00000136883	protein_coding	KIF12	1	16h
ENSG00000139352	protein_coding	ASCL1	1	4h
ENSG00000139988	protein_coding	RDH12	1	16h
ENSG00000141434	protein_coding	MEP1B	1	16h
ENSG00000143387	protein_coding	CTSK	1	16h
ENSG00000146166	protein_coding	LGSN	1	16h
ENSG00000148942	protein_coding	SLC5A12	1	144h
ENSG00000149043	protein_coding	SYT8	1	4h
ENSG00000149485	protein_coding	FADS1	1	96h
ENSG00000149527	protein_coding	PLCH2	1	16h
ENSG00000149809	protein_coding	TM7SF2	1	16h
ENSG00000150722	protein_coding	PPP1R1C	1	16h
ENSG00000150756	protein_coding	FAM173B	1	16h
ENSG00000152154	protein_coding	TMEM178A	1	16h
ENSG00000152760	protein_coding	TCTEX1D1	1	16h
ENSG00000154263	protein_coding	ABCA10	1	16h
ENSG00000154269	protein_coding	ENPP3	1	16h
ENSG00000158014	protein_coding	SLC30A2	1	4h
ENSG00000159650	protein_coding	UROC1	1	16h
ENSG00000160285	protein_coding	LSS	1	16h
ENSG00000160752	protein_coding	FDPS	1	16h
ENSG00000161132	other	XXbac-B444P24.10	1	16h
ENSG00000162366	protein_coding	PDZK1IP1	1	16h
ENSG00000162881	protein_coding	OXER1	1	16h
ENSG00000163032	protein_coding	VSNL1	1	16h
ENSG00000163898	protein_coding	LIPH	1	4h
ENSG00000164039	protein_coding	BDH2	1	16h
ENSG00000164825	protein_coding	DEFB1	1	16h
ENSG00000164867	protein_coding	NOS3	1	4h
ENSG00000165105	protein_coding	RASEF	1	4h
ENSG00000165478	protein_coding	HEPACAM	1	16h
ENSG00000165716	protein_coding	FAM69B	1	16h
ENSG00000165841	protein_coding	CYP2C19	1	16h
ENSG00000166743	protein_coding	ACSM1	1	16h
ENSG00000166922	protein_coding	SCG5	1	16h
ENSG00000167014	protein_coding	C15orf43	1	96h
ENSG00000167107	protein_coding	ACSF2	1	16h
ENSG00000167261	protein_coding	DPEP2	1	16h
ENSG00000167311	protein_coding	ART5	1	16h
ENSG00000167508	protein_coding	MVD	1	4h
ENSG00000167608	protein_coding	TMC4	1	16h
ENSG00000167880	protein_coding	EVPL	1	144h
ENSG00000168631	protein_coding	DPCR1	1	4h
ENSG00000169710	protein_coding	FASN	1	16h
ENSG00000170927	protein_coding	PKHD1	1	16h
ENSG00000172201	protein_coding	ID4	1	16h
ENSG00000172425	protein_coding	TTC36	1	16h
ENSG00000173702	protein_coding	MUC13	1	4h
ENSG00000174326	protein_coding	SLC16A11	1	96h
ENSG00000175489	protein_coding	LRRC25	1	4h
ENSG00000176428	protein_coding	VPS37D	1	16h
ENSG00000176920	protein_coding	FUT2	1	4h
ENSG00000177025	protein_coding	C19orf18	1	16h
ENSG00000178795	protein_coding	GDPD4	1	16h
ENSG00000179094	protein_coding	PER1	1	4h
ENSG00000181577	protein_coding	C6orf223	1	16h
ENSG00000182472	protein_coding	CAPN12	1	16h
ENSG00000183397	protein_coding	C19orf71	1	16h
ENSG00000183688	protein_coding	FAM101B	1	48h
ENSG00000183723	protein_coding	CMTM4	1	16h
ENSG00000183971	protein_coding	NPW	1	144h
ENSG00000184313	protein_coding	MROH7	1	16h
ENSG00000185168	lncRNA	LINC00482	1	16h
ENSG00000185275	other	CD24P4	1	4h
ENSG00000188483	protein_coding	IER5L	1	48h
ENSG00000188488	protein_coding	SERPINA5	1	16h
ENSG00000188536	protein_coding	HBA2	1	144h
ENSG00000188959	protein_coding	C9orf152	1	4h
ENSG00000204136	other	GGTA1P	1	16h
ENSG00000204682	protein_coding	CASC10	1	16h
ENSG00000204872	other	NAT8B	1	16h
ENSG00000205795	protein_coding	CYS1	1	16h
ENSG00000207563	other	MIR23B	1	16h
ENSG00000211454	other	AKR7L	1	16h
ENSG00000211685	protein_coding	IGLC7	1	96h
ENSG00000213280	other	RP11-212P7.1	1	96h
ENSG00000214389	other	RPS3AP26	1	96h
ENSG00000215035	other	FDPSP5	1	16h
ENSG00000218537	lncRNA	MIF-AS1	1	16h
ENSG00000221571	lncRNA	RNU6ATAC35P	1	16h
ENSG00000223431	other	MTND6P21	1	16h
ENSG00000223956	lncRNA	RP4-710M16.2	1	16h
ENSG00000223969	lncRNA	AC002456.2	1	16h
ENSG00000224511	lncRNA	LINC00365	1	16h
ENSG00000224745	other	RP11-380G5.2	1	16h
ENSG00000225522	other	RP11-203F10.1	1	16h
ENSG00000225527	lncRNA	RP11-383B4.4	1	16h
ENSG00000225756	lncRNA	DBH-AS1	1	16h
ENSG00000225765	lncRNA	AC068535.3	1	16h
ENSG00000225783	lncRNA	MIAT	1	16h
ENSG00000225792	lncRNA	AC004540.4	1	16h
ENSG00000226251	lncRNA	RP11-15I11.3	1	16h
ENSG00000226276	lncRNA	AC093382.1	1	16h
ENSG00000226306	other	NPY6R	1	16h
ENSG00000226812	lncRNA	RP5-881L22.5	1	16h
ENSG00000226950	lncRNA	DANCR	1	96h
ENSG00000228133	lncRNA	AC099684.1	1	16h
ENSG00000228826	lncRNA	RP11-344P13.4	1	16h
ENSG00000228923	lncRNA	AP000355.2	1	16h
ENSG00000230921	other	HAO2-IT1	1	16h
ENSG00000231113	lncRNA	RP3-475N16.1	1	16h
ENSG00000232112	protein_coding	TMA7	1	48h
ENSG00000232667	lncRNA	AC004862.6	1	16h
ENSG00000233392	lncRNA	AC104809.4	1	16h
ENSG00000233590	lncRNA	RP11-153K11.3	1	16h
ENSG00000234396	lncRNA	RP11-181G12.4	1	16h
ENSG00000235357	lncRNA	RP1-159G19.1	1	16h
ENSG00000235823	lncRNA	OLMALINC	1	16h
ENSG00000236618	lncRNA	PITPNA-AS1	1	96h
ENSG00000236924	lncRNA	RP11-390F4.6	1	16h
ENSG00000237337	lncRNA	RP11-567C20.2	1	16h
ENSG00000237940	lncRNA	AC093642.3	1	16h
ENSG00000238741	other	SCARNA7	1	16h
ENSG00000240038	protein_coding	AMY2B	1	16h
ENSG00000240291	lncRNA	RP11-499P20.2	1	16h
ENSG00000241935	protein_coding	HOGA1	1	16h
ENSG00000244062	other	RP11-404G16.2	1	16h
ENSG00000245293	lncRNA	RP11-286E11.1	1	16h
ENSG00000248144	protein_coding	ADH1C	1	16h
ENSG00000248359	lncRNA	CTC-537E7.2	1	16h
ENSG00000248740	lncRNA	RP11-328K4.1	1	16h
ENSG00000248884	lncRNA	CTC-537E7.3	1	16h
ENSG00000249096	lncRNA	RP11-290F5.1	1	16h
ENSG00000250266	lncRNA	RP11-789C1.1	1	96h
ENSG00000251432	lncRNA	RP11-420A23.1	1	16h
ENSG00000253982	lncRNA	CTD-2336O2.1	1	16h
ENSG00000254042	lncRNA	CTC-558O2.1	1	16h
ENSG00000255198	lncRNA	SNHG9	1	96h
ENSG00000255353	other	RP11-382M14.1	1	16h
ENSG00000255545	lncRNA	RP11-627G23.1	1	16h
ENSG00000256185	other	RP11-612B6.2	1	16h
ENSG00000256234	lncRNA	RP11-283G6.4	1	16h
ENSG00000256663	other	RP11-424C20.2	1	4h
ENSG00000256847	other	CCND2P1	1	16h
ENSG00000256969	lncRNA	RP11-320N7.2	1	96h
ENSG00000257057	lncRNA	C11orf97	1	16h
ENSG00000257337	lncRNA	RP11-983P16.4	1	16h
ENSG00000257940	lncRNA	RP11-248E9.6	1	48h
ENSG00000259291	lncRNA	RP11-617F23.1	1	16h
ENSG00000260284	other	TPSP2	1	16h
ENSG00000260293	other	RP11-715J22.6	1	16h
ENSG00000260317	lncRNA	RP11-48B3.4	1	16h
ENSG00000260413	other	RP11-231C14.6	1	16h
ENSG00000260645	lncRNA	RP11-250B2.5	1	16h
ENSG00000260822	other	GS1-358P8.4	1	16h
ENSG00000261662	other	RP5-1042I8.7	1	16h
ENSG00000261829	other	RP11-223I10.1	1	16h
ENSG00000262410	other	RP11-388C12.8	1	16h
ENSG00000262877	lncRNA	RP11-1055B8.4	1	16h
ENSG00000262881	lncRNA	RP11-669E14.4	1	16h
ENSG00000264290	other	RP11-68I3.4	1	16h
ENSG00000266010	lncRNA	GATA6-AS1	1	16h
ENSG00000267194	lncRNA	RP1-193H18.2	1	16h
ENSG00000267396	lncRNA	RP11-845C23.3	1	16h
ENSG00000267436	lncRNA	AC005786.7	1	16h
ENSG00000267726	lncRNA	CTD-2526M8.2	1	16h
ENSG00000268758	other	ADGRE4P	1	4h
ENSG00000269353	other	AC092071.1	1	16h
ENSG00000269899	other	RP11-589N15.2	1	16h
ENSG00000270605	lncRNA	RP5-1092A3.4	1	16h
ENSG00000271239	lncRNA	RP11-238F2.1	1	96h
ENSG00000271699	other	SNX29P2	1	16h
ENSG00000271992	lncRNA	RP11-42O15.3	1	16h
ENSG00000272010	lncRNA	CTD-3025N20.3	1	16h
ENSG00000272360	lncRNA	RP11-359I18.5	1	16h
ENSG00000272510	lncRNA	RP4-680D5.8	1	16h
ENSG00000272787	lncRNA	KB-226F1.2	1	16h
ENSG00000272894	lncRNA	RP5-1159O4.1	1	16h
ENSG00000272990	lncRNA	RP11-305K5.1	1	16h
ENSG00000273096	other	RP3-508I15.20	1	16h
ENSG00000273138	lncRNA	GS1-293C5.1	1	16h
ENSG00000274225	lncRNA	KB-68A7.1	1	16h
ENSG00000274536	lncRNA	RP6-159A1.4	1	4h
ENSG00000276995	lncRNA	RP11-321A17.6	1	16h
ENSG00000277893	protein_coding	SRD5A2	1	16h
ENSG00000278492	other	RP11-15A1.9	1	16h
ENSG00000278965	other	RP11-39H3.2	1	16h
ENSG00000279312	other	RP3-331H24.7	1	16h
ENSG00000279372	other	RP11-1182P23.5	1	16h
ENSG00000279428	other	RP11-258F1.2	1	16h
ENSG00000280306	other	CTD-3076M17.1	1	16h
ENSG00000282608	protein_coding	ADORA3	1	4h
XLOC_000154	other	NA	1	16h
XLOC_001724	other	NA	1	16h
XLOC_002375	lncRNA	NA	1	16h
XLOC_002746	other	NA	1	16h
XLOC_002789	other	NA	1	16h
XLOC_004678	other	NA	1	16h
XLOC_005181	other	NA	1	16h
XLOC_005512	other	NA	1	16h
XLOC_006360	other	NA	1	16h
XLOC_006756	other	NA	1	16h
XLOC_006825	other	NA	1	16h
XLOC_007820	other	NA	1	16h
XLOC_008493	lncRNA	NA	1	16h
XLOC_008852	other	NA	1	16h
XLOC_008853	other	NA	1	16h
XLOC_008854	other	NA	1	16h
XLOC_010056	lncRNA	NA	1	16h
XLOC_010601	other	NA	1	16h
XLOC_011444	other	NA	1	16h
XLOC_011699	lncRNA	NA	1	16h
XLOC_012628	other	NA	1	16h
XLOC_014843	lncRNA	NA	1	16h
XLOC_014927	other	NA	1	16h
XLOC_015349	other	NA	1	16h
XLOC_015751	other	NA	1	16h
XLOC_015890	lncRNA	NA	1	16h
XLOC_016015	other	NA	1	16h
XLOC_016173	other	NA	1	96h
XLOC_016322	other	NA	1	16h
XLOC_017513	other	NA	1	16h
XLOC_017546	other	NA	1	16h
XLOC_017547	other	NA	1	16h
XLOC_017548	other	NA	1	16h
XLOC_017576	other	NA	1	16h
XLOC_018114	other	NA	1	16h
XLOC_018117	other	NA	1	16h
XLOC_018118	lncRNA	NA	1	16h
XLOC_018119	other	NA	1	16h
XLOC_018207	other	NA	1	16h
XLOC_018485	other	NA	1	16h
XLOC_018486	other	NA	1	16h
XLOC_018487	other	NA	1	16h
XLOC_018488	other	NA	1	16h
XLOC_018704	other	NA	1	48h
XLOC_019118	other	NA	1	16h
XLOC_019467	other	NA	1	16h
XLOC_019811	lncRNA	NA	1	16h
XLOC_021032	other	NA	1	16h
XLOC_022112	other	NA	1	16h
XLOC_026038	other	NA	1	16h
XLOC_026040	other	NA	1	16h
XLOC_026953	other	NA	1	16h
XLOC_027304	other	NA	1	16h
XLOC_027483	other	NA	1	16h
XLOC_027488	other	NA	1	16h
XLOC_027923	lncRNA	NA	1	16h
XLOC_028059	other	NA	1	16h
XLOC_028909	other	NA	1	16h
XLOC_031695	other	NA	1	16h
XLOC_031697	other	NA	1	96h
XLOC_031700	other	NA	1	16h
XLOC_032025	lncRNA	NA	1	16h
XLOC_032865	other	NA	1	16h
XLOC_033327	lncRNA	NA	1	16h
XLOC_033631	other	NA	1	16h
XLOC_033689	other	NA	1	16h
XLOC_034400	other	NA	1	16h
XLOC_034408	lncRNA	NA	1	16h
XLOC_035601	other	NA	1	16h
XLOC_037056	other	NA	1	16h
XLOC_037784	other	NA	1	16h
XLOC_037858	lncRNA	NA	1	16h
XLOC_038698	other	NA	1	16h
XLOC_039954	lncRNA	NA	1	48h
XLOC_040450	lncRNA	NA	1	16h
XLOC_042281	other	NA	1	16h
XLOC_042730	other	NA	1	16h
XLOC_042745	other	NA	1	16h
XLOC_042746	other	NA	1	16h
XLOC_043398	other	NA	1	16h
XLOC_043730	other	NA	1	96h
XLOC_043801	other	NA	1	16h
XLOC_044373	lncRNA	NA	1	16h
XLOC_044749	other	NA	1	16h
XLOC_046989	other	NA	1	16h
XLOC_047000	other	NA	1	96h
XLOC_047176	other	NA	1	16h
XLOC_048981	other	NA	1	4h
XLOC_049409	other	NA	1	16h
XLOC_049567	other	NA	1	16h
XLOC_050663	other	NA	1	96h
XLOC_050890	other	NA	1	16h
XLOC_050891	other	NA	1	16h
XLOC_050892	other	NA	1	16h
XLOC_050893	other	NA	1	16h
XLOC_051236	other	NA	1	16h
XLOC_051276	other	NA	1	144h
XLOC_051330	lncRNA	NA	1	16h
XLOC_051331	lncRNA	NA	1	16h
XLOC_051554	other	NA	1	16h
XLOC_051815	lncRNA	NA	1	16h
XLOC_052242	other	NA	1	16h
XLOC_052355	other	NA	1	16h
