# Supplementary material for: Transcriptional response to hepatitis C virus infection and interferon‐alpha treatment in the human liver
Source: EMBO Mol Med. 2017 Mar 30;9(6):816–34. doi: 10.15252/emmm.201607006 (PMC5452008; doi:10.15252/emmm.201607006)
Supplement: Supplementary file 10 — Dataset EV9 [file EMMM-9-816-s010.xlsx]

## Sheet: Legend
This table provides a comparison between genes that are differentially expressed between low ISG and high ISG patients and following IFNa treatment, at different time points.
For each gene, we provide its Ensembl identifier and associated gene name, the FDR and log2 fold expression change at different timepoints after pegIFNa treatment and the fold expression change between low ISG and high ISG patients (in the absence of treatment).
In addition, we provide the following classification, depending on the fold change and FDR in the different comparisons:
	FDR pegIFNa	fold change pegIFNa	FDR low ISG vs high ISG	fold change low ISG vs high ISG
Upregulated_common	<0.05	>1	<0.1	>1
Downregulated_common	<0.05	<1	<0.1	<1
StrongUpregulated_common	<0.05	>2	<0.1	>1.5
StrongDownregulated_common	<0.05	<0.5	<0.1	<0.67
Upregulated_pegIFNa_only	<0.05	>1	>=0.1	any
StrongUpregulated_pegIFNa_only	<0.05	<1	>=0.1	any
Downregulated_pegIFNa_only	<0.05	>2	>=0.1	any
StrongDownregulated_pegIFNa_only	<0.05	<0.5	>=0.1	any
Upregulated_lowISG_highISG_only	>=0.05	any	<0.1	>1
StrongUpregulated_lowISG_highISG_only	>=0.05	any	<0.1	<1
Downregulated_lowISG_highISG_only	>=0.05	any	<0.1	>1.5
StrongDownregulated_lowISG_highISG_only	>=0.05	any	<0.1	<0.67
Discordant	significant in both comparisons but opposite directions for the fold changes

## Sheet: 4h
GeneID	GeneName	log2FoldChange.pegIFNa_4h	FDR.pegIFNa_4h	log2FoldChange.lowISG_highISG	FDR.lowISG_highISG	Comparison
ENSG00000134321	RSAD2	3.42869	6.90167e-27	3.09833	1.67739e-13	StrongUpregulated_common
ENSG00000137959	IFI44L	2.94689	7.15584e-22	3.3722	8.25435e-13	StrongUpregulated_common
ENSG00000165949	IFI27	0.726185	0.0643164	3.35815	7.30703e-13	StrongUpregulated_lowISG_highISG_only
ENSG00000111335	OAS2	2.51388	1.49137e-15	2.72949	1.06541e-11	StrongUpregulated_common
ENSG00000137965	IFI44	2.24639	5.13994e-17	2.20977	4.26995e-11	StrongUpregulated_common
ENSG00000119917	IFIT3	3.24765	3.05479e-33	2.12209	6.18686e-11	StrongUpregulated_common
ENSG00000157601	MX1	2.84115	2.80337e-18	2.69446	2.35424e-10	StrongUpregulated_common
ENSG00000134326	CMPK2	3.20924	1.03197e-24	2.65072	3.35943e-10	StrongUpregulated_common
ENSG00000010030	ETV7	1.99148	7.14781e-12	2.11501	1.41624e-09	StrongUpregulated_common
ENSG00000115267	IFIH1	2.3294	5.03575e-24	1.71064	1.50982e-09	StrongUpregulated_common
ENSG00000185745	IFIT1	3.18652	2.28934e-26	2.5003	2.00784e-09	StrongUpregulated_common
ENSG00000187608	ISG15	2.19666	7.85974e-10	2.85292	8.22376e-09	StrongUpregulated_common
ENSG00000205413	SAMD9	2.80919	3.46538e-28	2.08183	2.77164e-08	StrongUpregulated_common
ENSG00000089127	OAS1	2.80381	5.48091e-26	2.17136	2.03778e-08	StrongUpregulated_common
ENSG00000133106	EPSTI1	2.14693	7.86228e-16	2.1035	1.21086e-08	StrongUpregulated_common
ENSG00000138035	PNPT1	1.85134	2.7828e-15	1.16997	5.91292e-08	StrongUpregulated_common
ENSG00000078081	LAMP3	1.33456	0.000769517	2.63541	6.33762e-08	StrongUpregulated_common
ENSG00000152778	IFIT5	2.02431	8.40475e-20	1.55791	9.20918e-08	StrongUpregulated_common
ENSG00000111331	OAS3	2.54644	1.34476e-15	2.46553	1.43054e-07	StrongUpregulated_common
XLOC_025649	NA	2.11489	8.23343e-09	2.95144	8.70813e-08	StrongUpregulated_common
ENSG00000055332	EIF2AK2	1.98945	3.09405e-25	1.40861	1.94001e-07	StrongUpregulated_common
ENSG00000138642	HERC6	2.70183	4.12382e-27	2.13813	1.34289e-07	StrongUpregulated_common
ENSG00000165259	HDX	1.07802	0.00107712	1.27052	7.79734e-07	StrongUpregulated_common
XLOC_032319	NA	3.23041	1.9931e-22	2.74437	6.04283e-07	StrongUpregulated_common
ENSG00000137628	DDX60	1.50519	3.45635e-08	1.91084	7.11426e-07	StrongUpregulated_common
ENSG00000196116	TDRD7	1.49683	5.88012e-12	1.13681	1.58491e-06	StrongUpregulated_common
ENSG00000269720	CTD-2521M24.5	2.84637	1.94361e-26	2.51448	2.97381e-06	StrongUpregulated_common
ENSG00000138496	PARP9	1.41555	3.52748e-11	1.33889	3.46315e-06	StrongUpregulated_common
ENSG00000068079	IFI35	1.51311	5.54868e-11	1.30946	3.11464e-06	StrongUpregulated_common
ENSG00000107201	DDX58	2.81646	7.08231e-36	1.58286	7.49093e-06	StrongUpregulated_common
ENSG00000258498	DIO3OS	0.268447	0.990257	-2.07675	1.33435e-05	StrongDownregulated_lowISG_highISG_only
ENSG00000115415	STAT1	1.13876	0.000427575	1.55003	1.6775e-05	StrongUpregulated_common
ENSG00000136514	RTP4	2.3768	5.35425e-20	1.64949	2.40837e-05	StrongUpregulated_common
ENSG00000108771	DHX58	1.34918	1.79642e-16	0.846976	1.87687e-05	StrongUpregulated_common
ENSG00000119922	IFIT2	3.87165	2.8108e-46	1.96488	1.6118e-05	StrongUpregulated_common
ENSG00000059378	PARP12	1.74564	1.68408e-16	1.35481	2.3576e-05	StrongUpregulated_common
XLOC_025648	NA	1.82698	3.98559e-06	2.53068	NA	StrongUpregulated_pegIFNa_only
ENSG00000225964	NRIR	1.91172	4.26437e-09	2.27822	3.89693e-05	StrongUpregulated_common
XLOC_025647	NA	1.7567	1.05129e-05	2.48963	NA	StrongUpregulated_pegIFNa_only
ENSG00000258460	RP11-168L7.1	0.3999	0.772828	-1.91911	5.28897e-05	StrongDownregulated_lowISG_highISG_only
ENSG00000188313	PLSCR1	1.70637	2.00372e-13	1.32654	0.000110868	StrongUpregulated_common
XLOC_029314	NA	0.618942	0.475974	-2.29914	0.000206234	StrongDownregulated_lowISG_highISG_only
ENSG00000163840	DTX3L	1.43676	1.45651e-14	0.945987	0.000261119	StrongUpregulated_common
ENSG00000184154	LRTOMT	-0.0107673	1	-0.643783	0.000282886	StrongDownregulated_lowISG_highISG_only
ENSG00000002549	LAP3	0.716315	0.000853241	0.954287	0.000330106	Upregulated_common
ENSG00000132530	XAF1	1.8446	3.06115e-16	1.5068	0.000359736	StrongUpregulated_common
ENSG00000196787	HIST1H2AG	0.389559	0.746857	1.64386	0.000370797	StrongUpregulated_lowISG_highISG_only
ENSG00000067066	SP100	1.1212	7.36036e-10	0.928405	0.000458506	StrongUpregulated_common
ENSG00000185885	IFITM1	1.63364	9.65328e-11	1.84883	0.000406944	StrongUpregulated_common
ENSG00000115009	CCL20	-0.63362	0.368917	2.21384	0.000550534	StrongUpregulated_lowISG_highISG_only
XLOC_050892	NA	-0.314699	0.788668	-1.29407	0.000604093	StrongDownregulated_lowISG_highISG_only
ENSG00000179818	PCBP1-AS1	-0.0952768	0.964764	-0.51224	0.000711042	Downregulated_lowISG_highISG_only
ENSG00000132274	TRIM22	1.6078	2.44381e-11	1.41079	0.000575774	StrongUpregulated_common
ENSG00000147454	SLC25A37	0.0472459	1	-0.713832	0.000760327	StrongDownregulated_lowISG_highISG_only
ENSG00000184979	USP18	2.37271	4.52125e-21	1.57054	0.000490698	StrongUpregulated_common
ENSG00000131183	SLC34A1	0.215253	0.912681	-1.1501	0.000662283	StrongDownregulated_lowISG_highISG_only
ENSG00000168487	BMP1	-0.0168341	1	-0.544201	0.000865428	Downregulated_lowISG_highISG_only
ENSG00000138760	SCARB2	0.300844	0.345777	0.573188	0.00100432	Upregulated_lowISG_highISG_only
ENSG00000132109	TRIM21	1.80926	6.5129e-13	1.03034	0.000473809	StrongUpregulated_common
XLOC_032322	NA	2.92047	1.31256e-16	2.11875	NA	StrongUpregulated_pegIFNa_only
ENSG00000130589	HELZ2	2.57848	5.59302e-31	1.42213	0.00102283	StrongUpregulated_common
ENSG00000112773	FAM46A	1.60443	3.4445e-19	0.825038	0.000874395	StrongUpregulated_common
XLOC_028681	NA	1.76445	5.95897e-06	2.23516	NA	StrongUpregulated_pegIFNa_only
ENSG00000117475	BLZF1	0.644293	0.000367637	0.761091	0.000983666	Upregulated_common
ENSG00000229241	PNPT1P1	1.83933	1.70674e-13	1.13736	0.000729101	StrongUpregulated_common
ENSG00000219391	AC019129.1	0.479094	0.641328	-2.08494	NA	NS
XLOC_028688	NA	2.48857	3.38782e-15	2.12903	0.00208905	StrongUpregulated_common
ENSG00000253341	RP11-730G20.2	0.0718464	1	-0.408621	0.00171491	Downregulated_lowISG_highISG_only
ENSG00000005893	LAMP2	0.243712	0.0794609	0.661047	0.00186296	StrongUpregulated_lowISG_highISG_only
ENSG00000168062	BATF2	2.27369	1.13024e-18	1.14597	0.00198574	StrongUpregulated_common
ENSG00000126709	IFI6	1.69921	6.24429e-06	2.09559	0.00202773	StrongUpregulated_common
ENSG00000177409	SAMD9L	2.5106	3.80161e-28	1.43511	0.00238623	StrongUpregulated_common
ENSG00000129538	RNASE1	0.199169	0.98431	0.889635	0.0017796	StrongUpregulated_lowISG_highISG_only
ENSG00000164442	CITED2	0.152335	0.989812	-0.56893	0.00248736	Downregulated_lowISG_highISG_only
ENSG00000124201	ZNFX1	2.15783	3.791e-18	1.23896	0.00270998	StrongUpregulated_common
ENSG00000181381	DDX60L	2.23399	1.51474e-19	1.35335	0.00161963	StrongUpregulated_common
ENSG00000137055	PLAA	-0.0174609	1	0.629353	0.00297472	StrongUpregulated_lowISG_highISG_only
ENSG00000163412	EIF4E3	0.203502	0.665104	0.712794	0.00320732	StrongUpregulated_lowISG_highISG_only
ENSG00000175348	TMEM9B	0.311504	0.0714329	0.712685	0.00281421	StrongUpregulated_lowISG_highISG_only
XLOC_031663	NA	-0.0822841	1	-1.25067	0.00123734	StrongDownregulated_lowISG_highISG_only
ENSG00000138131	LOXL4	-0.468405	0.308034	1.26178	0.00372137	StrongUpregulated_lowISG_highISG_only
ENSG00000113597	TRAPPC13	0.0300535	1	0.527911	0.00386945	Upregulated_lowISG_highISG_only
ENSG00000180801	ARSJ	0.168865	1	1.18239	0.00417737	StrongUpregulated_lowISG_highISG_only
XLOC_049815	NA	-0.060388	1	-1.22309	0.00439114	StrongDownregulated_lowISG_highISG_only
ENSG00000172183	ISG20	1.57471	1.79674e-08	1.23196	0.00398517	StrongUpregulated_common
ENSG00000120217	CD274	2.51358	1.76993e-23	0.910487	0.00455316	StrongUpregulated_common
ENSG00000110446	SLC15A3	0.84174	0.00233199	1.06002	0.00471405	Upregulated_common
ENSG00000166401	SERPINB8	-0.235918	0.887086	0.989835	0.0044428	StrongUpregulated_lowISG_highISG_only
ENSG00000160710	ADAR	0.830655	4.61354e-06	0.765304	0.00523749	Upregulated_common
XLOC_028687	NA	2.58609	1.54412e-13	1.99231	0.00694344	StrongUpregulated_common
XLOC_050890	NA	0.165965	1	-1.06563	0.00492841	StrongDownregulated_lowISG_highISG_only
XLOC_029321	NA	0.0426553	1	-1.8219	0.00539346	StrongDownregulated_lowISG_highISG_only
ENSG00000151611	MMAA	0.388748	0.0898386	0.395178	0.00560883	Upregulated_lowISG_highISG_only
ENSG00000154654	NCAM2	0.204135	1	-1.88627	0.0081952	StrongDownregulated_lowISG_highISG_only
XLOC_001096	NA	0.442379	0.754347	-1.88146	0.00677711	StrongDownregulated_lowISG_highISG_only
ENSG00000183486	MX2	3.52673	1.49106e-45	1.55022	0.00714905	StrongUpregulated_common
ENSG00000139793	MBNL2	-0.0482642	1	0.663347	0.00574703	StrongUpregulated_lowISG_highISG_only
XLOC_015737	NA	0.497024	0.602231	-1.61648	0.00526652	StrongDownregulated_lowISG_highISG_only
ENSG00000122643	NT5C3A	2.39399	6.64888e-24	1.05895	0.00267092	StrongUpregulated_common
ENSG00000164342	TLR3	0.915546	5.42697e-05	0.778098	0.00662191	Upregulated_common
ENSG00000213500	LAP3P2	0.729595	0.00270557	0.902239	0.00698536	Upregulated_common
ENSG00000130303	BST2	0.809757	0.000766572	1.49605	0.00465729	Upregulated_common
ENSG00000134769	DTNA	-0.779034	0.0601349	1.80326	0.0101147	StrongUpregulated_lowISG_highISG_only
ENSG00000106785	TRIM14	0.829529	7.63497e-05	0.859769	0.00602678	Upregulated_common
ENSG00000137752	CASP1	0.934038	4.66453e-05	0.777398	0.00800652	Upregulated_common
ENSG00000053770	AP5M1	-0.0103938	1	0.44743	0.00843305	Upregulated_lowISG_highISG_only
ENSG00000013374	NUB1	0.7227	0.000948199	0.625024	0.00776036	Upregulated_common
ENSG00000135899	SP110	1.83245	5.38128e-16	1.01163	0.00902028	StrongUpregulated_common
ENSG00000013561	RNF14	0.112242	1	0.404439	0.008649	Upregulated_lowISG_highISG_only
ENSG00000253760	RP11-48B3.2	0.179227	1	-1.63208	0.00959273	StrongDownregulated_lowISG_highISG_only
ENSG00000276805	RP11-291L22.6	-0.167377	1	-0.901868	0.00967837	StrongDownregulated_lowISG_highISG_only
XLOC_041015	NA	-0.00120375	1	-0.773766	0.00959307	StrongDownregulated_lowISG_highISG_only
ENSG00000166557	TMED3	-0.339125	0.435797	0.924951	0.0106791	StrongUpregulated_lowISG_highISG_only
ENSG00000230074	RP11-195F19.9	-0.0536495	1	-0.870214	0.00962288	StrongDownregulated_lowISG_highISG_only
XLOC_048689	NA	-0.530027	0.624525	1.92566	0.0104234	StrongUpregulated_lowISG_highISG_only
ENSG00000185880	TRIM69	1.31441	2.28034e-06	1.0761	0.00947973	StrongUpregulated_common
ENSG00000179021	C3orf38	0.262197	0.410807	0.57109	0.00694058	Upregulated_lowISG_highISG_only
XLOC_010224	NA	-0.181037	1	-1.60494	NA	NS
ENSG00000253661	ZFHX4-AS1	1.10266	0.0193744	1.8637	0.0268386	StrongUpregulated_common
ENSG00000186432	KPNA4	-0.0580822	1	0.443333	0.0115151	Upregulated_lowISG_highISG_only
ENSG00000274220	RP11-77K12.9	0.2461	0.736631	-0.933364	0.0114949	StrongDownregulated_lowISG_highISG_only
ENSG00000140598	EFTUD1	0.19014	0.712197	0.552761	0.0110929	Upregulated_lowISG_highISG_only
ENSG00000253251	CTC-534A2.2	-0.435451	0.40583	1.02249	0.0072343	StrongUpregulated_lowISG_highISG_only
XLOC_029313	NA	0.418844	0.811415	-1.77169	NA	NS
ENSG00000225099	ATP6V1E1P1	0.0769756	1	0.744324	0.0119175	StrongUpregulated_lowISG_highISG_only
ENSG00000137842	TMEM62	0.634031	0.0006068	0.450763	0.0129194	Upregulated_common
XLOC_029319	NA	0.385646	0.827253	-1.699	NA	NS
ENSG00000169981	ZNF35	0.0518557	1	0.705585	0.00881276	StrongUpregulated_lowISG_highISG_only
ENSG00000022976	ZNF839	-0.0630386	1	-0.515264	0.0115339	Downregulated_lowISG_highISG_only
XLOC_028712	NA	0.0541479	1	-1.72609	NA	NS
ENSG00000161558	TMEM143	-0.0596848	1	-0.551308	0.0109465	Downregulated_lowISG_highISG_only
ENSG00000150768	DLAT	0.246981	0.819028	0.83087	0.012586	StrongUpregulated_lowISG_highISG_only
ENSG00000129515	SNX6	0.488626	0.0456931	0.452194	0.0144579	Upregulated_common
ENSG00000112343	TRIM38	1.21993	1.06554e-08	0.637858	0.0116933	StrongUpregulated_common
ENSG00000132005	RFX1	-0.157212	0.86783	-0.622752	0.0143749	StrongDownregulated_lowISG_highISG_only
ENSG00000172738	TMEM217	-0.301194	0.996997	1.40602	NA	NS
ENSG00000250510	GPR162	-0.0786358	1	-0.809527	0.01473	StrongDownregulated_lowISG_highISG_only
ENSG00000237224	RP11-109A6.2	0.116258	1	-1.66003	0.0190081	StrongDownregulated_lowISG_highISG_only
ENSG00000173744	AGFG1	-0.146469	0.795398	0.636382	0.0107692	StrongUpregulated_lowISG_highISG_only
ENSG00000132256	TRIM5	1.40405	3.0563e-09	0.880648	0.0153816	StrongUpregulated_common
XLOC_036364	NA	-0.321909	0.975629	1.59828	NA	NS
ENSG00000115963	RND3	0.369965	0.527556	1.02086	0.0151674	StrongUpregulated_lowISG_highISG_only
XLOC_029317	NA	0.393902	0.853137	-1.72077	NA	NS
ENSG00000162413	KLHL21	-0.245986	0.593771	-0.503629	0.0174736	Downregulated_lowISG_highISG_only
ENSG00000112242	E2F3	-0.232584	0.892375	1.02566	0.018782	StrongUpregulated_lowISG_highISG_only
ENSG00000160282	FTCD	-0.253812	0.803569	-0.90597	0.0154771	StrongDownregulated_lowISG_highISG_only
ENSG00000091409	ITGA6	-0.259003	0.578178	0.874714	0.0167157	StrongUpregulated_lowISG_highISG_only
ENSG00000117228	GBP1	1.35907	4.28507e-06	0.982284	0.0187994	StrongUpregulated_common
ENSG00000100307	CBX7	-0.072841	1	-0.522069	0.0154112	Downregulated_lowISG_highISG_only
ENSG00000047621	C12orf4	-0.0892495	1	0.589668	0.0175984	StrongUpregulated_lowISG_highISG_only
ENSG00000155975	VPS37A	0.0847567	1	0.62568	0.0146802	StrongUpregulated_lowISG_highISG_only
ENSG00000185236	RAB11B	-0.159285	0.77233	-0.507699	0.0136611	Downregulated_lowISG_highISG_only
ENSG00000163565	IFI16	1.80434	2.4816e-15	1.22746	0.0252724	StrongUpregulated_common
ENSG00000151466	SCLT1	0.627047	0.0518226	0.752088	0.020674	StrongUpregulated_lowISG_highISG_only
ENSG00000085760	MTIF2	0.231145	0.28194	0.333528	0.0159825	Upregulated_lowISG_highISG_only
ENSG00000176533	GNG7	0.113129	1	-0.510019	0.0213067	Downregulated_lowISG_highISG_only
ENSG00000089818	NECAP1	0.0687936	1	0.439122	0.0195601	Upregulated_lowISG_highISG_only
ENSG00000173801	JUP	-0.0274723	1	-0.423245	0.0214012	Downregulated_lowISG_highISG_only
ENSG00000167461	RAB8A	0.162691	0.731857	0.582024	0.0193365	Upregulated_lowISG_highISG_only
XLOC_010379	NA	0.038869	1	-1.46537	0.0163833	StrongDownregulated_lowISG_highISG_only
ENSG00000247844	CCAT1	-0.390891	0.829367	1.6774	0.0252078	StrongUpregulated_lowISG_highISG_only
ENSG00000141738	GRB7	-0.34825	0.543441	-1.11974	0.017619	StrongDownregulated_lowISG_highISG_only
ENSG00000119125	GDA	-0.0584405	1	0.679345	0.0180027	StrongUpregulated_lowISG_highISG_only
ENSG00000180902	D2HGDH	-0.0375671	1	-0.709836	0.0193738	StrongDownregulated_lowISG_highISG_only
ENSG00000130489	SCO2	0.565465	0.129241	0.861227	0.0219848	StrongUpregulated_lowISG_highISG_only
XLOC_036367	NA	-0.207111	1	1.52957	NA	NS
ENSG00000112159	MDN1	0.0444625	1	-1.07664	0.024127	StrongDownregulated_lowISG_highISG_only
ENSG00000164332	UBLCP1	-0.0964084	1	0.530784	0.02273	Upregulated_lowISG_highISG_only
ENSG00000241404	EGFL8	-0.0555681	1	-0.644218	0.0237887	StrongDownregulated_lowISG_highISG_only
ENSG00000137801	THBS1	-0.199632	1	1.45432	0.0443782	StrongUpregulated_lowISG_highISG_only
ENSG00000185664	PMEL	0.180463	0.860131	-0.545235	0.0220213	Downregulated_lowISG_highISG_only
ENSG00000215251	FASTKD5	-0.227771	0.619529	0.46435	0.0228812	Upregulated_lowISG_highISG_only
ENSG00000123609	NMI	1.34998	1.57503e-08	0.935514	0.0260468	StrongUpregulated_common
XLOC_006457	NA	0.0977592	1	0.947452	0.0283875	StrongUpregulated_lowISG_highISG_only
ENSG00000101255	TRIB3	-0.249183	0.817301	1.12935	0.0258523	StrongUpregulated_lowISG_highISG_only
ENSG00000166825	ANPEP	-0.162431	0.861219	-0.601176	0.0233714	StrongDownregulated_lowISG_highISG_only
ENSG00000172794	RAB37	-0.030724	1	-0.682255	0.0225505	StrongDownregulated_lowISG_highISG_only
ENSG00000115271	GCA	0.521943	0.0575931	0.720844	0.0208045	StrongUpregulated_lowISG_highISG_only
ENSG00000110619	CARS	-0.0335571	1	0.53861	0.0245833	Upregulated_lowISG_highISG_only
ENSG00000105146	AURKC	0.000937539	1	-0.828357	0.0271783	StrongDownregulated_lowISG_highISG_only
XLOC_007124	NA	0.1901	1	-1.41713	0.0308711	StrongDownregulated_lowISG_highISG_only
XLOC_010375	NA	-0.185898	1	-1.31106	0.0260259	StrongDownregulated_lowISG_highISG_only
ENSG00000135387	CAPRIN1	-0.0728832	1	0.436564	0.0272669	Upregulated_lowISG_highISG_only
ENSG00000132326	PER2	-0.615489	0.118932	-0.694816	0.0236133	StrongDownregulated_lowISG_highISG_only
ENSG00000173786	CNP	1.31507	3.97389e-12	0.857778	0.0307263	StrongUpregulated_common
ENSG00000177058	SLC38A9	-0.0151268	1	0.450953	0.0261653	Upregulated_lowISG_highISG_only
ENSG00000168491	CCDC110	0.0679916	1	1.58294	NA	NS
ENSG00000136147	PHF11	0.940022	8.09481e-07	0.605907	0.022872	Upregulated_common
ENSG00000164054	SHISA5	0.61873	0.00316288	0.74891	0.0238294	Upregulated_common
ENSG00000160953	MUM1	-0.196365	0.938082	-0.497306	0.0293115	Downregulated_lowISG_highISG_only
XLOC_026973	NA	-0.0223542	1	-0.990971	0.0285976	StrongDownregulated_lowISG_highISG_only
ENSG00000225492	GBP1P1	1.74335	3.48024e-08	1.08542	0.029934	StrongUpregulated_common
XLOC_029315	NA	0.461789	0.749269	-1.68461	NA	NS
ENSG00000173821	RNF213	1.19807	3.05546e-07	0.899038	0.0316816	StrongUpregulated_common
ENSG00000132294	EFR3A	0.338844	0.212429	0.602866	0.0270071	StrongUpregulated_lowISG_highISG_only
ENSG00000221963	APOL6	1.09993	3.36797e-06	0.671169	0.0322484	StrongUpregulated_common
ENSG00000162377	COA7	-0.0739092	1	0.536679	0.0300888	Upregulated_lowISG_highISG_only
ENSG00000215284	RP11-198M15.1	0.544741	0.00688354	0.580499	0.0265006	Upregulated_common
ENSG00000168297	PXK	0.724705	0.000300248	0.702055	0.0351598	Upregulated_common
ENSG00000178814	OPLAH	0.0125451	1	-0.654419	0.0321261	StrongDownregulated_lowISG_highISG_only
ENSG00000134697	GNL2	0.0859428	1	0.518958	0.0257491	Upregulated_lowISG_highISG_only
XLOC_024711	NA	-0.00467159	1	-0.669576	0.0282606	StrongDownregulated_lowISG_highISG_only
ENSG00000118972	FGF23	-0.134397	1	1.75612	NA	NS
ENSG00000214796	RP11-480I12.5	-0.040579	1	-1.16349	0.0334807	StrongDownregulated_lowISG_highISG_only
XLOC_011393	NA	0.365924	0.654154	-1.47617	0.0459739	StrongDownregulated_lowISG_highISG_only
XLOC_030206	NA	-0.563924	0.474803	-1.22452	NA	NS
ENSG00000156256	USP16	0.0807905	1	0.421961	0.0229055	Upregulated_lowISG_highISG_only
XLOC_051276	NA	-0.429549	0.810724	-1.48901	0.0706978	StrongDownregulated_lowISG_highISG_only
ENSG00000104381	GDAP1	-0.309332	0.420751	0.757904	0.0276316	StrongUpregulated_lowISG_highISG_only
ENSG00000168395	ING5	-0.125161	0.939681	-0.620647	0.0301184	StrongDownregulated_lowISG_highISG_only
ENSG00000084733	RAB10	0.0494456	1	0.451979	0.0232873	Upregulated_lowISG_highISG_only
ENSG00000134247	PTGFRN	-0.118934	1	0.723494	0.0371018	StrongUpregulated_lowISG_highISG_only
XLOC_050893	NA	-0.370133	0.664365	-1.13631	0.0399099	StrongDownregulated_lowISG_highISG_only
ENSG00000255182	CTD-2517M22.14	0.0256547	1	-1.11648	0.0356486	StrongDownregulated_lowISG_highISG_only
ENSG00000165948	IFI27L1	0.119951	1	0.879366	0.0307668	StrongUpregulated_lowISG_highISG_only
ENSG00000081087	OSTM1	0.121088	1	0.472053	0.0300561	Upregulated_lowISG_highISG_only
ENSG00000260563	RP13-516M14.1	-0.139289	1	-0.722162	0.0359319	StrongDownregulated_lowISG_highISG_only
ENSG00000160741	CRTC2	-0.233937	0.264316	-0.565877	0.0292025	Downregulated_lowISG_highISG_only
ENSG00000149823	VPS51	-0.121167	1	-0.588168	0.0383406	StrongDownregulated_lowISG_highISG_only
ENSG00000119711	ALDH6A1	0.200909	0.735707	-0.522892	0.0365424	Downregulated_lowISG_highISG_only
XLOC_012674	NA	-0.098025	1	-1.68612	0.0420012	StrongDownregulated_lowISG_highISG_only
ENSG00000174808	BTC	0.54049	0.202674	1.05421	0.0378396	StrongUpregulated_lowISG_highISG_only
XLOC_031248	NA	-0.223454	1	-1.29579	0.029769	StrongDownregulated_lowISG_highISG_only
ENSG00000179630	LACC1	-0.0422482	1	0.675216	0.0376478	StrongUpregulated_lowISG_highISG_only
ENSG00000089048	ESF1	0.0655773	1	0.497909	0.0307138	Upregulated_lowISG_highISG_only
ENSG00000173193	PARP14	1.23372	9.19511e-08	0.95176	0.0443841	StrongUpregulated_common
ENSG00000177485	ZBTB33	0.245896	0.504946	0.906169	0.0411121	StrongUpregulated_lowISG_highISG_only
ENSG00000273142	RP11-458F8.4	-0.0815262	1	-0.804387	0.0338072	StrongDownregulated_lowISG_highISG_only
ENSG00000213492	NT5C3AP1	2.42448	4.4656e-26	1.02382	0.0218022	StrongUpregulated_common
ENSG00000256210	AC005255.3	0.27821	0.587396	0.606613	0.0349513	StrongUpregulated_lowISG_highISG_only
ENSG00000163933	RFT1	0.023418	1	0.282584	0.0398964	Upregulated_lowISG_highISG_only
XLOC_007125	NA	0.330176	0.927011	-1.57033	NA	NS
ENSG00000258659	TRIM34	1.29497	5.3625e-16	0.658912	0.0367122	StrongUpregulated_common
XLOC_049464	NA	0.0504604	1	-1.07332	0.0464496	StrongDownregulated_lowISG_highISG_only
XLOC_034505	NA	0.167739	1	-1.58185	NA	NS
ENSG00000223960	AC009948.5	1.6768	6.91056e-20	0.82137	0.0412444	StrongUpregulated_common
ENSG00000170759	KIF5B	-0.108348	1	0.579929	0.0352676	Upregulated_lowISG_highISG_only
ENSG00000134001	EIF2S1	0.00680464	1	0.506019	0.0372571	Upregulated_lowISG_highISG_only
ENSG00000080561	MID2	0.289612	0.685631	0.716582	0.0389853	StrongUpregulated_lowISG_highISG_only
ENSG00000204267	TAP2	0.806136	0.00729772	0.69828	0.0421715	Upregulated_common
ENSG00000169598	DFFB	-0.0349829	1	-0.926858	0.0440928	StrongDownregulated_lowISG_highISG_only
ENSG00000141971	MVB12A	0.821318	5.3587e-09	0.779791	0.0419375	Upregulated_common
ENSG00000108094	CUL2	0.112032	1	0.348891	0.0405591	Upregulated_lowISG_highISG_only
ENSG00000171224	C10orf35	0.0640037	1	0.802807	0.0364157	StrongUpregulated_lowISG_highISG_only
ENSG00000138646	HERC5	2.43982	8.50905e-23	1.27478	0.0586891	StrongUpregulated_common
ENSG00000229023	AC067945.3	0.48315	0.296921	1.0151	0.0338211	StrongUpregulated_lowISG_highISG_only
XLOC_028911	NA	-0.169237	1	-1.40015	0.0703673	StrongDownregulated_lowISG_highISG_only
ENSG00000142396	ERVK3-1	0.417404	0.00844666	0.463559	0.0449678	Upregulated_common
XLOC_040651	NA	0.296548	1	-1.50458	NA	NS
ENSG00000121236	TRIM6	0.514013	0.177107	1.08322	0.0478571	StrongUpregulated_lowISG_highISG_only
XLOC_046245	NA	-0.106888	1	-1.6551	NA	NS
ENSG00000272556	RP11-638I8.1	-0.20613	0.994595	-1.08754	0.0481276	StrongDownregulated_lowISG_highISG_only
ENSG00000006327	TNFRSF12A	-0.833244	0.0809153	1.25261	0.048952	StrongUpregulated_lowISG_highISG_only
ENSG00000180957	PITPNB	0.418028	0.0216008	0.462665	0.0425199	Upregulated_common
XLOC_052355	NA	-0.0909377	1	-1.32604	0.0566011	StrongDownregulated_lowISG_highISG_only
XLOC_028686	NA	2.43393	4.05593e-12	1.62689	NA	StrongUpregulated_pegIFNa_only
ENSG00000171155	C1GALT1C1	0.18825	0.608635	0.568364	0.026174	Upregulated_lowISG_highISG_only
ENSG00000149634	SPATA25	-0.131592	1	-0.842156	0.0519164	StrongDownregulated_lowISG_highISG_only
XLOC_049462	NA	-0.0471442	1	-1.14496	0.0505301	StrongDownregulated_lowISG_highISG_only
XLOC_021998	NA	0.19822	1	-1.25023	0.0440524	StrongDownregulated_lowISG_highISG_only
XLOC_023023	NA	-0.159089	1	1.12259	0.0450234	StrongUpregulated_lowISG_highISG_only
ENSG00000146872	TLK2	0.653946	0.000806798	0.419528	0.0475236	Upregulated_common
ENSG00000170903	MSANTD4	0.0391835	1	0.694786	0.0448767	StrongUpregulated_lowISG_highISG_only
ENSG00000153975	ZUFSP	0.106261	1	0.56867	0.0507591	Upregulated_lowISG_highISG_only
XLOC_045467	NA	0.0132606	1	-1.64436	NA	NS
ENSG00000100242	SUN2	-0.0161794	1	-0.490445	0.0542635	Downregulated_lowISG_highISG_only
XLOC_021909	NA	-0.105222	1	-0.942937	0.0476428	StrongDownregulated_lowISG_highISG_only
XLOC_035180	NA	0.289587	1	-1.33839	0.0571074	StrongDownregulated_lowISG_highISG_only
ENSG00000230666	CEACAM22P	-0.0749142	1	-1.07873	0.0575012	StrongDownregulated_lowISG_highISG_only
XLOC_010378	NA	-0.147499	1	-1.31088	0.0448864	StrongDownregulated_lowISG_highISG_only
XLOC_010171	NA	0.154839	1	-1.40215	NA	NS
ENSG00000108679	LGALS3BP	0.275638	0.401758	1.17225	0.0545014	StrongUpregulated_lowISG_highISG_only
ENSG00000266976	AC079466.1	1.83398	5.58247e-07	1.66872	NA	StrongUpregulated_pegIFNa_only
XLOC_036901	NA	0.0886835	1	-0.925776	0.0602414	StrongDownregulated_lowISG_highISG_only
ENSG00000128394	APOBEC3F	1.03579	3.36797e-06	0.663412	0.0572987	StrongUpregulated_common
ENSG00000271980	CTD-2256P15.4	-0.00616778	1	-1.16659	0.0521095	StrongDownregulated_lowISG_highISG_only
ENSG00000177294	FBXO39	0.946466	0.0195431	1.52269	0.0995178	Upregulated_common
XLOC_046990	NA	-0.13384	1	-1.58077	0.0520987	StrongDownregulated_lowISG_highISG_only
ENSG00000204397	CARD16	0.999152	6.31052e-06	0.880823	0.0493773	Upregulated_common
ENSG00000280165	PCDH20	-0.285545	1	-1.70484	0.0791873	StrongDownregulated_lowISG_highISG_only
ENSG00000131171	SH3BGRL	0.209874	0.74738	0.578859	0.0527828	Upregulated_lowISG_highISG_only
ENSG00000184845	DRD1	0.371975	0.646837	-1.19137	0.0722379	StrongDownregulated_lowISG_highISG_only
XLOC_042584	NA	0.392862	0.614419	-1.03355	0.0595143	StrongDownregulated_lowISG_highISG_only
ENSG00000205085	FAM71F2	0.146292	1	1.0451	0.0641424	StrongUpregulated_lowISG_highISG_only
XLOC_031318	NA	-0.0811217	1	-0.925363	0.062434	StrongDownregulated_lowISG_highISG_only
ENSG00000126822	PLEKHG3	0.0211358	1	-0.568036	0.0589397	Downregulated_lowISG_highISG_only
ENSG00000260490	MYL12BP1	0.152741	1	0.645086	0.0441711	StrongUpregulated_lowISG_highISG_only
XLOC_048438	NA	-0.12708	1	-1.5429	NA	NS
ENSG00000112186	CAP2	0.0362822	1	0.958273	0.0596995	StrongUpregulated_lowISG_highISG_only
ENSG00000127870	RNF6	0.115713	1	0.492648	0.0505006	Upregulated_lowISG_highISG_only
XLOC_027916	NA	2.41506	6.71737e-14	1.33367	0.0636077	StrongUpregulated_common
ENSG00000143155	TIPRL	0.0468866	1	0.479684	0.0429049	Upregulated_lowISG_highISG_only
ENSG00000124762	CDKN1A	-0.0811845	1	1.24991	0.0682817	StrongUpregulated_lowISG_highISG_only
ENSG00000197045	GMFB	-0.0885691	1	0.516682	0.0449991	Upregulated_lowISG_highISG_only
ENSG00000170606	HSPA4	-0.130775	1	0.579095	0.0604686	Upregulated_lowISG_highISG_only
ENSG00000249348	UGDH-AS1	0.176362	0.863137	-0.544226	0.0553082	Downregulated_lowISG_highISG_only
ENSG00000153147	SMARCA5	0.233342	0.394966	0.428819	0.062483	Upregulated_lowISG_highISG_only
XLOC_021043	NA	0.121758	1	-1.3887	NA	NS
ENSG00000275198	RP11-471B22.3	-0.0956305	1	-1.05948	0.0681936	StrongDownregulated_lowISG_highISG_only
ENSG00000144488	ESPNL	1.61425	9.80138e-08	1.49024	0.0857911	StrongUpregulated_common
ENSG00000163512	AZI2	0.672144	2.18299e-07	0.55417	0.0540449	Upregulated_common
ENSG00000137200	CMTR1	0.832009	8.28699e-09	0.530848	0.0655805	Upregulated_common
XLOC_040182	NA	-0.260608	0.955032	-0.780023	0.0683312	StrongDownregulated_lowISG_highISG_only
ENSG00000278053	DDX52	0.0185238	1	0.381709	0.0583569	Upregulated_lowISG_highISG_only
ENSG00000172667	ZMAT3	-0.216569	0.744774	0.981426	0.0649825	StrongUpregulated_lowISG_highISG_only
ENSG00000160870	CYP3A7	-0.0421605	1	1.46909	0.07901	StrongUpregulated_lowISG_highISG_only
ENSG00000130487	KLHDC7B	0.575903	0.242916	1.22397	0.0671532	StrongUpregulated_lowISG_highISG_only
ENSG00000120896	SORBS3	-0.242968	0.173058	-0.455766	0.0618035	Downregulated_lowISG_highISG_only
XLOC_027711	NA	-0.0372679	1	-0.843324	0.0639094	StrongDownregulated_lowISG_highISG_only
XLOC_045024	NA	-0.187136	1	-1.43928	0.0688711	StrongDownregulated_lowISG_highISG_only
ENSG00000107957	SH3PXD2A	-0.092963	1	-1.21631	0.0707465	StrongDownregulated_lowISG_highISG_only
XLOC_028912	NA	-0.0614613	1	-1.32203	0.0930344	StrongDownregulated_lowISG_highISG_only
ENSG00000067334	DNTTIP2	0.0843157	1	0.514935	0.0424705	Upregulated_lowISG_highISG_only
ENSG00000162882	HAAO	0.195739	0.804955	-0.589972	0.0662444	StrongDownregulated_lowISG_highISG_only
ENSG00000156886	ITGAD	-0.174694	1	-1.27604	0.0570423	StrongDownregulated_lowISG_highISG_only
ENSG00000167701	GPT	-0.0258897	1	-0.78832	0.0711072	StrongDownregulated_lowISG_highISG_only
XLOC_031843	NA	1.88681	1.36125e-06	1.57154	NA	StrongUpregulated_pegIFNa_only
ENSG00000198898	CAPZA2	0.0219572	1	0.418028	0.0501817	Upregulated_lowISG_highISG_only
XLOC_051984	NA	1.60357	3.23318e-09	1.2738	0.0890153	StrongUpregulated_common
ENSG00000234996	RP11-480I12.7	-0.0515484	1	-1.19285	0.0625083	StrongDownregulated_lowISG_highISG_only
ENSG00000272666	CTA-384D8.35	0.72408	0.205194	1.39116	0.0709644	StrongUpregulated_lowISG_highISG_only
XLOC_042276	NA	0.0672615	1	-1.43093	NA	NS
ENSG00000178996	SNX18	-0.0394723	1	0.527094	0.0717285	Upregulated_lowISG_highISG_only
XLOC_022679	NA	-0.498438	NA	1.57052	NA	NS
ENSG00000111912	NCOA7	1.78556	4.18045e-16	0.847786	0.0671128	StrongUpregulated_common
XLOC_048868	NA	-0.154962	1	-1.4043	0.0789562	StrongDownregulated_lowISG_highISG_only
ENSG00000067248	DHX29	-0.0339395	1	0.399302	0.0669523	Upregulated_lowISG_highISG_only
XLOC_008854	NA	-0.259223	0.963381	-0.955224	0.0610489	StrongDownregulated_lowISG_highISG_only
ENSG00000261978	CTD-2529O21.2	0.16255	1	-1.18144	0.0774338	StrongDownregulated_lowISG_highISG_only
ENSG00000106536	POU6F2	-0.0966444	1	-1.53883	0.0876552	StrongDownregulated_lowISG_highISG_only
ENSG00000116990	MYCL	-0.319219	0.774631	-1.01147	0.069126	StrongDownregulated_lowISG_highISG_only
XLOC_031665	NA	-0.02336	1	-1.16022	0.0704756	StrongDownregulated_lowISG_highISG_only
ENSG00000007392	LUC7L	-0.0663735	1	-0.447486	0.0685758	Downregulated_lowISG_highISG_only
ENSG00000119446	RBM18	0.081827	1	0.449637	0.0508366	Upregulated_lowISG_highISG_only
ENSG00000179598	PLD6	-0.466453	0.160658	-0.77722	0.07589	StrongDownregulated_lowISG_highISG_only
ENSG00000187510	PLEKHG7	1.19593	7.05571e-05	1.11628	0.0839785	StrongUpregulated_common
ENSG00000076513	ANKRD13A	0.0416583	1	0.276856	0.076651	Upregulated_lowISG_highISG_only
ENSG00000176597	B3GNT5	-0.677743	0.133689	1.28006	0.0828998	StrongUpregulated_lowISG_highISG_only
XLOC_038692	NA	0.104382	1	-0.905113	0.0811256	StrongDownregulated_lowISG_highISG_only
ENSG00000183735	TBK1	0.290412	0.159407	0.44168	0.0474217	Upregulated_lowISG_highISG_only
XLOC_020199	NA	0.182226	1	-1.36615	0.0765348	StrongDownregulated_lowISG_highISG_only
ENSG00000163166	IWS1	0.080272	1	0.367331	0.0694708	Upregulated_lowISG_highISG_only
ENSG00000112787	FBRSL1	-0.240671	0.604655	-0.57362	0.0698426	Downregulated_lowISG_highISG_only
ENSG00000176102	CSTF3	0.327158	0.200488	0.469384	0.0599855	Upregulated_lowISG_highISG_only
ENSG00000132313	MRPL35	0.0564181	1	0.49275	0.0621447	Upregulated_lowISG_highISG_only
ENSG00000156587	UBE2L6	1.00165	8.90633e-05	1.08403	0.0742421	StrongUpregulated_common
ENSG00000279296	RP11-609D21.3	1.8453	8.90794e-08	1.46358	0.0806033	StrongUpregulated_common
ENSG00000257052	RP11-881M11.2	0.424134	0.625411	-0.970515	0.0785427	StrongDownregulated_lowISG_highISG_only
XLOC_015504	NA	0.0992687	1	-1.38448	0.106096	NS
XLOC_026929	NA	0.13097	1	-1.18121	0.0914393	StrongDownregulated_lowISG_highISG_only
XLOC_040015	NA	-0.390749	0.877534	-1.45448	NA	NS
ENSG00000267623	AC022153.1	0.869367	0.118012	-1.49485	0.189273	NS
ENSG00000101247	NDUFAF5	0.0137706	1	0.636994	0.0753561	StrongUpregulated_lowISG_highISG_only
XLOC_045957	NA	-0.521111	0.174039	-0.818288	0.0778515	StrongDownregulated_lowISG_highISG_only
ENSG00000124257	NEURL2	-0.19756	0.875766	-0.660474	0.0817104	StrongDownregulated_lowISG_highISG_only
XLOC_000857	NA	-0.222724	1	-1.54876	NA	NS
XLOC_050116	NA	-0.240477	0.983389	-1.00156	0.0756942	StrongDownregulated_lowISG_highISG_only
ENSG00000099904	ZDHHC8	-0.223843	0.443845	-0.446309	0.0652641	Downregulated_lowISG_highISG_only
ENSG00000120705	ETF1	-0.158639	0.829039	0.444445	0.0753449	Upregulated_lowISG_highISG_only
ENSG00000116337	AMPD2	-0.170992	0.755137	-0.45358	0.0696626	Downregulated_lowISG_highISG_only
ENSG00000245556	SCAMP1-AS1	1.53862	3.65739e-11	0.707596	0.0830446	StrongUpregulated_common
XLOC_050630	NA	1.25833	1.01083e-05	0.773062	0.0770693	StrongUpregulated_common
XLOC_015177	NA	0.000740108	1	-1.09859	0.0926455	StrongDownregulated_lowISG_highISG_only
XLOC_044581	NA	0.120396	1	-1.14649	0.0833486	StrongDownregulated_lowISG_highISG_only
ENSG00000277476	RP11-147L13.13	-0.30506	0.559856	-0.623952	0.0670681	StrongDownregulated_lowISG_highISG_only
ENSG00000240616	RPS6P25	-0.373279	0.329533	-0.818102	0.0837484	StrongDownregulated_lowISG_highISG_only
ENSG00000143801	PSEN2	0.0535962	1	0.644307	0.0788282	StrongUpregulated_lowISG_highISG_only
ENSG00000224531	SMIM13	0.155716	0.996315	0.48312	0.0776848	Upregulated_lowISG_highISG_only
ENSG00000257316	RP11-267D19.2	0.0463975	1	-0.968195	0.0728567	StrongDownregulated_lowISG_highISG_only
ENSG00000184545	DUSP8	-1.34075	7.4019e-05	1.29491	0.101194	StrongDownregulated_pegIFNa_only
ENSG00000173757	STAT5B	0.0529774	1	-0.338526	0.0717321	Downregulated_lowISG_highISG_only
ENSG00000136783	NIPSNAP3A	0.120297	1	0.526886	0.0769834	Upregulated_lowISG_highISG_only
ENSG00000106052	TAX1BP1	0.073076	1	0.416197	0.0695897	Upregulated_lowISG_highISG_only
ENSG00000029639	TFB1M	0.289247	0.518336	0.566742	0.0807233	Upregulated_lowISG_highISG_only
ENSG00000118762	PKD2	0.143843	0.997326	-0.975994	0.0916995	StrongDownregulated_lowISG_highISG_only
ENSG00000176273	SLC35G1	-0.0677433	1	0.927278	0.0880684	StrongUpregulated_lowISG_highISG_only
XLOC_031662	NA	-0.229023	1	-1.3392	0.0976099	StrongDownregulated_lowISG_highISG_only
ENSG00000120262	CCDC170	0.0814108	1	1.32491	NA	NS
ENSG00000130173	C19orf80	-0.246131	0.953488	1.30049	0.119188	NS
ENSG00000147533	GOLGA7	0.0777168	1	0.385572	0.0742512	Upregulated_lowISG_highISG_only
ENSG00000174574	AKIRIN1	-0.0546803	1	0.637382	0.0790702	StrongUpregulated_lowISG_highISG_only
ENSG00000182648	LINC01006	-0.0752336	1	-0.585343	0.0923756	StrongDownregulated_lowISG_highISG_only
ENSG00000159921	GNE	-0.143528	0.855578	-0.593246	0.086585	StrongDownregulated_lowISG_highISG_only
ENSG00000164406	LEAP2	0.407339	0.273038	0.991188	0.067379	StrongUpregulated_lowISG_highISG_only
ENSG00000101166	SLMO2	-0.035074	1	0.437148	0.0810233	Upregulated_lowISG_highISG_only
ENSG00000250526	CCT6P2	0.0611359	1	0.736439	0.0817561	StrongUpregulated_lowISG_highISG_only
XLOC_015887	NA	0.281893	0.966543	-1.25597	0.122287	NS
ENSG00000127989	MTERF1	-0.0161468	1	0.539503	0.0590672	Upregulated_lowISG_highISG_only
ENSG00000009950	MLXIPL	-0.0609802	1	-0.665245	0.0746364	StrongDownregulated_lowISG_highISG_only
XLOC_013668	NA	-0.189503	1	-1.19562	NA	NS
ENSG00000146425	DYNLT1	0.763636	0.000785883	0.788325	0.0731033	Upregulated_common
XLOC_031694	NA	-0.150013	1	-1.49005	NA	NS
ENSG00000243135	UGT1A3	0.47499	0.342702	-1.18102	0.108414	NS
ENSG00000148459	PDSS1	-0.0824347	1	0.747849	0.0976889	StrongUpregulated_lowISG_highISG_only
XLOC_050891	NA	-0.216594	1	-1.1163	0.0912559	StrongDownregulated_lowISG_highISG_only
ENSG00000147852	VLDLR	-0.121967	1	1.25497	0.097238	StrongUpregulated_lowISG_highISG_only
ENSG00000231113	RP3-475N16.1	-0.586924	0.0336091	-0.992796	0.107979	Downregulated_pegIFNa_only
ENSG00000112249	ASCC3	-0.0121777	1	0.466623	0.101983	NS
ENSG00000153767	GTF2E1	-0.117185	1	0.457632	0.0889442	Upregulated_lowISG_highISG_only
ENSG00000231083	AC011747.6	-0.250122	1	-1.48748	NA	NS
ENSG00000164134	NAA15	-0.0232883	1	0.562484	0.0813744	Upregulated_lowISG_highISG_only
XLOC_048941	NA	0.188948	1	1.3362	0.150124	NS
XLOC_051946	NA	-0.117938	1	-1.04418	0.0739543	StrongDownregulated_lowISG_highISG_only
ENSG00000010379	SLC6A13	0.0253702	1	-0.968833	0.0917582	StrongDownregulated_lowISG_highISG_only
ENSG00000143493	INTS7	0.044427	1	0.579949	0.0837317	Upregulated_lowISG_highISG_only
ENSG00000265864	AC092117.2	-0.00855313	1	-0.764543	0.0647936	StrongDownregulated_lowISG_highISG_only
XLOC_031696	NA	0.26055	1	-1.48143	NA	NS
ENSG00000010361	FUZ	0.204052	0.51617	-0.529809	0.0837445	Downregulated_lowISG_highISG_only
ENSG00000172765	TMCC1	0.216002	0.671516	0.497163	0.100433	NS
ENSG00000160712	IL6R	-0.148251	0.940102	-0.766471	0.0787186	StrongDownregulated_lowISG_highISG_only
ENSG00000101608	MYL12A	0.269184	0.449682	0.660517	0.0818332	StrongUpregulated_lowISG_highISG_only
XLOC_028913	NA	-0.0302166	1	-1.06946	0.109298	NS
ENSG00000162461	SLC25A34	-0.68441	0.0336366	-0.884982	0.112116	Downregulated_pegIFNa_only
ENSG00000254685	FPGT	0.0347424	1	0.441133	0.0608411	Upregulated_lowISG_highISG_only
ENSG00000205837	LINC00487	1.18872	0.00179353	1.53054	0.130067	StrongUpregulated_pegIFNa_only
XLOC_023973	NA	1.49334	0.000112193	1.44509	NA	StrongUpregulated_pegIFNa_only
ENSG00000277511	CTD-2095E4.5	2.31735	1.33733e-14	1.15023	0.102063	StrongUpregulated_pegIFNa_only
XLOC_032203	NA	-0.236093	1	-0.850817	0.0993672	StrongDownregulated_lowISG_highISG_only
ENSG00000138785	INTS12	0.709435	0.0017968	0.673735	0.0635953	Upregulated_common
ENSG00000137692	DCUN1D5	0.0394715	1	0.597918	0.068394	StrongUpregulated_lowISG_highISG_only
ENSG00000170006	TMEM154	0.118164	1	1.59963	0.110189	NS
ENSG00000266876	RP11-1148O4.1	0.429895	0.308896	0.804278	0.102926	NS
ENSG00000105227	PRX	-0.1055	1	-0.603383	0.100359	NS
ENSG00000113013	HSPA9	-0.0463673	1	0.429084	0.0930299	Upregulated_lowISG_highISG_only
ENSG00000215217	C5orf49	0.347983	0.840386	-1.38634	0.182999	NS
ENSG00000211670	IGLV3-9	-0.274635	1	-1.47286	NA	NS
ENSG00000220517	ASS1P1	0.0665676	1	-0.929486	0.112865	NS
XLOC_009011	NA	-0.0737306	1	-1.01823	0.091604	StrongDownregulated_lowISG_highISG_only
XLOC_024712	NA	-0.00133957	1	-0.696158	0.0789089	StrongDownregulated_lowISG_highISG_only
ENSG00000257696	RP11-175P13.2	-0.133553	1	-0.805952	0.104401	NS
XLOC_003692	NA	0.33817	0.440846	-0.758637	0.120553	NS
ENSG00000259803	SLC22A31	-0.206084	1	1.58553	NA	NS
ENSG00000142552	RCN3	-0.262799	0.781615	-0.632278	0.0990742	StrongDownregulated_lowISG_highISG_only
ENSG00000270761	RP11-385F7.1	0.106443	1	-1.0304	0.0789395	StrongDownregulated_lowISG_highISG_only
ENSG00000086065	CHMP5	0.482992	0.0226752	0.587656	0.071806	Upregulated_common
ENSG00000141642	ELAC1	0.0601109	1	0.470575	0.0927158	Upregulated_lowISG_highISG_only
XLOC_036787	NA	-0.390257	0.863253	-1.29876	NA	NS
ENSG00000087263	OGFOD1	-0.0850484	1	0.506725	0.0946263	Upregulated_lowISG_highISG_only
ENSG00000271303	SRXN1	-0.194178	1	0.602378	0.113783	NS
ENSG00000263069	CTD-2047H16.4	-0.580993	0.436299	-1.09884	0.118761	NS
ENSG00000138071	ACTR2	-0.0618663	1	0.387617	0.114235	NS
XLOC_001911	NA	-0.36363	0.814709	-1.17483	0.129664	NS
XLOC_046069	NA	-0.240352	1	-1.06035	NA	NS
ENSG00000104695	PPP2CB	-0.0253698	1	0.334669	0.0869284	Upregulated_lowISG_highISG_only
ENSG00000155100	OTUD6B	0.072119	1	0.525507	0.100498	NS
ENSG00000138674	SEC31A	0.0610133	1	0.476701	0.108235	NS
ENSG00000168282	MGAT2	0.096752	1	0.537398	0.0820684	Upregulated_lowISG_highISG_only
ENSG00000223599	RP11-216N14.7	0.31915	0.805614	1.29023	0.244853	NS
ENSG00000082212	ME2	-0.0686007	1	0.705424	0.0958231	StrongUpregulated_lowISG_highISG_only
ENSG00000248596	RP11-844P9.2	-0.025667	1	1.17734	0.116124	NS
XLOC_040058	NA	-0.0640209	1	-0.784796	0.106442	NS
ENSG00000163923	RPL39L	-0.334501	0.88415	0.933902	0.105244	NS
ENSG00000119812	FAM98A	-0.0655626	1	0.528875	0.108944	NS
ENSG00000165832	TRUB1	0.141493	0.909283	0.469777	0.0990343	Upregulated_lowISG_highISG_only
ENSG00000147872	PLIN2	0.186573	1	1.27006	0.223946	NS
ENSG00000136928	GABBR2	-0.733582	0.247718	1.38247	NA	NS
ENSG00000226453	RP11-379B8.1	0.288178	0.762295	0.867013	0.112037	NS
ENSG00000185722	ANKFY1	0.558405	0.0121964	0.552224	0.111867	Upregulated_pegIFNa_only
ENSG00000172115	CYCS	-0.223601	0.873652	0.758154	0.108744	NS
ENSG00000229097	CALM2P2	0.0396799	1	0.728816	0.107776	NS
ENSG00000144035	NAT8	1.26621	2.81556e-08	0.948804	0.100074	StrongUpregulated_pegIFNa_only
XLOC_040641	NA	-0.0499165	1	-1.37904	0.126908	NS
ENSG00000155636	RBM45	0.071769	1	0.372957	0.0959075	Upregulated_lowISG_highISG_only
XLOC_024191	NA	1.02366	0.073451	-1.52204	NA	NS
ENSG00000240668	KRT8P36	-0.264455	0.872402	0.697397	0.110793	NS
ENSG00000196517	SLC6A9	0.257914	0.98263	1.22218	0.178385	NS
ENSG00000124256	ZBP1	1.7627	1.32183e-11	1.19821	0.153142	StrongUpregulated_pegIFNa_only
ENSG00000270060	RP11-390K5.6	-0.178144	0.936454	-0.79011	0.112462	NS
ENSG00000121931	LRIF1	0.0165813	1	0.569817	0.0865528	Upregulated_lowISG_highISG_only
ENSG00000107736	CDH23	0.336654	0.541714	-0.776692	0.129208	NS
ENSG00000131966	ACTR10	-0.063073	1	0.416757	0.103087	NS
ENSG00000121380	BCL2L14	1.40964	3.42375e-08	1.27993	0.151322	StrongUpregulated_pegIFNa_only
XLOC_029556	NA	-0.0750524	1	-0.851434	0.119062	NS
XLOC_015992	NA	-0.134733	1	-1.02738	NA	NS
ENSG00000205312	KRT17P4	0.296875	0.772564	-1.27002	0.111829	NS
ENSG00000186918	ZNF395	0.0788459	1	-0.5427	0.112806	NS
ENSG00000196776	CD47	0.398782	0.0556852	0.47028	0.102054	NS
ENSG00000015153	YAF2	0.0679207	1	0.503021	0.100346	NS
ENSG00000138069	RAB1A	0.0886435	1	0.634642	0.0905967	StrongUpregulated_lowISG_highISG_only
XLOC_036786	NA	-0.120662	1	-1.34612	NA	NS
ENSG00000181026	AEN	0.0141261	1	0.936907	0.0967145	StrongUpregulated_lowISG_highISG_only
ENSG00000264290	RP11-68I3.4	-0.620111	0.239369	-0.743159	0.128854	NS
ENSG00000101557	USP14	-0.11089	1	0.388764	0.12291	NS
ENSG00000125821	DTD1	-0.142323	1	0.663096	0.127974	NS
ENSG00000100603	SNW1	0.150542	0.555747	0.330986	0.085057	Upregulated_lowISG_highISG_only
ENSG00000116863	ADPRHL2	0.623099	0.000692532	0.553391	0.119315	Upregulated_pegIFNa_only
ENSG00000143434	SEMA6C	0.0583313	1	-1.00376	0.112488	NS
XLOC_019203	NA	0.0559742	1	-1.00907	0.132253	NS
XLOC_005736	NA	0.364644	0.617746	-0.759888	0.132553	NS
XLOC_037855	NA	-0.147841	1	-1.39881	0.134919	NS
ENSG00000150401	DCUN1D2	-0.0524517	1	-0.347194	0.120126	NS
ENSG00000185507	IRF7	2.03675	6.7413e-18	1.04511	0.171536	StrongUpregulated_pegIFNa_only
XLOC_010566	NA	1.05384	0.00666336	1.34123	NA	StrongUpregulated_pegIFNa_only
XLOC_042789	NA	0.537882	0.58395	1.20466	NA	NS
XLOC_007137	NA	0.634058	0.40094	-1.32433	NA	NS
ENSG00000133247	SUV420H2	-0.349394	0.60313	-0.651773	0.119912	NS
XLOC_041647	NA	0.0170961	1	1.43786	NA	NS
XLOC_044354	NA	-0.457011	0.528268	-1.2533	0.149728	NS
ENSG00000248785	HIGD1AP14	-0.0805935	1	0.659479	0.112842	NS
ENSG00000136883	KIF12	0.0444095	1	-0.932062	0.140764	NS
ENSG00000243709	LEFTY1	-0.614257	0.336648	-1.36825	0.154856	NS
XLOC_000803	NA	-0.176571	1	-1.31503	0.131203	NS
XLOC_002017	NA	0.622841	0.38478	-1.32173	NA	NS
ENSG00000100726	TELO2	-0.197221	0.781728	-0.433479	0.134612	NS
ENSG00000048392	RRM2B	0.0062268	1	0.641863	0.133351	NS
ENSG00000119899	SLC17A5	0.0829524	1	0.519523	0.12921	NS
ENSG00000136457	CHAD	0.0258214	1	-1.03827	0.0921472	StrongDownregulated_lowISG_highISG_only
ENSG00000163016	ALMS1P	2.42664	7.11968e-21	1.02451	0.161128	StrongUpregulated_pegIFNa_only
ENSG00000196504	PRPF40A	0.0868009	1	0.362064	0.110919	NS
XLOC_048186	NA	-0.239619	NA	1.44235	NA	NS
ENSG00000267659	LINC01482	-0.177113	1	-1.38282	0.154547	NS
XLOC_031451	NA	-0.0250409	1	-0.79232	0.134886	NS
ENSG00000064102	ASUN	0.0780235	1	0.410116	0.111639	NS
ENSG00000240024	LINC00888	0.428188	0.198826	0.83195	0.127261	NS
ENSG00000148925	BTBD10	-0.0245562	1	0.493252	0.103853	NS
ENSG00000146859	TMEM140	1.05339	3.34485e-09	0.609691	0.118043	StrongUpregulated_pegIFNa_only
ENSG00000203814	HIST2H2BF	0.363967	0.800738	1.1397	0.127556	NS
ENSG00000152689	RASGRP3	0.767446	0.00452281	0.677411	0.143039	Upregulated_pegIFNa_only
XLOC_001194	NA	0.266375	0.911671	-1.12963	0.105082	NS
XLOC_047465	NA	0.0624001	1	-0.641683	0.119353	NS
ENSG00000166197	NOLC1	0.0535511	1	0.413943	0.125282	NS
ENSG00000146830	GIGYF1	-0.227541	0.614049	-0.510983	0.130314	NS
ENSG00000104320	NBN	0.296147	0.358389	0.425791	0.129889	NS
XLOC_010376	NA	-0.07634	1	-1.12113	0.133613	NS
ENSG00000185839	RP4-592A1.2	0.266349	0.352094	0.411578	0.135382	NS
XLOC_025157	NA	-0.157342	1	-0.867714	0.14674	NS
ENSG00000084453	SLCO1A2	0.363676	0.881545	-1.3939	0.153016	NS
XLOC_008381	NA	0.272478	0.967215	-0.998869	0.111521	NS
XLOC_045180	NA	-0.00879982	1	-1.17319	NA	NS
ENSG00000230149	RP3-508I15.19	1.84102	3.6893e-13	1.08369	0.158571	StrongUpregulated_pegIFNa_only
ENSG00000143933	CALM2	-0.0155858	1	0.776164	0.122356	NS
XLOC_015994	NA	-0.46634	0.502107	-0.908867	0.134954	NS
ENSG00000168404	MLKL	1.74822	6.71512e-15	0.564343	0.128953	StrongUpregulated_pegIFNa_only
ENSG00000177051	FBXO46	-0.381732	0.125643	-0.554958	0.142932	NS
XLOC_023856	NA	0.0651805	1	-0.910443	0.147586	NS
ENSG00000070367	EXOC5	-0.0159068	1	0.415235	0.130477	NS
XLOC_031453	NA	0.0479691	1	-0.724012	0.144066	NS
XLOC_011454	NA	0.228553	1	-1.11948	0.16025	NS
ENSG00000177150	FAM210A	0.00913809	1	0.474091	0.105725	NS
ENSG00000143258	USP21	-0.12741	0.899723	-0.405549	0.111317	NS
ENSG00000183092	BEGAIN	-0.849612	0.0331828	-0.889056	0.118558	Downregulated_pegIFNa_only
ENSG00000184271	POU6F1	-0.0137947	1	-0.535786	0.13667	NS
ENSG00000226479	TMEM185B	-0.18457	0.819639	0.463889	0.120721	NS
ENSG00000258016	HIGD1AP1	0.0926847	1	0.649071	0.130499	NS
XLOC_044157	NA	0.00469729	1	-0.91352	0.129212	NS
XLOC_013092	NA	0.134329	1	-0.863351	0.149323	NS
ENSG00000126945	HNRNPH2	-0.0921739	1	0.348353	0.129068	NS
ENSG00000180008	SOCS4	-0.20223	0.686819	0.544921	0.12918	NS
XLOC_045956	NA	-0.245172	0.771837	-0.761559	0.129455	NS
XLOC_026604	NA	0.0468286	1	-1.04791	0.1447	NS
XLOC_019726	NA	0.0290159	1	-1.16479	0.157958	NS
XLOC_050454	NA	0.120859	1	-0.813565	0.13692	NS
ENSG00000136021	SCYL2	-0.127329	1	0.522073	0.136883	NS
ENSG00000151304	SRFBP1	0.15469	1	0.54047	0.134708	NS
ENSG00000121104	FAM117A	-0.121824	1	-0.579269	0.13185	NS
ENSG00000225892	RP11-384K6.2	-0.459896	0.191732	-0.654903	0.130969	NS
ENSG00000180573	HIST1H2AC	0.205716	1	1.05578	0.118422	NS
XLOC_026701	NA	0.257403	1	-1.28471	NA	NS
ENSG00000176720	BOK	-0.309298	0.504282	-0.602285	0.122326	NS
ENSG00000145216	FIP1L1	0.0187858	1	0.378195	0.136839	NS
ENSG00000182979	MTA1	-0.159945	0.854676	-0.383612	0.126937	NS
XLOC_042646	NA	-0.328832	0.886503	0.916718	0.144721	NS
ENSG00000281538	RP4-669P10.20	-0.436904	0.747513	-1.23951	NA	NS
ENSG00000144893	MED12L	0.0507108	1	1.32918	NA	NS
XLOC_025846	NA	0.47138	0.221709	-0.835649	0.150263	NS
ENSG00000264539	MIR548AR	-0.529399	0.568267	-1.10964	NA	NS
XLOC_026770	NA	-0.124348	1	1.18092	0.137083	NS
ENSG00000184602	SNN	0.294915	0.466366	0.527304	0.152023	NS
ENSG00000204248	COL11A2	-0.316023	0.615588	-0.633872	0.148983	NS
ENSG00000137040	RANBP6	-0.0107282	1	0.490148	0.0883287	Upregulated_lowISG_highISG_only
ENSG00000059573	ALDH18A1	-0.0981153	1	0.652137	0.139844	NS
XLOC_011386	NA	-0.514595	0.407753	-1.37932	0.150308	NS
ENSG00000092108	SCFD1	0.0630435	1	0.584242	0.130651	NS
XLOC_028678	NA	2.73562	7.47239e-15	1.44048	NA	StrongUpregulated_pegIFNa_only
XLOC_049845	NA	-0.19453	1	-1.1637	0.136942	NS
ENSG00000099940	SNAP29	0.152278	0.586698	0.401669	0.107926	NS
ENSG00000164924	YWHAZ	-0.200276	0.671772	0.420743	0.121978	NS
ENSG00000109758	HGFAC	-0.0653759	1	-0.707958	0.131113	NS
ENSG00000231437	RP11-88H9.2	0.00687585	1	-0.82805	0.151057	NS
ENSG00000230435	AC004160.4	0.395937	0.645006	-0.815197	0.166321	NS
ENSG00000165997	ARL5B	0.458146	0.0479991	0.524442	0.124524	Upregulated_pegIFNa_only
ENSG00000236893	ASS1P7	0.140353	1	-0.874363	0.163849	NS
XLOC_011049	NA	0.110046	1	-1.27784	NA	NS
ENSG00000122882	ECD	0.0241592	1	0.303894	0.134956	NS
XLOC_007140	NA	0.268638	1	-1.37767	NA	NS
ENSG00000090447	TFAP4	-0.167555	1	-0.56218	0.147935	NS
ENSG00000215790	SLC35E2	-0.212967	0.848823	-0.698121	0.128318	NS
XLOC_019037	NA	-0.128425	1	-0.805892	0.132849	NS
ENSG00000182952	HMGN4	-0.0399654	1	0.465315	0.121566	NS
ENSG00000113407	TARS	0.132474	1	0.583314	0.123188	NS
ENSG00000081148	IMPG2	-0.313844	0.906492	0.886376	0.118501	NS
ENSG00000282277	CYP3AP1	-0.113162	1	1.35753	0.133755	NS
XLOC_048339	NA	0.195826	1	-1.09529	0.124398	NS
ENSG00000025708	TYMP	0.354748	0.53818	0.99693	0.184511	NS
ENSG00000092607	TBX15	-0.22429	0.985505	1.01351	0.192596	NS
ENSG00000169764	UGP2	0.332447	0.192156	0.668436	0.10965	NS
ENSG00000139687	RB1	-0.0219823	1	0.467355	0.14572	NS
ENSG00000203972	GLYATL3	-0.0301528	1	-1.17712	NA	NS
ENSG00000140022	STON2	0.620599	0.0922504	0.924959	0.147584	NS
ENSG00000108370	RGS9	-0.21867	1	1.19984	0.176067	NS
XLOC_031222	NA	-0.0320512	1	-1.38334	0.167921	NS
ENSG00000268471	DKFZP434I0714	0.254085	0.629197	0.53087	0.15361	NS
ENSG00000198492	YTHDF2	-0.0655599	1	0.44014	0.111649	NS
XLOC_051404	NA	-0.451542	0.729574	-1.06502	NA	NS
ENSG00000087470	DNM1L	-0.197334	0.716562	0.451469	0.15979	NS
XLOC_051754	NA	-0.305772	0.907664	-0.897623	0.121094	NS
XLOC_040060	NA	-0.167471	1	-0.786684	0.148424	NS
ENSG00000186994	KANK3	0.339355	0.570574	-0.583085	0.159546	NS
ENSG00000256060	TRAPPC2B	0.00371108	1	0.46023	0.122141	NS
XLOC_022396	NA	-0.110178	1	1.27651	NA	NS
ENSG00000128965	CHAC1	-0.428993	0.701481	1.20067	0.190884	NS
ENSG00000123453	SARDH	0.0255518	1	-0.509459	0.167122	NS
ENSG00000217801	RP11-465B22.3	-0.0816217	1	1.33664	0.17565	NS
ENSG00000073969	NSF	-0.0463674	1	0.496871	0.154332	NS
ENSG00000137575	SDCBP	0.0586948	1	0.368605	0.157212	NS
XLOC_039692	NA	0.278224	1	1.25795	0.193478	NS
XLOC_043222	NA	0.0696337	1	-0.857726	0.187085	NS
ENSG00000085644	ZNF213	-0.241174	0.75185	-0.439086	0.1277	NS
ENSG00000135002	RFK	0.0174347	1	0.448913	0.136715	NS
XLOC_028536	NA	0.526803	0.424692	-0.913768	0.110281	NS
ENSG00000247735	CTD-2574D22.2	0.314064	0.751048	-0.808563	0.158546	NS
ENSG00000246022	ALDH1L1-AS2	0.370665	0.62325	-0.796143	0.156209	NS
XLOC_003961	NA	0.061107	1	-0.903812	0.164829	NS
XLOC_008852	NA	-0.250581	0.940791	-0.952714	0.170376	NS
ENSG00000259877	RP11-46C24.7	0.152963	0.953975	-0.515598	0.167521	NS
ENSG00000138792	ENPEP	0.271243	0.630442	0.672361	0.152071	NS
ENSG00000237417	XRCC6P1	0.297176	0.839225	0.872249	0.193041	NS
ENSG00000163516	ANKZF1	-0.115965	1	-0.417289	0.128288	NS
ENSG00000185515	BRCC3	-0.0154096	1	0.372395	0.138209	NS
ENSG00000111249	CUX2	0.224361	1	-1.21011	0.167892	NS
ENSG00000168405	CMAHP	0.00633207	1	0.893316	0.206246	NS
XLOC_028792	NA	0.0971901	1	-1.3992	0.246374	NS
ENSG00000115540	MOB4	0.0675459	1	0.467541	0.106325	NS
ENSG00000241935	HOGA1	0.0629488	1	-0.77191	0.16488	NS
XLOC_033500	NA	-0.80361	NA	1.41871	NA	NS
ENSG00000128928	IVD	0.00434164	1	-0.351251	0.173965	NS
ENSG00000103148	NPRL3	-0.128885	0.844958	-0.464239	0.16752	NS
ENSG00000167658	EEF2	-0.0698428	1	-0.430828	0.167307	NS
ENSG00000204160	ZDHHC18	-0.00748531	1	-0.272093	0.165822	NS
ENSG00000111711	GOLT1B	-0.105496	1	0.560141	0.123885	NS
ENSG00000139826	ABHD13	-0.0634474	1	0.410287	0.123326	NS
ENSG00000213630	BOLA3P3	-0.251088	1	1.01121	0.134752	NS
XLOC_034938	NA	0.285854	1	-1.41887	NA	NS
ENSG00000197903	HIST1H2BK	0.0191392	1	0.856397	0.16434	NS
ENSG00000156299	TIAM1	0.0953795	1	-0.665523	0.153662	NS
XLOC_013217	NA	0.0225674	1	-1.37108	NA	NS
ENSG00000139921	TMX1	0.164055	0.803373	0.412463	0.118275	NS
ENSG00000174718	KIAA1551	0.0453732	1	0.69068	0.130881	NS
XLOC_032410	NA	-0.241177	0.97326	-1.11228	0.144436	NS
ENSG00000105127	AKAP8	-0.0977606	0.976872	-0.274201	0.167386	NS
XLOC_019222	NA	0.0419473	1	-1.12524	0.146969	NS
ENSG00000104312	RIPK2	0.898377	1.09362e-05	0.373035	0.185192	Upregulated_pegIFNa_only
ENSG00000183844	FAM3B	-0.530889	0.502936	1.36102	0.35915	NS
ENSG00000183044	ABAT	0.166645	0.983983	-0.44589	0.163863	NS
ENSG00000129083	COPB1	0.0307723	1	0.475026	0.155905	NS
XLOC_000196	NA	-0.0318503	1	-0.466722	0.14975	NS
ENSG00000198160	MIER1	0.258972	0.259924	0.37461	0.149491	NS
ENSG00000268903	RP11-34P13.15	-0.385002	0.802703	-1.32047	0.24922	NS
ENSG00000131238	PPT1	-0.0572259	1	0.583803	0.184539	NS
ENSG00000170854	MINA	-0.263041	0.499715	0.536988	0.176091	NS
XLOC_031186	NA	-0.022145	1	1.24694	NA	NS
ENSG00000205581	HMGN1	-0.10456	1	0.543688	0.138078	NS
ENSG00000063046	EIF4B	0.165478	0.756926	-0.480922	0.171503	NS
ENSG00000138385	SSB	0.387207	0.053318	0.517771	0.138263	NS
XLOC_041623	NA	0.177483	1	1.31693	0.302581	NS
ENSG00000137699	TRIM29	0.1976	1	-1.13369	0.164929	NS
ENSG00000104833	TUBB4A	-0.398528	0.749257	1.32692	NA	NS
ENSG00000278831	RP11-12J10.4	0.202094	1	-1.03879	0.18337	NS
ENSG00000122068	FYTTD1	0.320195	0.215978	0.361026	0.162464	NS
XLOC_030588	NA	-0.306744	1	-1.31519	0.277951	NS
XLOC_031452	NA	-0.0831079	1	-0.705896	0.195963	NS
ENSG00000008282	SYPL1	-0.0285143	1	0.351416	0.159678	NS
ENSG00000166750	SLFN5	1.61675	1.62682e-09	1.23168	NA	StrongUpregulated_pegIFNa_only
ENSG00000126705	AHDC1	-0.208184	0.987544	-0.614916	0.173156	NS
XLOC_000850	NA	-0.208871	1	-1.28738	NA	NS
ENSG00000197798	FAM118B	0.0417575	1	0.555088	0.16888	NS
ENSG00000144118	RALB	0.190974	0.758417	0.362439	0.181556	NS
XLOC_037068	NA	0.594878	0.191543	0.964793	0.200463	NS
ENSG00000273372	SFTPD-AS1	0.503884	0.439921	-0.792005	0.216406	NS
ENSG00000198954	KIF1BP	-0.221522	0.446577	0.407908	0.170221	NS
ENSG00000166183	ASPG	-0.0595731	1	-0.741782	0.184537	NS
XLOC_028465	NA	0.650776	0.272696	1.12754	NA	NS
ENSG00000213928	IRF9	1.23101	7.32394e-10	0.669917	0.16606	StrongUpregulated_pegIFNa_only
ENSG00000167074	TEF	-0.636575	0.0349796	-0.727598	0.171122	Downregulated_pegIFNa_only
ENSG00000079313	REXO1	-0.296429	0.201611	-0.569036	0.183741	NS
XLOC_001097	NA	0.322039	1	-1.3547	NA	NS
XLOC_012719	NA	0.2061	0.924619	-0.705898	0.147727	NS
ENSG00000136051	KIAA1033	0.390269	0.108444	0.517486	0.157847	NS
ENSG00000198464	ZNF480	0.114614	1	0.460477	0.172696	NS
ENSG00000234494	SP2-AS1	0.203271	1	0.742941	0.192998	NS
ENSG00000166321	NUDT13	0.0826441	1	-0.771368	0.184089	NS
ENSG00000084073	ZMPSTE24	-0.0556013	1	0.411021	0.160916	NS
ENSG00000138398	PPIG	0.0626102	1	0.446707	0.146333	NS
ENSG00000116747	TROVE2	0.11878	1	0.377366	0.170772	NS
ENSG00000124688	MAD2L1BP	0.674241	2.21809e-05	0.502401	0.155926	Upregulated_pegIFNa_only
ENSG00000272690	RP11-803B1.8	0.000741509	1	-1.1312	NA	NS
ENSG00000117010	ZNF684	0.864582	0.00155579	0.795296	0.178806	Upregulated_pegIFNa_only
ENSG00000117461	PIK3R3	0.795195	0.00685278	0.639166	0.154929	Upregulated_pegIFNa_only
ENSG00000135521	LTV1	0.152229	0.965794	0.609622	0.15843	NS
ENSG00000132874	SLC14A2	-0.0153	1	1.25787	NA	NS
ENSG00000128284	APOL3	0.373901	0.652427	0.850505	0.183223	NS
ENSG00000162772	ATF3	1.47245	7.63042e-08	0.95262	0.191856	StrongUpregulated_pegIFNa_only
ENSG00000118246	FASTKD2	0.124612	0.954675	0.407135	0.170751	NS
ENSG00000278464	RP11-96A15.1	-0.396917	0.871967	1.37066	NA	NS
ENSG00000143674	MLK4	0.0278209	1	-0.645515	0.154181	NS
ENSG00000104432	IL7	0.482966	0.111595	0.726227	0.156562	NS
ENSG00000153187	HNRNPU	-0.0447222	1	0.255382	0.171308	NS
XLOC_032208	NA	-0.0867133	1	-0.977207	0.200605	NS
ENSG00000108256	NUFIP2	-0.115983	0.968236	0.41843	0.162085	NS
ENSG00000102786	INTS6	-0.0124134	1	0.4866	0.192863	NS
ENSG00000226950	DANCR	-0.0777731	1	-0.776617	0.163091	NS
ENSG00000173542	MOB1B	-0.0176796	1	0.429849	0.156474	NS
ENSG00000132467	UTP3	0.0719286	1	0.465473	0.159335	NS
ENSG00000224597	SVIL-AS1	-0.046992	1	0.424995	0.190515	NS
ENSG00000164169	PRMT9	0.0170858	1	0.406745	0.145993	NS
XLOC_029322	NA	0.465587	0.768992	-1.34408	NA	NS
XLOC_007134	NA	-0.241592	1	-1.26483	NA	NS
ENSG00000105939	ZC3HAV1	1.30472	8.23343e-09	0.537659	0.171187	StrongUpregulated_pegIFNa_only
ENSG00000121390	PSPC1	0.200795	0.708417	0.422586	0.189769	NS
ENSG00000176998	HCG4	0.469525	0.495723	1.17388	0.179637	NS
ENSG00000174306	ZHX3	-0.0769252	1	-0.554833	0.167155	NS
XLOC_009345	NA	0.233782	0.99521	-0.958606	0.198975	NS
ENSG00000065548	ZC3H15	0.132056	0.944328	0.58269	0.161502	NS
XLOC_018496	NA	0.167622	1	-1.14859	0.200431	NS
ENSG00000274560	RP11-285E23.2	0.237597	1	-0.844155	0.178079	NS
ENSG00000140259	MFAP1	0.0633612	1	0.357845	0.158116	NS
ENSG00000089723	OTUB2	-0.250586	0.89852	0.784019	0.193843	NS
ENSG00000145246	ATP10D	0.467025	0.289802	0.773822	0.182594	NS
XLOC_027179	NA	2.9355	5.77592e-42	0.981982	0.223811	StrongUpregulated_pegIFNa_only
XLOC_022916	NA	0.0706215	1	-1.36882	0.153788	NS
XLOC_050118	NA	-0.164164	1	-0.953659	0.204182	NS
ENSG00000177606	JUN	-0.3883	0.428178	0.9265	0.263712	NS
ENSG00000174173	TRMT10C	0.0960053	1	0.63016	0.124824	NS
ENSG00000104660	LEPROTL1	0.213189	0.670614	0.601528	0.14349	NS
ENSG00000101843	PSMD10	-0.141768	0.978108	0.523094	0.144192	NS
XLOC_036366	NA	-0.23858	0.936798	1.05466	0.192013	NS
ENSG00000205302	SNX2	0.43673	0.00525595	0.375153	0.120562	Upregulated_pegIFNa_only
XLOC_007132	NA	0.23733	1	-1.15368	0.194658	NS
ENSG00000004897	CDC27	0.00579686	1	0.348099	0.164023	NS
ENSG00000134030	CTIF	-0.0980118	1	-0.402225	0.192697	NS
XLOC_035082	NA	2.09702	1.25542e-12	1.1274	NA	StrongUpregulated_pegIFNa_only
ENSG00000166128	RAB8B	0.23772	0.683115	0.370123	0.18965	NS
ENSG00000218274	RP3-407E4.3	0.372177	0.879385	-1.2034	NA	NS
ENSG00000172432	GTPBP2	1.13256	3.76024e-10	0.487843	0.185883	StrongUpregulated_pegIFNa_only
ENSG00000062716	VMP1	0.0168786	1	0.414554	0.188686	NS
XLOC_034131	NA	-0.00592592	1	0.863453	NA	NS
ENSG00000198642	KLHL9	0.0270185	1	0.379395	0.155472	NS
ENSG00000151224	MAT1A	0.358294	0.206083	-0.43671	0.198305	NS
ENSG00000168175	MAPK1IP1L	-0.133393	0.824188	0.298614	0.172149	NS
ENSG00000164543	STK17A	0.170526	0.940233	0.828934	0.227461	NS
ENSG00000168938	PPIC	-0.0995673	1	0.498332	0.166831	NS
XLOC_032154	NA	-0.0845679	1	-1.19823	NA	NS
ENSG00000124713	GNMT	0.276743	0.868023	-0.983627	0.186687	NS
ENSG00000142089	IFITM3	0.444459	0.100352	0.839565	0.179051	NS
ENSG00000114209	PDCD10	0.221159	0.517386	0.518124	0.131705	NS
ENSG00000272645	RP11-504P24.8	0.0100827	1	-0.71023	0.19269	NS
ENSG00000138190	EXOC6	-0.0403118	1	0.477595	0.185744	NS
ENSG00000166477	LEO1	0.174962	0.803373	0.519391	0.204063	NS
ENSG00000010270	STARD3NL	0.0770252	1	0.529261	0.168424	NS
ENSG00000278919	AP006285.2	-0.60874	0.550797	1.26213	NA	NS
ENSG00000135090	TAOK3	0.32317	0.178063	0.429251	0.189724	NS
ENSG00000140464	PML	1.62469	1.28835e-18	0.634665	0.21321	StrongUpregulated_pegIFNa_only
ENSG00000267286	RP11-794M8.2	-0.303265	1	-1.29334	NA	NS
XLOC_038366	NA	-0.139371	1	-1.20343	NA	NS
XLOC_032205	NA	-0.0548024	1	-0.919556	0.180259	NS
XLOC_003836	NA	-0.0425231	1	-1.04601	0.243734	NS
ENSG00000174720	LARP7	0.204757	0.450005	0.508819	0.131822	NS
ENSG00000159588	CCDC17	-0.0356576	1	-0.669809	0.204167	NS
XLOC_019411	NA	-0.236545	1	1.1084	NA	NS
ENSG00000213735	ANAPC10P1	0.276569	0.91325	0.781535	0.146391	NS
ENSG00000089737	DDX24	0.0925116	1	0.378877	0.182485	NS
ENSG00000177595	PIDD1	-0.0975942	1	-0.541924	0.191274	NS
XLOC_044352	NA	-0.194475	1	-0.878409	0.188952	NS
ENSG00000009844	VTA1	0.0603211	1	0.450976	0.119607	NS
ENSG00000157017	GHRL	-0.425062	0.661764	-0.946334	0.174009	NS
ENSG00000008710	PKD1	-0.199304	0.463179	-0.432071	0.166402	NS
ENSG00000135018	UBQLN1	-0.0970233	1	0.37262	0.191588	NS
ENSG00000240135	PSMD12P	0.196827	0.938764	0.654591	0.141387	NS
ENSG00000181061	HIGD1A	0.00483942	1	0.62856	0.163978	NS
ENSG00000088888	MAVS	-0.0378865	1	-0.431398	0.183208	NS
ENSG00000231574	KCCAT211	0.596302	0.174847	0.990731	0.207245	NS
ENSG00000146731	CCT6A	-0.0746351	1	0.627148	0.169419	NS
ENSG00000197406	DIO3	0.410172	0.875742	-1.29956	NA	NS
ENSG00000117500	TMED5	0.00632754	1	0.458698	0.186948	NS
ENSG00000183833	MAATS1	-0.0260039	1	-0.94559	0.201113	NS
ENSG00000206150	RNASE13	0.221392	1	-1.04831	0.20933	NS
XLOC_034509	NA	-0.0776094	1	-1.33165	0.185715	NS
XLOC_036485	NA	0.054957	1	1.27823	NA	NS
ENSG00000275835	TUBGCP5	-0.090459	1	0.555927	0.195057	NS
ENSG00000213171	LINGO4	0.0643111	1	1.04778	0.198416	NS
ENSG00000182179	UBA7	0.933304	9.68559e-09	0.5776	0.214351	Upregulated_pegIFNa_only
XLOC_022072	NA	-0.621831	0.421015	1.29838	NA	NS
ENSG00000153827	TRIP12	0.285804	0.296637	0.332551	0.190011	NS
XLOC_045382	NA	0.314606	0.752215	-1.22694	0.188183	NS
ENSG00000166313	APBB1	-0.239381	0.717227	-0.39052	0.189962	NS
ENSG00000253106	RP11-158K1.3	0.104291	1	-0.502984	0.218902	NS
ENSG00000145632	PLK2	0.137872	1	0.483817	0.172139	NS
ENSG00000165660	FAM175B	-0.0225458	1	0.285183	0.15561	NS
XLOC_019205	NA	0.0209804	1	-0.956862	0.197792	NS
XLOC_035083	NA	2.07635	1.8678e-08	1.27632	NA	StrongUpregulated_pegIFNa_only
ENSG00000113643	RARS	0.066104	1	0.326123	0.191044	NS
XLOC_026609	NA	0.0963029	1	-0.943159	0.20069	NS
ENSG00000197272	IL27	0.462864	0.257183	-0.916938	0.24378	NS
ENSG00000108578	BLMH	-0.0401355	1	-0.65771	0.188529	NS
ENSG00000175054	ATR	0.0139794	1	0.339159	0.191619	NS
ENSG00000260259	RP11-368I7.4	-0.0398105	1	-0.773943	0.186666	NS
ENSG00000104643	MTMR9	-0.0497593	1	0.377707	0.192932	NS
ENSG00000258604	AL161668.5	0.528815	0.0884134	-0.487645	0.217575	NS
ENSG00000092036	HAUS4	0.354362	0.232697	-0.681534	0.174986	NS
ENSG00000184898	RBM43	1.48717	3.806e-12	0.472097	0.206528	StrongUpregulated_pegIFNa_only
XLOC_027489	NA	0.216368	1	-0.891703	0.190982	NS
ENSG00000165650	PDZD8	-0.184847	0.93138	0.483242	0.225352	NS
ENSG00000167196	FBXO22	0.0316609	1	0.37852	0.201183	NS
ENSG00000111252	SH2B3	-0.0327256	1	0.563255	0.206623	NS
ENSG00000151247	EIF4E	-0.0762525	1	0.474925	0.164913	NS
ENSG00000235706	DICER1-AS1	0.190671	0.987664	-0.622133	0.230878	NS
ENSG00000239467	AC007405.6	-0.019484	1	-0.627154	0.211362	NS
ENSG00000169258	GPRIN1	0.21828	1	1.10693	NA	NS
ENSG00000197258	EIF4BP6	0.222489	0.788075	-0.47769	0.183946	NS
ENSG00000123575	FAM199X	-0.195667	0.451547	0.334445	0.169461	NS
XLOC_001828	NA	-0.0795415	1	-1.14865	NA	NS
ENSG00000178605	GTPBP6	-0.0174431	1	-0.433697	0.181413	NS
ENSG00000141367	CLTC	-0.172908	0.873971	0.476472	0.208943	NS
ENSG00000010072	SPRTN	0.0395496	1	0.440827	0.187371	NS
ENSG00000036530	CYP46A1	-0.0844403	1	-0.748721	0.184099	NS
ENSG00000204310	AGPAT1	-0.141778	0.699724	0.425722	0.195377	NS
ENSG00000165376	CLDN2	0.372452	0.617432	0.762135	0.183361	NS
ENSG00000196684	HSH2D	1.75108	1.27374e-17	1.07979	0.302483	StrongUpregulated_pegIFNa_only
XLOC_035081	NA	1.71838	2.94775e-06	1.18352	NA	StrongUpregulated_pegIFNa_only
ENSG00000265808	SEC22B	-0.102121	1	0.473486	0.196341	NS
ENSG00000174428	GTF2IRD2B	0.0936576	1	-0.451783	0.209246	NS
XLOC_048873	NA	0.379776	0.613002	-1.00971	0.211297	NS
ENSG00000257621	PSMA3-AS1	0.00419762	1	-0.382067	0.193951	NS
ENSG00000215482	CALM2P3	-0.122328	1	0.691815	0.218228	NS
XLOC_039218	NA	-0.154325	1	-1.23511	NA	NS
ENSG00000241563	CORT	-0.222623	1	-0.963623	NA	NS
ENSG00000078124	ACER3	-0.25312	0.577274	0.40026	0.184953	NS
ENSG00000090238	YPEL3	-0.146088	1	-0.557078	0.209952	NS
XLOC_032736	NA	0.363201	0.935434	-1.21497	NA	NS
ENSG00000019991	HGF	0.0552766	1	0.685514	0.23735	NS
ENSG00000254166	CASC19	-0.528377	0.681879	1.32963	NA	NS
ENSG00000041515	MYO16	0.24653	0.739753	-0.664574	0.21121	NS
XLOC_009165	NA	1.92011	1.11202e-11	0.81758	0.223697	StrongUpregulated_pegIFNa_only
ENSG00000183840	GPR39	0.187004	0.985913	0.536351	0.201387	NS
ENSG00000235645	RP11-242G20.1	-0.137945	1	-1.13782	NA	NS
ENSG00000251409	AC008592.4	0.0218362	1	-1.27357	NA	NS
XLOC_025847	NA	0.103189	1	-0.756936	0.199855	NS
ENSG00000184163	FAM132A	-0.0241698	1	-0.88292	0.184866	NS
ENSG00000113387	SUB1	0.177983	0.859219	0.612278	0.138104	NS
ENSG00000168818	STX18	0.379502	0.0776824	0.611068	0.207207	NS
ENSG00000114503	NCBP2	0.0705682	1	0.233162	0.21398	NS
XLOC_004690	NA	-0.408801	0.701978	-1.05702	NA	NS
XLOC_032147	NA	-0.0178873	1	-1.09298	0.219646	NS
ENSG00000153130	SCOC	-0.0772474	1	0.542088	0.152361	NS
ENSG00000233947	RP11-336N8.2	0.108913	1	-0.824521	0.250563	NS
ENSG00000174307	PHLDA3	-0.528741	0.30651	1.09764	0.241013	NS
ENSG00000184497	TMEM255B	0.0572356	1	-0.500228	0.219102	NS
XLOC_032259	NA	-0.862457	0.109095	1.28373	NA	NS
ENSG00000134440	NARS	-0.0174843	1	0.397297	0.197042	NS
ENSG00000080815	PSEN1	0.0605386	1	0.327539	0.195356	NS
ENSG00000237437	ASS1P12	0.0817872	1	-0.76049	0.228758	NS
ENSG00000111875	ASF1A	0.148268	0.896386	0.429091	0.151549	NS
ENSG00000159479	MED8	-0.00186376	1	0.452263	0.203675	NS
ENSG00000076984	MAP2K7	-0.138629	0.860439	-0.323485	0.19728	NS
ENSG00000182220	ATP6AP2	0.0830081	1	0.453339	0.141776	NS
ENSG00000187164	SHTN1	-0.0282828	1	0.365948	0.240917	NS
XLOC_034943	NA	0.187189	1	-1.276	NA	NS
ENSG00000207554	MIR647	-0.0345825	1	-0.669262	0.19601	NS
XLOC_011391	NA	-0.0817613	1	-1.2126	0.232003	NS
ENSG00000149418	ST14	-0.198856	1	0.792705	0.221879	NS
ENSG00000250506	CDK3	-0.0510443	1	-0.463522	0.186552	NS
ENSG00000169136	ATF5	-0.253103	0.774784	1.00049	0.264139	NS
ENSG00000116489	CAPZA1	0.0235499	1	0.427578	0.161133	NS
ENSG00000121413	ZSCAN18	-0.0380965	1	-0.564529	0.195632	NS
ENSG00000154845	PPP4R1	-0.104878	1	0.359453	0.216283	NS
ENSG00000151470	C4orf33	0.990926	4.95706e-08	0.821143	0.208444	Upregulated_pegIFNa_only
ENSG00000213383	AC104297.1	0.0770983	1	0.564374	0.226698	NS
ENSG00000033178	UBA6	0.0407029	1	0.47938	0.220037	NS
ENSG00000235510	BX842568.1	0.181256	1	-0.961235	NA	NS
ENSG00000270344	RP11-734K2.4	0.232975	0.856701	-0.549964	0.227093	NS
ENSG00000235245	RP11-122K13.12	0.0977275	1	-0.67038	0.182787	NS
ENSG00000141664	ZCCHC2	1.18643	3.87669e-12	0.628594	0.244929	StrongUpregulated_pegIFNa_only
ENSG00000225308	ASS1P11	0.0356344	1	-0.825848	0.23368	NS
ENSG00000114098	ARMC8	0.0154566	1	0.257054	0.223899	NS
ENSG00000205903	ZNF316	-0.0505087	1	-0.436722	0.222063	NS
ENSG00000244462	RBM12	-0.172834	0.810042	0.358935	0.199033	NS
ENSG00000187048	CYP4A11	0.147839	1	-0.589802	0.240301	NS
XLOC_013929	NA	0.0168509	1	-0.804374	0.239693	NS
XLOC_031695	NA	0.101206	1	-1.25855	0.226612	NS
XLOC_010039	NA	-0.147459	1	-0.841414	0.229517	NS
ENSG00000162408	NOL9	-0.226259	0.349863	-0.409899	0.230667	NS
ENSG00000272463	RP11-532F6.3	0.791272	0.0801913	1.13586	NA	NS
XLOC_007205	NA	-0.170554	1	-0.742897	0.248077	NS
ENSG00000238741	SCARNA7	0.0173129	1	-1.08196	NA	NS
ENSG00000144214	LYG1	-0.192741	1	-0.568813	0.221965	NS
XLOC_011392	NA	0.433759	0.448639	-1.16426	0.241185	NS
ENSG00000225527	RP11-383B4.4	-0.293269	0.928881	-0.83896	0.253139	NS
XLOC_049621	NA	-0.283301	0.861691	-0.67154	0.252963	NS
ENSG00000011021	CLCN6	-0.131557	0.902796	-0.540789	0.214414	NS
ENSG00000240038	AMY2B	-0.0925215	1	-0.450062	0.22029	NS
ENSG00000140459	CYP11A1	0.487187	0.111242	0.827518	0.21098	NS
ENSG00000106351	AGFG2	-0.126023	1	-0.480108	0.240497	NS
ENSG00000275223	RP1-63M2.7	-0.0617175	1	0.979496	NA	NS
ENSG00000222041	LINC00152	-0.112152	1	1.00042	0.297964	NS
ENSG00000163376	KBTBD8	0.0659985	1	0.708149	0.218938	NS
ENSG00000155363	MOV10	0.529471	0.000441304	0.417431	0.24122	Upregulated_pegIFNa_only
ENSG00000163900	TMEM41A	-0.0510282	1	0.500548	0.232048	NS
XLOC_024126	NA	0.460898	0.35745	-1.06261	0.225741	NS
XLOC_031473	NA	-0.230245	0.606397	-0.626991	0.249526	NS
ENSG00000158042	MRPL17	0.654869	0.0231922	0.673663	0.189556	Upregulated_pegIFNa_only
XLOC_034508	NA	0.117743	1	-1.2651	0.228463	NS
ENSG00000237973	RP5-857K21.6	-0.0657162	1	1.16748	NA	NS
ENSG00000112685	EXOC2	0.028122	1	0.477025	0.236289	NS
ENSG00000080823	MOK	-0.0558148	1	-0.489691	0.200655	NS
XLOC_027857	NA	0.420873	0.762998	-1.02745	0.235559	NS
ENSG00000162775	RBM15	-0.205548	0.705146	0.360261	0.218193	NS
XLOC_037413	NA	1.11112	0.0190807	1.16651	NA	StrongUpregulated_pegIFNa_only
XLOC_045768	NA	-0.109473	1	-0.551396	0.209082	NS
XLOC_015993	NA	-0.16735	1	-0.700055	0.268883	NS
ENSG00000280339	RP11-736K20.4	0.186467	0.998017	-0.588916	0.203124	NS
XLOC_041756	NA	0.0848631	1	-1.24432	0.229417	NS
ENSG00000037757	MRI1	0.0193924	1	-0.495993	0.215111	NS
ENSG00000166710	B2M	0.373709	0.246427	0.894316	0.207423	NS
ENSG00000256804	RP13-977J11.5	0.782675	0.0439526	0.678641	0.239504	Upregulated_pegIFNa_only
XLOC_011232	NA	0.0206613	1	-1.14821	0.209098	NS
XLOC_037523	NA	-0.537795	0.617835	-1.1572	NA	NS
ENSG00000144744	UBA3	0.188448	0.621398	0.392377	0.172112	NS
ENSG00000135472	FAIM2	-0.676674	0.425917	-1.29504	NA	NS
ENSG00000145781	COMMD10	0.123114	1	0.477392	0.163089	NS
XLOC_012411	NA	0.122774	1	-1.27216	NA	NS
XLOC_008492	NA	0.94633	0.063281	1.1525	NA	NS
ENSG00000156931	VPS8	-0.0522472	1	0.336514	0.228676	NS
XLOC_027555	NA	-0.113869	1	-1.16551	0.257776	NS
ENSG00000184402	SS18L1	-0.107424	1	-0.374874	0.227024	NS
ENSG00000144848	ATG3	0.106434	1	0.457518	0.193629	NS
ENSG00000214012	KRT18P38	0.00521263	1	0.862212	0.234124	NS
ENSG00000223722	RP11-467L13.5	0.4436	0.133689	0.814865	0.22259	NS
XLOC_043349	NA	0.0953051	1	-0.544436	0.226904	NS
ENSG00000115233	PSMD14	-0.281645	0.527556	0.583271	0.249881	NS
ENSG00000227906	SNAP25-AS1	0.0256273	1	1.02996	0.245922	NS
ENSG00000115364	MRPL19	0.0967429	1	0.487667	0.191717	NS
ENSG00000132740	IGHMBP2	-0.0948699	1	-0.616623	0.25828	NS
XLOC_028713	NA	0.157505	1	-1.2236	NA	NS
ENSG00000112320	SOBP	-0.223995	0.947384	0.722769	0.215953	NS
XLOC_001092	NA	0.720065	0.296453	-1.22622	NA	NS
XLOC_032152	NA	-0.101481	1	-1.08374	0.232641	NS
ENSG00000105072	C19orf44	-0.0475557	1	-0.466024	0.248197	NS
ENSG00000225489	RP11-390F4.3	0.00698774	1	-0.751612	0.277969	NS
XLOC_025382	NA	-0.318059	0.76674	-0.842417	0.232335	NS
ENSG00000152952	PLOD2	0.331152	0.23562	0.500183	0.259786	NS
ENSG00000140280	LYSMD2	0.599162	0.00508617	0.550453	0.16389	Upregulated_pegIFNa_only
XLOC_018125	NA	0.207738	1	-1.0598	0.300092	NS
ENSG00000161010	C5orf45	0.0587224	1	-0.494337	0.18208	NS
ENSG00000120370	GORAB	0.0598094	1	0.56032	0.241713	NS
XLOC_043225	NA	0.0530222	1	-1.08366	NA	NS
ENSG00000105722	ERF	-0.335057	0.248091	-0.415824	0.243089	NS
ENSG00000163536	SERPINI1	0.089359	1	0.88114	0.275204	NS
ENSG00000269399	CTD-3222D19.12	-0.286328	0.800289	-0.621883	0.258788	NS
ENSG00000196510	ANAPC7	-0.0754608	1	0.359888	0.238604	NS
ENSG00000147669	POLR2K	0.150617	1	0.701608	0.179244	NS
ENSG00000128165	ADM2	-0.487521	0.231678	0.872305	0.280773	NS
XLOC_001095	NA	0.254941	1	-1.2486	NA	NS
ENSG00000165934	CPSF2	-0.0910422	1	0.409019	0.252465	NS
ENSG00000170836	PPM1D	-0.0423602	1	0.52183	0.248308	NS
ENSG00000165795	NDRG2	0.2151	0.417847	-0.377286	0.22243	NS
ENSG00000103642	LACTB	0.255662	0.445911	0.495902	0.173622	NS
ENSG00000175606	TMEM70	0.0449319	1	0.624183	0.199738	NS
XLOC_038357	NA	0.155574	1	-1.00235	0.271247	NS
XLOC_006458	NA	-0.13389	1	1.08842	NA	NS
XLOC_011390	NA	0.078668	1	-1.19781	0.227854	NS
ENSG00000149313	AASDHPPT	0.0221749	1	0.326129	0.166566	NS
ENSG00000253313	C1orf210	-0.161232	1	1.09206	0.349247	NS
XLOC_011389	NA	-0.0861925	1	-1.17955	0.244299	NS
XLOC_007136	NA	0.420196	0.809618	-1.21118	NA	NS
ENSG00000163071	SPATA18	0.195907	0.991977	1.13881	0.220291	NS
ENSG00000061676	NCKAP1	0.0622085	1	0.329835	0.221728	NS
ENSG00000101353	MROH8	0.171116	0.85804	-0.401749	0.261512	NS
ENSG00000103591	AAGAB	-0.227655	0.550511	0.468333	0.235759	NS
XLOC_038075	NA	0.20116	1	-0.955388	0.223021	NS
ENSG00000120688	WBP4	0.321063	0.057871	0.331636	0.179405	NS
ENSG00000177613	CSTF2T	0.00683228	1	0.352722	0.229109	NS
XLOC_010223	NA	0.183834	1	-1.11148	NA	NS
XLOC_033715	NA	0.104971	1	-1.18669	NA	NS
ENSG00000278811	LINC00624	0.111646	NA	1.14499	NA	NS
XLOC_007358	NA	1.72444	1.8894e-05	1.16754	NA	StrongUpregulated_pegIFNa_only
XLOC_009346	NA	0.0433194	1	-0.757821	0.263913	NS
XLOC_006473	NA	0.0660051	1	-0.653158	0.24423	NS
XLOC_037485	NA	-0.103482	1	-1.09337	NA	NS
ENSG00000269113	TRABD2B	0.218225	0.898237	-0.726405	0.259501	NS
ENSG00000147488	ST18	-0.474956	0.749315	-1.2205	NA	NS
ENSG00000104859	CLASRP	0.00716362	1	-0.511566	0.206639	NS
ENSG00000112941	PAPD7	0.38407	0.0650388	-0.329306	0.232116	NS
ENSG00000111859	NEDD9	-0.0561173	1	0.611573	0.23902	NS
ENSG00000260521	CTD-2576F9.1	-0.133706	1	-0.596309	0.230803	NS
XLOC_002978	NA	0.197447	1	-1.08056	NA	NS
XLOC_032150	NA	-0.196726	1	-1.08455	0.309702	NS
ENSG00000122641	INHBA	0.122632	1	0.891603	0.300849	NS
ENSG00000180817	PPA1	0.00132965	1	0.595327	0.216442	NS
ENSG00000143630	HCN3	-0.0228291	1	-0.748339	0.223334	NS
ENSG00000213780	GTF2H4	-0.0118966	1	-0.402837	0.249205	NS
ENSG00000231187	RP11-38L15.3	1.43101	0.000283813	1.1007	NA	StrongUpregulated_pegIFNa_only
ENSG00000234911	TEX21P	0.251657	0.919137	-0.903637	0.331466	NS
XLOC_003175	NA	0.0754286	1	-1.03919	NA	NS
ENSG00000218819	TDRD15	-0.567523	0.249485	1.08074	0.254238	NS
XLOC_045025	NA	-0.0559752	1	-1.09078	0.262135	NS
ENSG00000146409	SLC18B1	0.597582	0.00147062	0.363659	0.250892	Upregulated_pegIFNa_only
XLOC_032209	NA	0.00571234	1	-0.924823	0.235202	NS
XLOC_046219	NA	-0.19909	1	-0.799196	0.233847	NS
ENSG00000141542	RAB40B	-0.0510216	1	-0.588082	0.246716	NS
ENSG00000198860	TSEN15	-0.0869093	1	0.563136	0.222372	NS
ENSG00000137492	PRKRIR	-0.0932574	1	0.379016	0.230026	NS
ENSG00000118777	ABCG2	0.272976	0.733505	-0.709597	0.216465	NS
XLOC_038019	NA	-0.000529246	1	-1.13484	NA	NS
ENSG00000110492	MDK	0.311354	0.801886	1.10227	0.254971	NS
XLOC_011459	NA	-0.0719074	1	-1.1425	NA	NS
ENSG00000185728	YTHDF3	0.0307075	1	0.32278	0.229871	NS
ENSG00000170525	PFKFB3	-0.103564	1	-1.00487	0.276481	NS
XLOC_013743	NA	0.430697	0.742499	-1.22467	NA	NS
ENSG00000063322	MED29	0.0120609	1	0.301827	0.257045	NS
ENSG00000110274	CEP164	0.0610039	1	-0.550245	0.204504	NS
ENSG00000163517	HDAC11	-0.291486	0.355928	0.460673	0.228476	NS
ENSG00000102804	TSC22D1	0.207027	0.800251	0.627754	0.264215	NS
XLOC_009160	NA	1.27667	0.00249604	1.12003	NA	StrongUpregulated_pegIFNa_only
XLOC_018230	NA	-0.328773	0.966778	-1.19286	NA	NS
ENSG00000137767	SQRDL	0.209581	0.414238	0.408911	0.187123	NS
ENSG00000130714	POMT1	-0.056345	1	-0.292986	0.220233	NS
ENSG00000211611	IGKV6-21	0.0786828	1	1.27648	NA	NS
ENSG00000086061	DNAJA1	0.479804	0.122983	0.728228	0.257104	NS
ENSG00000179409	GEMIN4	0.0809064	1	-0.427075	0.216172	NS
ENSG00000134970	TMED7	-0.0973021	1	0.505631	0.213735	NS
XLOC_002095	NA	-0.855534	0.161236	1.13839	NA	NS
ENSG00000083807	SLC27A5	0.0811837	1	-0.610016	0.294144	NS
ENSG00000174804	FZD4	-0.1929	0.884725	-0.556035	0.225069	NS
XLOC_008645	NA	-0.306847	1	-1.01319	0.42049	NS
ENSG00000261447	RP11-109D9.4	-0.02621	1	-1.06312	NA	NS
ENSG00000143842	SOX13	-0.0362469	1	-0.337432	0.229511	NS
XLOC_052959	NA	0.20663	1	1.15086	0.252905	NS
ENSG00000226086	EIF3LP3	-0.0186266	1	-0.54192	0.280954	NS
XLOC_021778	NA	0.209306	1	-1.12635	NA	NS
ENSG00000249709	ZNF564	-0.0224085	1	0.301181	0.262753	NS
ENSG00000213694	S1PR3	0.195329	0.944799	0.849424	0.374774	NS
XLOC_013058	NA	0.117081	1	0.97244	NA	NS
XLOC_034040	NA	0.238356	1	-1.01807	0.279301	NS
ENSG00000112584	FAM120B	0.101716	0.989344	0.284107	0.243973	NS
XLOC_027170	NA	2.47636	3.37316e-13	1.15206	NA	StrongUpregulated_pegIFNa_only
ENSG00000147416	ATP6V1B2	0.0202246	1	0.261998	0.243232	NS
XLOC_037785	NA	-0.0600703	1	-1.23664	0.280848	NS
ENSG00000114744	COMMD2	-0.04645	1	0.327228	0.22366	NS
ENSG00000266217	CTSLP2	0.307266	0.882155	-1.05248	0.266871	NS
ENSG00000172936	MYD88	1.08014	5.49507e-08	0.567944	0.292813	StrongUpregulated_pegIFNa_only
ENSG00000233483	CTD-2020K17.4	0.0931513	1	1.00528	NA	NS
ENSG00000174695	TMEM167A	-0.0664408	1	0.401163	0.214482	NS
ENSG00000089094	KDM2B	0.0370823	1	-0.460559	0.261149	NS
ENSG00000123106	CCDC91	0.0851452	1	0.422349	0.23486	NS
ENSG00000117643	MAN1C1	-0.0856535	1	-0.715176	0.276272	NS
XLOC_019908	NA	-0.182663	1	-0.684633	0.293922	NS
ENSG00000163510	CWC22	0.0634736	1	0.403472	0.194221	NS
ENSG00000129933	MAU2	-0.162683	0.507781	-0.335407	0.201334	NS
ENSG00000152990	ADGRA3	-0.117902	1	-0.61891	0.287652	NS
ENSG00000168434	COG7	-0.0251393	1	-0.346912	0.266183	NS
ENSG00000117154	IGSF21	-0.509834	0.606526	1.17233	0.283311	NS
ENSG00000104812	GYS1	-0.219222	0.364933	-0.477896	0.239194	NS
ENSG00000123933	MXD4	-0.540227	0.000394865	-0.297921	0.23774	Downregulated_pegIFNa_only
ENSG00000183665	TRMT12	-0.12449	1	0.367262	0.244277	NS
ENSG00000254042	CTC-558O2.1	0.0336677	1	-1.03279	0.215961	NS
ENSG00000183287	CCBE1	-0.0359669	1	0.511888	0.293205	NS
ENSG00000113575	PPP2CA	-0.0433274	1	0.483477	0.173212	NS
ENSG00000236814	RP11-446E9.1	0.113069	0.960547	0.423902	0.205311	NS
ENSG00000135127	CCDC64	-0.442496	0.447712	0.935064	0.271413	NS
ENSG00000157107	FCHO2	0.0428299	1	0.460722	0.235617	NS
ENSG00000134851	TMEM165	-0.127412	1	0.674335	0.242598	NS
ENSG00000156875	HIAT1	0.268818	0.0686103	0.275594	0.258244	NS
ENSG00000152558	TMEM123	0.078078	1	0.408482	0.269716	NS
ENSG00000280913	CTSLP2	0.225335	1	-0.907993	0.316734	NS
ENSG00000256745	RP11-680H20.1	0.184301	0.776402	0.602187	0.226639	NS
XLOC_024995	NA	-0.141509	1	-0.922065	NA	NS
XLOC_050491	NA	-0.0211982	1	-0.968727	0.342979	NS
ENSG00000266412	NCOA4	0.0894631	1	0.430682	0.277639	NS
ENSG00000105656	ELL	-0.161811	0.786313	-0.37219	0.257269	NS
ENSG00000179406	LINC00174	-0.0543959	1	-0.624935	0.230302	NS
ENSG00000116752	BCAS2	0.0439152	1	0.561724	0.189158	NS
ENSG00000115091	ACTR3	0.0980639	1	0.335985	0.244974	NS
ENSG00000073614	KDM5A	0.0683534	1	0.406872	0.262518	NS
ENSG00000145020	AMT	0.15116	0.790541	-0.305738	0.253568	NS
ENSG00000270933	CTD-2227E11.1	-0.0765094	1	-0.6523	0.321856	NS
XLOC_019093	NA	-0.641233	0.445843	1.2319	0.477314	NS
XLOC_050631	NA	1.50368	1.77575e-06	0.881742	0.246154	StrongUpregulated_pegIFNa_only
ENSG00000186141	POLR3C	0.033678	1	0.25303	0.24893	NS
XLOC_007128	NA	-0.0701817	1	-1.18141	NA	NS
ENSG00000089195	TRMT6	-0.104977	1	0.407469	0.246824	NS
XLOC_005151	NA	-0.0111827	1	-0.813669	0.243981	NS
ENSG00000186104	CYP2R1	-0.0354418	1	0.42568	0.187059	NS
ENSG00000164934	DCAF13	-0.143797	0.936747	0.49749	0.256907	NS
ENSG00000162391	FAM151A	-0.182821	1	-1.35028	0.22792	NS
ENSG00000145794	MEGF10	0.228312	0.905494	-0.952386	0.281397	NS
XLOC_018486	NA	-0.0765812	1	-0.803366	0.265764	NS
ENSG00000127903	ZNF835	-0.452323	0.536638	-0.802157	0.279822	NS
ENSG00000178074	C2orf69	-0.00322596	1	0.403385	0.257741	NS
ENSG00000153015	CWC27	0.0822736	1	0.465855	0.231542	NS
XLOC_030761	NA	-0.285253	1	-1.07934	NA	NS
XLOC_016536	NA	-0.207701	1	1.17701	0.312849	NS
ENSG00000154813	DPH3	-0.0294789	1	0.543272	0.257138	NS
XLOC_028761	NA	0.0606945	1	-0.817191	0.243079	NS
ENSG00000163755	HPS3	0.00549493	1	0.433347	0.284548	NS
ENSG00000241697	TMEFF1	0.059214	1	0.870839	0.277483	NS
ENSG00000124635	HIST1H2BJ	0.0447375	1	1.11271	0.278636	NS
ENSG00000257817	RP4-601P9.2	0.135129	1	-0.971924	0.270007	NS
ENSG00000203797	DDO	0.774108	0.000556794	0.515901	0.257152	Upregulated_pegIFNa_only
XLOC_042694	NA	0.198851	1	-0.78064	0.300897	NS
ENSG00000168887	C2orf68	-0.124689	0.821173	-0.209097	0.260531	NS
ENSG00000103168	TAF1C	-0.0807517	1	-0.40377	0.257813	NS
ENSG00000224962	PSAT1P4	-0.268954	0.830935	-0.606349	0.248771	NS
ENSG00000101444	AHCY	0.0802915	1	-0.452337	0.299204	NS
ENSG00000185049	NELFA	-0.166845	0.738726	-0.342184	0.297499	NS
ENSG00000197111	PCBP2	0.0102822	1	-0.351605	0.249527	NS
ENSG00000162627	SNX7	0.128225	1	0.590239	0.236109	NS
ENSG00000135111	TBX3	0.346534	0.498672	-0.574487	0.27394	NS
ENSG00000127947	PTPN12	-0.0661399	1	0.339062	0.253493	NS
XLOC_039786	NA	0.163909	1	-0.662688	0.271588	NS
XLOC_020618	NA	-0.915189	0.0720157	1.20815	0.287455	NS
XLOC_020875	NA	-0.0919602	1	-0.787691	0.261611	NS
ENSG00000123737	EXOSC9	0.255078	0.440799	0.346537	0.301272	NS
ENSG00000161057	PSMC2	-0.0366501	1	0.513009	0.220949	NS
XLOC_009792	NA	-0.139556	1	-0.618881	0.27217	NS
ENSG00000267106	ZNF561-AS1	-0.0852758	1	0.495637	0.229073	NS
ENSG00000158417	EIF5B	-0.0669776	1	0.378189	0.257444	NS
ENSG00000153029	MR1	0.183636	0.760314	0.477032	0.302458	NS
ENSG00000235713	RP4-604G5.3	-0.136953	1	-1.17813	NA	NS
ENSG00000177989	ODF3B	0.676582	0.0758216	0.827677	0.333296	NS
ENSG00000181074	OR52N4	0.867748	0.0878762	1.12151	NA	NS
XLOC_011978	NA	0.101459	1	-1.15853	0.325364	NS
XLOC_015751	NA	-0.349441	0.797255	-0.782447	0.282171	NS
ENSG00000107371	EXOSC3	0.221672	0.421898	0.382485	0.183683	NS
ENSG00000146476	ARMT1	0.033881	1	0.314354	0.227949	NS
ENSG00000176783	RUFY1	0.0868106	1	0.330647	0.248325	NS
ENSG00000236852	RP11-3D23.1	0.247283	0.801218	0.543162	0.258547	NS
XLOC_034608	NA	1.82813	4.41505e-12	1.06194	0.267393	StrongUpregulated_pegIFNa_only
ENSG00000241127	YAE1D1	0.117088	1	0.638839	0.212072	NS
ENSG00000171017	LRRC8E	-0.379887	0.449769	0.657539	0.237163	NS
ENSG00000206417	H1FX-AS1	-0.0542102	1	-0.6328	0.323088	NS
ENSG00000171657	GPR82	-0.103733	1	1.04109	0.3364	NS
ENSG00000118680	MYL12B	0.181436	0.857614	0.580131	0.23016	NS
XLOC_043850	NA	0.195192	1	1.00165	0.391506	NS
XLOC_018485	NA	-0.197468	0.94996	-0.789341	0.264782	NS
ENSG00000078061	ARAF	-0.0779691	0.911435	-0.333002	0.233823	NS
ENSG00000255458	RP11-539G18.3	0.102523	1	-0.542479	0.281829	NS
ENSG00000062598	ELMO2	0.481754	0.0176381	0.533584	0.283992	Upregulated_pegIFNa_only
XLOC_027476	NA	-0.343809	0.508407	-0.859507	0.311446	NS
ENSG00000003249	DBNDD1	-0.194431	1	0.918255	0.279747	NS
ENSG00000148429	USP6NL	0.333451	0.378551	0.482331	0.292239	NS
ENSG00000196182	STK40	0.0246142	1	-0.34802	0.248842	NS
ENSG00000225345	SNX18P3	0.0941784	1	1.23268	NA	NS
ENSG00000136960	ENPP2	0.00384643	1	1.2917	0.301902	NS
ENSG00000016391	CHDH	0.106251	1	-0.455591	0.269557	NS
ENSG00000280099	RP11-33E12.2	-0.0780377	1	-0.556681	0.298982	NS
ENSG00000149573	MPZL2	0.00879141	1	0.570978	0.245117	NS
XLOC_028419	NA	0.0954307	1	-0.843901	0.268923	NS
ENSG00000196072	BLOC1S2	0.154398	0.877723	0.514035	0.2567	NS
ENSG00000215007	DNAJA1P3	0.423117	0.346298	0.669898	0.316515	NS
XLOC_030309	NA	0.221915	1	0.830029	0.293794	NS
ENSG00000136144	RCBTB1	0.174318	0.689135	0.396965	0.255822	NS
XLOC_001654	NA	0.212965	1	1.04859	NA	NS
ENSG00000100116	GCAT	0.184078	0.910254	-0.557607	0.244482	NS
ENSG00000038002	AGA	-0.0359301	1	0.533308	0.252998	NS
XLOC_044806	NA	-0.310313	1	1.16219	NA	NS
ENSG00000103966	EHD4	0.827761	0.000204866	0.74741	0.2933	Upregulated_pegIFNa_only
ENSG00000011478	QPCTL	-0.175744	0.906368	-0.444557	0.268403	NS
ENSG00000143889	HNRNPLL	0.181473	0.786522	0.400263	0.237922	NS
ENSG00000276957	RP11-29B2.6	-0.136008	1	-0.92043	NA	NS
ENSG00000136628	EPRS	-0.012793	1	0.400907	0.280573	NS
ENSG00000025434	NR1H3	0.0177975	1	-0.372661	0.274893	NS
ENSG00000144681	STAC	0.035025	1	0.837617	0.321679	NS
XLOC_007130	NA	-0.0388878	1	-1.13646	0.249835	NS
ENSG00000180071	ANKRD18A	-0.4007	0.782707	1.23012	0.276569	NS
ENSG00000225828	FAM229A	-0.573701	0.349014	-0.954914	0.293626	NS
XLOC_014671	NA	-0.237279	1	-0.812434	NA	NS
ENSG00000163875	MEAF6	-0.188568	0.844341	0.451401	0.298737	NS
ENSG00000130707	ASS1	0.00857126	1	-0.81208	0.295505	NS
ENSG00000100239	PPP6R2	-0.0286612	1	-0.438293	0.264132	NS
ENSG00000154380	ENAH	-0.20719	0.75185	0.571782	0.302729	NS
ENSG00000156398	SFXN2	0.124287	0.858731	-0.427143	0.311472	NS
ENSG00000215414	PSMA6P1	0.216919	0.555981	0.498228	0.239701	NS
ENSG00000100129	EIF3L	0.029727	1	-0.421581	0.281197	NS
ENSG00000277496	RP11-93B14.9	0.460175	0.146346	-0.765557	0.32921	NS
ENSG00000101343	CRNKL1	0.112359	0.994695	0.296832	0.268184	NS
XLOC_047212	NA	0.118335	1	1.12021	NA	NS
ENSG00000034677	RNF19A	0.124778	0.919928	0.4117	0.269467	NS
ENSG00000087085	ACHE	-0.626644	0.17285	1.13013	0.360081	NS
XLOC_019964	NA	0.505481	0.182179	-0.907588	0.298254	NS
ENSG00000115514	TXNDC9	-0.237306	0.617746	0.556646	0.254421	NS
XLOC_017936	NA	-0.468956	0.789812	1.22989	NA	NS
XLOC_035591	NA	-0.0404335	1	-1.03455	0.34548	NS
ENSG00000072401	UBE2D1	0.316237	0.275459	0.509141	0.220875	NS
ENSG00000272732	RP5-1159O4.2	-0.176349	1	-0.780931	0.291171	NS
ENSG00000175895	PLEKHF2	0.227574	0.545564	0.374566	0.204501	NS
ENSG00000152413	HOMER1	-0.192442	1	0.975697	0.317083	NS
XLOC_001814	NA	0.634371	0.41599	1.15326	0.334828	NS
ENSG00000116985	BMP8B	-0.121512	1	1.17555	0.514929	NS
ENSG00000115866	DARS	0.113047	0.888447	0.289008	0.222633	NS
ENSG00000111229	ARPC3	0.085933	1	0.572456	0.235742	NS
XLOC_018511	NA	-0.499833	0.313113	-0.736672	0.282472	NS
XLOC_032151	NA	-0.0307589	1	-0.958936	0.331163	NS
ENSG00000261087	KB-1460A1.5	0.139489	1	-0.442358	0.314448	NS
ENSG00000137845	ADAM10	0.188887	0.54795	0.423626	0.317625	NS
ENSG00000221988	PPT2	-0.0111643	1	-0.304048	0.302382	NS
ENSG00000184719	RNLS	0.149972	0.786209	0.436385	0.306039	NS
ENSG00000206337	HCP5	-0.0333702	1	0.752592	0.330867	NS
XLOC_018128	NA	0.24907	1	-1.02214	0.36367	NS
ENSG00000123505	AMD1	0.111366	1	0.549267	0.238129	NS
ENSG00000229299	RP4-583P15.10	-0.632905	0.281033	0.773571	0.307899	NS
ENSG00000157933	SKI	-0.368996	0.0814452	-0.385076	0.245518	NS
ENSG00000109133	TMEM33	0.0402215	1	0.386969	0.220387	NS
ENSG00000125826	RBCK1	0.511247	0.03088	0.551856	0.311157	Upregulated_pegIFNa_only
XLOC_035717	NA	-0.109166	1	-1.05869	NA	NS
XLOC_041639	NA	0.568986	0.282584	1.10108	0.350818	NS
ENSG00000151778	SERP2	0.0955095	1	0.647318	0.284962	NS
ENSG00000038945	MSR1	0.863839	0.0901233	0.959353	0.334289	NS
XLOC_051995	NA	1.51677	0.000228533	1.13104	NA	StrongUpregulated_pegIFNa_only
XLOC_040053	NA	-0.313562	0.937438	-0.90947	NA	NS
ENSG00000175215	CTDSP2	0.10831	1	-0.36976	0.292271	NS
ENSG00000188512	RP1-273G13.2	-0.0898737	1	0.655072	0.30749	NS
ENSG00000215583	ASS1P6	0.131633	1	-0.809219	0.340658	NS
ENSG00000087053	MTMR2	-0.269955	0.600479	0.417932	0.275908	NS
XLOC_043633	NA	-0.0531486	1	-0.704528	0.226692	NS
XLOC_005710	NA	-0.0778257	1	-1.00051	0.291806	NS
ENSG00000253785	CTC-308K20.3	0.000676008	1	0.555102	0.283124	NS
ENSG00000100567	PSMA3	0.152197	0.991614	0.663605	0.282255	NS
ENSG00000137522	RNF121	-0.0421008	1	0.366308	0.260321	NS
ENSG00000273958	RP11-219B17.3	0.0835725	1	-0.985537	0.260358	NS
ENSG00000272894	RP5-1159O4.1	0.00868632	1	-0.632963	0.242009	NS
ENSG00000140941	MAP1LC3B	-0.0467417	1	0.463675	0.289704	NS
ENSG00000272945	CTD-3216D2.5	-0.132348	1	-0.994819	0.296629	NS
ENSG00000140326	CDAN1	-0.14653	0.917595	-0.367075	0.291122	NS
XLOC_016903	NA	0.00801625	NA	1.1513	NA	NS
ENSG00000104043	ATP8B4	0.369464	0.209669	0.532187	0.301405	NS
ENSG00000178026	LRRC75B	-0.158779	1	-0.556588	0.268182	NS
ENSG00000083857	FAT1	-0.51235	0.266175	0.950262	0.378185	NS
XLOC_003763	NA	0.102301	1	0.957303	0.313654	NS
ENSG00000258289	CHURC1	0.212708	0.346674	0.362209	0.29992	NS
ENSG00000273062	RP11-428K3.1	0.147183	1	-0.877339	0.315291	NS
ENSG00000105398	SULT2A1	0.385283	0.0145501	0.712361	0.32068	Upregulated_pegIFNa_only
ENSG00000122574	WIPF3	-0.520798	0.364051	1.10763	0.338541	NS
ENSG00000244694	PTCHD4	-0.146461	1	1.20261	NA	NS
XLOC_037143	NA	-0.545256	0.459467	-1.17503	0.326144	NS
ENSG00000198730	CTR9	0.0419797	1	0.494468	0.313694	NS
ENSG00000259137	RP11-305B6.1	0.270798	0.446335	0.36701	0.268364	NS
ENSG00000204231	RXRB	0.0176685	1	-0.293575	0.289784	NS
ENSG00000125257	ABCC4	-0.351052	0.302026	0.705405	0.348897	NS
ENSG00000136522	MRPL47	-0.0203022	1	0.641768	0.254837	NS
XLOC_041721	NA	-0.290041	1	-1.00529	NA	NS
ENSG00000165733	BMS1	-0.00361726	1	0.245167	0.287085	NS
ENSG00000101367	MAPRE1	-0.0185145	1	0.421703	0.296576	NS
XLOC_007394	NA	0.388922	0.893466	1.11708	NA	NS
XLOC_001091	NA	0.0869947	1	-1.1706	NA	NS
ENSG00000165389	SPTSSA	-0.0134115	1	0.656647	0.354248	NS
ENSG00000225756	DBH-AS1	-0.00174082	1	-0.69231	0.303324	NS
ENSG00000079785	DDX1	0.135571	0.823466	0.341609	0.229089	NS
ENSG00000138399	FASTKD1	0.00958865	1	0.437744	0.308228	NS
ENSG00000274515	CTD-2026K11.5	-0.262222	0.999099	-0.812167	0.306775	NS
ENSG00000158373	HIST1H2BD	0.255518	0.945025	0.988289	0.326802	NS
ENSG00000270605	RP5-1092A3.4	-0.165263	0.956114	-0.800538	0.34633	NS
ENSG00000099875	MKNK2	-0.563368	0.00186643	-0.427678	0.265948	Downregulated_pegIFNa_only
XLOC_027856	NA	0.376644	0.902197	-1.05026	NA	NS
XLOC_001090	NA	0.0512608	NA	-1.16055	NA	NS
ENSG00000129204	USP6	0.208612	1	1.1748	NA	NS
ENSG00000260296	RP11-395I6.3	0.143016	1	-0.545867	0.357909	NS
ENSG00000196312	HIATL2	-0.125234	1	-0.65391	0.29877	NS
ENSG00000059145	UNKL	-0.0472937	1	-0.548427	0.273295	NS
XLOC_039814	NA	0.0474818	1	-0.839357	0.300829	NS
ENSG00000119715	ESRRB	-0.00604309	1	1.10885	NA	NS
ENSG00000171456	ASXL1	-0.101112	0.957469	-0.342392	0.232942	NS
XLOC_024539	NA	-0.340217	0.637293	-0.793676	0.283066	NS
XLOC_034392	NA	0.383756	0.763269	-0.960285	NA	NS
ENSG00000228288	PCAT6	-0.233794	1	-0.887728	NA	NS
ENSG00000080824	HSP90AA1	-0.157432	1	0.716471	0.28479	NS
XLOC_035590	NA	-0.200442	1	-1.0158	0.363593	NS
ENSG00000197044	ZNF441	-0.0840244	1	0.461097	0.259188	NS
XLOC_040028	NA	0.298791	0.984482	0.823127	0.349958	NS
ENSG00000234753	FOXP4-AS1	-0.0895616	1	-1.07219	NA	NS
XLOC_034506	NA	-0.0538245	1	-1.15393	0.277951	NS
ENSG00000130307	USHBP1	-0.832313	0.00638167	-0.448455	0.282871	Downregulated_pegIFNa_only
ENSG00000234036	TXNP6	0.0461966	1	0.823526	0.334376	NS
ENSG00000160293	VAV2	0.0547645	1	0.300226	0.274342	NS
ENSG00000132635	PCED1A	0.0853599	1	-0.379403	0.260192	NS
ENSG00000234396	RP11-181G12.4	0.383121	0.749587	-1.04285	0.377631	NS
ENSG00000109606	DHX15	0.121853	0.914585	0.311963	0.289274	NS
ENSG00000234805	AC090505.5	0.10836	1	-1.19778	NA	NS
ENSG00000099326	MZF1	-0.13006	1	-0.443725	0.283518	NS
ENSG00000273096	RP3-508I15.20	-0.705736	0.0736553	-0.71306	0.286067	NS
XLOC_015133	NA	0.0776474	1	-0.80929	0.41637	NS
ENSG00000136478	TEX2	0.137763	1	0.461943	0.283798	NS
ENSG00000077721	UBE2A	0.0371042	1	0.37531	0.238566	NS
ENSG00000165487	MICU2	-0.0176509	1	0.259883	0.259818	NS
ENSG00000187116	LILRA5	0.898093	0.0192972	0.805295	0.323787	Upregulated_pegIFNa_only
XLOC_030158	NA	-0.0111615	1	-1.10805	NA	NS
XLOC_025968	NA	-0.227141	1	-0.970148	NA	NS
ENSG00000151116	UEVLD	-0.0472635	1	0.355835	0.276887	NS
XLOC_048450	NA	-0.107709	1	-0.570478	0.322721	NS
ENSG00000261351	CTD-3185P2.1	0.0866218	1	0.560498	0.276891	NS
ENSG00000198780	FAM169A	-0.0873126	1	0.808975	0.257267	NS
ENSG00000099866	MADCAM1	-0.44171	0.638167	-0.709999	0.264077	NS
ENSG00000105821	DNAJC2	0.0226643	1	0.484055	0.237497	NS
ENSG00000029153	ARNTL2	-0.129154	1	0.807267	0.288805	NS
ENSG00000079739	PGM1	0.0877492	1	-0.326835	0.275081	NS
ENSG00000228727	SAPCD1	-0.241076	0.949431	-0.68741	0.303169	NS
XLOC_001818	NA	0.404007	0.81427	1.02807	0.313438	NS
XLOC_044858	NA	0.51202	0.46374	-0.795115	0.315267	NS
ENSG00000248015	AC005329.7	-0.477725	0.53527	0.995135	0.370463	NS
ENSG00000151360	ALLC	-0.291831	0.935478	-0.770674	0.310071	NS
ENSG00000250328	MGC32805	0.335817	0.639459	0.579557	0.240853	NS
ENSG00000189060	H1F0	0.405429	0.0449868	0.583845	0.301646	Upregulated_pegIFNa_only
ENSG00000135336	ORC3	0.0278097	1	0.331495	0.333557	NS
ENSG00000176024	ZNF613	0.142063	1	0.470589	0.290602	NS
ENSG00000213487	ASS1P4	0.0520453	1	-0.79058	0.32848	NS
ENSG00000130348	QRSL1	0.0549322	1	0.44353	0.281465	NS
ENSG00000172171	TEFM	-0.0277333	1	0.467492	0.268919	NS
ENSG00000203883	SOX18	-0.412852	0.584369	-0.78303	0.346348	NS
XLOC_025385	NA	-0.126066	1	-0.922854	0.283404	NS
ENSG00000104290	FZD3	0.0212102	1	0.793923	0.35401	NS
ENSG00000230956	RP3-452M16.1	0.0790951	1	0.772504	NA	NS
ENSG00000144158	RP11-395L14.17	-0.263209	0.755137	0.481436	0.299755	NS
ENSG00000140398	NEIL1	0.0630658	1	-0.432119	0.288146	NS
XLOC_034449	NA	0.202888	0.817503	-0.449004	0.271845	NS
XLOC_049846	NA	-0.0731403	1	-0.946798	0.338241	NS
XLOC_034940	NA	0.414288	0.842102	-1.14644	0.393688	NS
ENSG00000134375	TIMM17A	-0.039361	1	0.643109	0.282931	NS
ENSG00000083535	PIBF1	0.220076	0.622408	0.466356	0.25131	NS
ENSG00000120063	GNA13	0.0319395	1	0.380733	0.260984	NS
ENSG00000185090	MANEAL	-0.0958754	1	0.483761	0.332804	NS
ENSG00000188739	RBM34	0.295311	0.343574	0.576935	0.241127	NS
ENSG00000047457	CP	0.287434	0.492042	0.568654	0.302971	NS
ENSG00000244575	IGKV1-27	-0.251533	1	1.15873	0.525812	NS
ENSG00000132912	DCTN4	0.0189351	1	0.239784	0.255644	NS
ENSG00000132842	AP3B1	0.0801941	1	0.407704	0.329776	NS
ENSG00000242562	DCAF13P1	0.0300674	1	0.637878	0.335676	NS
ENSG00000182771	GRID1	-0.350044	0.932887	1.16893	0.295169	NS
ENSG00000139211	AMIGO2	-0.312497	0.648592	0.537209	0.281888	NS
ENSG00000250569	NTAN1P2	-0.218833	1	0.73784	0.280548	NS
ENSG00000198301	SDAD1	0.0858965	1	0.35419	0.309092	NS
ENSG00000125520	SLC2A4RG	-0.258103	0.642424	-0.526675	0.301492	NS
ENSG00000136156	ITM2B	0.226776	0.301072	0.419485	0.226845	NS
ENSG00000049540	ELN	-0.21588	0.980577	-0.924763	0.312259	NS
ENSG00000235954	TTC28-AS1	0.523966	0.0266742	0.744678	0.369035	Upregulated_pegIFNa_only
ENSG00000099953	MMP11	-0.198106	1	0.975941	0.3664	NS
ENSG00000238390	SNORA81	-0.000479062	1	-0.783572	0.313317	NS
ENSG00000161847	RAVER1	-0.569712	0.00273589	-0.388549	0.320439	Downregulated_pegIFNa_only
ENSG00000257210	NACAP3	0.333393	0.943658	-1.10805	NA	NS
ENSG00000181873	IBA57	-0.311688	0.0477732	-0.389762	0.334272	Downregulated_pegIFNa_only
XLOC_030492	NA	-0.077561	1	-0.920151	NA	NS
XLOC_041748	NA	-0.30484	NA	-1.14967	NA	NS
ENSG00000250492	INTS6P1	-0.040506	1	0.598778	0.287606	NS
ENSG00000172123	SLFN12	1.25398	1.05237e-10	0.897633	0.39668	StrongUpregulated_pegIFNa_only
ENSG00000132485	ZRANB2	0.0872246	0.924586	0.267364	0.26388	NS
ENSG00000103769	RAB11A	0.0356311	1	0.279136	0.256878	NS
ENSG00000182197	EXT1	0.560178	0.0477264	0.658883	0.310213	Upregulated_pegIFNa_only
ENSG00000136828	RALGPS1	-0.521142	0.174039	0.76296	0.331638	NS
XLOC_001819	NA	0.431585	0.681289	1.0242	0.291415	NS
ENSG00000127511	SIN3B	-0.0798264	1	-0.374959	0.241657	NS
ENSG00000164031	DNAJB14	-0.0672184	1	0.385623	0.249533	NS
ENSG00000122741	DCAF10	0.125488	0.991328	0.284881	0.318868	NS
XLOC_028535	NA	-0.0794336	1	-0.865335	0.31583	NS
XLOC_046291	NA	0.283854	1	1.00182	NA	NS
XLOC_041622	NA	0.524259	0.565796	1.13775	NA	NS
XLOC_033507	NA	-0.581235	NA	1.19737	NA	NS
ENSG00000119203	CPSF3	0.135786	0.918347	0.318809	0.327751	NS
XLOC_003137	NA	0.430778	0.771033	-1.11125	NA	NS
ENSG00000082213	C5orf22	0.145249	0.974255	0.37685	0.298706	NS
XLOC_040767	NA	-0.0547572	1	-1.16572	0.363488	NS
ENSG00000152117	AC093838.4	-0.0462486	1	-0.608691	0.290575	NS
XLOC_038106	NA	-0.0116825	1	-0.890558	0.279604	NS
ENSG00000141378	PTRH2	0.130486	1	0.656271	0.304054	NS
ENSG00000152056	AP1S3	0.119064	1	0.888198	0.350318	NS
ENSG00000224520	KRT8P45	-0.292432	0.802939	0.565672	0.311496	NS
ENSG00000171596	NMUR1	-0.389999	0.469715	-0.58019	0.264672	NS
ENSG00000136536	2007-03-01	-0.0822227	1	0.292926	0.270308	NS
ENSG00000002746	HECW1	-0.382987	0.915472	1.14076	NA	NS
ENSG00000010610	CD4	-0.0639701	1	-0.563729	0.330375	NS
ENSG00000270964	RP11-502I4.3	0.0901832	1	-0.57609	0.343801	NS
ENSG00000116918	TSNAX	-0.0122199	1	0.226746	0.29088	NS
ENSG00000107937	GTPBP4	-0.084801	1	0.406523	0.298408	NS
ENSG00000171824	EXOSC10	0.0195813	1	0.182522	0.322353	NS
XLOC_047003	NA	-0.204581	0.978558	-0.645433	0.348743	NS
ENSG00000039068	CDH1	-0.209983	1	0.509247	0.339603	NS
ENSG00000163235	TGFA	-0.667128	0.0977532	0.916214	0.271715	NS
ENSG00000175893	ZDHHC21	0.0222016	1	0.424966	0.28329	NS
ENSG00000085231	AK6	0.183492	0.872579	0.629582	0.289262	NS
ENSG00000250091	DNAH10OS	0.194225	1	-0.695756	0.325931	NS
XLOC_047823	NA	0.167023	1	1.06003	NA	NS
ENSG00000175471	MCTP1	0.0553185	1	0.786061	0.354502	NS
ENSG00000251164	HULC	0.23127	0.888015	0.992039	0.466943	NS
ENSG00000171163	ZNF692	0.0085705	1	-0.423664	0.266575	NS
ENSG00000117133	RPF1	0.143992	0.91383	0.536153	0.271174	NS
ENSG00000162976	PQLC3	0.158114	0.840386	0.473304	0.324427	NS
ENSG00000138823	MTTP	0.198767	0.777935	0.393159	0.321309	NS
XLOC_010374	NA	-0.189436	1	-0.893464	NA	NS
XLOC_021621	NA	0.3234	0.874557	-1.02775	NA	NS
ENSG00000261308	FIGNL2	-0.0863978	1	-1.08854	0.252268	NS
XLOC_039453	NA	0.077077	1	-1.05978	NA	NS
ENSG00000234332	BCAS2P2	0.149225	1	0.570103	0.284258	NS
XLOC_027038	NA	0.117921	1	-0.948024	0.319681	NS
XLOC_008099	NA	0.208411	1	-1.03893	NA	NS
ENSG00000163393	SLC22A15	-0.150746	1	0.722121	0.383189	NS
ENSG00000153214	TMEM87B	-0.0108801	1	0.41338	0.35327	NS
ENSG00000087253	LPCAT2	0.410458	0.457644	0.605367	0.333317	NS
ENSG00000188315	C3orf62	-0.206506	0.805907	0.380471	0.327181	NS
ENSG00000125304	TM9SF2	0.0976671	0.911704	0.319751	0.291507	NS
ENSG00000233270	SNRPEP4	0.219099	0.877455	0.64427	0.313112	NS
ENSG00000147100	SLC16A2	0.0138504	1	-0.394075	0.348782	NS
XLOC_004763	NA	-0.115586	1	-1.04703	NA	NS
ENSG00000169884	WNT10B	-0.246525	1	-0.887567	0.360019	NS
XLOC_043602	NA	-0.233082	1	-0.893524	0.341749	NS
ENSG00000101447	FAM83D	-0.386597	0.440014	-0.800609	0.346032	NS
ENSG00000140157	NIPA2	0.0667104	1	0.37725	0.338641	NS
ENSG00000108381	ASPA	0.363815	0.430304	-0.74095	0.349541	NS
ENSG00000177946	CENPBD1	-0.0172468	1	0.392235	0.284161	NS
ENSG00000028116	VRK2	0.359037	0.173264	0.441685	0.281578	NS
ENSG00000135845	PIGC	0.157853	0.893974	0.410297	0.25832	NS
ENSG00000163069	SGCB	0.0600429	1	0.86328	0.344444	NS
ENSG00000171714	ANO5	0.28117	0.58723	0.632993	0.296421	NS
ENSG00000136527	TRA2B	0.0818106	1	0.375289	0.301605	NS
XLOC_028428	NA	-0.18657	1	-1.02766	NA	NS
ENSG00000130513	GDF15	-0.57305	0.432576	0.849454	0.297186	NS
ENSG00000025772	TOMM34	-0.168062	0.934613	0.393147	0.324048	NS
ENSG00000172602	RND1	-0.243945	0.799271	-0.583504	0.355619	NS
ENSG00000143416	SELENBP1	0.0625363	1	-0.431863	0.336581	NS
ENSG00000277999	RP11-426C22.8	-0.434063	0.609822	-0.979236	0.306244	NS
ENSG00000128245	YWHAH	-0.314	0.511175	0.546751	0.33528	NS
XLOC_035093	NA	0.203229	1	-1.04192	NA	NS
ENSG00000170209	ANKK1	0.304952	0.970017	-1.00454	NA	NS
ENSG00000165269	AQP7	0.336422	0.490636	-0.570656	0.370101	NS
XLOC_029455	NA	-0.300929	1	-0.987841	NA	NS
ENSG00000198670	LPA	-0.14793	1	-0.877818	0.3449	NS
ENSG00000088986	DYNLL1	-0.13627	1	0.713012	0.301866	NS
XLOC_027474	NA	-0.0870489	1	-0.691866	0.337631	NS
ENSG00000236423	LINC01134	-0.0477955	1	-0.587246	0.323626	NS
XLOC_037784	NA	-0.12	1	-1.13056	0.352295	NS
ENSG00000281398	SNHG4	-0.355506	0.739819	0.723112	0.358385	NS
ENSG00000227203	SUB1P1	0.294017	0.547771	0.676721	0.326387	NS
ENSG00000174238	PITPNA	-0.0562247	1	0.519096	0.352828	NS
ENSG00000168374	ARF4	-0.236264	0.782206	0.622471	0.292262	NS
ENSG00000137486	ARRB1	-0.288106	0.79553	0.453312	0.33918	NS
ENSG00000239857	GET4	-0.314851	0.435819	-0.575547	0.306455	NS
ENSG00000069509	FUNDC1	0.102966	1	0.664193	0.312026	NS
ENSG00000129028	THAP10	-0.119362	1	0.622775	0.289095	NS
ENSG00000140519	RHCG	-0.189543	1	1.14616	NA	NS
ENSG00000099246	RAB18	0.0934168	1	0.363934	0.210005	NS
ENSG00000143157	POGK	-0.225932	0.425317	0.278552	0.309134	NS
ENSG00000163823	CCR1	1.03566	0.00380006	0.820817	0.384645	StrongUpregulated_pegIFNa_only
XLOC_038504	NA	-0.125741	1	-0.608594	0.341095	NS
XLOC_030350	NA	0.0323938	1	-0.732506	0.317391	NS
ENSG00000163884	KLF15	-0.397228	0.188048	-0.532234	0.3275	NS
ENSG00000137700	SLC37A4	0.166604	0.791769	-0.351271	0.330856	NS
XLOC_032262	NA	-0.609176	NA	1.16188	NA	NS
XLOC_014832	NA	-0.427926	0.853327	-1.10928	NA	NS
ENSG00000135709	KIAA0513	-0.174611	0.973545	0.406896	0.356938	NS
ENSG00000078814	MYH7B	-0.0867145	1	-0.67571	0.354859	NS
ENSG00000115761	NOL10	0.158908	0.754347	0.275917	0.331559	NS
ENSG00000224272	AC114730.3	-0.217022	1	-0.95374	0.449484	NS
ENSG00000172006	ZNF554	-0.0230045	1	-0.358808	0.337212	NS
ENSG00000145088	EAF2	0.255752	0.98136	0.832664	0.27789	NS
ENSG00000183726	TMEM50A	0.392845	0.0942231	0.515067	0.286561	NS
ENSG00000236105	AC000110.1	0.0630055	1	0.54165	0.364182	NS
ENSG00000111785	RIC8B	0.106714	1	0.460226	0.320688	NS
XLOC_005547	NA	-0.165478	1	-0.810111	0.29548	NS
ENSG00000262160	RP11-96D1.11	-0.191344	0.709709	-0.30355	0.349551	NS
ENSG00000122545	2007-09-01	0.0305523	1	0.39163	0.271639	NS
ENSG00000140367	UBE2Q2	-0.180508	0.926562	0.497338	0.348562	NS
ENSG00000118816	CCNI	0.00595493	1	-0.251662	0.313226	NS
ENSG00000074266	EED	0.0563874	1	0.371688	0.309856	NS
ENSG00000167088	SNRPD1	-0.030318	1	0.504173	0.333919	NS
ENSG00000005175	RPAP3	0.051933	1	0.389653	0.300012	NS
ENSG00000158234	FAIM	-0.227258	0.955561	0.577353	0.285062	NS
ENSG00000071205	ARHGAP10	0.189976	0.90358	-0.987841	0.294643	NS
ENSG00000010704	HFE	0.0116431	1	0.309376	0.315543	NS
ENSG00000181541	MAB21L2	1.3319	0.000103122	0.837903	0.36207	StrongUpregulated_pegIFNa_only
ENSG00000267395	AC074212.6	-0.11864	1	-0.55201	0.346196	NS
ENSG00000116750	UCHL5	-0.0171574	1	0.396924	0.330501	NS
ENSG00000276728	AC142472.6	0.147138	1	-0.632593	0.33745	NS
ENSG00000122644	ARL4A	-0.3346	0.610558	0.62878	0.340904	NS
ENSG00000130021	HDHD1	0.151225	0.834213	0.624805	0.326707	NS
ENSG00000164631	ZNF12	0.103218	1	0.428455	0.30949	NS
ENSG00000178585	CTNNBIP1	-0.0792491	1	-0.388161	0.344361	NS
ENSG00000235698	PA2G4P2	0.0458423	1	0.405355	0.318589	NS
ENSG00000178201	VN1R1	0.0336716	1	-0.602868	0.352133	NS
XLOC_022400	NA	-0.286943	1	1.07618	NA	NS
ENSG00000070269	TMEM260	-0.0875536	1	0.273229	0.286504	NS
ENSG00000169019	COMMD8	-0.0599131	1	0.57293	0.29509	NS
XLOC_035095	NA	0.3999	0.789705	-0.888165	0.363563	NS
ENSG00000177685	CRACR2B	-0.296742	0.766707	-0.641648	0.334317	NS
ENSG00000203801	LINC00222	-0.0216534	1	-0.958111	NA	NS
XLOC_036000	NA	0.0441511	1	-0.601001	0.341701	NS
ENSG00000182378	PLCXD1	-0.447602	0.0371139	-0.699977	0.384306	Downregulated_pegIFNa_only
ENSG00000126091	ST3GAL3	0.0606288	1	-0.314761	0.332729	NS
ENSG00000170485	NPAS2	0.304797	0.870364	0.90818	0.363336	NS
ENSG00000135100	HNF1A	0.0524992	1	-0.294905	0.334219	NS
ENSG00000165474	GJB2	0.0547225	1	0.589201	0.284966	NS
ENSG00000004766	VPS50	0.0448851	1	0.360926	0.27338	NS
ENSG00000279619	CTD-2527I21.5	0.231528	1	-0.791407	0.310173	NS
XLOC_044891	NA	-0.0084155	1	1.06573	NA	NS
XLOC_003396	NA	-0.167472	0.984875	0.514574	0.288047	NS
ENSG00000217791	ASS1P9	0.0519828	1	-0.784013	0.363255	NS
ENSG00000134779	TPGS2	-0.0839446	1	0.447827	0.373683	NS
ENSG00000165912	PACSIN3	0.315158	0.652971	-0.737565	0.34077	NS
ENSG00000177666	PNPLA2	-0.0161899	1	-0.627058	0.337583	NS
XLOC_038268	NA	-0.243129	1	-0.966375	0.336079	NS
ENSG00000198042	MAK16	-0.0598215	1	0.412599	0.298833	NS
XLOC_031098	NA	-0.458479	0.760364	-1.05601	NA	NS
ENSG00000270878	CTD-2302E22.5	0.0593915	1	-0.507023	0.322002	NS
ENSG00000140104	C14orf79	-0.109359	1	-0.454453	0.358103	NS
XLOC_037958	NA	-0.0608956	1	-0.959232	0.418677	NS
XLOC_047450	NA	0.0867976	1	-1.13112	0.335371	NS
ENSG00000124802	EEF1E1	0.0870438	1	0.690407	0.332178	NS
XLOC_021045	NA	0.0526392	1	-1.01375	NA	NS
ENSG00000175985	PLEKHD1	-0.303372	1	-1.04201	NA	NS
ENSG00000165476	REEP3	0.00981748	1	0.331826	0.298401	NS
XLOC_049009	NA	-0.328586	0.484519	-0.770666	0.305845	NS
ENSG00000157927	RADIL	0.0645273	1	-1.13976	NA	NS
ENSG00000244242	IFITM10	-0.141127	1	-0.527626	0.333762	NS
ENSG00000183230	CTNNA3	0.462633	0.513642	-0.929197	0.365944	NS
ENSG00000233868	AC009302.2	0.346626	0.704089	0.68891	0.315906	NS
XLOC_009752	NA	0.00512082	1	-0.888894	0.38319	NS
ENSG00000167733	HSD11B1L	-0.240056	0.781376	-0.532548	0.348359	NS
ENSG00000233057	EEF1A1P14	-0.79415	0.179156	1.00531	NA	NS
ENSG00000034693	PEX3	-0.0101276	1	0.430572	0.332792	NS
XLOC_007001	NA	0.366854	0.823077	-1.02287	NA	NS
ENSG00000243679	RP11-274B21.3	0.0339144	1	-0.57227	0.339643	NS
ENSG00000136888	ATP6V1G1	0.0801484	1	0.523249	0.27318	NS
ENSG00000164930	FZD6	0.0415508	1	0.819913	0.347974	NS
ENSG00000116641	DOCK7	0.156396	0.965953	0.361393	0.352212	NS
ENSG00000174013	FBXO45	-0.0464935	1	0.402192	0.313551	NS
ENSG00000169432	SCN9A	0.080402	1	-0.694902	0.342444	NS
ENSG00000151239	TWF1	-0.103327	1	0.407101	0.318505	NS
ENSG00000107798	LIPA	0.25874	0.778542	0.582151	0.372133	NS
ENSG00000171055	FEZ2	0.115315	0.809416	0.398375	0.337028	NS
ENSG00000140450	ARRDC4	-0.410758	0.43443	0.759523	0.493282	NS
ENSG00000134371	CDC73	0.194125	0.744786	0.319858	0.323084	NS
ENSG00000116604	MEF2D	-0.419706	0.0729057	-0.313477	0.2942	NS
ENSG00000238039	AF011889.2	0.0934929	1	-1.05886	0.330329	NS
ENSG00000263276	RP11-96D1.10	0.0928551	1	-0.574746	0.362384	NS
XLOC_036567	NA	-0.266257	1	-1.02183	NA	NS
XLOC_006364	NA	-0.302456	1	-1.1285	NA	NS
XLOC_000900	NA	0.0550838	1	-1.12891	0.485319	NS
ENSG00000183431	SF3A3	0.0594437	1	0.250887	0.316057	NS
ENSG00000185324	CDK10	0.0363273	1	-0.357681	0.334623	NS
XLOC_030490	NA	0.0561796	1	-1.02675	NA	NS
ENSG00000110880	CORO1C	-0.212263	0.599406	0.404258	0.372497	NS
ENSG00000104131	EIF3J	-0.0520806	1	0.517564	0.28706	NS
XLOC_048679	NA	-0.0746363	1	1.15498	NA	NS
XLOC_020428	NA	-0.466716	0.623787	0.818131	0.366117	NS
XLOC_046292	NA	0.280093	1	1.07784	NA	NS
ENSG00000142082	SIRT3	0.116739	0.918882	-0.278216	0.354839	NS
ENSG00000270959	LPP-AS2	0.308583	0.712295	0.517703	0.34735	NS
XLOC_021046	NA	-0.0423798	1	-1.07524	NA	NS
XLOC_007184	NA	0.229614	0.975706	-0.999586	0.375774	NS
ENSG00000181126	HLA-V	0.919145	0.0269163	1.08368	0.352672	Upregulated_pegIFNa_only
ENSG00000135253	KCP	-0.474821	0.771095	-1.14292	NA	NS
ENSG00000111845	PAK1IP1	0.0501996	1	0.600166	0.346906	NS
XLOC_032153	NA	-0.0248295	1	-1.00316	0.356005	NS
ENSG00000270503	RP11-407N17.6	0.07373	1	0.512136	0.316211	NS
XLOC_015736	NA	0.420146	0.842414	-1.06243	NA	NS
XLOC_039449	NA	-0.463547	0.680573	-0.972939	NA	NS
ENSG00000097033	SH3GLB1	0.252386	0.279474	0.277872	0.314505	NS
ENSG00000119541	VPS4B	0.0900921	1	0.26653	0.325179	NS
ENSG00000236975	RP5-1065P14.2	0.24737	1	-0.929893	NA	NS
ENSG00000134852	CLOCK	0.29391	0.595855	0.510991	0.30997	NS
ENSG00000152684	PELO	-0.147514	0.901901	0.381308	0.326074	NS
XLOC_012358	NA	-0.341592	0.736115	-0.640969	0.385249	NS
ENSG00000123353	ORMDL2	-0.120935	1	0.574735	0.362045	NS
ENSG00000128335	APOL2	0.663431	0.0303332	0.493711	0.345357	Upregulated_pegIFNa_only
ENSG00000087076	HSD17B14	0.262534	0.916129	-1.06823	0.310327	NS
ENSG00000269952	RP11-324I22.3	-0.0804876	1	0.839074	NA	NS
ENSG00000082269	FAM135A	0.146132	0.91949	0.481436	0.358265	NS
ENSG00000197170	PSMD12	0.00229296	1	0.371931	0.295891	NS
ENSG00000122958	VPS26A	-0.014105	1	0.274253	0.29662	NS
ENSG00000157538	DSCR3	0.00607776	1	0.234907	0.305819	NS
ENSG00000100532	CGRRF1	0.0144515	1	0.522593	0.249977	NS
XLOC_011384	NA	0.0148673	1	-1.08691	0.313688	NS
ENSG00000269044	CTC-429P9.3	-0.161295	0.805804	-0.412946	0.355372	NS
ENSG00000134283	PPHLN1	0.0310134	1	0.211179	0.331092	NS
ENSG00000225580	RP1-159M24.1	-0.052464	1	0.359002	0.33451	NS
ENSG00000254285	KRT8P3	-0.320603	0.57483	0.571607	0.362691	NS
ENSG00000165995	CACNB2	0.222062	0.971593	-0.98411	0.391986	NS
XLOC_001820	NA	0.586266	0.367553	0.950682	0.407391	NS
ENSG00000186529	CYP4F3	-0.0392248	1	-0.513166	0.340566	NS
ENSG00000253676	TAGLN2P1	-0.18343	0.966359	0.626231	0.385959	NS
ENSG00000065361	ERBB3	0.239672	0.258992	-0.396257	0.333468	NS
ENSG00000107651	SEC23IP	0.0613921	1	0.3529	0.321848	NS
ENSG00000205669	ACOT6	0.00459312	1	-0.965785	0.40653	NS
XLOC_042380	NA	0.0199005	1	-0.792272	0.344673	NS
ENSG00000101347	SAMHD1	0.924471	0.00105527	0.543366	0.380152	Upregulated_pegIFNa_only
XLOC_034498	NA	0.081287	1	-1.08987	0.299822	NS
XLOC_030589	NA	-0.343589	0.890939	-1.11723	0.468831	NS
ENSG00000196081	ZNF724P	-0.18414	1	0.727656	0.406266	NS
XLOC_016899	NA	-0.366322	0.779921	0.842381	0.337068	NS
ENSG00000185088	RPS27L	0.134391	1	0.771057	0.436683	NS
ENSG00000151729	SLC25A4	-0.0132148	1	0.396554	0.255845	NS
ENSG00000175782	SLC35E3	0.042565	1	-0.304258	0.340121	NS
ENSG00000110696	C11orf58	0.0772867	1	0.313193	0.249161	NS
ENSG00000175110	MRPS22	0.0964327	1	0.436078	0.31168	NS
ENSG00000275765	RP11-54C4.3	0.16314	1	-0.581108	0.384651	NS
ENSG00000255385	UBTFL10	0.102859	1	-0.918268	NA	NS
XLOC_045958	NA	-0.130187	1	-0.8088	0.408242	NS
XLOC_016081	NA	-0.34302	0.970017	-1.09029	NA	NS
ENSG00000213523	SRA1	0.0180267	1	0.528393	0.365958	NS
XLOC_022196	NA	0.0695104	1	-0.671248	0.378987	NS
XLOC_011387	NA	-0.214693	1	-1.07376	0.3645	NS
ENSG00000105516	DBP	-0.928488	0.00805729	-0.940633	0.351895	Downregulated_pegIFNa_only
ENSG00000117751	PPP1R8	0.0987572	1	0.30748	0.257553	NS
ENSG00000071626	DAZAP1	-0.222912	0.566221	-0.276548	0.330019	NS
ENSG00000248988	RP11-815N9.2	0.183228	0.98406	0.661082	0.355148	NS
ENSG00000047597	XK	-0.409172	0.663269	0.850009	0.395642	NS
ENSG00000280149	RP4-751H13.5	-0.204793	1	-0.669756	0.339636	NS
ENSG00000110057	UNC93B1	0.901114	5.41941e-06	0.51723	0.408045	Upregulated_pegIFNa_only
ENSG00000124641	MED20	0.0143351	1	0.295625	0.317403	NS
ENSG00000149798	CDC42EP2	-0.401777	0.416833	-0.443642	0.332924	NS
XLOC_043066	NA	-0.304256	0.897502	-0.761759	0.386212	NS
ENSG00000153113	CAST	0.237244	0.367106	0.35224	0.361996	NS
ENSG00000253886	CTB-158E9.2	0.345594	0.659244	0.617385	0.34327	NS
XLOC_017673	NA	-0.313087	0.909876	-0.928551	NA	NS
ENSG00000117758	STX12	0.0183504	1	0.218688	0.368148	NS
ENSG00000164626	KCNK5	-0.659307	0.116348	-0.784501	0.331504	NS
ENSG00000065060	UHRF1BP1	0.804085	0.00165011	0.62379	0.360779	Upregulated_pegIFNa_only
ENSG00000196141	SPATS2L	0.287063	0.0379761	0.546605	0.384419	Upregulated_pegIFNa_only
XLOC_037858	NA	-0.0867615	1	-0.744947	0.412394	NS
XLOC_041476	NA	-0.0935104	1	-0.991871	NA	NS
ENSG00000068078	FGFR3	-0.14493	1	-0.415878	0.34349	NS
XLOC_031082	NA	-0.0899637	1	-0.562953	0.384827	NS
XLOC_026699	NA	0.26619	0.999458	-0.953632	NA	NS
XLOC_042997	NA	-0.62414	0.500555	-1.13678	NA	NS
XLOC_031664	NA	-0.190825	1	-1.01517	NA	NS
ENSG00000143622	RIT1	-0.309614	0.14484	0.258506	0.378636	NS
ENSG00000233514	RP11-570P14.1	0.0354138	1	0.564162	0.370533	NS
ENSG00000186130	ZBTB6	0.0245628	1	0.35138	0.304495	NS
ENSG00000183520	UTP11L	-0.0868063	1	0.345742	0.31747	NS
ENSG00000187187	ZNF546	0.170563	0.888086	-0.393202	0.342046	NS
ENSG00000100196	KDELR3	-0.125188	1	0.790904	0.351291	NS
ENSG00000167543	TP53I13	-0.187562	1	-0.492666	0.348446	NS
ENSG00000280852	AC025048.1	0.348539	0.793516	0.591251	0.392135	NS
XLOC_038022	NA	-0.122811	1	-0.949625	NA	NS
ENSG00000274180	NATD1	-0.0448788	1	-0.429566	0.325767	NS
XLOC_045046	NA	0.0958659	1	-0.932028	NA	NS
XLOC_025143	NA	-0.298324	0.895741	-0.700635	0.372834	NS
ENSG00000116688	MFN2	-0.0688781	1	0.354077	0.355753	NS
ENSG00000100410	PHF5A	0.0693469	1	0.575564	0.336049	NS
ENSG00000163743	RCHY1	0.0836304	1	0.356281	0.322952	NS
ENSG00000139719	VPS33A	-0.00583752	1	0.279847	0.34938	NS
ENSG00000279396	AC130469.1	-0.779284	0.0860283	-0.780849	0.377534	NS
XLOC_040027	NA	0.644014	0.296201	0.826674	NA	NS
ENSG00000266304	RP11-484N16.1	-0.310619	0.935773	1.0849	0.39689	NS
ENSG00000075790	BCAP29	0.0373721	1	0.324866	0.349805	NS
ENSG00000139505	MTMR6	0.039953	1	0.372069	0.341909	NS
ENSG00000211456	SACM1L	-0.0653589	1	0.274247	0.294754	NS
ENSG00000006451	RALA	-0.18846	0.553589	0.322648	0.338734	NS
ENSG00000108733	PEX12	0.161504	0.76836	0.274791	0.350318	NS
ENSG00000155827	RNF20	-0.00987088	1	0.239869	0.368229	NS
ENSG00000234509	AP000253.1	-0.0775371	1	-0.740813	0.362737	NS
ENSG00000089159	PXN	-0.249649	0.192842	-0.288237	0.338686	NS
XLOC_034944	NA	-0.0337214	1	-1.09912	NA	NS
ENSG00000243708	PLA2G4B	-0.112052	1	-0.479133	0.321416	NS
XLOC_004929	NA	-0.277182	1	-0.962465	NA	NS
ENSG00000170345	FOS	-0.0939335	1	0.859037	0.509645	NS
XLOC_027414	NA	0.117742	1	0.981288	0.565996	NS
ENSG00000269926	RP11-442H21.2	-0.586205	NA	1.09746	NA	NS
ENSG00000167588	GPD1	0.0291518	1	0.472876	0.3903	NS
ENSG00000040341	STAU2	0.12224	0.873116	0.292867	0.308218	NS
ENSG00000248527	MTATP6P1	-0.066411	1	-0.46075	0.37707	NS
ENSG00000124787	RPP40	-0.117384	1	0.563276	0.373878	NS
ENSG00000163563	MNDA	1.29118	2.09259e-05	0.648966	0.427323	StrongUpregulated_pegIFNa_only
XLOC_047149	NA	-0.00998358	1	0.957167	NA	NS
ENSG00000157657	ZNF618	0.441367	0.0354048	0.51766	0.347283	Upregulated_pegIFNa_only
ENSG00000181929	PRKAG1	0.0316729	1	0.346503	0.323798	NS
ENSG00000147316	MCPH1	0.14776	0.76836	0.244951	0.376205	NS
ENSG00000253352	TUG1	-0.0167431	1	0.31034	0.311285	NS
XLOC_028004	NA	0.175619	1	-0.942626	NA	NS
ENSG00000238121	LINC00426	-0.296996	0.725371	-0.828918	0.319878	NS
ENSG00000083223	ZCCHC6	0.0716148	1	-0.726603	0.347177	NS
ENSG00000132603	NIP7	0.123454	0.94723	0.455709	0.361882	NS
ENSG00000278965	RP11-39H3.2	-0.17072	1	-0.939743	0.352857	NS
XLOC_021022	NA	-0.453821	0.772085	0.947666	NA	NS
ENSG00000221946	FXYD7	0.0566649	1	-0.951931	NA	NS
ENSG00000055044	NOP58	0.0507191	1	0.400272	0.314641	NS
XLOC_016278	NA	0.513175	0.333018	-0.720998	0.369774	NS
ENSG00000073584	SMARCE1	0.123715	0.534586	0.300312	0.311811	NS
ENSG00000165156	ZHX1	0.183631	0.788924	0.365581	0.3323	NS
XLOC_022918	NA	0.144386	1	-1.1461	0.33198	NS
ENSG00000213236	YWHAZP2	-0.0171053	1	0.561999	0.393224	NS
XLOC_046523	NA	-0.523958	0.371361	-0.721381	0.377593	NS
ENSG00000279319	RP11-693M3.1	-0.268208	0.986685	-0.809357	0.359895	NS
ENSG00000152944	MED21	-0.0658299	1	0.389883	0.338966	NS
XLOC_044814	NA	-0.396277	0.382747	-0.752998	0.389397	NS
ENSG00000255545	RP11-627G23.1	-0.143194	1	-0.770501	0.396244	NS
ENSG00000102738	MRPS31	0.116174	1	0.449418	0.306826	NS
ENSG00000260747	RP11-421N8.1	0.0696057	1	0.317502	0.331451	NS
ENSG00000130640	TUBGCP2	-0.125311	0.477101	-0.238085	0.350967	NS
ENSG00000213886	UBD	-0.653621	0.179908	1.01533	0.497021	NS
ENSG00000114648	KLHL18	-0.311603	0.527991	0.515601	0.367921	NS
ENSG00000143315	PIGM	0.0754308	1	0.310075	0.35973	NS
ENSG00000261058	RP11-252E2.2	0.311771	0.830133	-0.790962	0.305484	NS
XLOC_023226	NA	0.0774302	1	-0.675156	0.370035	NS
ENSG00000136986	DERL1	0.21304	0.241543	0.31596	0.296154	NS
ENSG00000118242	MREG	-0.0282115	1	-0.519657	0.335455	NS
ENSG00000197302	ZNF720	0.0893983	1	0.323792	0.394143	NS
XLOC_001465	NA	-0.70948	NA	-0.999815	NA	NS
ENSG00000165525	NEMF	-0.0384817	1	0.336747	0.30562	NS
XLOC_050338	NA	-0.452692	0.772597	-1.05684	NA	NS
ENSG00000155438	NIFK	-0.0796383	1	0.467771	0.306214	NS
ENSG00000164151	ICE1	0.113147	0.97461	0.31284	0.369111	NS
ENSG00000120526	NUDCD1	0.399654	0.134635	0.420109	0.308705	NS
ENSG00000169926	KLF13	-0.461577	0.198144	-0.521674	0.367086	NS
ENSG00000163584	RPL22L1	0.0226356	1	0.64709	0.374357	NS
ENSG00000133997	MED6	0.121029	0.92817	0.296919	0.323448	NS
XLOC_018126	NA	0.181182	1	-1.01471	NA	NS
ENSG00000104142	VPS18	-0.217549	0.55674	0.365064	0.346985	NS
ENSG00000242017	ALG1L15P	0.186395	0.949647	0.511929	0.312346	NS
XLOC_049947	NA	-0.113696	1	-1.12371	NA	NS
XLOC_022247	NA	-0.415138	0.543678	-0.662315	0.331761	NS
XLOC_029897	NA	-0.303491	0.887995	-0.654568	0.419075	NS
ENSG00000144048	DUSP11	0.17414	0.648697	0.347136	0.330846	NS
ENSG00000089057	SLC23A2	0.118378	1	-0.678809	0.360892	NS
XLOC_047150	NA	-0.174298	1	0.787066	0.522865	NS
ENSG00000058729	RIOK2	0.0960413	1	0.370213	0.2752	NS
ENSG00000132793	LPIN3	-0.123458	1	-0.582123	0.328848	NS
XLOC_001817	NA	0.288203	1	1.02987	0.358368	NS
ENSG00000134077	THUMPD3	0.0716865	1	0.297902	0.348839	NS
XLOC_015734	NA	0.32588	1	-0.998374	NA	NS
XLOC_049477	NA	0.332383	0.94165	0.966108	0.440403	NS
XLOC_041107	NA	0.0157908	1	-0.797145	NA	NS
ENSG00000231434	RP11-144L1.8	-0.236052	1	0.717108	0.343778	NS
ENSG00000185716	C16orf52	0.148279	0.850648	0.391884	0.335621	NS
ENSG00000166226	CCT2	-0.00347965	1	0.463044	0.331141	NS
ENSG00000163872	YEATS2	0.704031	0.000267442	0.470301	0.35935	Upregulated_pegIFNa_only
ENSG00000166913	YWHAB	-0.0886273	1	0.307247	0.382745	NS
ENSG00000153879	CEBPG	-0.01815	1	0.489806	0.361714	NS
ENSG00000140832	MARVELD3	0.881879	6.70126e-07	0.615549	0.426498	Upregulated_pegIFNa_only
ENSG00000167981	ZNF597	0.280539	0.456189	0.481308	0.393521	NS
ENSG00000064703	DDX20	-0.0612306	1	0.377067	0.355673	NS
ENSG00000138834	MAPK8IP3	-0.180433	0.911488	-0.419638	0.325119	NS
XLOC_045723	NA	-0.579305	0.580081	1.0626	NA	NS
ENSG00000140199	SLC12A6	-0.00995517	1	-0.541717	0.308683	NS
ENSG00000156697	UTP14A	0.0217582	1	0.39882	0.365125	NS
ENSG00000273344	PAXIP1-AS1	0.127427	1	-0.413812	0.354167	NS
ENSG00000113300	CNOT6	-0.161982	0.811415	0.332083	0.333106	NS
ENSG00000115520	COQ10B	-0.070507	1	0.490766	0.395528	NS
ENSG00000186193	SAPCD2	-0.897778	0.138394	0.939205	NA	NS
ENSG00000102710	SUPT20H	0.0850018	1	0.253651	0.367903	NS
XLOC_019345	NA	-0.162345	1	-0.75185	0.426025	NS
ENSG00000072163	LIMS2	-0.0726456	1	-0.484578	0.379671	NS
XLOC_032040	NA	0.301911	0.877996	0.738098	0.426075	NS
ENSG00000167333	TRIM68	0.0581124	1	0.466819	0.354554	NS
XLOC_027488	NA	0.302124	0.924838	-0.846421	0.378561	NS
ENSG00000130881	LRP3	-0.154427	0.967615	-0.36492	0.352412	NS
ENSG00000281684	AL355075.1	-0.236814	1	-1.06145	NA	NS
ENSG00000153201	RANBP2	-0.0915586	1	0.339258	0.33625	NS
ENSG00000253764	RP11-439C15.4	0.0563566	1	-0.841742	0.354378	NS
ENSG00000175906	ARL4D	0.746652	0.0228334	0.71705	0.303891	Upregulated_pegIFNa_only
ENSG00000158092	NCK1	0.0652335	1	0.350156	0.409112	NS
XLOC_042277	NA	-0.0882516	1	-1.05872	NA	NS
ENSG00000132570	PCBD2	0.00659899	1	-0.34244	0.358563	NS
XLOC_020087	NA	-0.441822	0.781576	-0.977371	NA	NS
ENSG00000173692	PSMD1	-0.17825	0.694726	0.430901	0.408854	NS
ENSG00000196922	ZNF252P	0.0927794	1	0.285096	0.350891	NS
ENSG00000100596	SPTLC2	0.66521	0.00310957	0.408838	0.408752	Upregulated_pegIFNa_only
ENSG00000005206	SPPL2B	-0.11588	1	-0.372276	0.351014	NS
ENSG00000170385	SLC30A1	0.297755	0.598002	0.511331	0.357331	NS
XLOC_043960	NA	0.220568	1	-1.10409	NA	NS
ENSG00000211955	IGHV3-33	-0.386596	0.806747	1.07117	NA	NS
ENSG00000141485	SLC13A5	0.193356	0.808122	-0.651333	0.369998	NS
ENSG00000131100	ATP6V1E1	-0.0409423	1	0.507356	0.347238	NS
ENSG00000137267	TUBB2A	-0.370468	0.492054	0.759283	0.520863	NS
ENSG00000136682	CBWD2	0.392422	0.0295475	0.298841	0.342519	Upregulated_pegIFNa_only
ENSG00000131080	EDA2R	-0.345852	0.790141	1.08596	0.565649	NS
XLOC_042084	NA	0.187557	0.822686	-0.381334	0.38352	NS
ENSG00000006740	ARHGAP44	-0.398595	0.652646	-0.873954	0.641722	NS
ENSG00000134480	CCNH	0.15714	0.805264	0.520166	0.343552	NS
ENSG00000258427	RBM8B	0.142586	0.880616	0.415248	0.314763	NS
ENSG00000081913	PHLPP1	0.0749409	1	-0.550657	0.347128	NS
ENSG00000133193	FAM104A	-0.101168	1	0.354415	0.337751	NS
ENSG00000279419	RP5-907C10.3	0.972299	0.00437088	0.816534	0.362993	Upregulated_pegIFNa_only
ENSG00000172824	CES4A	0.0890717	1	-0.522266	0.407971	NS
ENSG00000070718	AP3M2	-0.0969979	1	0.337185	0.395299	NS
XLOC_035950	NA	0.187754	1	-0.648451	0.385042	NS
ENSG00000250696	RP11-704M14.1	0.234422	0.979424	0.681121	0.375908	NS
ENSG00000026103	FAS	0.370261	0.250578	0.565046	0.356303	NS
XLOC_011447	NA	0.0225304	1	-1.07559	0.473105	NS
ENSG00000271725	RP11-761I4.4	0.496905	0.681359	1.05571	0.382133	NS
ENSG00000225357	RPF2P1	0.402822	0.264609	0.519952	0.307138	NS
ENSG00000261578	RP11-21L23.2	-0.314476	0.871653	0.987197	0.665283	NS
XLOC_018516	NA	0.0203479	1	-1.09311	0.546077	NS
ENSG00000137860	SLC28A2	-0.287386	0.977774	-0.856669	0.462388	NS
ENSG00000162704	ARPC5	0.0614638	1	0.415362	0.327448	NS
ENSG00000085377	PREP	0.0482992	1	0.410689	0.383578	NS
XLOC_040051	NA	-0.292341	0.924767	-0.702239	0.358367	NS
ENSG00000138231	DBR1	0.0052084	1	0.301173	0.339275	NS
XLOC_002214	NA	0.326273	0.957664	-1.04207	0.537457	NS
ENSG00000064763	FAR2	0.477727	0.458191	0.722514	0.407961	NS
XLOC_001083	NA	-0.0246384	NA	0.990878	NA	NS
ENSG00000115816	CEBPZ	0.207398	0.456949	0.377052	0.294588	NS
XLOC_044888	NA	0.233149	1	0.925428	0.385335	NS
ENSG00000106819	ASPN	-0.0328784	1	0.611586	0.395448	NS
ENSG00000218890	NUFIP1P	0.0841871	1	0.456712	0.391312	NS
ENSG00000105550	FGF21	-0.00717675	1	1.09491	NA	NS
ENSG00000115274	INO80B	0.108235	1	-0.384074	0.388035	NS
XLOC_023406	NA	-0.00748142	1	-1.03554	0.384838	NS
ENSG00000105613	MAST1	-0.127345	1	-0.982295	0.520469	NS
ENSG00000147576	ADHFE1	0.177043	0.870444	-0.374553	0.365212	NS
XLOC_007262	NA	-0.364765	0.60168	-0.991558	0.36238	NS
XLOC_034507	NA	0.381563	0.921011	-1.09948	NA	NS
ENSG00000157379	DHRS1	0.190236	0.859483	-0.537835	0.40951	NS
XLOC_018130	NA	0.459072	0.604746	-0.920289	0.53874	NS
XLOC_022141	NA	0.149366	1	-0.951195	0.471507	NS
XLOC_026936	NA	-0.303106	0.935478	-0.861136	0.436749	NS
ENSG00000151893	CACUL1	-0.0113665	1	0.284981	0.379703	NS
ENSG00000276772	CTD-2515H24.2	0.0131144	1	-0.619971	0.396824	NS
XLOC_020873	NA	-0.275693	0.846727	-0.716685	0.37335	NS
ENSG00000211658	IGLV3-27	0.364529	0.954567	1.09525	NA	NS
XLOC_030587	NA	-0.16088	1	-1.05986	NA	NS
XLOC_009438	NA	0.122032	1	-0.872348	0.398974	NS
XLOC_035892	NA	-0.163168	1	-1.04655	NA	NS
ENSG00000090539	CHRD	-0.0585416	1	-0.599741	0.320478	NS
ENSG00000155287	SLC25A28	1.17813	1.39247e-09	0.55228	0.420416	StrongUpregulated_pegIFNa_only
ENSG00000148600	CDHR1	-0.0866717	1	-0.861225	0.394572	NS
XLOC_013649	NA	-0.42724	0.186571	-0.422714	0.374116	NS
ENSG00000168394	TAP1	1.17632	1.08532e-05	0.619255	0.389563	StrongUpregulated_pegIFNa_only
ENSG00000155749	ALS2CR12	-0.0306611	1	0.67471	0.40851	NS
ENSG00000074410	CA12	-1.03988	0.0455039	1.10539	NA	StrongDownregulated_pegIFNa_only
ENSG00000188596	CFAP54	0.308429	0.964746	1.02133	NA	NS
ENSG00000014641	MDH1	0.0149256	1	0.46668	0.347018	NS
XLOC_040766	NA	0.245057	1	-1.08189	NA	NS
XLOC_003545	NA	-0.0432823	1	-0.920222	NA	NS
ENSG00000204959	ARHGEF34P	-0.0754159	1	0.940619	0.44021	NS
ENSG00000163636	PSMD6	0.0246277	1	0.450162	0.321473	NS
ENSG00000064726	BTBD1	-0.0688464	1	0.311999	0.389725	NS
ENSG00000113522	RAD50	0.128101	0.828864	0.245025	0.352542	NS
ENSG00000164163	ABCE1	0.0536504	1	0.421479	0.325485	NS
ENSG00000184860	SDR42E1	0.0674318	1	0.343507	0.385977	NS
ENSG00000139291	TMEM19	0.0167515	1	0.649116	0.529367	NS
XLOC_010174	NA	-0.280043	1	-1.03569	NA	NS
ENSG00000176444	CLK2	-0.0111344	1	-0.245103	0.398837	NS
XLOC_052240	NA	0.0965974	1	-1.10099	NA	NS
ENSG00000143850	PLEKHA6	-0.0223685	1	-0.383339	0.348184	NS
ENSG00000089234	BRAP	-0.0292864	1	0.253836	0.355093	NS
XLOC_002674	NA	-0.136699	1	-0.764557	NA	NS
XLOC_012067	NA	0.0414553	1	-1.03054	NA	NS
XLOC_021695	NA	0.0565627	1	-0.851731	0.365266	NS
ENSG00000185947	ZNF267	0.456502	0.124105	0.401555	0.417311	NS
XLOC_000170	NA	0.567093	0.365966	-0.919548	0.457538	NS
XLOC_038911	NA	-0.140708	1	-0.92326	NA	NS
ENSG00000136810	TXN	0.0225848	1	0.752871	0.517561	NS
XLOC_035096	NA	0.045417	1	-0.927829	0.406551	NS
XLOC_006381	NA	-0.0537384	1	-0.889649	0.384647	NS
XLOC_000973	NA	0.102484	1	1.08277	0.547143	NS
ENSG00000011198	ABHD5	-0.0348514	1	0.516794	0.419138	NS
XLOC_027917	NA	2.47354	1.92708e-13	0.971516	NA	StrongUpregulated_pegIFNa_only
ENSG00000170037	CNTROB	-0.132173	0.791055	-0.291675	0.385091	NS
XLOC_036768	NA	0.133434	1	0.506176	0.367791	NS
ENSG00000179912	R3HDM2	-0.0328143	1	-0.371214	0.311512	NS
XLOC_003227	NA	-0.338605	0.945441	-0.890244	NA	NS
ENSG00000108474	PIGL	0.211426	0.702816	-0.44294	0.393462	NS
XLOC_051526	NA	0.486527	0.702751	-1.06954	NA	NS
ENSG00000055147	FAM114A2	0.0124922	1	0.278847	0.340504	NS
ENSG00000155428	TRIM74	0.00758107	1	-0.931367	NA	NS
ENSG00000013619	MAMLD1	-0.0583236	1	-0.690586	0.363884	NS
ENSG00000164761	TNFRSF11B	-0.201829	0.868919	0.436346	0.430827	NS
ENSG00000115648	MLPH	-0.493008	0.00368484	-0.546433	0.403134	Downregulated_pegIFNa_only
ENSG00000121060	TRIM25	1.39596	3.02311e-11	0.536194	0.439913	StrongUpregulated_pegIFNa_only
ENSG00000096717	SIRT1	-0.164851	0.989034	-0.527559	0.433734	NS
ENSG00000153790	C7orf31	-0.252959	0.86782	0.599096	0.406028	NS
ENSG00000168283	BMI1	0.0532046	1	0.344111	0.348897	NS
ENSG00000232442	CTD-3184A7.4	-0.311235	0.601141	-0.576747	0.352086	NS
ENSG00000259056	DUXAP1	0.41114	0.827796	-1.02047	NA	NS
ENSG00000149970	CNKSR2	0.292079	0.802127	-0.925459	0.388482	NS
XLOC_017579	NA	-0.267163	0.98406	-0.798375	0.443144	NS
ENSG00000261612	SUB1P3	0.264906	0.80468	0.685578	0.431299	NS
XLOC_025018	NA	-0.0830843	1	-0.732368	NA	NS
ENSG00000123562	MORF4L2	-0.169573	0.920366	0.421554	0.349012	NS
XLOC_007860	NA	1.35394	6.56089e-05	0.947977	NA	StrongUpregulated_pegIFNa_only
ENSG00000135318	NT5E	0.831307	3.96115e-06	0.543144	0.361161	Upregulated_pegIFNa_only
ENSG00000231549	USMG5P1	0.275178	0.643117	0.718911	0.513284	NS
XLOC_032207	NA	-0.148837	1	-0.73926	0.435207	NS
ENSG00000125844	RRBP1	-0.028452	1	0.474441	0.419513	NS
ENSG00000226666	HSPA9P1	0.0327132	1	0.438566	0.401139	NS
ENSG00000153179	RASSF3	-0.421426	0.203575	0.590711	0.434786	NS
XLOC_052500	NA	-0.328359	0.978195	-0.928665	NA	NS
ENSG00000170142	UBE2E1	0.292479	0.235593	0.419501	0.297724	NS
ENSG00000163811	WDR43	0.0671948	1	0.27675	0.330191	NS
ENSG00000273272	CTA-384D8.34	1.03039	0.0256016	0.961505	NA	StrongUpregulated_pegIFNa_only
ENSG00000013573	DDX11	-0.101265	1	-0.804619	0.392011	NS
ENSG00000078487	ZCWPW1	0.150633	0.941829	-0.426648	0.4585	NS
XLOC_041310	NA	0.60734	0.137829	-0.802107	0.377819	NS
XLOC_038572	NA	-0.240467	1	-0.820998	NA	NS
ENSG00000115306	SPTBN1	-0.00685331	1	0.420113	0.410228	NS
ENSG00000204859	ZBTB48	-0.195331	0.480056	-0.413782	0.359407	NS
XLOC_034982	NA	-0.246415	1	-0.876475	0.412394	NS
ENSG00000240854	RP11-64K7.1	0.348638	0.61304	0.518559	0.362015	NS
ENSG00000065183	WDR3	0.130249	0.998946	0.300914	0.414677	NS
ENSG00000106701	FSD1L	-0.5144	0.168003	0.597639	0.329671	NS
ENSG00000133636	NTS	-0.55962	0.470916	0.989397	0.474206	NS
ENSG00000254387	MYL12AP1	0.186301	1	0.840354	NA	NS
ENSG00000105607	GCDH	0.12897	1	-0.56373	0.418119	NS
ENSG00000078725	BRINP1	0.116422	1	0.942366	0.357647	NS
XLOC_051155	NA	0.334312	0.208193	0.801096	0.345031	NS
ENSG00000003056	M6PR	0.014002	1	0.297458	0.407114	NS
ENSG00000274576	IGHV2-70	0.365595	0.84775	1.05888	0.513244	NS
ENSG00000254270	ERHP1	0.016692	1	0.401142	0.33751	NS
XLOC_025009	NA	-0.115599	1	-0.720161	0.372611	NS
XLOC_051938	NA	0.592613	0.59296	1.03327	NA	NS
ENSG00000100519	PSMC6	0.0187366	1	0.394535	0.315233	NS
ENSG00000145293	ENOPH1	-0.103557	1	0.408781	0.344812	NS
XLOC_032473	NA	0.791818	0.0910134	-0.812761	0.488175	NS
ENSG00000157426	AASDH	0.056636	1	0.263088	0.346607	NS
XLOC_047967	NA	0.119186	1	-0.871352	NA	NS
ENSG00000112394	SLC16A10	0.126683	1	-0.705243	0.373346	NS
ENSG00000205866	FAM99A	0.159939	1	-0.69163	0.423114	NS
ENSG00000012504	NR1H4	0.26001	0.557584	0.461466	0.362181	NS
ENSG00000170421	KRT8	-0.337137	0.501062	0.503326	0.424772	NS
XLOC_040259	NA	0.202022	1	-0.80144	0.389458	NS
XLOC_033571	NA	-0.123595	1	-0.665326	0.367936	NS
ENSG00000248360	LINC00504	0.0663677	1	1.01099	NA	NS
ENSG00000197291	RAMP2-AS1	-0.269418	0.840386	-0.776189	0.533521	NS
ENSG00000165731	RET	0.367991	0.846487	1.03492	NA	NS
XLOC_037069	NA	0.385054	0.703134	0.814017	0.423115	NS
ENSG00000011132	APBA3	-0.209758	0.679145	-0.334603	0.427284	NS
ENSG00000140350	ANP32A	-0.0196782	1	0.380998	0.35257	NS
ENSG00000130201	EXOC3L2	-0.275456	0.753565	-0.415684	0.432088	NS
ENSG00000158186	MRAS	0.125172	1	0.612374	0.526884	NS
XLOC_029627	NA	-0.510657	0.703611	1.10746	NA	NS
ENSG00000130517	PGPEP1	-0.0921515	1	-0.274412	0.389863	NS
ENSG00000259397	RP11-323I15.2	0.144963	1	0.6252	0.388842	NS
ENSG00000106305	AIMP2	-0.0641425	1	0.55995	0.436219	NS
ENSG00000100316	RPL3	0.0327394	1	-0.35822	0.392609	NS
ENSG00000258102	MAP1LC3B2	-0.0934973	1	0.525944	0.419428	NS
ENSG00000236459	HNRNPA1P22	0.11554	1	1.07536	NA	NS
ENSG00000163214	DHX57	-0.062485	1	0.411538	0.406991	NS
ENSG00000146083	RNF44	-0.366221	0.17311	-0.446777	0.348752	NS
ENSG00000146955	RAB19	0.156924	1	1.01315	NA	NS
XLOC_014120	NA	0.0996527	1	-0.492931	0.385802	NS
XLOC_010769	NA	0.0973003	1	-0.862938	NA	NS
ENSG00000174840	PDE12	-0.158594	0.891677	0.407213	0.415498	NS
ENSG00000122420	PTGFR	-0.242342	1	0.77797	0.57741	NS
ENSG00000238290	RP11-431K24.1	0.223294	1	-0.728439	0.443075	NS
ENSG00000130653	PNPLA7	0.0330494	1	-0.705529	0.406259	NS
XLOC_013896	NA	0.208248	1	1.04389	NA	NS
XLOC_015975	NA	0.0511839	1	-0.796656	NA	NS
ENSG00000069329	VPS35	-0.0958773	1	0.255394	0.40542	NS
ENSG00000131236	CAP1	-0.11095	1	0.281397	0.415735	NS
ENSG00000129292	PHF20L1	0.00926984	1	0.347758	0.324085	NS
ENSG00000112996	MRPS30	0.106439	1	0.317464	0.381497	NS
XLOC_009754	NA	-0.236131	1	0.916563	0.455174	NS
XLOC_019652	NA	0.125667	1	-1.03506	NA	NS
ENSG00000115750	TAF1B	0.020758	1	0.428137	0.385147	NS
ENSG00000242687	AC004893.11	-0.00566408	1	-0.346516	0.390515	NS
ENSG00000156831	NSMCE2	0.136048	1	0.446925	0.364907	NS
XLOC_036327	NA	-0.135964	1	-0.969848	NA	NS
XLOC_043624	NA	-0.128911	1	1.077	NA	NS
ENSG00000215187	FAM166B	0.0906275	1	-0.614371	0.354237	NS
ENSG00000226798	RP11-289F5.1	0.188859	1	-1.02539	0.424719	NS
XLOC_035179	NA	0.600536	0.442167	-1.0048	0.356586	NS
XLOC_030733	NA	-0.475926	0.460785	-0.793911	0.64144	NS
XLOC_026567	NA	-0.30574	0.935398	-0.760926	NA	NS
ENSG00000196652	ZKSCAN5	-0.127984	1	0.25707	0.394357	NS
ENSG00000005020	SKAP2	-0.0200282	1	0.45563	0.428146	NS
XLOC_040448	NA	-0.457931	NA	0.986987	NA	NS
ENSG00000204584	RP11-304F15.3	-0.0746133	1	-0.544365	0.364088	NS
ENSG00000228291	RP11-445P17.6	0.474546	0.429499	-0.871774	0.406693	NS
ENSG00000122008	POLK	0.221434	0.64026	0.354108	0.371004	NS
XLOC_007803	NA	0.120609	1	-0.955463	0.581562	NS
XLOC_045261	NA	-0.240074	1	0.826641	NA	NS
ENSG00000112208	BAG2	0.0363107	1	0.47969	0.409537	NS
ENSG00000185009	AP3M1	-0.0787326	1	0.302976	0.389235	NS
ENSG00000166024	R3HCC1L	0.0206882	1	0.238794	0.395026	NS
ENSG00000117505	DR1	-0.0732424	1	0.258413	0.329473	NS
ENSG00000177576	C18orf32	0.0608841	1	0.529526	0.371303	NS
ENSG00000088247	KHSRP	-0.249457	0.326118	-0.263448	0.36894	NS
XLOC_013139	NA	0.16568	1	-0.956884	NA	NS
XLOC_019410	NA	-0.0448472	1	0.834597	0.452913	NS
XLOC_004924	NA	-0.154423	1	-0.808661	0.464053	NS
XLOC_043780	NA	0.141587	1	-0.748006	0.441323	NS
ENSG00000247626	MARS2	-0.0961146	1	0.540459	0.42912	NS
ENSG00000152422	XRCC4	-0.0174235	1	0.482517	0.36207	NS
ENSG00000092010	PSME1	0.262745	0.338454	0.448204	0.361657	NS
ENSG00000135473	PAN2	-0.0545068	1	-0.411135	0.362749	NS
ENSG00000254554	RP11-351I24.1	1.34996	0.00130633	0.980088	NA	StrongUpregulated_pegIFNa_only
ENSG00000120694	HSPH1	-0.351041	0.714086	0.770256	0.431356	NS
ENSG00000204147	ASAH2B	0.131065	1	0.547044	0.39068	NS
ENSG00000144635	DYNC1LI1	-0.120548	0.984926	0.359818	0.416889	NS
XLOC_011987	NA	-0.129526	1	-1.02747	0.444717	NS
ENSG00000183621	ZNF438	0.376855	0.14387	0.38633	0.402395	NS
ENSG00000144199	FAHD2B	-0.0588634	1	0.693051	0.443152	NS
ENSG00000272501	XXbac-BPG299F13.17	0.326462	0.372434	-0.545447	0.407374	NS
ENSG00000255394	C8orf49	0.104656	1	0.872738	0.729963	NS
ENSG00000164338	UTP15	-0.0270583	1	0.38586	0.402605	NS
ENSG00000168291	PDHB	0.100316	0.972168	0.425888	0.405996	NS
ENSG00000161533	ACOX1	0.0176199	1	-0.340571	0.425545	NS
ENSG00000149582	TMEM25	-0.000932266	1	-0.461302	0.444428	NS
ENSG00000251583	AC008427.2	0.285475	0.503825	0.487053	0.383279	NS
XLOC_036635	NA	0.0975665	1	-0.563629	0.39263	NS
ENSG00000164347	GFM2	0.0302337	1	0.250205	0.404758	NS
ENSG00000035403	VCL	-0.170947	0.924154	0.486368	0.436376	NS
XLOC_013462	NA	-0.019135	1	-0.638587	0.405327	NS
[truncated: 43,057 more rows]

## Sheet: 16h
GeneID	GeneName	log2FoldChange.pegIFNa_16h	FDR.pegIFNa_16h	log2FoldChange.lowISG_highISG	FDR.lowISG_highISG	Comparison
ENSG00000134321	RSAD2	3.45551	6.40542e-26	3.09833	1.67739e-13	StrongUpregulated_common
ENSG00000137959	IFI44L	3.47437	3.37072e-28	3.3722	8.25435e-13	StrongUpregulated_common
ENSG00000165949	IFI27	1.22842	0.000212405	3.35815	7.30703e-13	StrongUpregulated_common
ENSG00000111335	OAS2	2.88071	4.4169e-19	2.72949	1.06541e-11	StrongUpregulated_common
ENSG00000137965	IFI44	2.25471	6.76154e-15	2.20977	4.26995e-11	StrongUpregulated_common
ENSG00000119917	IFIT3	2.75081	6.65342e-21	2.12209	6.18686e-11	StrongUpregulated_common
ENSG00000157601	MX1	2.88451	7.12465e-18	2.69446	2.35424e-10	StrongUpregulated_common
ENSG00000134326	CMPK2	3.20502	4.77026e-23	2.65072	3.35943e-10	StrongUpregulated_common
ENSG00000010030	ETV7	2.38904	2.07421e-15	2.11501	1.41624e-09	StrongUpregulated_common
ENSG00000115267	IFIH1	2.24195	1.38402e-18	1.71064	1.50982e-09	StrongUpregulated_common
ENSG00000185745	IFIT1	2.6426	1.68007e-16	2.5003	2.00784e-09	StrongUpregulated_common
ENSG00000187608	ISG15	2.94532	1.62216e-17	2.85292	8.22376e-09	StrongUpregulated_common
ENSG00000205413	SAMD9	2.72606	6.33441e-23	2.08183	2.77164e-08	StrongUpregulated_common
ENSG00000089127	OAS1	2.43751	4.86203e-17	2.17136	2.03778e-08	StrongUpregulated_common
ENSG00000133106	EPSTI1	2.23147	7.63253e-15	2.1035	1.21086e-08	StrongUpregulated_common
ENSG00000138035	PNPT1	2.06079	6.78698e-16	1.16997	5.91292e-08	StrongUpregulated_common
ENSG00000078081	LAMP3	2.75779	4.19785e-16	2.63541	6.33762e-08	StrongUpregulated_common
ENSG00000152778	IFIT5	1.57978	8.77647e-10	1.55791	9.20918e-08	StrongUpregulated_common
ENSG00000111331	OAS3	2.99398	2.94901e-20	2.46553	1.43054e-07	StrongUpregulated_common
XLOC_025649	NA	1.39578	0.00109444	2.95144	8.70813e-08	StrongUpregulated_common
ENSG00000055332	EIF2AK2	1.60871	4.27156e-13	1.40861	1.94001e-07	StrongUpregulated_common
ENSG00000138642	HERC6	3.05184	1.01596e-29	2.13813	1.34289e-07	StrongUpregulated_common
ENSG00000165259	HDX	1.19417	0.000526159	1.27052	7.79734e-07	StrongUpregulated_common
XLOC_032319	NA	2.61961	5.50805e-14	2.74437	6.04283e-07	StrongUpregulated_common
ENSG00000137628	DDX60	2.15519	9.2831e-15	1.91084	7.11426e-07	StrongUpregulated_common
ENSG00000196116	TDRD7	1.76811	8.56836e-14	1.13681	1.58491e-06	StrongUpregulated_common
ENSG00000269720	CTD-2521M24.5	1.26249	0.000246301	2.51448	2.97381e-06	StrongUpregulated_common
ENSG00000138496	PARP9	1.53173	1.1515e-10	1.33889	3.46315e-06	StrongUpregulated_common
ENSG00000068079	IFI35	2.42339	5.62638e-24	1.30946	3.11464e-06	StrongUpregulated_common
ENSG00000107201	DDX58	2.59324	2.74894e-25	1.58286	7.49093e-06	StrongUpregulated_common
ENSG00000258498	DIO3OS	-1.01811	0.0144483	-2.07675	1.33435e-05	StrongDownregulated_common
ENSG00000115415	STAT1	1.71611	3.35463e-08	1.55003	1.6775e-05	StrongUpregulated_common
ENSG00000136514	RTP4	2.06701	5.90397e-13	1.64949	2.40837e-05	StrongUpregulated_common
ENSG00000108771	DHX58	1.38931	9.83829e-14	0.846976	1.87687e-05	StrongUpregulated_common
ENSG00000119922	IFIT2	2.90879	7.55824e-23	1.96488	1.6118e-05	StrongUpregulated_common
ENSG00000059378	PARP12	1.90019	5.09754e-16	1.35481	2.3576e-05	StrongUpregulated_common
XLOC_025648	NA	0.959929	0.0793489	2.53068	NA	NS
ENSG00000225964	NRIR	2.72635	8.84837e-18	2.27822	3.89693e-05	StrongUpregulated_common
XLOC_025647	NA	1.3622	0.00200102	2.48963	NA	StrongUpregulated_pegIFNa_only
ENSG00000258460	RP11-168L7.1	-0.303635	0.989258	-1.91911	5.28897e-05	StrongDownregulated_lowISG_highISG_only
ENSG00000188313	PLSCR1	2.14497	7.35139e-18	1.32654	0.000110868	StrongUpregulated_common
XLOC_029314	NA	3.00154e-05	1	-2.29914	0.000206234	StrongDownregulated_lowISG_highISG_only
ENSG00000163840	DTX3L	1.44958	9.3407e-12	0.945987	0.000261119	StrongUpregulated_common
ENSG00000184154	LRTOMT	0.142203	0.931009	-0.643783	0.000282886	StrongDownregulated_lowISG_highISG_only
ENSG00000002549	LAP3	1.70759	8.84837e-18	0.954287	0.000330106	StrongUpregulated_common
ENSG00000132530	XAF1	1.72461	1.22669e-11	1.5068	0.000359736	StrongUpregulated_common
ENSG00000196787	HIST1H2AG	1.3291	0.000206849	1.64386	0.000370797	StrongUpregulated_common
ENSG00000067066	SP100	1.32816	4.4621e-11	0.928405	0.000458506	StrongUpregulated_common
ENSG00000185885	IFITM1	2.76758	6.90167e-27	1.84883	0.000406944	StrongUpregulated_common
ENSG00000115009	CCL20	0.0645563	1	2.21384	0.000550534	StrongUpregulated_lowISG_highISG_only
XLOC_050892	NA	-1.08992	0.00130633	-1.29407	0.000604093	StrongDownregulated_common
ENSG00000179818	PCBP1-AS1	-0.193849	0.508557	-0.51224	0.000711042	Downregulated_lowISG_highISG_only
ENSG00000132274	TRIM22	2.08106	4.18045e-16	1.41079	0.000575774	StrongUpregulated_common
ENSG00000147454	SLC25A37	-0.392949	0.219623	-0.713832	0.000760327	StrongDownregulated_lowISG_highISG_only
ENSG00000184979	USP18	2.38355	3.08332e-18	1.57054	0.000490698	StrongUpregulated_common
ENSG00000131183	SLC34A1	-0.55518	0.197644	-1.1501	0.000662283	StrongDownregulated_lowISG_highISG_only
ENSG00000168487	BMP1	-0.0750282	1	-0.544201	0.000865428	Downregulated_lowISG_highISG_only
ENSG00000138760	SCARB2	0.681407	0.00140174	0.573188	0.00100432	Upregulated_common
ENSG00000132109	TRIM21	1.59756	2.09835e-08	1.03034	0.000473809	StrongUpregulated_common
XLOC_032322	NA	2.34036	2.55818e-10	2.11875	NA	StrongUpregulated_pegIFNa_only
ENSG00000130589	HELZ2	2.67955	6.58591e-28	1.42213	0.00102283	StrongUpregulated_common
ENSG00000112773	FAM46A	1.23092	9.0373e-09	0.825038	0.000874395	StrongUpregulated_common
XLOC_028681	NA	1.69228	1.89807e-05	2.23516	NA	StrongUpregulated_pegIFNa_only
ENSG00000117475	BLZF1	0.815471	2.25112e-05	0.761091	0.000983666	Upregulated_common
ENSG00000229241	PNPT1P1	2.05268	7.70165e-15	1.13736	0.000729101	StrongUpregulated_common
ENSG00000219391	AC019129.1	-0.588189	0.495429	-2.08494	NA	NS
XLOC_028688	NA	2.6211	6.39765e-16	2.12903	0.00208905	StrongUpregulated_common
ENSG00000253341	RP11-730G20.2	0.0288931	1	-0.408621	0.00171491	Downregulated_lowISG_highISG_only
ENSG00000005893	LAMP2	0.035447	1	0.661047	0.00186296	StrongUpregulated_lowISG_highISG_only
ENSG00000168062	BATF2	1.87973	8.72788e-11	1.14597	0.00198574	StrongUpregulated_common
ENSG00000126709	IFI6	2.22608	6.00282e-10	2.09559	0.00202773	StrongUpregulated_common
ENSG00000177409	SAMD9L	2.47011	9.0491e-23	1.43511	0.00238623	StrongUpregulated_common
ENSG00000129538	RNASE1	0.652039	0.0617241	0.889635	0.0017796	StrongUpregulated_lowISG_highISG_only
ENSG00000164442	CITED2	0.0406053	1	-0.56893	0.00248736	Downregulated_lowISG_highISG_only
ENSG00000124201	ZNFX1	2.15552	2.37448e-15	1.23896	0.00270998	StrongUpregulated_common
ENSG00000181381	DDX60L	2.19539	5.3625e-16	1.35335	0.00161963	StrongUpregulated_common
ENSG00000137055	PLAA	0.400541	0.0920864	0.629353	0.00297472	StrongUpregulated_lowISG_highISG_only
ENSG00000163412	EIF4E3	0.921838	9.42194e-08	0.712794	0.00320732	Upregulated_common
ENSG00000175348	TMEM9B	0.686299	1.07438e-06	0.712685	0.00281421	Upregulated_common
XLOC_031663	NA	-0.342943	0.964273	-1.25067	0.00123734	StrongDownregulated_lowISG_highISG_only
ENSG00000138131	LOXL4	-0.0595382	1	1.26178	0.00372137	StrongUpregulated_lowISG_highISG_only
ENSG00000113597	TRAPPC13	0.4042	0.110501	0.527911	0.00386945	Upregulated_lowISG_highISG_only
ENSG00000180801	ARSJ	0.0925636	1	1.18239	0.00417737	StrongUpregulated_lowISG_highISG_only
XLOC_049815	NA	-0.603091	0.267006	-1.22309	0.00439114	StrongDownregulated_lowISG_highISG_only
ENSG00000172183	ISG20	2.78656	6.45062e-24	1.23196	0.00398517	StrongUpregulated_common
ENSG00000120217	CD274	1.75849	1.50693e-09	0.910487	0.00455316	StrongUpregulated_common
ENSG00000110446	SLC15A3	2.26961	5.81467e-21	1.06002	0.00471405	StrongUpregulated_common
ENSG00000166401	SERPINB8	0.373998	0.564882	0.989835	0.0044428	StrongUpregulated_lowISG_highISG_only
ENSG00000160710	ADAR	1.38024	1.53859e-13	0.765304	0.00523749	StrongUpregulated_common
XLOC_028687	NA	2.1672	4.00564e-09	1.99231	0.00694344	StrongUpregulated_common
XLOC_050890	NA	-1.06857	0.000585865	-1.06563	0.00492841	StrongDownregulated_common
XLOC_029321	NA	-0.741337	0.236521	-1.8219	0.00539346	StrongDownregulated_lowISG_highISG_only
ENSG00000151611	MMAA	0.582681	0.00693034	0.395178	0.00560883	Upregulated_common
ENSG00000154654	NCAM2	-1.07683	0.0354667	-1.88627	0.0081952	StrongDownregulated_common
XLOC_001096	NA	-0.929984	0.0870211	-1.88146	0.00677711	StrongDownregulated_lowISG_highISG_only
ENSG00000183486	MX2	3.9484	3.70053e-49	1.55022	0.00714905	StrongUpregulated_common
ENSG00000139793	MBNL2	-0.0258187	1	0.663347	0.00574703	StrongUpregulated_lowISG_highISG_only
XLOC_015737	NA	-0.38533	0.858289	-1.61648	0.00526652	StrongDownregulated_lowISG_highISG_only
ENSG00000122643	NT5C3A	2.2711	4.15172e-18	1.05895	0.00267092	StrongUpregulated_common
ENSG00000164342	TLR3	1.19345	6.45973e-07	0.778098	0.00662191	StrongUpregulated_common
ENSG00000213500	LAP3P2	1.86089	6.68916e-18	0.902239	0.00698536	StrongUpregulated_common
ENSG00000130303	BST2	1.06282	2.28219e-05	1.49605	0.00465729	StrongUpregulated_common
ENSG00000134769	DTNA	0.191654	1	1.80326	0.0101147	StrongUpregulated_lowISG_highISG_only
ENSG00000106785	TRIM14	1.21366	2.2993e-08	0.859769	0.00602678	StrongUpregulated_common
ENSG00000137752	CASP1	1.23453	3.01057e-07	0.777398	0.00800652	StrongUpregulated_common
ENSG00000053770	AP5M1	0.0622488	1	0.44743	0.00843305	Upregulated_lowISG_highISG_only
ENSG00000013374	NUB1	1.31309	5.22405e-10	0.625024	0.00776036	StrongUpregulated_common
ENSG00000135899	SP110	1.56172	2.04157e-09	1.01163	0.00902028	StrongUpregulated_common
ENSG00000013561	RNF14	0.0749975	1	0.404439	0.008649	Upregulated_lowISG_highISG_only
ENSG00000253760	RP11-48B3.2	-0.856227	0.0873422	-1.63208	0.00959273	StrongDownregulated_lowISG_highISG_only
ENSG00000276805	RP11-291L22.6	0.0920559	1	-0.901868	0.00967837	StrongDownregulated_lowISG_highISG_only
XLOC_041015	NA	-0.824744	0.00753563	-0.773766	0.00959307	Downregulated_common
ENSG00000166557	TMED3	0.18513	1	0.924951	0.0106791	StrongUpregulated_lowISG_highISG_only
ENSG00000230074	RP11-195F19.9	-0.261287	0.881728	-0.870214	0.00962288	StrongDownregulated_lowISG_highISG_only
XLOC_048689	NA	0.192518	1	1.92566	0.0104234	StrongUpregulated_lowISG_highISG_only
ENSG00000185880	TRIM69	1.44787	1.214e-06	1.0761	0.00947973	StrongUpregulated_common
ENSG00000179021	C3orf38	0.550659	0.00729772	0.57109	0.00694058	Upregulated_common
XLOC_010224	NA	-0.509107	0.657494	-1.60494	NA	NS
ENSG00000253661	ZFHX4-AS1	1.3252	0.00226889	1.8637	0.0268386	StrongUpregulated_common
ENSG00000186432	KPNA4	0.433613	0.0531539	0.443333	0.0115151	Upregulated_lowISG_highISG_only
ENSG00000274220	RP11-77K12.9	-0.340888	0.592794	-0.933364	0.0114949	StrongDownregulated_lowISG_highISG_only
ENSG00000140598	EFTUD1	0.742282	1.9783e-05	0.552761	0.0110929	Upregulated_common
ENSG00000253251	CTC-534A2.2	0.633669	0.0559009	1.02249	0.0072343	StrongUpregulated_lowISG_highISG_only
XLOC_029313	NA	-0.520865	0.640804	-1.77169	NA	NS
ENSG00000225099	ATP6V1E1P1	0.515505	0.152849	0.744324	0.0119175	StrongUpregulated_lowISG_highISG_only
ENSG00000137842	TMEM62	1.29238	2.30735e-13	0.450763	0.0129194	Upregulated_common
XLOC_029319	NA	-0.747809	0.244274	-1.699	NA	NS
ENSG00000169981	ZNF35	0.160203	1	0.705585	0.00881276	StrongUpregulated_lowISG_highISG_only
ENSG00000022976	ZNF839	-0.0812138	1	-0.515264	0.0115339	Downregulated_lowISG_highISG_only
XLOC_028712	NA	-0.865284	0.111943	-1.72609	NA	NS
ENSG00000161558	TMEM143	0.124831	1	-0.551308	0.0109465	Downregulated_lowISG_highISG_only
ENSG00000150768	DLAT	0.45097	0.328864	0.83087	0.012586	StrongUpregulated_lowISG_highISG_only
ENSG00000129515	SNX6	0.809661	0.000309537	0.452194	0.0144579	Upregulated_common
ENSG00000112343	TRIM38	1.07964	1.78236e-05	0.637858	0.0116933	StrongUpregulated_common
ENSG00000132005	RFX1	0.348342	0.249355	-0.622752	0.0143749	StrongDownregulated_lowISG_highISG_only
ENSG00000172738	TMEM217	0.0179994	1	1.40602	NA	NS
ENSG00000250510	GPR162	-0.818042	0.0150734	-0.809527	0.01473	Downregulated_common
ENSG00000237224	RP11-109A6.2	-1.65549	7.98461e-06	-1.66003	0.0190081	StrongDownregulated_common
ENSG00000173744	AGFG1	0.179839	0.723013	0.636382	0.0107692	StrongUpregulated_lowISG_highISG_only
ENSG00000132256	TRIM5	1.42703	6.85877e-08	0.880648	0.0153816	StrongUpregulated_common
XLOC_036364	NA	-0.169704	1	1.59828	NA	NS
ENSG00000115963	RND3	0.470707	0.36831	1.02086	0.0151674	StrongUpregulated_lowISG_highISG_only
XLOC_029317	NA	-0.350686	0.943206	-1.72077	NA	NS
ENSG00000162413	KLHL21	0.245016	0.712402	-0.503629	0.0174736	Downregulated_lowISG_highISG_only
ENSG00000112242	E2F3	0.667684	0.0480556	1.02566	0.018782	Upregulated_common
ENSG00000160282	FTCD	-0.848938	0.00340223	-0.90597	0.0154771	Downregulated_common
ENSG00000091409	ITGA6	0.398158	0.242636	0.874714	0.0167157	StrongUpregulated_lowISG_highISG_only
ENSG00000117228	GBP1	1.413	9.94311e-06	0.982284	0.0187994	StrongUpregulated_common
ENSG00000100307	CBX7	-0.104959	1	-0.522069	0.0154112	Downregulated_lowISG_highISG_only
ENSG00000047621	C12orf4	0.312874	0.308219	0.589668	0.0175984	StrongUpregulated_lowISG_highISG_only
ENSG00000155975	VPS37A	0.394611	0.051245	0.62568	0.0146802	StrongUpregulated_lowISG_highISG_only
ENSG00000185236	RAB11B	0.10957	1	-0.507699	0.0136611	Downregulated_lowISG_highISG_only
ENSG00000163565	IFI16	1.64383	1.99819e-10	1.22746	0.0252724	StrongUpregulated_common
ENSG00000151466	SCLT1	0.716267	0.0352362	0.752088	0.020674	Upregulated_common
ENSG00000085760	MTIF2	0.216235	0.483577	0.333528	0.0159825	Upregulated_lowISG_highISG_only
ENSG00000176533	GNG7	-0.876274	0.000232186	-0.510019	0.0213067	Downregulated_common
ENSG00000089818	NECAP1	0.567778	0.000314664	0.439122	0.0195601	Upregulated_common
ENSG00000173801	JUP	0.144026	0.841131	-0.423245	0.0214012	Downregulated_lowISG_highISG_only
ENSG00000167461	RAB8A	0.811508	4.95706e-08	0.582024	0.0193365	Upregulated_common
XLOC_010379	NA	-0.844919	0.0383063	-1.46537	0.0163833	Downregulated_common
ENSG00000247844	CCAT1	1.1078	0.0113112	1.6774	0.0252078	StrongUpregulated_common
ENSG00000141738	GRB7	-0.851245	0.00580309	-1.11974	0.017619	Downregulated_common
ENSG00000119125	GDA	-0.154658	1	0.679345	0.0180027	StrongUpregulated_lowISG_highISG_only
ENSG00000180902	D2HGDH	-0.345576	0.325425	-0.709836	0.0193738	StrongDownregulated_lowISG_highISG_only
ENSG00000130489	SCO2	1.01267	0.00079769	0.861227	0.0219848	StrongUpregulated_common
XLOC_036367	NA	0.791536	0.0893009	1.52957	NA	NS
ENSG00000112159	MDN1	-0.39956	0.331993	-1.07664	0.024127	StrongDownregulated_lowISG_highISG_only
ENSG00000164332	UBLCP1	0.38087	0.144624	0.530784	0.02273	Upregulated_lowISG_highISG_only
ENSG00000241404	EGFL8	-0.753708	0.0190849	-0.644218	0.0237887	Downregulated_common
ENSG00000137801	THBS1	0.932256	0.0043501	1.45432	0.0443782	Upregulated_common
ENSG00000185664	PMEL	-0.204634	0.875794	-0.545235	0.0220213	Downregulated_lowISG_highISG_only
ENSG00000215251	FASTKD5	0.387509	0.187892	0.46435	0.0228812	Upregulated_lowISG_highISG_only
ENSG00000123609	NMI	1.43671	4.96619e-08	0.935514	0.0260468	StrongUpregulated_common
XLOC_006457	NA	0.506612	0.340906	0.947452	0.0283875	StrongUpregulated_lowISG_highISG_only
ENSG00000101255	TRIB3	0.459826	0.310458	1.12935	0.0258523	StrongUpregulated_lowISG_highISG_only
ENSG00000166825	ANPEP	-0.21126	0.752292	-0.601176	0.0233714	StrongDownregulated_lowISG_highISG_only
ENSG00000172794	RAB37	-0.114418	1	-0.682255	0.0225505	StrongDownregulated_lowISG_highISG_only
ENSG00000115271	GCA	0.784987	0.00216836	0.720844	0.0208045	Upregulated_common
ENSG00000110619	CARS	0.170355	0.863991	0.53861	0.0245833	Upregulated_lowISG_highISG_only
ENSG00000105146	AURKC	-0.482708	0.396687	-0.828357	0.0271783	StrongDownregulated_lowISG_highISG_only
XLOC_007124	NA	-0.899346	0.0497791	-1.41713	0.0308711	Downregulated_common
XLOC_010375	NA	-0.88165	0.018058	-1.31106	0.0260259	Downregulated_common
ENSG00000135387	CAPRIN1	0.519488	0.00881541	0.436564	0.0272669	Upregulated_common
ENSG00000132326	PER2	-0.768462	0.0466708	-0.694816	0.0236133	Downregulated_common
ENSG00000173786	CNP	1.54867	1.54167e-13	0.857778	0.0307263	StrongUpregulated_common
ENSG00000177058	SLC38A9	0.486545	0.046848	0.450953	0.0261653	Upregulated_common
ENSG00000168491	CCDC110	-0.346095	0.90678	1.58294	NA	NS
ENSG00000136147	PHF11	0.639503	0.0135137	0.605907	0.022872	Upregulated_common
ENSG00000164054	SHISA5	1.34398	3.35157e-12	0.74891	0.0238294	StrongUpregulated_common
ENSG00000160953	MUM1	-0.72175	0.0124155	-0.497306	0.0293115	Downregulated_common
XLOC_026973	NA	-0.915074	1.87542e-05	-0.990971	0.0285976	Downregulated_common
ENSG00000225492	GBP1P1	1.66308	1.01883e-06	1.08542	0.029934	StrongUpregulated_common
XLOC_029315	NA	-0.527989	0.62989	-1.68461	NA	NS
ENSG00000173821	RNF213	1.31918	3.2315e-07	0.899038	0.0316816	StrongUpregulated_common
ENSG00000132294	EFR3A	0.438649	0.105814	0.602866	0.0270071	StrongUpregulated_lowISG_highISG_only
ENSG00000221963	APOL6	0.994578	0.000375027	0.671169	0.0322484	Upregulated_common
ENSG00000162377	COA7	0.503272	0.117312	0.536679	0.0300888	Upregulated_lowISG_highISG_only
ENSG00000215284	RP11-198M15.1	1.0358	6.64603e-09	0.580499	0.0265006	Upregulated_common
ENSG00000168297	PXK	1.07177	1.74374e-07	0.702055	0.0351598	StrongUpregulated_common
ENSG00000178814	OPLAH	-0.367201	0.151855	-0.654419	0.0321261	StrongDownregulated_lowISG_highISG_only
ENSG00000134697	GNL2	0.432946	0.0307847	0.518958	0.0257491	Upregulated_common
XLOC_024711	NA	-0.47978	0.0853955	-0.669576	0.0282606	StrongDownregulated_lowISG_highISG_only
ENSG00000118972	FGF23	1.1832	0.00721482	1.75612	NA	StrongUpregulated_pegIFNa_only
ENSG00000214796	RP11-480I12.5	-0.182147	1	-1.16349	0.0334807	StrongDownregulated_lowISG_highISG_only
XLOC_011393	NA	-0.799148	0.0554683	-1.47617	0.0459739	StrongDownregulated_lowISG_highISG_only
XLOC_030206	NA	-0.884852	0.0906032	-1.22452	NA	NS
ENSG00000156256	USP16	0.212395	0.530251	0.421961	0.0229055	Upregulated_lowISG_highISG_only
XLOC_051276	NA	-0.572766	0.552875	-1.48901	0.0706978	StrongDownregulated_lowISG_highISG_only
ENSG00000104381	GDAP1	0.374006	0.258397	0.757904	0.0276316	StrongUpregulated_lowISG_highISG_only
ENSG00000168395	ING5	-0.244273	0.504222	-0.620647	0.0301184	StrongDownregulated_lowISG_highISG_only
ENSG00000084733	RAB10	0.250538	0.562697	0.451979	0.0232873	Upregulated_lowISG_highISG_only
ENSG00000134247	PTGFRN	0.646468	0.00163865	0.723494	0.0371018	Upregulated_common
XLOC_050893	NA	-1.32476	0.000183141	-1.13631	0.0399099	StrongDownregulated_common
ENSG00000255182	CTD-2517M22.14	-0.33941	0.568795	-1.11648	0.0356486	StrongDownregulated_lowISG_highISG_only
ENSG00000165948	IFI27L1	0.00642741	1	0.879366	0.0307668	StrongUpregulated_lowISG_highISG_only
ENSG00000081087	OSTM1	0.440226	0.0529011	0.472053	0.0300561	Upregulated_lowISG_highISG_only
ENSG00000260563	RP13-516M14.1	-0.262471	0.839846	-0.722162	0.0359319	StrongDownregulated_lowISG_highISG_only
ENSG00000160741	CRTC2	0.0497889	1	-0.565877	0.0292025	Downregulated_lowISG_highISG_only
ENSG00000149823	VPS51	-0.0836129	1	-0.588168	0.0383406	StrongDownregulated_lowISG_highISG_only
ENSG00000119711	ALDH6A1	-0.150007	1	-0.522892	0.0365424	Downregulated_lowISG_highISG_only
XLOC_012674	NA	-0.0375544	1	-1.68612	0.0420012	StrongDownregulated_lowISG_highISG_only
ENSG00000174808	BTC	1.22192	1.17798e-05	1.05421	0.0378396	StrongUpregulated_common
XLOC_031248	NA	-0.491062	0.681028	-1.29579	0.029769	StrongDownregulated_lowISG_highISG_only
ENSG00000179630	LACC1	0.200915	0.909624	0.675216	0.0376478	StrongUpregulated_lowISG_highISG_only
ENSG00000089048	ESF1	0.494858	0.0204857	0.497909	0.0307138	Upregulated_common
ENSG00000173193	PARP14	1.16597	1.16119e-05	0.95176	0.0443841	StrongUpregulated_common
ENSG00000177485	ZBTB33	0.370367	0.202784	0.906169	0.0411121	StrongUpregulated_lowISG_highISG_only
ENSG00000273142	RP11-458F8.4	-0.42852	0.338142	-0.804387	0.0338072	StrongDownregulated_lowISG_highISG_only
ENSG00000213492	NT5C3AP1	2.40354	8.21348e-22	1.02382	0.0218022	StrongUpregulated_common
ENSG00000256210	AC005255.3	0.648065	0.0101983	0.606613	0.0349513	Upregulated_common
ENSG00000163933	RFT1	0.503828	0.0013849	0.282584	0.0398964	Upregulated_common
XLOC_007125	NA	-0.884302	0.104418	-1.57033	NA	NS
ENSG00000258659	TRIM34	1.00357	1.92044e-07	0.658912	0.0367122	StrongUpregulated_common
XLOC_049464	NA	-1.73454	1.92044e-07	-1.07332	0.0464496	StrongDownregulated_common
XLOC_034505	NA	-0.539055	0.571672	-1.58185	NA	NS
ENSG00000223960	AC009948.5	1.77742	7.68214e-18	0.82137	0.0412444	StrongUpregulated_common
ENSG00000170759	KIF5B	0.463734	0.0359685	0.579929	0.0352676	Upregulated_common
ENSG00000134001	EIF2S1	0.559186	0.0027592	0.506019	0.0372571	Upregulated_common
ENSG00000080561	MID2	0.623308	0.0611737	0.716582	0.0389853	StrongUpregulated_lowISG_highISG_only
ENSG00000204267	TAP2	1.62725	1.0355e-09	0.69828	0.0421715	StrongUpregulated_common
ENSG00000169598	DFFB	-0.0010844	1	-0.926858	0.0440928	StrongDownregulated_lowISG_highISG_only
ENSG00000141971	MVB12A	0.65004	0.000193696	0.779791	0.0419375	Upregulated_common
ENSG00000108094	CUL2	0.441278	0.0443863	0.348891	0.0405591	Upregulated_common
ENSG00000171224	C10orf35	0.450038	0.427301	0.802807	0.0364157	StrongUpregulated_lowISG_highISG_only
ENSG00000138646	HERC5	2.41168	5.7235e-19	1.27478	0.0586891	StrongUpregulated_common
ENSG00000229023	AC067945.3	0.473146	0.366269	1.0151	0.0338211	StrongUpregulated_lowISG_highISG_only
XLOC_028911	NA	-0.75597	0.0943488	-1.40015	0.0703673	StrongDownregulated_lowISG_highISG_only
ENSG00000142396	ERVK3-1	0.456407	0.0126985	0.463559	0.0449678	Upregulated_common
XLOC_040651	NA	0.147991	1	-1.50458	NA	NS
ENSG00000121236	TRIM6	0.610862	0.0935621	1.08322	0.0478571	StrongUpregulated_lowISG_highISG_only
XLOC_046245	NA	-0.631542	0.432756	-1.6551	NA	NS
ENSG00000272556	RP11-638I8.1	-0.242351	0.98907	-1.08754	0.0481276	StrongDownregulated_lowISG_highISG_only
ENSG00000006327	TNFRSF12A	0.934783	0.0418532	1.25261	0.048952	Upregulated_common
ENSG00000180957	PITPNB	0.654926	0.000222862	0.462665	0.0425199	Upregulated_common
XLOC_052355	NA	-1.51782	2.61785e-05	-1.32604	0.0566011	StrongDownregulated_common
XLOC_028686	NA	1.85061	1.15859e-06	1.62689	NA	StrongUpregulated_pegIFNa_only
ENSG00000171155	C1GALT1C1	0.672229	1.79007e-05	0.568364	0.026174	Upregulated_common
ENSG00000149634	SPATA25	-0.635312	0.0772236	-0.842156	0.0519164	StrongDownregulated_lowISG_highISG_only
XLOC_049462	NA	-1.50107	7.12292e-06	-1.14496	0.0505301	StrongDownregulated_common
XLOC_021998	NA	-0.437712	0.701915	-1.25023	0.0440524	StrongDownregulated_lowISG_highISG_only
XLOC_023023	NA	-0.355881	0.833591	1.12259	0.0450234	StrongUpregulated_lowISG_highISG_only
ENSG00000146872	TLK2	0.672138	0.00288676	0.419528	0.0475236	Upregulated_common
ENSG00000170903	MSANTD4	0.487815	0.0921114	0.694786	0.0448767	StrongUpregulated_lowISG_highISG_only
ENSG00000153975	ZUFSP	0.454684	0.03923	0.56867	0.0507591	Upregulated_common
XLOC_045467	NA	-0.571811	0.542026	-1.64436	NA	NS
ENSG00000100242	SUN2	0.158776	0.764627	-0.490445	0.0542635	Downregulated_lowISG_highISG_only
XLOC_021909	NA	-0.711893	0.11226	-0.942937	0.0476428	StrongDownregulated_lowISG_highISG_only
XLOC_035180	NA	-1.02239	0.0454588	-1.33839	0.0571074	StrongDownregulated_common
ENSG00000230666	CEACAM22P	-1.10214	0.000939239	-1.07873	0.0575012	StrongDownregulated_common
XLOC_010378	NA	-0.878976	0.0166285	-1.31088	0.0448864	Downregulated_common
XLOC_010171	NA	-0.355801	0.934656	-1.40215	NA	NS
ENSG00000108679	LGALS3BP	1.15112	4.28797e-11	1.17225	0.0545014	StrongUpregulated_common
ENSG00000266976	AC079466.1	2.5217	5.08757e-13	1.66872	NA	StrongUpregulated_pegIFNa_only
XLOC_036901	NA	-0.99192	0.00666277	-0.925776	0.0602414	Downregulated_common
ENSG00000128394	APOBEC3F	1.45064	4.70244e-10	0.663412	0.0572987	StrongUpregulated_common
ENSG00000271980	CTD-2256P15.4	-0.62602	0.237442	-1.16659	0.0521095	StrongDownregulated_lowISG_highISG_only
ENSG00000177294	FBXO39	1.11411	0.00464666	1.52269	0.0995178	StrongUpregulated_common
XLOC_046990	NA	-0.358781	0.874374	-1.58077	0.0520987	StrongDownregulated_lowISG_highISG_only
ENSG00000204397	CARD16	0.950223	0.000141557	0.880823	0.0493773	Upregulated_common
ENSG00000280165	PCDH20	-0.159005	1	-1.70484	0.0791873	StrongDownregulated_lowISG_highISG_only
ENSG00000131171	SH3BGRL	0.09433	1	0.578859	0.0527828	Upregulated_lowISG_highISG_only
ENSG00000184845	DRD1	-0.450759	0.554144	-1.19137	0.0722379	StrongDownregulated_lowISG_highISG_only
XLOC_042584	NA	0.427801	0.609668	-1.03355	0.0595143	StrongDownregulated_lowISG_highISG_only
ENSG00000205085	FAM71F2	0.0120376	1	1.0451	0.0641424	StrongUpregulated_lowISG_highISG_only
XLOC_031318	NA	-0.0935335	1	-0.925363	0.062434	StrongDownregulated_lowISG_highISG_only
ENSG00000126822	PLEKHG3	-0.166171	0.934727	-0.568036	0.0589397	Downregulated_lowISG_highISG_only
ENSG00000260490	MYL12BP1	0.333076	0.547783	0.645086	0.0441711	StrongUpregulated_lowISG_highISG_only
XLOC_048438	NA	-1.01644	0.0474721	-1.5429	NA	StrongDownregulated_pegIFNa_only
ENSG00000112186	CAP2	0.740202	0.0141595	0.958273	0.0596995	Upregulated_common
ENSG00000127870	RNF6	0.507324	0.00949281	0.492648	0.0505006	Upregulated_common
XLOC_027916	NA	1.7728	8.09481e-07	1.33367	0.0636077	StrongUpregulated_common
ENSG00000143155	TIPRL	0.237411	0.360598	0.479684	0.0429049	Upregulated_lowISG_highISG_only
ENSG00000124762	CDKN1A	0.480452	0.344661	1.24991	0.0682817	StrongUpregulated_lowISG_highISG_only
ENSG00000197045	GMFB	0.177245	0.907222	0.516682	0.0449991	Upregulated_lowISG_highISG_only
ENSG00000170606	HSPA4	0.366117	0.259694	0.579095	0.0604686	Upregulated_lowISG_highISG_only
ENSG00000249348	UGDH-AS1	-0.27602	0.639515	-0.544226	0.0553082	Downregulated_lowISG_highISG_only
ENSG00000153147	SMARCA5	0.554137	0.00145556	0.428819	0.062483	Upregulated_common
XLOC_021043	NA	-0.640765	0.412921	-1.3887	NA	NS
ENSG00000275198	RP11-471B22.3	-0.343944	0.747466	-1.05948	0.0681936	StrongDownregulated_lowISG_highISG_only
ENSG00000144488	ESPNL	1.2566	0.000372158	1.49024	0.0857911	StrongUpregulated_common
ENSG00000163512	AZI2	0.408157	0.0307627	0.55417	0.0540449	Upregulated_common
ENSG00000137200	CMTR1	1.40138	5.58396e-20	0.530848	0.0655805	Upregulated_common
XLOC_040182	NA	-0.724481	0.140804	-0.780023	0.0683312	StrongDownregulated_lowISG_highISG_only
ENSG00000278053	DDX52	0.498071	0.000190743	0.381709	0.0583569	Upregulated_common
ENSG00000172667	ZMAT3	-0.0281846	1	0.981426	0.0649825	StrongUpregulated_lowISG_highISG_only
ENSG00000160870	CYP3A7	-0.239162	0.995131	1.46909	0.07901	StrongUpregulated_lowISG_highISG_only
ENSG00000130487	KLHDC7B	1.66733	8.25212e-09	1.22397	0.0671532	StrongUpregulated_common
ENSG00000120896	SORBS3	0.166353	0.68969	-0.455766	0.0618035	Downregulated_lowISG_highISG_only
XLOC_027711	NA	-0.523391	0.328866	-0.843324	0.0639094	StrongDownregulated_lowISG_highISG_only
XLOC_045024	NA	-0.180382	1	-1.43928	0.0688711	StrongDownregulated_lowISG_highISG_only
ENSG00000107957	SH3PXD2A	-0.374437	0.652859	-1.21631	0.0707465	StrongDownregulated_lowISG_highISG_only
XLOC_028912	NA	-0.627978	0.226622	-1.32203	0.0930344	StrongDownregulated_lowISG_highISG_only
ENSG00000067334	DNTTIP2	0.358253	0.0549082	0.514935	0.0424705	Upregulated_lowISG_highISG_only
ENSG00000162882	HAAO	-0.625634	0.0080847	-0.589972	0.0662444	Downregulated_common
ENSG00000156886	ITGAD	-0.44951	0.677669	-1.27604	0.0570423	StrongDownregulated_lowISG_highISG_only
ENSG00000167701	GPT	-0.547834	0.0256274	-0.78832	0.0711072	Downregulated_common
XLOC_031843	NA	2.25549	1.72356e-09	1.57154	NA	StrongUpregulated_pegIFNa_only
ENSG00000198898	CAPZA2	0.173367	0.652971	0.418028	0.0501817	Upregulated_lowISG_highISG_only
XLOC_051984	NA	0.925255	0.0108677	1.2738	0.0890153	Upregulated_common
ENSG00000234996	RP11-480I12.7	-0.554415	0.397046	-1.19285	0.0625083	StrongDownregulated_lowISG_highISG_only
ENSG00000272666	CTA-384D8.35	0.554791	0.499153	1.39116	0.0709644	StrongUpregulated_lowISG_highISG_only
XLOC_042276	NA	-1.3583	0.00131531	-1.43093	NA	StrongDownregulated_pegIFNa_only
ENSG00000178996	SNX18	0.271435	0.599053	0.527094	0.0717285	Upregulated_lowISG_highISG_only
XLOC_022679	NA	-0.436157	NA	1.57052	NA	NS
ENSG00000111912	NCOA7	1.39898	5.95885e-08	0.847786	0.0671128	StrongUpregulated_common
XLOC_048868	NA	-0.492157	0.566633	-1.4043	0.0789562	StrongDownregulated_lowISG_highISG_only
ENSG00000067248	DHX29	0.47163	0.068928	0.399302	0.0669523	Upregulated_lowISG_highISG_only
XLOC_008854	NA	-1.28541	0.000358079	-0.955224	0.0610489	StrongDownregulated_common
ENSG00000261978	CTD-2529O21.2	-0.753795	0.222374	-1.18144	0.0774338	StrongDownregulated_lowISG_highISG_only
ENSG00000106536	POU6F2	-1.1779	0.00858715	-1.53883	0.0876552	StrongDownregulated_common
ENSG00000116990	MYCL	-0.348189	0.768188	-1.01147	0.069126	StrongDownregulated_lowISG_highISG_only
XLOC_031665	NA	-0.327442	0.977475	-1.16022	0.0704756	StrongDownregulated_lowISG_highISG_only
ENSG00000007392	LUC7L	-0.376063	0.424188	-0.447486	0.0685758	Downregulated_lowISG_highISG_only
ENSG00000119446	RBM18	0.340972	0.084215	0.449637	0.0508366	Upregulated_lowISG_highISG_only
ENSG00000179598	PLD6	-0.352284	0.561027	-0.77722	0.07589	StrongDownregulated_lowISG_highISG_only
ENSG00000187510	PLEKHG7	1.19787	0.000255894	1.11628	0.0839785	StrongUpregulated_common
ENSG00000076513	ANKRD13A	0.334785	0.0531541	0.276856	0.076651	Upregulated_lowISG_highISG_only
ENSG00000176597	B3GNT5	0.0733249	1	1.28006	0.0828998	StrongUpregulated_lowISG_highISG_only
XLOC_038692	NA	-0.626701	0.181494	-0.905113	0.0811256	StrongDownregulated_lowISG_highISG_only
ENSG00000183735	TBK1	0.573061	0.000503582	0.44168	0.0474217	Upregulated_common
XLOC_020199	NA	0.26027	1	-1.36615	0.0765348	StrongDownregulated_lowISG_highISG_only
ENSG00000163166	IWS1	0.0496369	1	0.367331	0.0694708	Upregulated_lowISG_highISG_only
ENSG00000112787	FBRSL1	-0.212393	0.826224	-0.57362	0.0698426	Downregulated_lowISG_highISG_only
ENSG00000176102	CSTF3	0.381913	0.168279	0.469384	0.0599855	Upregulated_lowISG_highISG_only
ENSG00000132313	MRPL35	0.112055	1	0.49275	0.0621447	Upregulated_lowISG_highISG_only
ENSG00000156587	UBE2L6	1.90029	1.10122e-14	1.08403	0.0742421	StrongUpregulated_common
ENSG00000279296	RP11-609D21.3	1.69739	3.57986e-06	1.46358	0.0806033	StrongUpregulated_common
ENSG00000257052	RP11-881M11.2	0.352671	0.838965	-0.970515	0.0785427	StrongDownregulated_lowISG_highISG_only
XLOC_015504	NA	-1.55415	2.92617e-06	-1.38448	0.106096	StrongDownregulated_pegIFNa_only
XLOC_026929	NA	-0.916056	0.0466367	-1.18121	0.0914393	Downregulated_common
XLOC_040015	NA	-0.179999	1	-1.45448	NA	NS
ENSG00000267623	AC022153.1	-0.70789	0.325946	-1.49485	0.189273	NS
ENSG00000101247	NDUFAF5	-0.105526	1	0.636994	0.0753561	StrongUpregulated_lowISG_highISG_only
XLOC_045957	NA	-0.860764	0.0123513	-0.818288	0.0778515	Downregulated_common
ENSG00000124257	NEURL2	-0.194207	0.971734	-0.660474	0.0817104	StrongDownregulated_lowISG_highISG_only
XLOC_000857	NA	-0.837021	NA	-1.54876	NA	NS
XLOC_050116	NA	-0.771942	0.0744215	-1.00156	0.0756942	StrongDownregulated_lowISG_highISG_only
ENSG00000099904	ZDHHC8	0.132581	0.988164	-0.446309	0.0652641	Downregulated_lowISG_highISG_only
ENSG00000120705	ETF1	0.323196	0.255632	0.444445	0.0753449	Upregulated_lowISG_highISG_only
ENSG00000116337	AMPD2	0.099791	1	-0.45358	0.0696626	Downregulated_lowISG_highISG_only
ENSG00000245556	SCAMP1-AS1	1.32464	8.66313e-07	0.707596	0.0830446	StrongUpregulated_common
XLOC_050630	NA	0.495601	0.451577	0.773062	0.0770693	StrongUpregulated_lowISG_highISG_only
XLOC_015177	NA	-0.429385	0.433017	-1.09859	0.0926455	StrongDownregulated_lowISG_highISG_only
XLOC_044581	NA	0.249695	1	-1.14649	0.0833486	StrongDownregulated_lowISG_highISG_only
ENSG00000277476	RP11-147L13.13	-0.478952	0.224715	-0.623952	0.0670681	StrongDownregulated_lowISG_highISG_only
ENSG00000240616	RPS6P25	-0.452946	0.299216	-0.818102	0.0837484	StrongDownregulated_lowISG_highISG_only
ENSG00000143801	PSEN2	0.720453	0.000421026	0.644307	0.0788282	Upregulated_common
ENSG00000224531	SMIM13	0.44052	0.182272	0.48312	0.0776848	Upregulated_lowISG_highISG_only
ENSG00000257316	RP11-267D19.2	-0.917772	0.0171314	-0.968195	0.0728567	Downregulated_common
ENSG00000184545	DUSP8	1.21256	0.000363126	1.29491	0.101194	StrongUpregulated_pegIFNa_only
ENSG00000173757	STAT5B	-0.0606284	1	-0.338526	0.0717321	Downregulated_lowISG_highISG_only
ENSG00000136783	NIPSNAP3A	0.368059	0.156168	0.526886	0.0769834	Upregulated_lowISG_highISG_only
ENSG00000106052	TAX1BP1	0.389927	0.0900409	0.416197	0.0695897	Upregulated_lowISG_highISG_only
ENSG00000029639	TFB1M	0.105862	1	0.566742	0.0807233	Upregulated_lowISG_highISG_only
ENSG00000118762	PKD2	-0.330407	0.412191	-0.975994	0.0916995	StrongDownregulated_lowISG_highISG_only
ENSG00000176273	SLC35G1	-0.326597	0.542934	0.927278	0.0880684	StrongUpregulated_lowISG_highISG_only
XLOC_031662	NA	-0.529253	0.644948	-1.3392	0.0976099	StrongDownregulated_lowISG_highISG_only
ENSG00000120262	CCDC170	-0.0499647	1	1.32491	NA	NS
ENSG00000130173	C19orf80	-1.00977	0.00292674	1.30049	0.119188	StrongDownregulated_pegIFNa_only
ENSG00000147533	GOLGA7	0.293237	0.116253	0.385572	0.0742512	Upregulated_lowISG_highISG_only
ENSG00000174574	AKIRIN1	0.735005	0.00109523	0.637382	0.0790702	Upregulated_common
ENSG00000182648	LINC01006	-0.334542	0.571198	-0.585343	0.0923756	StrongDownregulated_lowISG_highISG_only
ENSG00000159921	GNE	-0.359666	0.118211	-0.593246	0.086585	StrongDownregulated_lowISG_highISG_only
ENSG00000164406	LEAP2	0.111161	1	0.991188	0.067379	StrongUpregulated_lowISG_highISG_only
ENSG00000101166	SLMO2	0.375522	0.122751	0.437148	0.0810233	Upregulated_lowISG_highISG_only
ENSG00000250526	CCT6P2	0.329105	0.666168	0.736439	0.0817561	StrongUpregulated_lowISG_highISG_only
XLOC_015887	NA	-1.19461	0.00292331	-1.25597	0.122287	StrongDownregulated_pegIFNa_only
ENSG00000127989	MTERF1	0.165164	0.890485	0.539503	0.0590672	Upregulated_lowISG_highISG_only
ENSG00000009950	MLXIPL	-0.425147	0.203288	-0.665245	0.0746364	StrongDownregulated_lowISG_highISG_only
XLOC_013668	NA	-0.762168	0.188885	-1.19562	NA	NS
ENSG00000146425	DYNLT1	1.12456	9.77945e-07	0.788325	0.0731033	StrongUpregulated_common
XLOC_031694	NA	-0.615811	0.516358	-1.49005	NA	NS
ENSG00000243135	UGT1A3	-0.152984	1	-1.18102	0.108414	NS
ENSG00000148459	PDSS1	0.232326	0.951748	0.747849	0.0976889	StrongUpregulated_lowISG_highISG_only
XLOC_050891	NA	-1.29281	0.000715244	-1.1163	0.0912559	StrongDownregulated_common
ENSG00000147852	VLDLR	0.57347	0.294401	1.25497	0.097238	StrongUpregulated_lowISG_highISG_only
ENSG00000231113	RP3-475N16.1	-1.03382	0.000312688	-0.992796	0.107979	StrongDownregulated_pegIFNa_only
ENSG00000112249	ASCC3	0.49423	0.0700329	0.466623	0.101983	NS
ENSG00000153767	GTF2E1	0.718869	0.000834924	0.457632	0.0889442	Upregulated_common
ENSG00000231083	AC011747.6	-0.571612	0.585074	-1.48748	NA	NS
ENSG00000164134	NAA15	0.668348	0.00629301	0.562484	0.0813744	Upregulated_common
XLOC_048941	NA	0.636937	0.376234	1.3362	0.150124	NS
XLOC_051946	NA	-0.36729	0.940312	-1.04418	0.0739543	StrongDownregulated_lowISG_highISG_only
ENSG00000010379	SLC6A13	-0.664419	0.0289187	-0.968833	0.0917582	Downregulated_common
ENSG00000143493	INTS7	0.605746	0.00148828	0.579949	0.0837317	Upregulated_common
ENSG00000265864	AC092117.2	-0.361848	0.468839	-0.764543	0.0647936	StrongDownregulated_lowISG_highISG_only
XLOC_031696	NA	-0.593347	0.555741	-1.48143	NA	NS
ENSG00000010361	FUZ	0.131244	0.999458	-0.529809	0.0837445	Downregulated_lowISG_highISG_only
ENSG00000172765	TMCC1	0.77823	7.81977e-05	0.497163	0.100433	Upregulated_pegIFNa_only
ENSG00000160712	IL6R	0.100796	1	-0.766471	0.0787186	StrongDownregulated_lowISG_highISG_only
ENSG00000101608	MYL12A	0.683317	0.00104786	0.660517	0.0818332	Upregulated_common
XLOC_028913	NA	-0.694238	0.254943	-1.06946	0.109298	NS
ENSG00000162461	SLC25A34	-0.312821	0.785687	-0.884982	0.112116	NS
ENSG00000254685	FPGT	0.195717	0.481274	0.441133	0.0608411	Upregulated_lowISG_highISG_only
ENSG00000205837	LINC00487	1.91789	6.55519e-09	1.53054	0.130067	StrongUpregulated_pegIFNa_only
XLOC_023973	NA	1.29845	0.00186034	1.44509	NA	StrongUpregulated_pegIFNa_only
ENSG00000277511	CTD-2095E4.5	1.55757	8.22528e-06	1.15023	0.102063	StrongUpregulated_pegIFNa_only
XLOC_032203	NA	-1.15243	0.00220732	-0.850817	0.0993672	StrongDownregulated_common
ENSG00000138785	INTS12	0.869725	0.000329687	0.673735	0.0635953	Upregulated_common
ENSG00000137692	DCUN1D5	0.396492	0.270169	0.597918	0.068394	StrongUpregulated_lowISG_highISG_only
ENSG00000170006	TMEM154	0.263893	0.892956	1.59963	0.110189	NS
ENSG00000266876	RP11-1148O4.1	0.494602	0.24249	0.804278	0.102926	NS
ENSG00000105227	PRX	-0.0334034	1	-0.603383	0.100359	NS
ENSG00000113013	HSPA9	0.252383	0.395381	0.429084	0.0930299	Upregulated_lowISG_highISG_only
ENSG00000215217	C5orf49	0.303164	0.962009	-1.38634	0.182999	NS
ENSG00000211670	IGLV3-9	-0.669084	0.41746	-1.47286	NA	NS
ENSG00000220517	ASS1P1	-0.569039	0.267886	-0.929486	0.112865	NS
XLOC_009011	NA	-1.29454	9.44663e-05	-1.01823	0.091604	StrongDownregulated_common
XLOC_024712	NA	-0.624451	0.0535706	-0.696158	0.0789089	StrongDownregulated_lowISG_highISG_only
ENSG00000257696	RP11-175P13.2	-0.417669	0.59762	-0.805952	0.104401	NS
XLOC_003692	NA	-0.45203	0.271	-0.758637	0.120553	NS
ENSG00000259803	SLC22A31	0.421949	0.835208	1.58553	NA	NS
ENSG00000142552	RCN3	-0.694984	0.0357049	-0.632278	0.0990742	Downregulated_common
ENSG00000270761	RP11-385F7.1	-0.436717	0.746698	-1.0304	0.0789395	StrongDownregulated_lowISG_highISG_only
ENSG00000086065	CHMP5	0.738502	0.000319651	0.587656	0.071806	Upregulated_common
ENSG00000141642	ELAC1	0.424979	0.067075	0.470575	0.0927158	Upregulated_lowISG_highISG_only
XLOC_036787	NA	-0.136205	1	-1.29876	NA	NS
ENSG00000087263	OGFOD1	0.765679	5.80428e-05	0.506725	0.0946263	Upregulated_common
ENSG00000271303	SRXN1	1.34548	7.90647e-07	0.602378	0.113783	StrongUpregulated_pegIFNa_only
ENSG00000263069	CTD-2047H16.4	-1.55789	9.39214e-05	-1.09884	0.118761	StrongDownregulated_pegIFNa_only
ENSG00000138071	ACTR2	0.194826	0.816172	0.387617	0.114235	NS
XLOC_001911	NA	-0.447418	0.685702	-1.17483	0.129664	NS
XLOC_046069	NA	-0.772859	0.171462	-1.06035	NA	NS
ENSG00000104695	PPP2CB	0.138554	0.877565	0.334669	0.0869284	Upregulated_lowISG_highISG_only
ENSG00000155100	OTUD6B	0.569778	0.0136137	0.525507	0.100498	Upregulated_pegIFNa_only
ENSG00000138674	SEC31A	0.284839	0.380924	0.476701	0.108235	NS
ENSG00000168282	MGAT2	-0.0155875	1	0.537398	0.0820684	Upregulated_lowISG_highISG_only
ENSG00000223599	RP11-216N14.7	1.2442	0.000125446	1.29023	0.244853	StrongUpregulated_pegIFNa_only
ENSG00000082212	ME2	0.742358	0.000624177	0.705424	0.0958231	Upregulated_common
ENSG00000248596	RP11-844P9.2	-0.0650461	1	1.17734	0.116124	NS
XLOC_040058	NA	-0.671949	0.112548	-0.784796	0.106442	NS
ENSG00000163923	RPL39L	0.183004	1	0.933902	0.105244	NS
ENSG00000119812	FAM98A	0.656795	0.00232736	0.528875	0.108944	Upregulated_pegIFNa_only
ENSG00000165832	TRUB1	0.302961	0.316157	0.469777	0.0990343	Upregulated_lowISG_highISG_only
ENSG00000147872	PLIN2	0.90222	0.00154556	1.27006	0.223946	Upregulated_pegIFNa_only
ENSG00000136928	GABBR2	-1.13531	0.0129126	1.38247	NA	StrongDownregulated_pegIFNa_only
ENSG00000226453	RP11-379B8.1	0.233487	0.955422	0.867013	0.112037	NS
ENSG00000185722	ANKFY1	1.01982	8.50396e-07	0.552224	0.111867	StrongUpregulated_pegIFNa_only
ENSG00000172115	CYCS	0.288702	0.753061	0.758154	0.108744	NS
ENSG00000229097	CALM2P2	0.214453	0.614971	0.728816	0.107776	NS
ENSG00000144035	NAT8	0.415443	0.448329	0.948804	0.100074	NS
XLOC_040641	NA	0.238604	1	-1.37904	0.126908	NS
ENSG00000155636	RBM45	0.497763	0.0214583	0.372957	0.0959075	Upregulated_common
XLOC_024191	NA	-0.595767	0.542665	-1.52204	NA	NS
ENSG00000240668	KRT8P36	0.726579	0.0462529	0.697397	0.110793	Upregulated_pegIFNa_only
ENSG00000196517	SLC6A9	2.242	6.0255e-15	1.22218	0.178385	StrongUpregulated_pegIFNa_only
ENSG00000124256	ZBP1	2.06766	8.81199e-14	1.19821	0.153142	StrongUpregulated_pegIFNa_only
ENSG00000270060	RP11-390K5.6	-0.480935	0.220828	-0.79011	0.112462	NS
ENSG00000121931	LRIF1	-0.102967	1	0.569817	0.0865528	Upregulated_lowISG_highISG_only
ENSG00000107736	CDH23	-0.365934	0.566106	-0.776692	0.129208	NS
ENSG00000131966	ACTR10	0.103255	1	0.416757	0.103087	NS
ENSG00000121380	BCL2L14	2.05521	4.42227e-15	1.27993	0.151322	StrongUpregulated_pegIFNa_only
XLOC_029556	NA	-0.658816	0.025559	-0.851434	0.119062	Downregulated_pegIFNa_only
XLOC_015992	NA	-0.546825	0.512219	-1.02738	NA	NS
ENSG00000205312	KRT17P4	-0.435784	0.555787	-1.27002	0.111829	NS
ENSG00000186918	ZNF395	-0.0749157	1	-0.5427	0.112806	NS
ENSG00000196776	CD47	0.892796	2.86263e-07	0.47028	0.102054	Upregulated_pegIFNa_only
ENSG00000015153	YAF2	0.0843024	1	0.503021	0.100346	NS
ENSG00000138069	RAB1A	0.13414	0.976498	0.634642	0.0905967	StrongUpregulated_lowISG_highISG_only
XLOC_036786	NA	0.202003	1	-1.34612	NA	NS
ENSG00000181026	AEN	1.19212	4.9403e-06	0.936907	0.0967145	StrongUpregulated_common
ENSG00000264290	RP11-68I3.4	-1.10682	0.0059257	-0.743159	0.128854	StrongDownregulated_pegIFNa_only
ENSG00000101557	USP14	0.228563	0.572459	0.388764	0.12291	NS
ENSG00000125821	DTD1	0.667211	0.00711639	0.663096	0.127974	Upregulated_pegIFNa_only
ENSG00000100603	SNW1	0.541987	3.2589e-06	0.330986	0.085057	Upregulated_common
ENSG00000116863	ADPRHL2	1.28745	1.17627e-13	0.553391	0.119315	StrongUpregulated_pegIFNa_only
ENSG00000143434	SEMA6C	-0.972261	0.00281218	-1.00376	0.112488	Downregulated_pegIFNa_only
XLOC_019203	NA	-1.02548	0.00544423	-1.00907	0.132253	StrongDownregulated_pegIFNa_only
XLOC_005736	NA	-0.654613	0.140141	-0.759888	0.132553	NS
XLOC_037855	NA	-0.124886	1	-1.39881	0.134919	NS
ENSG00000150401	DCUN1D2	-0.176129	0.857922	-0.347194	0.120126	NS
ENSG00000185507	IRF7	2.04035	4.89086e-15	1.04511	0.171536	StrongUpregulated_pegIFNa_only
XLOC_010566	NA	1.11082	0.00589174	1.34123	NA	StrongUpregulated_pegIFNa_only
XLOC_042789	NA	1.15745	0.0107219	1.20466	NA	StrongUpregulated_pegIFNa_only
XLOC_007137	NA	-0.394478	0.869704	-1.32433	NA	NS
ENSG00000133247	SUV420H2	-0.0965377	1	-0.651773	0.119912	NS
XLOC_041647	NA	-0.309461	1	1.43786	NA	NS
XLOC_044354	NA	-0.265262	1	-1.2533	0.149728	NS
ENSG00000248785	HIGD1AP14	0.251294	0.640643	0.659479	0.112842	NS
ENSG00000136883	KIF12	-1.22086	6.0514e-06	-0.932062	0.140764	StrongDownregulated_pegIFNa_only
ENSG00000243709	LEFTY1	-0.565748	0.470435	-1.36825	0.154856	NS
XLOC_000803	NA	-0.639802	0.340602	-1.31503	0.131203	NS
XLOC_002017	NA	0.265258	1	-1.32173	NA	NS
ENSG00000100726	TELO2	0.181132	0.931669	-0.433479	0.134612	NS
ENSG00000048392	RRM2B	0.437067	0.0252222	0.641863	0.133351	Upregulated_pegIFNa_only
ENSG00000119899	SLC17A5	0.366136	0.114504	0.519523	0.12921	NS
ENSG00000136457	CHAD	-0.526917	0.343036	-1.03827	0.0921472	StrongDownregulated_lowISG_highISG_only
ENSG00000163016	ALMS1P	1.58039	2.0314e-07	1.02451	0.161128	StrongUpregulated_pegIFNa_only
ENSG00000196504	PRPF40A	0.304979	0.0997862	0.362064	0.110919	NS
XLOC_048186	NA	-0.058164	NA	1.44235	NA	NS
ENSG00000267659	LINC01482	-1.18408	0.00145767	-1.38282	0.154547	StrongDownregulated_pegIFNa_only
XLOC_031451	NA	-0.628362	0.102937	-0.79232	0.134886	NS
ENSG00000064102	ASUN	0.369573	0.0592905	0.410116	0.111639	NS
ENSG00000240024	LINC00888	0.30863	0.627174	0.83195	0.127261	NS
ENSG00000148925	BTBD10	0.335697	0.403212	0.493252	0.103853	NS
ENSG00000146859	TMEM140	1.13426	1.95869e-08	0.609691	0.118043	StrongUpregulated_pegIFNa_only
ENSG00000203814	HIST2H2BF	0.952118	0.0192211	1.1397	0.127556	Upregulated_pegIFNa_only
ENSG00000152689	RASGRP3	0.895023	0.00199934	0.677411	0.143039	Upregulated_pegIFNa_only
XLOC_001194	NA	-0.953187	0.0113539	-1.12963	0.105082	Downregulated_pegIFNa_only
XLOC_047465	NA	-0.434394	0.484146	-0.641683	0.119353	NS
ENSG00000166197	NOLC1	0.678639	0.000531493	0.413943	0.125282	Upregulated_pegIFNa_only
ENSG00000146830	GIGYF1	0.0170248	1	-0.510983	0.130314	NS
ENSG00000104320	NBN	0.674377	0.00147403	0.425791	0.129889	Upregulated_pegIFNa_only
XLOC_010376	NA	-0.735814	0.170241	-1.12113	0.133613	NS
ENSG00000185839	RP4-592A1.2	0.408112	0.0847237	0.411578	0.135382	NS
XLOC_025157	NA	0.105624	1	-0.867714	0.14674	NS
ENSG00000084453	SLCO1A2	-0.735705	0.242595	-1.3939	0.153016	NS
XLOC_008381	NA	-0.379368	0.810509	-0.998869	0.111521	NS
XLOC_045180	NA	-0.126823	1	-1.17319	NA	NS
ENSG00000230149	RP3-508I15.19	1.22295	0.000130732	1.08369	0.158571	StrongUpregulated_pegIFNa_only
ENSG00000143933	CALM2	-0.0631459	1	0.776164	0.122356	NS
XLOC_015994	NA	-0.391594	0.750239	-0.908867	0.134954	NS
ENSG00000168404	MLKL	1.68682	2.44742e-11	0.564343	0.128953	StrongUpregulated_pegIFNa_only
ENSG00000177051	FBXO46	-0.100564	1	-0.554958	0.142932	NS
XLOC_023856	NA	-0.717547	0.018157	-0.910443	0.147586	Downregulated_pegIFNa_only
ENSG00000070367	EXOC5	0.0417082	1	0.415235	0.130477	NS
XLOC_031453	NA	-0.402971	0.405096	-0.724012	0.144066	NS
XLOC_011454	NA	-0.428662	0.73873	-1.11948	0.16025	NS
ENSG00000177150	FAM210A	0.127633	1	0.474091	0.105725	NS
ENSG00000143258	USP21	0.142427	0.923784	-0.405549	0.111317	NS
ENSG00000183092	BEGAIN	-0.73099	0.143544	-0.889056	0.118558	NS
ENSG00000184271	POU6F1	-0.0232556	1	-0.535786	0.13667	NS
ENSG00000226479	TMEM185B	0.649593	0.00174178	0.463889	0.120721	Upregulated_pegIFNa_only
ENSG00000258016	HIGD1AP1	0.134303	1	0.649071	0.130499	NS
XLOC_044157	NA	-0.262129	0.995152	-0.91352	0.129212	NS
XLOC_013092	NA	-0.670956	0.250194	-0.863351	0.149323	NS
ENSG00000126945	HNRNPH2	0.205177	0.490322	0.348353	0.129068	NS
ENSG00000180008	SOCS4	0.47489	0.0380282	0.544921	0.12918	Upregulated_pegIFNa_only
XLOC_045956	NA	-0.680073	0.0331621	-0.761559	0.129455	Downregulated_pegIFNa_only
XLOC_026604	NA	-0.777493	0.0710881	-1.04791	0.1447	NS
XLOC_019726	NA	-0.870658	0.00862675	-1.16479	0.157958	Downregulated_pegIFNa_only
XLOC_050454	NA	-0.119463	1	-0.813565	0.13692	NS
ENSG00000136021	SCYL2	0.142849	1	0.522073	0.136883	NS
ENSG00000151304	SRFBP1	0.764047	0.0128624	0.54047	0.134708	Upregulated_pegIFNa_only
ENSG00000121104	FAM117A	-0.226849	0.792176	-0.579269	0.13185	NS
ENSG00000225892	RP11-384K6.2	-0.221614	0.960522	-0.654903	0.130969	NS
ENSG00000180573	HIST1H2AC	0.84214	0.0303393	1.05578	0.118422	Upregulated_pegIFNa_only
XLOC_026701	NA	0.00694838	1	-1.28471	NA	NS
ENSG00000176720	BOK	-0.0599575	1	-0.602285	0.122326	NS
ENSG00000145216	FIP1L1	0.13845	0.916298	0.378195	0.136839	NS
ENSG00000182979	MTA1	-0.0890075	1	-0.383612	0.126937	NS
XLOC_042646	NA	-0.192147	1	0.916718	0.144721	NS
ENSG00000281538	RP4-669P10.20	-0.419297	0.799627	-1.23951	NA	NS
ENSG00000144893	MED12L	1.0016	0.0417939	1.32918	NA	StrongUpregulated_pegIFNa_only
XLOC_025846	NA	-0.349483	0.727146	-0.835649	0.150263	NS
ENSG00000264539	MIR548AR	-0.660696	0.356758	-1.10964	NA	NS
XLOC_026770	NA	0.158364	1	1.18092	0.137083	NS
ENSG00000184602	SNN	0.921978	1.61225e-05	0.527304	0.152023	Upregulated_pegIFNa_only
ENSG00000204248	COL11A2	-1.0676	0.000314664	-0.633872	0.148983	StrongDownregulated_pegIFNa_only
ENSG00000137040	RANBP6	0.115392	0.966086	0.490148	0.0883287	Upregulated_lowISG_highISG_only
ENSG00000059573	ALDH18A1	0.68417	0.0229833	0.652137	0.139844	Upregulated_pegIFNa_only
XLOC_011386	NA	-0.53901	0.490421	-1.37932	0.150308	NS
ENSG00000092108	SCFD1	0.348025	0.104201	0.584242	0.130651	NS
XLOC_028678	NA	2.30456	3.4343e-10	1.44048	NA	StrongUpregulated_pegIFNa_only
XLOC_049845	NA	-0.782997	0.125528	-1.1637	0.136942	NS
ENSG00000099940	SNAP29	0.0315521	1	0.401669	0.107926	NS
ENSG00000164924	YWHAZ	0.250882	0.572449	0.420743	0.121978	NS
ENSG00000109758	HGFAC	-0.393462	0.512627	-0.707958	0.131113	NS
ENSG00000231437	RP11-88H9.2	-0.345965	0.683937	-0.82805	0.151057	NS
ENSG00000230435	AC004160.4	-0.728123	0.136032	-0.815197	0.166321	NS
ENSG00000165997	ARL5B	0.300968	0.507987	0.524442	0.124524	NS
ENSG00000236893	ASS1P7	-0.654887	0.133409	-0.874363	0.163849	NS
XLOC_011049	NA	-0.779109	0.222374	-1.27784	NA	NS
ENSG00000122882	ECD	0.328477	0.0518754	0.303894	0.134956	NS
XLOC_007140	NA	-0.752656	0.274541	-1.37767	NA	NS
ENSG00000090447	TFAP4	0.337841	0.653943	-0.56218	0.147935	NS
ENSG00000215790	SLC35E2	-0.26305	0.825617	-0.698121	0.128318	NS
XLOC_019037	NA	-0.355615	0.643974	-0.805892	0.132849	NS
ENSG00000182952	HMGN4	0.361643	0.289123	0.465315	0.121566	NS
ENSG00000113407	TARS	0.545289	0.0350232	0.583314	0.123188	Upregulated_pegIFNa_only
ENSG00000081148	IMPG2	-1.29732	0.000833041	0.886376	0.118501	StrongDownregulated_pegIFNa_only
ENSG00000282277	CYP3AP1	0.0224166	1	1.35753	0.133755	NS
XLOC_048339	NA	-0.532251	0.575977	-1.09529	0.124398	NS
ENSG00000025708	TYMP	1.50063	3.13784e-09	0.99693	0.184511	StrongUpregulated_pegIFNa_only
ENSG00000092607	TBX15	-0.153884	1	1.01351	0.192596	NS
ENSG00000169764	UGP2	-0.5149	0.0232133	0.668436	0.10965	Downregulated_pegIFNa_only
ENSG00000139687	RB1	0.376629	0.294736	0.467355	0.14572	NS
ENSG00000203972	GLYATL3	-0.224966	1	-1.17712	NA	NS
ENSG00000140022	STON2	1.03781	0.000852511	0.924959	0.147584	StrongUpregulated_pegIFNa_only
ENSG00000108370	RGS9	-0.5035	0.404625	1.19984	0.176067	NS
XLOC_031222	NA	0.237489	1	-1.38334	0.167921	NS
ENSG00000268471	DKFZP434I0714	0.220852	0.837453	0.53087	0.15361	NS
ENSG00000198492	YTHDF2	0.226969	0.455649	0.44014	0.111649	NS
XLOC_051404	NA	-1.24578	0.00554115	-1.06502	NA	StrongDownregulated_pegIFNa_only
ENSG00000087470	DNM1L	0.471482	0.045477	0.451469	0.15979	Upregulated_pegIFNa_only
XLOC_051754	NA	-0.340916	0.890778	-0.897623	0.121094	NS
XLOC_040060	NA	-0.870708	0.0405893	-0.786684	0.148424	Downregulated_pegIFNa_only
ENSG00000186994	KANK3	0.475333	0.324543	-0.583085	0.159546	NS
ENSG00000256060	TRAPPC2B	-0.0475191	1	0.46023	0.122141	NS
XLOC_022396	NA	-0.0675629	NA	1.27651	NA	NS
ENSG00000128965	CHAC1	-0.646563	0.299537	1.20067	0.190884	NS
ENSG00000123453	SARDH	-0.427381	0.142103	-0.509459	0.167122	NS
ENSG00000217801	RP11-465B22.3	-0.00772405	1	1.33664	0.17565	NS
ENSG00000073969	NSF	0.586538	0.00305699	0.496871	0.154332	Upregulated_pegIFNa_only
ENSG00000137575	SDCBP	0.164537	0.941554	0.368605	0.157212	NS
XLOC_039692	NA	0.411644	0.758269	1.25795	0.193478	NS
XLOC_043222	NA	-1.11428	0.00728808	-0.857726	0.187085	StrongDownregulated_pegIFNa_only
ENSG00000085644	ZNF213	0.0905846	1	-0.439086	0.1277	NS
ENSG00000135002	RFK	0.301757	0.44694	0.448913	0.136715	NS
XLOC_028536	NA	-0.388293	0.810297	-0.913768	0.110281	NS
ENSG00000247735	CTD-2574D22.2	-0.0811904	1	-0.808563	0.158546	NS
ENSG00000246022	ALDH1L1-AS2	-0.181125	1	-0.796143	0.156209	NS
XLOC_003961	NA	-0.0928481	1	-0.903812	0.164829	NS
XLOC_008852	NA	-1.20438	0.0013003	-0.952714	0.170376	StrongDownregulated_pegIFNa_only
ENSG00000259877	RP11-46C24.7	-0.176517	0.963444	-0.515598	0.167521	NS
ENSG00000138792	ENPEP	0.701921	0.00833026	0.672361	0.152071	Upregulated_pegIFNa_only
ENSG00000237417	XRCC6P1	0.530609	0.319381	0.872249	0.193041	NS
ENSG00000163516	ANKZF1	-0.094872	1	-0.417289	0.128288	NS
ENSG00000185515	BRCC3	0.293095	0.267006	0.372395	0.138209	NS
ENSG00000111249	CUX2	-0.238368	1	-1.21011	0.167892	NS
ENSG00000168405	CMAHP	-0.0618674	1	0.893316	0.206246	NS
XLOC_028792	NA	-0.203718	1	-1.3992	0.246374	NS
ENSG00000115540	MOB4	0.183307	0.654003	0.467541	0.106325	NS
ENSG00000241935	HOGA1	-1.12257	7.02815e-11	-0.77191	0.16488	StrongDownregulated_pegIFNa_only
XLOC_033500	NA	-0.529785	NA	1.41871	NA	NS
ENSG00000128928	IVD	-0.342344	0.195144	-0.351251	0.173965	NS
ENSG00000103148	NPRL3	0.19317	0.626303	-0.464239	0.16752	NS
ENSG00000167658	EEF2	0.108005	1	-0.430828	0.167307	NS
ENSG00000204160	ZDHHC18	-0.147462	0.856153	-0.272093	0.165822	NS
ENSG00000111711	GOLT1B	0.426411	0.0813168	0.560141	0.123885	NS
ENSG00000139826	ABHD13	0.196529	0.818668	0.410287	0.123326	NS
ENSG00000213630	BOLA3P3	0.0444176	1	1.01121	0.134752	NS
XLOC_034938	NA	-0.787627	0.215695	-1.41887	NA	NS
ENSG00000197903	HIST1H2BK	0.829753	0.00197186	0.856397	0.16434	Upregulated_pegIFNa_only
ENSG00000156299	TIAM1	-0.287863	0.764494	-0.665523	0.153662	NS
XLOC_013217	NA	0.308916	1	-1.37108	NA	NS
ENSG00000139921	TMX1	0.515748	0.00951455	0.412463	0.118275	Upregulated_pegIFNa_only
ENSG00000174718	KIAA1551	0.590561	0.00750676	0.69068	0.130881	Upregulated_pegIFNa_only
XLOC_032410	NA	-0.962514	0.0101437	-1.11228	0.144436	Downregulated_pegIFNa_only
ENSG00000105127	AKAP8	0.085142	1	-0.274201	0.167386	NS
XLOC_019222	NA	-0.810711	0.0382029	-1.12524	0.146969	Downregulated_pegIFNa_only
ENSG00000104312	RIPK2	0.928461	6.56089e-05	0.373035	0.185192	Upregulated_pegIFNa_only
ENSG00000183844	FAM3B	-0.414743	0.759866	1.36102	0.35915	NS
ENSG00000183044	ABAT	-0.376784	0.387938	-0.44589	0.163863	NS
ENSG00000129083	COPB1	0.424232	0.0796293	0.475026	0.155905	NS
XLOC_000196	NA	-0.794277	0.00193585	-0.466722	0.14975	Downregulated_pegIFNa_only
ENSG00000198160	MIER1	0.488221	0.00622569	0.37461	0.149491	Upregulated_pegIFNa_only
ENSG00000268903	RP11-34P13.15	0.0935127	1	-1.32047	0.24922	NS
ENSG00000131238	PPT1	0.270892	0.680142	0.583803	0.184539	NS
ENSG00000170854	MINA	0.531621	0.0275673	0.536988	0.176091	Upregulated_pegIFNa_only
XLOC_031186	NA	-0.0616671	1	1.24694	NA	NS
ENSG00000205581	HMGN1	0.0113582	1	0.543688	0.138078	NS
ENSG00000063046	EIF4B	-0.454433	0.0241126	-0.480922	0.171503	Downregulated_pegIFNa_only
ENSG00000138385	SSB	0.595653	0.00155611	0.517771	0.138263	Upregulated_pegIFNa_only
XLOC_041623	NA	0.233233	1	1.31693	0.302581	NS
ENSG00000137699	TRIM29	-0.655258	0.206365	-1.13369	0.164929	NS
ENSG00000104833	TUBB4A	-0.0733534	1	1.32692	NA	NS
ENSG00000278831	RP11-12J10.4	-0.483763	0.585571	-1.03879	0.18337	NS
ENSG00000122068	FYTTD1	0.505084	0.0247995	0.361026	0.162464	Upregulated_pegIFNa_only
XLOC_030588	NA	-1.00947	0.0450701	-1.31519	0.277951	StrongDownregulated_pegIFNa_only
XLOC_031452	NA	-0.603536	0.0400461	-0.705896	0.195963	Downregulated_pegIFNa_only
ENSG00000008282	SYPL1	0.307725	0.199374	0.351416	0.159678	NS
ENSG00000166750	SLFN5	0.992046	0.00450263	1.23168	NA	Upregulated_pegIFNa_only
ENSG00000126705	AHDC1	-0.0955471	1	-0.614916	0.173156	NS
XLOC_000850	NA	-0.731154	0.300589	-1.28738	NA	NS
ENSG00000197798	FAM118B	0.542404	0.00753563	0.555088	0.16888	Upregulated_pegIFNa_only
ENSG00000144118	RALB	0.712421	0.000304516	0.362439	0.181556	Upregulated_pegIFNa_only
XLOC_037068	NA	-0.7143	0.110353	0.964793	0.200463	NS
ENSG00000273372	SFTPD-AS1	-0.284864	0.98453	-0.792005	0.216406	NS
ENSG00000198954	KIF1BP	0.60042	0.000170538	0.407908	0.170221	Upregulated_pegIFNa_only
ENSG00000166183	ASPG	-0.546195	0.11234	-0.741782	0.184537	NS
XLOC_028465	NA	1.0053	0.018682	1.12754	NA	StrongUpregulated_pegIFNa_only
ENSG00000213928	IRF9	0.758146	0.00510771	0.669917	0.16606	Upregulated_pegIFNa_only
ENSG00000167074	TEF	-0.784037	0.0120607	-0.727598	0.171122	Downregulated_pegIFNa_only
ENSG00000079313	REXO1	-0.00110546	1	-0.569036	0.183741	NS
XLOC_001097	NA	-0.558191	0.589551	-1.3547	NA	NS
XLOC_012719	NA	-0.421464	0.46071	-0.705898	0.147727	NS
ENSG00000136051	KIAA1033	0.500566	0.0444729	0.517486	0.157847	Upregulated_pegIFNa_only
ENSG00000198464	ZNF480	0.379587	0.132299	0.460477	0.172696	NS
ENSG00000234494	SP2-AS1	0.581903	0.236506	0.742941	0.192998	NS
ENSG00000166321	NUDT13	-0.0376194	1	-0.771368	0.184089	NS
ENSG00000084073	ZMPSTE24	0.381191	0.218211	0.411021	0.160916	NS
ENSG00000138398	PPIG	0.0812119	1	0.446707	0.146333	NS
ENSG00000116747	TROVE2	0.239504	0.630619	0.377366	0.170772	NS
ENSG00000124688	MAD2L1BP	0.521465	0.0122754	0.502401	0.155926	Upregulated_pegIFNa_only
ENSG00000272690	RP11-803B1.8	-0.551104	0.540015	-1.1312	NA	NS
ENSG00000117010	ZNF684	0.801572	0.0136303	0.795296	0.178806	Upregulated_pegIFNa_only
ENSG00000117461	PIK3R3	0.840654	0.0104032	0.639166	0.154929	Upregulated_pegIFNa_only
ENSG00000135521	LTV1	0.549529	0.022375	0.609622	0.15843	Upregulated_pegIFNa_only
ENSG00000132874	SLC14A2	-0.333296	0.977117	1.25787	NA	NS
ENSG00000128284	APOL3	0.70408	0.111353	0.850505	0.183223	NS
ENSG00000162772	ATF3	1.28622	3.95592e-05	0.95262	0.191856	StrongUpregulated_pegIFNa_only
ENSG00000118246	FASTKD2	0.480482	0.0112931	0.407135	0.170751	Upregulated_pegIFNa_only
ENSG00000278464	RP11-96A15.1	1.03199	0.0363874	1.37066	NA	StrongUpregulated_pegIFNa_only
ENSG00000143674	MLK4	-0.498448	0.183717	-0.645515	0.154181	NS
ENSG00000104432	IL7	0.250924	0.782827	0.726227	0.156562	NS
ENSG00000153187	HNRNPU	0.54316	1.30221e-05	0.255382	0.171308	Upregulated_pegIFNa_only
XLOC_032208	NA	-0.992488	0.0455673	-0.977207	0.200605	Downregulated_pegIFNa_only
ENSG00000108256	NUFIP2	0.201324	0.645985	0.41843	0.162085	NS
ENSG00000102786	INTS6	0.0191352	1	0.4866	0.192863	NS
ENSG00000226950	DANCR	-0.863219	0.00332601	-0.776617	0.163091	Downregulated_pegIFNa_only
ENSG00000173542	MOB1B	0.316753	0.129241	0.429849	0.156474	NS
ENSG00000132467	UTP3	0.330255	0.0712051	0.465473	0.159335	NS
ENSG00000224597	SVIL-AS1	0.432358	0.162813	0.424995	0.190515	NS
ENSG00000164169	PRMT9	-0.0221684	1	0.406745	0.145993	NS
XLOC_029322	NA	-0.0124185	1	-1.34408	NA	NS
XLOC_007134	NA	-0.892861	NA	-1.26483	NA	NS
ENSG00000105939	ZC3HAV1	0.533075	0.19824	0.537659	0.171187	NS
ENSG00000121390	PSPC1	0.414879	0.103274	0.422586	0.189769	NS
ENSG00000176998	HCG4	0.897532	0.0206066	1.17388	0.179637	Upregulated_pegIFNa_only
ENSG00000174306	ZHX3	-0.446819	0.232597	-0.554833	0.167155	NS
XLOC_009345	NA	-0.780472	0.115204	-0.958606	0.198975	NS
ENSG00000065548	ZC3H15	0.287624	0.357125	0.58269	0.161502	NS
XLOC_018496	NA	-0.461981	0.646174	-1.14859	0.200431	NS
ENSG00000274560	RP11-285E23.2	-0.321445	0.920728	-0.844155	0.178079	NS
ENSG00000140259	MFAP1	0.469346	5.47866e-05	0.357845	0.158116	Upregulated_pegIFNa_only
ENSG00000089723	OTUB2	0.683116	0.0487609	0.784019	0.193843	Upregulated_pegIFNa_only
ENSG00000145246	ATP10D	0.877067	0.00577323	0.773822	0.182594	Upregulated_pegIFNa_only
XLOC_027179	NA	1.00682	0.00107712	0.981982	0.223811	StrongUpregulated_pegIFNa_only
XLOC_022916	NA	-0.67177	0.339531	-1.36882	0.153788	NS
XLOC_050118	NA	-0.913657	0.0142657	-0.953659	0.204182	Downregulated_pegIFNa_only
ENSG00000177606	JUN	1.13548	1.82258e-05	0.9265	0.263712	StrongUpregulated_pegIFNa_only
ENSG00000174173	TRMT10C	0.273832	0.497727	0.63016	0.124824	NS
ENSG00000104660	LEPROTL1	0.490902	0.0406295	0.601528	0.14349	Upregulated_pegIFNa_only
ENSG00000101843	PSMD10	0.129619	1	0.523094	0.144192	NS
XLOC_036366	NA	0.515924	0.271734	1.05466	0.192013	NS
ENSG00000205302	SNX2	0.610169	0.000168924	0.375153	0.120562	Upregulated_pegIFNa_only
XLOC_007132	NA	-1.68191	6.72634e-06	-1.15368	0.194658	StrongDownregulated_pegIFNa_only
ENSG00000004897	CDC27	0.259815	0.347984	0.348099	0.164023	NS
ENSG00000134030	CTIF	-0.186814	0.918133	-0.402225	0.192697	NS
XLOC_035082	NA	1.56216	4.11771e-06	1.1274	NA	StrongUpregulated_pegIFNa_only
ENSG00000166128	RAB8B	0.523554	0.0644812	0.370123	0.18965	NS
ENSG00000218274	RP3-407E4.3	-0.558874	0.554615	-1.2034	NA	NS
ENSG00000172432	GTPBP2	1.36952	7.27227e-12	0.487843	0.185883	StrongUpregulated_pegIFNa_only
ENSG00000062716	VMP1	0.303437	0.156917	0.414554	0.188686	NS
XLOC_034131	NA	-0.0424609	1	0.863453	NA	NS
ENSG00000198642	KLHL9	0.221824	0.638889	0.379395	0.155472	NS
ENSG00000151224	MAT1A	0.0382105	1	-0.43671	0.198305	NS
ENSG00000168175	MAPK1IP1L	0.26941	0.262963	0.298614	0.172149	NS
ENSG00000164543	STK17A	0.365175	0.347405	0.828934	0.227461	NS
ENSG00000168938	PPIC	0.504795	0.0337845	0.498332	0.166831	Upregulated_pegIFNa_only
XLOC_032154	NA	-0.418873	0.769457	-1.19823	NA	NS
ENSG00000124713	GNMT	-1.0337	0.00175524	-0.983627	0.186687	StrongDownregulated_pegIFNa_only
ENSG00000142089	IFITM3	1.14837	2.94151e-08	0.839565	0.179051	StrongUpregulated_pegIFNa_only
ENSG00000114209	PDCD10	0.141962	0.967307	0.518124	0.131705	NS
ENSG00000272645	RP11-504P24.8	-0.344608	0.525672	-0.71023	0.19269	NS
ENSG00000138190	EXOC6	0.27163	0.401063	0.477595	0.185744	NS
ENSG00000166477	LEO1	0.396345	0.12624	0.519391	0.204063	NS
ENSG00000010270	STARD3NL	0.413956	0.105188	0.529261	0.168424	NS
ENSG00000278919	AP006285.2	-0.111365	1	1.26213	NA	NS
ENSG00000135090	TAOK3	0.367645	0.172369	0.429251	0.189724	NS
ENSG00000140464	PML	1.614	1.32056e-14	0.634665	0.21321	StrongUpregulated_pegIFNa_only
ENSG00000267286	RP11-794M8.2	-0.420246	0.866009	-1.29334	NA	NS
XLOC_038366	NA	-0.744972	0.270577	-1.20343	NA	NS
XLOC_032205	NA	-0.754037	0.132512	-0.919556	0.180259	NS
XLOC_003836	NA	-0.286169	1	-1.04601	0.243734	NS
ENSG00000174720	LARP7	0.383033	0.0382029	0.508819	0.131822	Upregulated_pegIFNa_only
ENSG00000159588	CCDC17	-0.745968	0.0253607	-0.669809	0.204167	Downregulated_pegIFNa_only
XLOC_019411	NA	0.24891	1	1.1084	NA	NS
ENSG00000213735	ANAPC10P1	0.220475	1	0.781535	0.146391	NS
ENSG00000089737	DDX24	0.705309	5.58162e-07	0.378877	0.182485	Upregulated_pegIFNa_only
ENSG00000177595	PIDD1	-0.0317346	1	-0.541924	0.191274	NS
XLOC_044352	NA	-0.0537894	1	-0.878409	0.188952	NS
ENSG00000009844	VTA1	0.23401	0.468681	0.450976	0.119607	NS
ENSG00000157017	GHRL	-0.61725	0.347512	-0.946334	0.174009	NS
ENSG00000008710	PKD1	0.0234686	1	-0.432071	0.166402	NS
ENSG00000135018	UBQLN1	0.110963	1	0.37262	0.191588	NS
ENSG00000240135	PSMD12P	0.385259	0.393231	0.654591	0.141387	NS
ENSG00000181061	HIGD1A	0.102865	1	0.62856	0.163978	NS
ENSG00000088888	MAVS	-0.515667	0.0028715	-0.431398	0.183208	Downregulated_pegIFNa_only
ENSG00000231574	KCCAT211	0.47384	0.468516	0.990731	0.207245	NS
ENSG00000146731	CCT6A	0.303109	0.657137	0.627148	0.169419	NS
ENSG00000197406	DIO3	-0.205032	1	-1.29956	NA	NS
ENSG00000117500	TMED5	0.31613	0.237393	0.458698	0.186948	NS
ENSG00000183833	MAATS1	0.238572	0.918596	-0.94559	0.201113	NS
ENSG00000206150	RNASE13	-0.725079	0.214887	-1.04831	0.20933	NS
XLOC_034509	NA	-0.5252	0.580657	-1.33165	0.185715	NS
XLOC_036485	NA	0.362548	NA	1.27823	NA	NS
ENSG00000275835	TUBGCP5	0.732825	0.000529516	0.555927	0.195057	Upregulated_pegIFNa_only
ENSG00000213171	LINGO4	0.110461	1	1.04778	0.198416	NS
ENSG00000182179	UBA7	1.24574	2.24994e-12	0.5776	0.214351	StrongUpregulated_pegIFNa_only
XLOC_022072	NA	-0.628899	0.411638	1.29838	NA	NS
ENSG00000153827	TRIP12	0.389378	0.131928	0.332551	0.190011	NS
XLOC_045382	NA	0.159661	1	-1.22694	0.188183	NS
ENSG00000166313	APBB1	-0.308283	0.603515	-0.39052	0.189962	NS
ENSG00000253106	RP11-158K1.3	-0.572631	0.0857	-0.502984	0.218902	NS
ENSG00000145632	PLK2	0.481334	0.134838	0.483817	0.172139	NS
ENSG00000165660	FAM175B	0.38814	0.0230161	0.285183	0.15561	Upregulated_pegIFNa_only
XLOC_019205	NA	-0.660018	0.278437	-0.956862	0.197792	NS
XLOC_035083	NA	1.73306	1.01637e-05	1.27632	NA	StrongUpregulated_pegIFNa_only
ENSG00000113643	RARS	0.272739	0.166589	0.326123	0.191044	NS
XLOC_026609	NA	-1.10248	0.0131198	-0.943159	0.20069	StrongDownregulated_pegIFNa_only
ENSG00000197272	IL27	-0.394962	0.536296	-0.916938	0.24378	NS
ENSG00000108578	BLMH	0.0628976	1	-0.65771	0.188529	NS
ENSG00000175054	ATR	0.438228	0.0233597	0.339159	0.191619	Upregulated_pegIFNa_only
ENSG00000260259	RP11-368I7.4	-0.331222	0.709149	-0.773943	0.186666	NS
ENSG00000104643	MTMR9	0.290148	0.201766	0.377707	0.192932	NS
ENSG00000258604	AL161668.5	-0.814134	0.00553816	-0.487645	0.217575	Downregulated_pegIFNa_only
ENSG00000092036	HAUS4	-0.0720159	1	-0.681534	0.174986	NS
ENSG00000184898	RBM43	1.0053	0.000199445	0.472097	0.206528	StrongUpregulated_pegIFNa_only
XLOC_027489	NA	-0.936995	0.0282489	-0.891703	0.190982	Downregulated_pegIFNa_only
ENSG00000165650	PDZD8	-0.0945571	1	0.483242	0.225352	NS
ENSG00000167196	FBXO22	0.0568709	1	0.37852	0.201183	NS
ENSG00000111252	SH2B3	0.27354	0.723107	0.563255	0.206623	NS
ENSG00000151247	EIF4E	0.4759	0.0550541	0.474925	0.164913	NS
ENSG00000235706	DICER1-AS1	-0.8413	0.00641707	-0.622133	0.230878	Downregulated_pegIFNa_only
ENSG00000239467	AC007405.6	-0.178624	1	-0.627154	0.211362	NS
ENSG00000169258	GPRIN1	1.86826	1.40263e-09	1.10693	NA	StrongUpregulated_pegIFNa_only
ENSG00000197258	EIF4BP6	-0.29083	0.66068	-0.47769	0.183946	NS
ENSG00000123575	FAM199X	-0.123161	0.953583	0.334445	0.169461	NS
XLOC_001828	NA	-0.403128	0.838532	-1.14865	NA	NS
ENSG00000178605	GTPBP6	-0.0394841	1	-0.433697	0.181413	NS
ENSG00000141367	CLTC	0.173308	0.949702	0.476472	0.208943	NS
ENSG00000010072	SPRTN	0.354917	0.249397	0.440827	0.187371	NS
ENSG00000036530	CYP46A1	-0.302	0.857072	-0.748721	0.184099	NS
ENSG00000204310	AGPAT1	0.274896	0.166704	0.425722	0.195377	NS
ENSG00000165376	CLDN2	1.27889	2.67527e-05	0.762135	0.183361	StrongUpregulated_pegIFNa_only
ENSG00000196684	HSH2D	1.86025	5.85542e-16	1.07979	0.302483	StrongUpregulated_pegIFNa_only
XLOC_035081	NA	1.84361	5.22037e-07	1.18352	NA	StrongUpregulated_pegIFNa_only
ENSG00000265808	SEC22B	0.3733	0.118841	0.473486	0.196341	NS
ENSG00000174428	GTF2IRD2B	-0.299228	0.567118	-0.451783	0.209246	NS
XLOC_048873	NA	-0.972503	0.0206913	-1.00971	0.211297	Downregulated_pegIFNa_only
ENSG00000257621	PSMA3-AS1	-0.693967	0.000352224	-0.382067	0.193951	Downregulated_pegIFNa_only
ENSG00000215482	CALM2P3	0.104876	1	0.691815	0.218228	NS
XLOC_039218	NA	-0.454812	0.738688	-1.23511	NA	NS
ENSG00000241563	CORT	-0.168744	1	-0.963623	NA	NS
ENSG00000078124	ACER3	0.175138	0.956225	0.40026	0.184953	NS
ENSG00000090238	YPEL3	-0.688445	0.0206913	-0.557078	0.209952	Downregulated_pegIFNa_only
XLOC_032736	NA	-0.385017	0.900886	-1.21497	NA	NS
ENSG00000019991	HGF	-0.283275	0.7331	0.685514	0.23735	NS
ENSG00000254166	CASC19	0.46653	0.782168	1.32963	NA	NS
ENSG00000041515	MYO16	0.0725922	1	-0.664574	0.21121	NS
XLOC_009165	NA	0.460492	0.591941	0.81758	0.223697	NS
ENSG00000183840	GPR39	0.235995	0.901802	0.536351	0.201387	NS
ENSG00000235645	RP11-242G20.1	-0.509711	0.672264	-1.13782	NA	NS
ENSG00000251409	AC008592.4	-0.27642	1	-1.27357	NA	NS
XLOC_025847	NA	-0.92117	0.00752899	-0.756936	0.199855	Downregulated_pegIFNa_only
ENSG00000184163	FAM132A	-0.291607	0.995043	-0.88292	0.184866	NS
ENSG00000113387	SUB1	0.0733587	1	0.612278	0.138104	NS
ENSG00000168818	STX18	0.127409	1	0.611068	0.207207	NS
ENSG00000114503	NCBP2	0.249359	0.196896	0.233162	0.21398	NS
XLOC_004690	NA	0.097688	1	-1.05702	NA	NS
XLOC_032147	NA	-0.985369	0.0230098	-1.09298	0.219646	Downregulated_pegIFNa_only
ENSG00000153130	SCOC	0.071675	1	0.542088	0.152361	NS
ENSG00000233947	RP11-336N8.2	-0.538151	0.38478	-0.824521	0.250563	NS
ENSG00000174307	PHLDA3	0.601111	0.220105	1.09764	0.241013	NS
ENSG00000184497	TMEM255B	-0.270579	0.715692	-0.500228	0.219102	NS
XLOC_032259	NA	-1.13271	0.011868	1.28373	NA	StrongDownregulated_pegIFNa_only
ENSG00000134440	NARS	0.355941	0.207558	0.397297	0.197042	NS
ENSG00000080815	PSEN1	0.322604	0.0602644	0.327539	0.195356	NS
ENSG00000237437	ASS1P12	-0.521289	0.309037	-0.76049	0.228758	NS
ENSG00000111875	ASF1A	0.249201	0.543809	0.429091	0.151549	NS
ENSG00000159479	MED8	0.475769	0.00551619	0.452263	0.203675	Upregulated_pegIFNa_only
ENSG00000076984	MAP2K7	0.247772	0.446867	-0.323485	0.19728	NS
ENSG00000182220	ATP6AP2	-0.111846	0.914032	0.453339	0.141776	NS
ENSG00000187164	SHTN1	0.375828	0.0445152	0.365948	0.240917	Upregulated_pegIFNa_only
XLOC_034943	NA	-0.731336	0.325713	-1.276	NA	NS
ENSG00000207554	MIR647	-0.767676	0.069081	-0.669262	0.19601	NS
XLOC_011391	NA	-0.827374	0.0407186	-1.2126	0.232003	Downregulated_pegIFNa_only
ENSG00000149418	ST14	0.388348	0.602531	0.792705	0.221879	NS
ENSG00000250506	CDK3	-0.878214	0.000284505	-0.463522	0.186552	Downregulated_pegIFNa_only
ENSG00000169136	ATF5	0.228551	0.925815	1.00049	0.264139	NS
ENSG00000116489	CAPZA1	0.271244	0.250026	0.427578	0.161133	NS
ENSG00000121413	ZSCAN18	0.0373278	1	-0.564529	0.195632	NS
ENSG00000154845	PPP4R1	0.361296	0.156252	0.359453	0.216283	NS
ENSG00000151470	C4orf33	0.523866	0.0538527	0.821143	0.208444	NS
ENSG00000213383	AC104297.1	1.21032	2.16984e-06	0.564374	0.226698	StrongUpregulated_pegIFNa_only
ENSG00000033178	UBA6	0.451703	0.00823345	0.47938	0.220037	Upregulated_pegIFNa_only
ENSG00000235510	BX842568.1	-0.0324034	1	-0.961235	NA	NS
ENSG00000270344	RP11-734K2.4	-0.160637	1	-0.549964	0.227093	NS
ENSG00000235245	RP11-122K13.12	-0.179258	1	-0.67038	0.182787	NS
ENSG00000141664	ZCCHC2	0.981256	1.99873e-06	0.628594	0.244929	Upregulated_pegIFNa_only
ENSG00000225308	ASS1P11	-0.850541	0.00846656	-0.825848	0.23368	Downregulated_pegIFNa_only
ENSG00000114098	ARMC8	0.356397	0.0510008	0.257054	0.223899	NS
ENSG00000205903	ZNF316	0.106522	1	-0.436722	0.222063	NS
ENSG00000244462	RBM12	0.507746	0.0204655	0.358935	0.199033	Upregulated_pegIFNa_only
ENSG00000187048	CYP4A11	-0.198268	0.945594	-0.589802	0.240301	NS
XLOC_013929	NA	-0.782151	0.0681329	-0.804374	0.239693	NS
XLOC_031695	NA	-1.15592	0.0181983	-1.25855	0.226612	StrongDownregulated_pegIFNa_only
XLOC_010039	NA	-0.377677	0.719389	-0.841414	0.229517	NS
ENSG00000162408	NOL9	0.0406771	1	-0.409899	0.230667	NS
ENSG00000272463	RP11-532F6.3	1.09787	0.00422826	1.13586	NA	StrongUpregulated_pegIFNa_only
XLOC_007205	NA	-0.9868	0.0139953	-0.742897	0.248077	Downregulated_pegIFNa_only
ENSG00000238741	SCARNA7	-1.05658	0.0368254	-1.08196	NA	StrongDownregulated_pegIFNa_only
ENSG00000144214	LYG1	-0.286873	0.890614	-0.568813	0.221965	NS
XLOC_011392	NA	-0.599608	0.219136	-1.16426	0.241185	NS
ENSG00000225527	RP11-383B4.4	-1.11503	0.00553772	-0.83896	0.253139	StrongDownregulated_pegIFNa_only
XLOC_049621	NA	-0.329966	0.816618	-0.67154	0.252963	NS
ENSG00000011021	CLCN6	-0.348183	0.141132	-0.540789	0.214414	NS
ENSG00000240038	AMY2B	-1.24641	3.33872e-09	-0.450062	0.22029	StrongDownregulated_pegIFNa_only
ENSG00000140459	CYP11A1	0.423779	0.325756	0.827518	0.21098	NS
ENSG00000106351	AGFG2	-0.273218	0.591878	-0.480108	0.240497	NS
ENSG00000275223	RP1-63M2.7	-0.417015	0.801281	0.979496	NA	NS
ENSG00000222041	LINC00152	-0.283777	0.995224	1.00042	0.297964	NS
ENSG00000163376	KBTBD8	1.12557	0.000496866	0.708149	0.218938	StrongUpregulated_pegIFNa_only
ENSG00000155363	MOV10	1.21321	3.71394e-17	0.417431	0.24122	StrongUpregulated_pegIFNa_only
ENSG00000163900	TMEM41A	0.0831981	1	0.500548	0.232048	NS
XLOC_024126	NA	-0.394084	0.681028	-1.06261	0.225741	NS
XLOC_031473	NA	-0.508039	0.0572535	-0.626991	0.249526	NS
ENSG00000158042	MRPL17	0.725027	0.0212597	0.673663	0.189556	Upregulated_pegIFNa_only
XLOC_034508	NA	-1.29193	0.00107712	-1.2651	0.228463	StrongDownregulated_pegIFNa_only
ENSG00000237973	RP5-857K21.6	-0.285996	0.704703	1.16748	NA	NS
ENSG00000112685	EXOC2	0.590322	0.000468719	0.477025	0.236289	Upregulated_pegIFNa_only
ENSG00000080823	MOK	0.35639	0.490177	-0.489691	0.200655	NS
XLOC_027857	NA	-0.614926	0.440656	-1.02745	0.235559	NS
ENSG00000162775	RBM15	0.0533351	1	0.360261	0.218193	NS
XLOC_037413	NA	0.774792	0.224736	1.16651	NA	NS
XLOC_045768	NA	-0.785567	0.00434061	-0.551396	0.209082	Downregulated_pegIFNa_only
XLOC_015993	NA	-0.552032	0.196896	-0.700055	0.268883	NS
ENSG00000280339	RP11-736K20.4	-1.65289	2.9164e-10	-0.588916	0.203124	StrongDownregulated_pegIFNa_only
XLOC_041756	NA	-0.889333	0.1445	-1.24432	0.229417	NS
ENSG00000037757	MRI1	-0.00475982	1	-0.495993	0.215111	NS
ENSG00000166710	B2M	0.216615	0.873841	0.894316	0.207423	NS
ENSG00000256804	RP13-977J11.5	1.36894	1.99832e-05	0.678641	0.239504	StrongUpregulated_pegIFNa_only
XLOC_011232	NA	-0.400859	0.811456	-1.14821	0.209098	NS
XLOC_037523	NA	-0.385762	0.890778	-1.1572	NA	NS
ENSG00000144744	UBA3	0.193517	0.707786	0.392377	0.172112	NS
ENSG00000135472	FAIM2	-0.514258	0.679463	-1.29504	NA	NS
ENSG00000145781	COMMD10	0.0783403	1	0.477392	0.163089	NS
XLOC_012411	NA	-0.591564	0.455965	-1.27216	NA	NS
XLOC_008492	NA	1.64214	2.76925e-05	1.1525	NA	StrongUpregulated_pegIFNa_only
ENSG00000156931	VPS8	0.237665	0.326034	0.336514	0.228676	NS
XLOC_027555	NA	-0.44684	0.690649	-1.16551	0.257776	NS
ENSG00000184402	SS18L1	-0.255756	0.439377	-0.374874	0.227024	NS
ENSG00000144848	ATG3	0.345044	0.193032	0.457518	0.193629	NS
ENSG00000214012	KRT18P38	0.866377	0.00715664	0.862212	0.234124	Upregulated_pegIFNa_only
ENSG00000223722	RP11-467L13.5	1.19679	2.81556e-08	0.814865	0.22259	StrongUpregulated_pegIFNa_only
XLOC_043349	NA	-0.807163	0.00280157	-0.544436	0.226904	Downregulated_pegIFNa_only
ENSG00000115233	PSMD14	0.386585	0.3061	0.583271	0.249881	NS
ENSG00000227906	SNAP25-AS1	-0.673485	0.281334	1.02996	0.245922	NS
ENSG00000115364	MRPL19	-0.0563392	1	0.487667	0.191717	NS
ENSG00000132740	IGHMBP2	0.284368	0.429499	-0.616623	0.25828	NS
XLOC_028713	NA	-0.434519	0.818082	-1.2236	NA	NS
ENSG00000112320	SOBP	0.352386	0.629152	0.722769	0.215953	NS
XLOC_001092	NA	-0.184007	1	-1.22622	NA	NS
XLOC_032152	NA	-0.243342	1	-1.08374	0.232641	NS
ENSG00000105072	C19orf44	0.375741	0.317396	-0.466024	0.248197	NS
ENSG00000225489	RP11-390F4.3	-0.168276	1	-0.751612	0.277969	NS
XLOC_025382	NA	-0.550327	0.327285	-0.842417	0.232335	NS
ENSG00000152952	PLOD2	-0.471177	0.0672288	0.500183	0.259786	NS
ENSG00000140280	LYSMD2	0.560265	0.0317693	0.550453	0.16389	Upregulated_pegIFNa_only
XLOC_018125	NA	-0.535848	0.528336	-1.0598	0.300092	NS
ENSG00000161010	C5orf45	-0.418575	0.0331827	-0.494337	0.18208	Downregulated_pegIFNa_only
ENSG00000120370	GORAB	0.0107315	1	0.56032	0.241713	NS
XLOC_043225	NA	-0.2325	1	-1.08366	NA	NS
ENSG00000105722	ERF	0.258556	0.64134	-0.415824	0.243089	NS
ENSG00000163536	SERPINI1	0.422355	0.559856	0.88114	0.275204	NS
ENSG00000269399	CTD-3222D19.12	-0.608421	0.175086	-0.621883	0.258788	NS
ENSG00000196510	ANAPC7	0.460932	0.0142382	0.359888	0.238604	Upregulated_pegIFNa_only
ENSG00000147669	POLR2K	0.180048	0.973628	0.701608	0.179244	NS
ENSG00000128165	ADM2	0.227078	0.957517	0.872305	0.280773	NS
XLOC_001095	NA	-0.0940228	1	-1.2486	NA	NS
ENSG00000165934	CPSF2	0.618802	0.00165285	0.409019	0.252465	Upregulated_pegIFNa_only
ENSG00000170836	PPM1D	0.659553	0.000757839	0.52183	0.248308	Upregulated_pegIFNa_only
ENSG00000165795	NDRG2	-0.388331	0.0464872	-0.377286	0.22243	Downregulated_pegIFNa_only
ENSG00000103642	LACTB	0.243917	0.615874	0.495902	0.173622	NS
ENSG00000175606	TMEM70	0.0558215	1	0.624183	0.199738	NS
XLOC_038357	NA	-0.47441	0.601229	-1.00235	0.271247	NS
XLOC_006458	NA	0.031262	1	1.08842	NA	NS
XLOC_011390	NA	-0.741648	0.0884541	-1.19781	0.227854	NS
ENSG00000149313	AASDHPPT	0.278197	0.196984	0.326129	0.166566	NS
ENSG00000253313	C1orf210	-0.790187	0.0403147	1.09206	0.349247	Downregulated_pegIFNa_only
XLOC_011389	NA	-0.741834	0.146715	-1.17955	0.244299	NS
XLOC_007136	NA	-0.889398	0.119897	-1.21118	NA	NS
ENSG00000163071	SPATA18	0.164026	1	1.13881	0.220291	NS
ENSG00000061676	NCKAP1	0.248727	0.528108	0.329835	0.221728	NS
ENSG00000101353	MROH8	-0.299031	0.497798	-0.401749	0.261512	NS
ENSG00000103591	AAGAB	0.630344	0.000960917	0.468333	0.235759	Upregulated_pegIFNa_only
XLOC_038075	NA	-0.446652	0.696518	-0.955388	0.223021	NS
ENSG00000120688	WBP4	0.10717	1	0.331636	0.179405	NS
ENSG00000177613	CSTF2T	0.58535	2.30904e-06	0.352722	0.229109	Upregulated_pegIFNa_only
XLOC_010223	NA	-0.307502	1	-1.11148	NA	NS
XLOC_033715	NA	-0.309135	NA	-1.18669	NA	NS
ENSG00000278811	LINC00624	0.241397	NA	1.14499	NA	NS
XLOC_007358	NA	1.33445	0.00285887	1.16754	NA	StrongUpregulated_pegIFNa_only
XLOC_009346	NA	-0.785403	0.0884793	-0.757821	0.263913	NS
XLOC_006473	NA	-0.396802	0.609493	-0.653158	0.24423	NS
XLOC_037485	NA	-0.0577042	1	-1.09337	NA	NS
ENSG00000269113	TRABD2B	-0.411833	0.422816	-0.726405	0.259501	NS
ENSG00000147488	ST18	-1.1772	0.0161649	-1.2205	NA	StrongDownregulated_pegIFNa_only
ENSG00000104859	CLASRP	-0.236406	0.693421	-0.511566	0.206639	NS
ENSG00000112941	PAPD7	0.0916698	1	-0.329306	0.232116	NS
ENSG00000111859	NEDD9	0.433489	0.382442	0.611573	0.23902	NS
ENSG00000260521	CTD-2576F9.1	-0.437989	0.269921	-0.596309	0.230803	NS
XLOC_002978	NA	-0.399868	0.835931	-1.08056	NA	NS
XLOC_032150	NA	-0.966183	0.0408991	-1.08455	0.309702	Downregulated_pegIFNa_only
ENSG00000122641	INHBA	0.0366536	1	0.891603	0.300849	NS
ENSG00000180817	PPA1	0.957447	5.42151e-05	0.595327	0.216442	Upregulated_pegIFNa_only
ENSG00000143630	HCN3	-0.325697	0.743382	-0.748339	0.223334	NS
ENSG00000213780	GTF2H4	0.0795757	1	-0.402837	0.249205	NS
ENSG00000231187	RP11-38L15.3	1.18867	0.00681298	1.1007	NA	StrongUpregulated_pegIFNa_only
ENSG00000234911	TEX21P	-0.00840215	1	-0.903637	0.331466	NS
XLOC_003175	NA	-0.260198	1	-1.03919	NA	NS
ENSG00000218819	TDRD15	-0.71222	0.105656	1.08074	0.254238	NS
XLOC_045025	NA	-0.344174	0.895543	-1.09078	0.262135	NS
ENSG00000146409	SLC18B1	0.227921	0.741174	0.363659	0.250892	NS
XLOC_032209	NA	-0.86774	0.0954837	-0.924823	0.235202	NS
XLOC_046219	NA	-0.484987	0.491996	-0.799196	0.233847	NS
ENSG00000141542	RAB40B	-0.267464	0.930013	-0.588082	0.246716	NS
ENSG00000198860	TSEN15	0.406343	0.307104	0.563136	0.222372	NS
ENSG00000137492	PRKRIR	0.220702	0.694115	0.379016	0.230026	NS
ENSG00000118777	ABCG2	-0.783102	0.00860755	-0.709597	0.216465	Downregulated_pegIFNa_only
XLOC_038019	NA	-0.459034	0.741877	-1.13484	NA	NS
ENSG00000110492	MDK	1.31009	2.28219e-05	1.10227	0.254971	StrongUpregulated_pegIFNa_only
XLOC_011459	NA	-0.772501	0.231217	-1.1425	NA	NS
ENSG00000185728	YTHDF3	0.168417	0.898036	0.32278	0.229871	NS
ENSG00000170525	PFKFB3	-0.161517	1	-1.00487	0.276481	NS
XLOC_013743	NA	-1.21357	0.00745601	-1.22467	NA	StrongDownregulated_pegIFNa_only
ENSG00000063322	MED29	0.589716	9.50747e-05	0.301827	0.257045	Upregulated_pegIFNa_only
ENSG00000110274	CEP164	-0.0707086	1	-0.550245	0.204504	NS
ENSG00000163517	HDAC11	0.351321	0.231222	0.460673	0.228476	NS
ENSG00000102804	TSC22D1	0.00650763	1	0.627754	0.264215	NS
XLOC_009160	NA	0.523397	0.616878	1.12003	NA	NS
XLOC_018230	NA	-0.257839	1	-1.19286	NA	NS
ENSG00000137767	SQRDL	0.558224	0.00027456	0.408911	0.187123	Upregulated_pegIFNa_only
ENSG00000130714	POMT1	-0.211833	0.547122	-0.292986	0.220233	NS
ENSG00000211611	IGKV6-21	-0.0405906	1	1.27648	NA	NS
ENSG00000086061	DNAJA1	0.13652	1	0.728228	0.257104	NS
ENSG00000179409	GEMIN4	0.268201	0.652646	-0.427075	0.216172	NS
ENSG00000134970	TMED7	0.616486	0.0207025	0.505631	0.213735	Upregulated_pegIFNa_only
XLOC_002095	NA	-0.79021	0.220088	1.13839	NA	NS
ENSG00000083807	SLC27A5	-0.596365	0.00816966	-0.610016	0.294144	Downregulated_pegIFNa_only
ENSG00000174804	FZD4	-0.184302	0.98182	-0.556035	0.225069	NS
XLOC_008645	NA	-0.812533	0.202424	-1.01319	0.42049	NS
ENSG00000261447	RP11-109D9.4	-0.287327	1	-1.06312	NA	NS
ENSG00000143842	SOX13	0.0136523	1	-0.337432	0.229511	NS
XLOC_052959	NA	0.144758	1	1.15086	0.252905	NS
ENSG00000226086	EIF3LP3	-0.473131	0.138379	-0.54192	0.280954	NS
XLOC_021778	NA	-0.611674	0.475792	-1.12635	NA	NS
ENSG00000249709	ZNF564	0.148154	0.892677	0.301181	0.262753	NS
ENSG00000213694	S1PR3	0.859687	0.000899863	0.849424	0.374774	Upregulated_pegIFNa_only
XLOC_013058	NA	0.199041	1	0.97244	NA	NS
XLOC_034040	NA	-0.381553	0.790922	-1.01807	0.279301	NS
ENSG00000112584	FAM120B	0.207861	0.521864	0.284107	0.243973	NS
XLOC_027170	NA	1.11089	0.0171925	1.15206	NA	StrongUpregulated_pegIFNa_only
ENSG00000147416	ATP6V1B2	0.179955	0.53188	0.261998	0.243232	NS
XLOC_037785	NA	-1.9113	4.80345e-08	-1.23664	0.280848	StrongDownregulated_pegIFNa_only
ENSG00000114744	COMMD2	0.270896	0.279558	0.327228	0.22366	NS
ENSG00000266217	CTSLP2	-0.192896	1	-1.05248	0.266871	NS
ENSG00000172936	MYD88	1.15741	2.40765e-07	0.567944	0.292813	StrongUpregulated_pegIFNa_only
ENSG00000233483	CTD-2020K17.4	-0.0313506	1	1.00528	NA	NS
ENSG00000174695	TMEM167A	0.147274	0.797059	0.401163	0.214482	NS
ENSG00000089094	KDM2B	0.19286	0.914526	-0.460559	0.261149	NS
ENSG00000123106	CCDC91	0.358584	0.128319	0.422349	0.23486	NS
ENSG00000117643	MAN1C1	-0.369089	0.651799	-0.715176	0.276272	NS
XLOC_019908	NA	-0.494299	0.379852	-0.684633	0.293922	NS
ENSG00000163510	CWC22	0.288044	0.274045	0.403472	0.194221	NS
ENSG00000129933	MAU2	0.215382	0.365043	-0.335407	0.201334	NS
ENSG00000152990	ADGRA3	-0.640374	0.0320575	-0.61891	0.287652	Downregulated_pegIFNa_only
ENSG00000168434	COG7	0.25933	0.216942	-0.346912	0.266183	NS
ENSG00000117154	IGSF21	-0.138168	1	1.17233	0.283311	NS
ENSG00000104812	GYS1	-0.3872	0.0460627	-0.477896	0.239194	Downregulated_pegIFNa_only
ENSG00000123933	MXD4	-0.275122	0.380314	-0.297921	0.23774	NS
ENSG00000183665	TRMT12	0.274218	0.440966	0.367262	0.244277	NS
ENSG00000254042	CTC-558O2.1	-1.37606	0.000149668	-1.03279	0.215961	StrongDownregulated_pegIFNa_only
ENSG00000183287	CCBE1	-0.0931653	1	0.511888	0.293205	NS
ENSG00000113575	PPP2CA	0.16798	0.799627	0.483477	0.173212	NS
ENSG00000236814	RP11-446E9.1	0.175187	0.728376	0.423902	0.205311	NS
ENSG00000135127	CCDC64	0.351855	0.733934	0.935064	0.271413	NS
ENSG00000157107	FCHO2	0.124227	1	0.460722	0.235617	NS
ENSG00000134851	TMEM165	0.537023	0.0698961	0.674335	0.242598	NS
ENSG00000156875	HIAT1	0.434141	0.00152357	0.275594	0.258244	Upregulated_pegIFNa_only
ENSG00000152558	TMEM123	0.153455	1	0.408482	0.269716	NS
ENSG00000280913	CTSLP2	-0.29143	1	-0.907993	0.316734	NS
ENSG00000256745	RP11-680H20.1	0.0839039	1	0.602187	0.226639	NS
XLOC_024995	NA	-0.798171	0.171528	-0.922065	NA	NS
XLOC_050491	NA	-0.325571	0.820487	-0.968727	0.342979	NS
ENSG00000266412	NCOA4	0.140432	1	0.430682	0.277639	NS
ENSG00000105656	ELL	0.303352	0.303763	-0.37219	0.257269	NS
ENSG00000179406	LINC00174	-0.253215	0.747311	-0.624935	0.230302	NS
ENSG00000116752	BCAS2	0.206032	0.798427	0.561724	0.189158	NS
ENSG00000115091	ACTR3	0.329334	0.208874	0.335985	0.244974	NS
ENSG00000073614	KDM5A	0.353669	0.34783	0.406872	0.262518	NS
ENSG00000145020	AMT	-0.4228	0.0307841	-0.305738	0.253568	Downregulated_pegIFNa_only
ENSG00000270933	CTD-2227E11.1	-0.886794	0.00780889	-0.6523	0.321856	Downregulated_pegIFNa_only
XLOC_019093	NA	-0.629494	0.463161	1.2319	0.477314	NS
XLOC_050631	NA	0.867928	0.0555853	0.881742	0.246154	NS
ENSG00000186141	POLR3C	0.683578	1.85497e-05	0.25303	0.24893	Upregulated_pegIFNa_only
XLOC_007128	NA	-0.66697	0.40043	-1.18141	NA	NS
ENSG00000089195	TRMT6	0.624346	0.000273688	0.407469	0.246824	Upregulated_pegIFNa_only
XLOC_005151	NA	-0.816776	0.0741633	-0.813669	0.243981	NS
ENSG00000186104	CYP2R1	0.169863	1	0.42568	0.187059	NS
ENSG00000164934	DCAF13	0.117144	1	0.49749	0.256907	NS
ENSG00000162391	FAM151A	-1.3296	1.17851e-06	-1.35028	0.22792	StrongDownregulated_pegIFNa_only
ENSG00000145794	MEGF10	0.0707334	1	-0.952386	0.281397	NS
XLOC_018486	NA	-1.43187	3.10209e-06	-0.803366	0.265764	StrongDownregulated_pegIFNa_only
ENSG00000127903	ZNF835	-0.0938126	1	-0.802157	0.279822	NS
ENSG00000178074	C2orf69	0.206459	0.861416	0.403385	0.257741	NS
ENSG00000153015	CWC27	0.404763	0.0677679	0.465855	0.231542	NS
XLOC_030761	NA	-0.348825	0.944941	-1.07934	NA	NS
XLOC_016536	NA	-0.689573	0.315892	1.17701	0.312849	NS
ENSG00000154813	DPH3	0.470293	0.096014	0.543272	0.257138	NS
XLOC_028761	NA	-0.0301663	1	-0.817191	0.243079	NS
ENSG00000163755	HPS3	0.300786	0.164723	0.433347	0.284548	NS
ENSG00000241697	TMEFF1	0.160845	1	0.870839	0.277483	NS
ENSG00000124635	HIST1H2BJ	1.11731	0.010554	1.11271	0.278636	StrongUpregulated_pegIFNa_only
ENSG00000257817	RP4-601P9.2	-0.557189	0.384137	-0.971924	0.270007	NS
ENSG00000203797	DDO	0.545303	0.0907276	0.515901	0.257152	NS
XLOC_042694	NA	-0.962291	0.0282388	-0.78064	0.300897	Downregulated_pegIFNa_only
ENSG00000168887	C2orf68	0.121571	0.934876	-0.209097	0.260531	NS
ENSG00000103168	TAF1C	0.183525	0.821958	-0.40377	0.257813	NS
ENSG00000224962	PSAT1P4	-0.304777	0.80714	-0.606349	0.248771	NS
ENSG00000101444	AHCY	-0.148869	0.866571	-0.452337	0.299204	NS
ENSG00000185049	NELFA	0.298073	0.283811	-0.342184	0.297499	NS
ENSG00000197111	PCBP2	-0.173093	0.821152	-0.351605	0.249527	NS
ENSG00000162627	SNX7	0.567958	0.0548137	0.590239	0.236109	NS
ENSG00000135111	TBX3	0.456142	0.316399	-0.574487	0.27394	NS
ENSG00000127947	PTPN12	0.172598	0.546644	0.339062	0.253493	NS
XLOC_039786	NA	-0.956556	0.00307656	-0.662688	0.271588	Downregulated_pegIFNa_only
XLOC_020618	NA	-0.379439	0.871226	1.20815	0.287455	NS
XLOC_020875	NA	-0.371576	0.765561	-0.787691	0.261611	NS
ENSG00000123737	EXOSC9	0.527835	0.0129111	0.346537	0.301272	Upregulated_pegIFNa_only
ENSG00000161057	PSMC2	0.165298	0.7331	0.513009	0.220949	NS
XLOC_009792	NA	-0.842217	0.0407186	-0.618881	0.27217	Downregulated_pegIFNa_only
ENSG00000267106	ZNF561-AS1	-0.163836	1	0.495637	0.229073	NS
ENSG00000158417	EIF5B	0.384493	0.105389	0.378189	0.257444	NS
ENSG00000153029	MR1	0.363907	0.198009	0.477032	0.302458	NS
ENSG00000235713	RP4-604G5.3	-0.386935	0.90107	-1.17813	NA	NS
ENSG00000177989	ODF3B	1.56337	8.54669e-08	0.827677	0.333296	StrongUpregulated_pegIFNa_only
ENSG00000181074	OR52N4	1.01648	0.0282578	1.12151	NA	StrongUpregulated_pegIFNa_only
XLOC_011978	NA	-0.381071	0.805264	-1.15853	0.325364	NS
XLOC_015751	NA	-1.01818	0.0136682	-0.782447	0.282171	StrongDownregulated_pegIFNa_only
ENSG00000107371	EXOSC3	0.288147	0.24923	0.382485	0.183683	NS
ENSG00000146476	ARMT1	0.0565575	1	0.314354	0.227949	NS
ENSG00000176783	RUFY1	0.192978	0.492282	0.330647	0.248325	NS
ENSG00000236852	RP11-3D23.1	0.703049	0.00775743	0.543162	0.258547	Upregulated_pegIFNa_only
XLOC_034608	NA	1.28452	7.04594e-05	1.06194	0.267393	StrongUpregulated_pegIFNa_only
ENSG00000241127	YAE1D1	0.0892549	1	0.638839	0.212072	NS
ENSG00000171017	LRRC8E	-0.033371	1	0.657539	0.237163	NS
ENSG00000206417	H1FX-AS1	0.0398572	1	-0.6328	0.323088	NS
ENSG00000171657	GPR82	0.75878	0.18308	1.04109	0.3364	NS
ENSG00000118680	MYL12B	0.242724	0.717314	0.580131	0.23016	NS
XLOC_043850	NA	-0.628242	0.22185	1.00165	0.391506	NS
XLOC_018485	NA	-1.18818	1.00223e-05	-0.789341	0.264782	StrongDownregulated_pegIFNa_only
ENSG00000078061	ARAF	0.202272	0.163488	-0.333002	0.233823	NS
ENSG00000255458	RP11-539G18.3	-0.645462	0.132128	-0.542479	0.281829	NS
ENSG00000062598	ELMO2	0.956078	1.7203e-07	0.533584	0.283992	Upregulated_pegIFNa_only
XLOC_027476	NA	-0.8574	0.00752528	-0.859507	0.311446	Downregulated_pegIFNa_only
ENSG00000003249	DBNDD1	0.10621	1	0.918255	0.279747	NS
ENSG00000148429	USP6NL	0.376486	0.368157	0.482331	0.292239	NS
ENSG00000196182	STK40	0.313764	0.251606	-0.34802	0.248842	NS
ENSG00000225345	SNX18P3	0.173792	1	1.23268	NA	NS
ENSG00000136960	ENPP2	-0.0115708	1	1.2917	0.301902	NS
ENSG00000016391	CHDH	-0.0993914	1	-0.455591	0.269557	NS
ENSG00000280099	RP11-33E12.2	-0.783165	0.0510384	-0.556681	0.298982	NS
ENSG00000149573	MPZL2	-0.0638797	1	0.570978	0.245117	NS
XLOC_028419	NA	-0.881425	0.0242564	-0.843901	0.268923	Downregulated_pegIFNa_only
ENSG00000196072	BLOC1S2	0.419789	0.0750647	0.514035	0.2567	NS
ENSG00000215007	DNAJA1P3	0.155119	1	0.669898	0.316515	NS
XLOC_030309	NA	0.338853	0.773174	0.830029	0.293794	NS
ENSG00000136144	RCBTB1	0.530182	0.00258462	0.396965	0.255822	Upregulated_pegIFNa_only
XLOC_001654	NA	-0.026882	1	1.04859	NA	NS
ENSG00000100116	GCAT	-0.571139	0.0439879	-0.557607	0.244482	Downregulated_pegIFNa_only
ENSG00000038002	AGA	0.00779161	1	0.533308	0.252998	NS
XLOC_044806	NA	-0.171239	1	1.16219	NA	NS
ENSG00000103966	EHD4	1.49543	5.93339e-12	0.74741	0.2933	StrongUpregulated_pegIFNa_only
ENSG00000011478	QPCTL	-0.187356	0.945469	-0.444557	0.268403	NS
ENSG00000143889	HNRNPLL	0.383041	0.168164	0.400263	0.237922	NS
ENSG00000276957	RP11-29B2.6	-0.100571	1	-0.92043	NA	NS
ENSG00000136628	EPRS	0.404503	0.211318	0.400907	0.280573	NS
ENSG00000025434	NR1H3	-0.279988	0.189564	-0.372661	0.274893	NS
ENSG00000144681	STAC	0.110105	1	0.837617	0.321679	NS
XLOC_007130	NA	-1.44025	0.000559277	-1.13646	0.249835	StrongDownregulated_pegIFNa_only
ENSG00000180071	ANKRD18A	0.0102556	1	1.23012	0.276569	NS
ENSG00000225828	FAM229A	-0.568046	0.415544	-0.954914	0.293626	NS
XLOC_014671	NA	0.0650365	1	-0.812434	NA	NS
ENSG00000163875	MEAF6	0.172584	0.972787	0.451401	0.298737	NS
ENSG00000130707	ASS1	-0.87512	0.00419301	-0.81208	0.295505	Downregulated_pegIFNa_only
ENSG00000100239	PPP6R2	-0.087903	1	-0.438293	0.264132	NS
ENSG00000154380	ENAH	0.411629	0.184189	0.571782	0.302729	NS
ENSG00000156398	SFXN2	-0.390892	0.0270092	-0.427143	0.311472	Downregulated_pegIFNa_only
ENSG00000215414	PSMA6P1	0.384274	0.111889	0.498228	0.239701	NS
ENSG00000100129	EIF3L	-0.127681	1	-0.421581	0.281197	NS
ENSG00000277496	RP11-93B14.9	0.918148	0.000475073	-0.765557	0.32921	Upregulated_pegIFNa_only
ENSG00000101343	CRNKL1	0.540299	0.0015622	0.296832	0.268184	Upregulated_pegIFNa_only
XLOC_047212	NA	0.158165	1	1.12021	NA	NS
ENSG00000034677	RNF19A	0.0201562	1	0.4117	0.269467	NS
ENSG00000087085	ACHE	0.403841	0.655418	1.13013	0.360081	NS
XLOC_019964	NA	0.0907962	1	-0.907588	0.298254	NS
ENSG00000115514	TXNDC9	0.394088	0.193779	0.556646	0.254421	NS
XLOC_017936	NA	-0.673811	0.41483	1.22989	NA	NS
XLOC_035591	NA	-0.646597	0.260264	-1.03455	0.34548	NS
ENSG00000072401	UBE2D1	0.454586	0.0778581	0.509141	0.220875	NS
ENSG00000272732	RP5-1159O4.2	-1.00609	0.0117456	-0.780931	0.291171	StrongDownregulated_pegIFNa_only
ENSG00000175895	PLEKHF2	0.120491	1	0.374566	0.204501	NS
ENSG00000152413	HOMER1	0.0343252	1	0.975697	0.317083	NS
XLOC_001814	NA	0.516188	0.634074	1.15326	0.334828	NS
ENSG00000116985	BMP8B	0.553098	0.460108	1.17555	0.514929	NS
ENSG00000115866	DARS	0.268068	0.194939	0.289008	0.222633	NS
ENSG00000111229	ARPC3	0.101812	1	0.572456	0.235742	NS
XLOC_018511	NA	-0.018264	1	-0.736672	0.282472	NS
XLOC_032151	NA	-0.527757	0.311473	-0.958936	0.331163	NS
ENSG00000261087	KB-1460A1.5	-0.806768	0.00336004	-0.442358	0.314448	Downregulated_pegIFNa_only
ENSG00000137845	ADAM10	0.245969	0.403851	0.423626	0.317625	NS
ENSG00000221988	PPT2	-0.0613733	1	-0.304048	0.302382	NS
ENSG00000184719	RNLS	-0.183395	0.694835	0.436385	0.306039	NS
ENSG00000206337	HCP5	0.935145	1.57431e-05	0.752592	0.330867	Upregulated_pegIFNa_only
XLOC_018128	NA	-0.994005	0.0199874	-1.02214	0.36367	Downregulated_pegIFNa_only
ENSG00000123505	AMD1	0.704995	0.000471559	0.549267	0.238129	Upregulated_pegIFNa_only
ENSG00000229299	RP4-583P15.10	-0.626509	0.3289	0.773571	0.307899	NS
ENSG00000157933	SKI	0.0392656	1	-0.385076	0.245518	NS
ENSG00000109133	TMEM33	0.160737	0.906492	0.386969	0.220387	NS
ENSG00000125826	RBCK1	0.582358	0.0272208	0.551856	0.311157	Upregulated_pegIFNa_only
XLOC_035717	NA	-0.342337	0.866342	-1.05869	NA	NS
XLOC_041639	NA	0.137444	1	1.10108	0.350818	NS
ENSG00000151778	SERP2	-0.116973	1	0.647318	0.284962	NS
ENSG00000038945	MSR1	1.03633	0.026785	0.959353	0.334289	StrongUpregulated_pegIFNa_only
XLOC_051995	NA	0.942237	0.0823265	1.13104	NA	NS
XLOC_040053	NA	-0.501494	0.596188	-0.90947	NA	NS
ENSG00000175215	CTDSP2	-0.00212335	1	-0.36976	0.292271	NS
ENSG00000188512	RP1-273G13.2	0.559039	0.155131	0.655072	0.30749	NS
ENSG00000215583	ASS1P6	-0.503743	0.450299	-0.809219	0.340658	NS
ENSG00000087053	MTMR2	0.297712	0.59885	0.417932	0.275908	NS
XLOC_043633	NA	-0.859194	0.000463733	-0.704528	0.226692	Downregulated_pegIFNa_only
XLOC_005710	NA	-1.03652	0.0344733	-1.00051	0.291806	StrongDownregulated_pegIFNa_only
ENSG00000253785	CTC-308K20.3	1.07903	5.61516e-08	0.555102	0.283124	StrongUpregulated_pegIFNa_only
ENSG00000100567	PSMA3	0.323593	0.469129	0.663605	0.282255	NS
ENSG00000137522	RNF121	0.350668	0.037857	0.366308	0.260321	Upregulated_pegIFNa_only
ENSG00000273958	RP11-219B17.3	-0.341516	0.918569	-0.985537	0.260358	NS
ENSG00000272894	RP5-1159O4.1	-1.06891	0.000784024	-0.632963	0.242009	StrongDownregulated_pegIFNa_only
ENSG00000140941	MAP1LC3B	0.117421	1	0.463675	0.289704	NS
ENSG00000272945	CTD-3216D2.5	-0.266146	1	-0.994819	0.296629	NS
ENSG00000140326	CDAN1	0.114156	1	-0.367075	0.291122	NS
XLOC_016903	NA	-0.332035	NA	1.1513	NA	NS
ENSG00000104043	ATP8B4	0.0799335	1	0.532187	0.301405	NS
ENSG00000178026	LRRC75B	-0.557353	0.110754	-0.556588	0.268182	NS
ENSG00000083857	FAT1	-0.0227296	1	0.950262	0.378185	NS
XLOC_003763	NA	-0.35411	0.888049	0.957303	0.313654	NS
ENSG00000258289	CHURC1	0.195748	0.568984	0.362209	0.29992	NS
ENSG00000273062	RP11-428K3.1	-0.256389	0.969952	-0.877339	0.315291	NS
ENSG00000105398	SULT2A1	0.508114	0.0023212	0.712361	0.32068	Upregulated_pegIFNa_only
ENSG00000122574	WIPF3	0.161891	1	1.10763	0.338541	NS
ENSG00000244694	PTCHD4	0.498683	0.516358	1.20261	NA	NS
XLOC_037143	NA	-0.524863	0.534524	-1.17503	0.326144	NS
ENSG00000198730	CTR9	0.58883	7.76425e-05	0.494468	0.313694	Upregulated_pegIFNa_only
ENSG00000259137	RP11-305B6.1	0.179857	0.902003	0.36701	0.268364	NS
ENSG00000204231	RXRB	-0.0289465	1	-0.293575	0.289784	NS
ENSG00000125257	ABCC4	0.0244949	1	0.705405	0.348897	NS
ENSG00000136522	MRPL47	0.058927	1	0.641768	0.254837	NS
XLOC_041721	NA	-0.614897	0.481425	-1.00529	NA	NS
ENSG00000165733	BMS1	0.359861	0.0261147	0.245167	0.287085	Upregulated_pegIFNa_only
ENSG00000101367	MAPRE1	0.681208	0.00483443	0.421703	0.296576	Upregulated_pegIFNa_only
XLOC_007394	NA	0.579792	0.542514	1.11708	NA	NS
XLOC_001091	NA	-0.499286	0.692722	-1.1706	NA	NS
ENSG00000165389	SPTSSA	0.181596	0.914872	0.656647	0.354248	NS
ENSG00000225756	DBH-AS1	-1.13898	6.50608e-06	-0.69231	0.303324	StrongDownregulated_pegIFNa_only
ENSG00000079785	DDX1	0.413464	0.0181786	0.341609	0.229089	Upregulated_pegIFNa_only
ENSG00000138399	FASTKD1	0.0817162	1	0.437744	0.308228	NS
ENSG00000274515	CTD-2026K11.5	-0.0965009	1	-0.812167	0.306775	NS
ENSG00000158373	HIST1H2BD	1.00738	0.00362713	0.988289	0.326802	StrongUpregulated_pegIFNa_only
ENSG00000270605	RP5-1092A3.4	-1.54097	4.20596e-14	-0.800538	0.34633	StrongDownregulated_pegIFNa_only
ENSG00000099875	MKNK2	-0.122852	1	-0.427678	0.265948	NS
XLOC_027856	NA	-0.218166	1	-1.05026	NA	NS
XLOC_001090	NA	-0.561219	NA	-1.16055	NA	NS
ENSG00000129204	USP6	-0.0308175	1	1.1748	NA	NS
ENSG00000260296	RP11-395I6.3	-0.912658	0.01129	-0.545867	0.357909	Downregulated_pegIFNa_only
ENSG00000196312	HIATL2	0.132358	1	-0.65391	0.29877	NS
ENSG00000059145	UNKL	0.23032	0.941093	-0.548427	0.273295	NS
XLOC_039814	NA	-1.28701	7.24323e-06	-0.839357	0.300829	StrongDownregulated_pegIFNa_only
ENSG00000119715	ESRRB	-0.112128	1	1.10885	NA	NS
ENSG00000171456	ASXL1	-0.0858764	1	-0.342392	0.232942	NS
XLOC_024539	NA	0.43306	0.462848	-0.793676	0.283066	NS
XLOC_034392	NA	-0.324214	0.94965	-0.960285	NA	NS
ENSG00000228288	PCAT6	-0.08736	1	-0.887728	NA	NS
ENSG00000080824	HSP90AA1	0.686188	0.0868975	0.716471	0.28479	NS
XLOC_035590	NA	-0.64955	0.223527	-1.0158	0.363593	NS
ENSG00000197044	ZNF441	-0.108333	1	0.461097	0.259188	NS
XLOC_040028	NA	0.202825	1	0.823127	0.349958	NS
ENSG00000234753	FOXP4-AS1	-0.337833	0.969487	-1.07219	NA	NS
XLOC_034506	NA	-1.16291	0.0029553	-1.15393	0.277951	StrongDownregulated_pegIFNa_only
ENSG00000130307	USHBP1	-0.363308	0.67704	-0.448455	0.282871	NS
ENSG00000234036	TXNP6	0.185867	1	0.823526	0.334376	NS
ENSG00000160293	VAV2	0.119494	1	0.300226	0.274342	NS
ENSG00000132635	PCED1A	-0.0886377	1	-0.379403	0.260192	NS
ENSG00000234396	RP11-181G12.4	-1.01239	0.0249413	-1.04285	0.377631	StrongDownregulated_pegIFNa_only
ENSG00000109606	DHX15	0.455263	0.00832053	0.311963	0.289274	Upregulated_pegIFNa_only
ENSG00000234805	AC090505.5	-0.557033	0.608996	-1.19778	NA	NS
ENSG00000099326	MZF1	0.0841124	1	-0.443725	0.283518	NS
ENSG00000273096	RP3-508I15.20	-1.06707	0.00531269	-0.71306	0.286067	StrongDownregulated_pegIFNa_only
XLOC_015133	NA	-0.703297	0.132999	-0.80929	0.41637	NS
ENSG00000136478	TEX2	0.431952	0.173398	0.461943	0.283798	NS
ENSG00000077721	UBE2A	0.334082	0.168648	0.37531	0.238566	NS
ENSG00000165487	MICU2	0.15127	0.86139	0.259883	0.259818	NS
ENSG00000187116	LILRA5	2.62933	4.36154e-19	0.805295	0.323787	StrongUpregulated_pegIFNa_only
XLOC_030158	NA	-0.741889	0.241883	-1.10805	NA	NS
XLOC_025968	NA	-0.148186	1	-0.970148	NA	NS
ENSG00000151116	UEVLD	0.306419	0.284267	0.355835	0.276887	NS
XLOC_048450	NA	-0.872596	0.0123267	-0.570478	0.322721	Downregulated_pegIFNa_only
ENSG00000261351	CTD-3185P2.1	0.436009	0.480855	0.560498	0.276891	NS
ENSG00000198780	FAM169A	0.84232	0.0261738	0.808975	0.257267	Upregulated_pegIFNa_only
ENSG00000099866	MADCAM1	0.112782	1	-0.709999	0.264077	NS
ENSG00000105821	DNAJC2	0.212242	0.685952	0.484055	0.237497	NS
ENSG00000029153	ARNTL2	0.627644	0.101629	0.807267	0.288805	NS
ENSG00000079739	PGM1	-0.152755	0.985452	-0.326835	0.275081	NS
ENSG00000228727	SAPCD1	-0.247125	0.993883	-0.68741	0.303169	NS
XLOC_001818	NA	0.238501	1	1.02807	0.313438	NS
XLOC_044858	NA	0.0684287	1	-0.795115	0.315267	NS
ENSG00000248015	AC005329.7	-0.210805	1	0.995135	0.370463	NS
ENSG00000151360	ALLC	-1.28432	0.00079182	-0.770674	0.310071	StrongDownregulated_pegIFNa_only
ENSG00000250328	MGC32805	0.0733869	1	0.579557	0.240853	NS
ENSG00000189060	H1F0	0.434548	0.0673601	0.583845	0.301646	NS
ENSG00000135336	ORC3	0.493614	0.00890082	0.331495	0.333557	Upregulated_pegIFNa_only
ENSG00000176024	ZNF613	0.171527	0.956708	0.470589	0.290602	NS
ENSG00000213487	ASS1P4	-0.626876	0.241159	-0.79058	0.32848	NS
ENSG00000130348	QRSL1	0.473263	0.0265811	0.44353	0.281465	Upregulated_pegIFNa_only
ENSG00000172171	TEFM	0.273991	0.557491	0.467492	0.268919	NS
ENSG00000203883	SOX18	-0.190866	1	-0.78303	0.346348	NS
XLOC_025385	NA	-0.680031	0.315434	-0.922854	0.283404	NS
ENSG00000104290	FZD3	0.262386	0.846953	0.793923	0.35401	NS
ENSG00000230956	RP3-452M16.1	0.342258	0.883472	0.772504	NA	NS
ENSG00000144158	RP11-395L14.17	0.741375	0.0062102	0.481436	0.299755	Upregulated_pegIFNa_only
ENSG00000140398	NEIL1	-0.359555	0.368339	-0.432119	0.288146	NS
XLOC_034449	NA	-0.958402	6.01649e-05	-0.449004	0.271845	Downregulated_pegIFNa_only
XLOC_049846	NA	-1.02647	0.00982674	-0.946798	0.338241	StrongDownregulated_pegIFNa_only
XLOC_034940	NA	-0.884016	0.133134	-1.14644	0.393688	NS
ENSG00000134375	TIMM17A	-0.135524	1	0.643109	0.282931	NS
ENSG00000083535	PIBF1	0.0213443	1	0.466356	0.25131	NS
ENSG00000120063	GNA13	0.398392	0.231217	0.380733	0.260984	NS
ENSG00000185090	MANEAL	0.591428	0.026701	0.483761	0.332804	Upregulated_pegIFNa_only
ENSG00000188739	RBM34	0.246688	0.638371	0.576935	0.241127	NS
ENSG00000047457	CP	0.413562	0.23497	0.568654	0.302971	NS
ENSG00000244575	IGKV1-27	-0.393375	0.868959	1.15873	0.525812	NS
ENSG00000132912	DCTN4	0.207582	0.509486	0.239784	0.255644	NS
ENSG00000132842	AP3B1	0.380549	0.230907	0.407704	0.329776	NS
ENSG00000242562	DCAF13P1	0.42229	0.646778	0.637878	0.335676	NS
ENSG00000182771	GRID1	-0.315696	0.995086	1.16893	0.295169	NS
ENSG00000139211	AMIGO2	-0.0215463	1	0.537209	0.281888	NS
ENSG00000250569	NTAN1P2	-0.177384	1	0.73784	0.280548	NS
ENSG00000198301	SDAD1	0.722079	1.14345e-05	0.35419	0.309092	Upregulated_pegIFNa_only
ENSG00000125520	SLC2A4RG	-0.525816	0.0821103	-0.526675	0.301492	NS
ENSG00000136156	ITM2B	0.29583	0.174111	0.419485	0.226845	NS
ENSG00000049540	ELN	-1.1548	0.000101503	-0.924763	0.312259	StrongDownregulated_pegIFNa_only
ENSG00000235954	TTC28-AS1	-0.170353	1	0.744678	0.369035	NS
ENSG00000099953	MMP11	-0.786621	0.0626628	0.975941	0.3664	NS
ENSG00000238390	SNORA81	-0.573881	0.253811	-0.783572	0.313317	NS
ENSG00000161847	RAVER1	0.13264	1	-0.388549	0.320439	NS
ENSG00000257210	NACAP3	-0.869506	0.126328	-1.10805	NA	NS
ENSG00000181873	IBA57	-0.0430041	1	-0.389762	0.334272	NS
XLOC_030492	NA	-0.0957068	1	-0.920151	NA	NS
XLOC_041748	NA	-0.874975	NA	-1.14967	NA	NS
ENSG00000250492	INTS6P1	0.125401	1	0.598778	0.287606	NS
ENSG00000172123	SLFN12	1.05452	6.31122e-06	0.897633	0.39668	StrongUpregulated_pegIFNa_only
ENSG00000132485	ZRANB2	-0.101387	0.914297	0.267364	0.26388	NS
ENSG00000103769	RAB11A	0.152992	0.731194	0.279136	0.256878	NS
ENSG00000182197	EXT1	0.734596	0.00985455	0.658883	0.310213	Upregulated_pegIFNa_only
ENSG00000136828	RALGPS1	0.194036	1	0.76296	0.331638	NS
XLOC_001819	NA	0.373127	0.836358	1.0242	0.291415	NS
ENSG00000127511	SIN3B	0.196916	0.71242	-0.374959	0.241657	NS
ENSG00000164031	DNAJB14	0.207154	0.633907	0.385623	0.249533	NS
ENSG00000122741	DCAF10	0.33477	0.24316	0.284881	0.318868	NS
XLOC_028535	NA	-0.444849	0.660304	-0.865335	0.31583	NS
XLOC_046291	NA	0.685786	0.281126	1.00182	NA	NS
XLOC_041622	NA	0.535307	0.562556	1.13775	NA	NS
XLOC_033507	NA	-0.290818	NA	1.19737	NA	NS
ENSG00000119203	CPSF3	0.427387	0.042541	0.318809	0.327751	Upregulated_pegIFNa_only
XLOC_003137	NA	-0.556207	0.565695	-1.11125	NA	NS
ENSG00000082213	C5orf22	0.511767	0.036438	0.37685	0.298706	Upregulated_pegIFNa_only
XLOC_040767	NA	-0.659179	0.343922	-1.16572	0.363488	NS
ENSG00000152117	AC093838.4	-0.122108	1	-0.608691	0.290575	NS
XLOC_038106	NA	-0.668787	0.273829	-0.890558	0.279604	NS
ENSG00000141378	PTRH2	0.0994761	1	0.656271	0.304054	NS
ENSG00000152056	AP1S3	0.857939	0.0518131	0.888198	0.350318	NS
ENSG00000224520	KRT8P45	0.786572	0.0226792	0.565672	0.311496	Upregulated_pegIFNa_only
ENSG00000171596	NMUR1	-0.641942	0.112104	-0.58019	0.264672	NS
ENSG00000136536	2007-03-01	-0.0181138	1	0.292926	0.270308	NS
ENSG00000002746	HECW1	-0.733856	0.311731	1.14076	NA	NS
ENSG00000010610	CD4	-0.380177	0.397139	-0.563729	0.330375	NS
ENSG00000270964	RP11-502I4.3	-0.111939	1	-0.57609	0.343801	NS
ENSG00000116918	TSNAX	0.0933572	1	0.226746	0.29088	NS
ENSG00000107937	GTPBP4	0.585043	0.003537	0.406523	0.298408	Upregulated_pegIFNa_only
ENSG00000171824	EXOSC10	0.487904	1.2356e-05	0.182522	0.322353	Upregulated_pegIFNa_only
XLOC_047003	NA	-0.49151	0.389092	-0.645433	0.348743	NS
ENSG00000039068	CDH1	-0.324128	0.78267	0.509247	0.339603	NS
ENSG00000163235	TGFA	-0.212844	1	0.916214	0.271715	NS
ENSG00000175893	ZDHHC21	0.13773	0.933598	0.424966	0.28329	NS
ENSG00000085231	AK6	-0.110217	1	0.629582	0.289262	NS
ENSG00000250091	DNAH10OS	-0.612876	0.147428	-0.695756	0.325931	NS
XLOC_047823	NA	0.165043	1	1.06003	NA	NS
ENSG00000175471	MCTP1	-0.0607535	1	0.786061	0.354502	NS
ENSG00000251164	HULC	-0.0401745	1	0.992039	0.466943	NS
ENSG00000171163	ZNF692	-0.24088	0.823643	-0.423664	0.266575	NS
ENSG00000117133	RPF1	0.340203	0.207852	0.536153	0.271174	NS
ENSG00000162976	PQLC3	-0.0904972	1	0.473304	0.324427	NS
ENSG00000138823	MTTP	0.102672	1	0.393159	0.321309	NS
XLOC_010374	NA	-0.602756	0.422692	-0.893464	NA	NS
XLOC_021621	NA	-0.564238	0.459979	-1.02775	NA	NS
ENSG00000261308	FIGNL2	0.273862	1	-1.08854	0.252268	NS
XLOC_039453	NA	-0.615694	0.497985	-1.05978	NA	NS
ENSG00000234332	BCAS2P2	0.304076	0.578153	0.570103	0.284258	NS
XLOC_027038	NA	-0.185089	1	-0.948024	0.319681	NS
XLOC_008099	NA	-0.166024	1	-1.03893	NA	NS
ENSG00000163393	SLC22A15	-0.225463	1	0.722121	0.383189	NS
ENSG00000153214	TMEM87B	0.525192	0.0214445	0.41338	0.35327	Upregulated_pegIFNa_only
ENSG00000087253	LPCAT2	0.62243	0.135957	0.605367	0.333317	NS
ENSG00000188315	C3orf62	0.187723	0.939406	0.380471	0.327181	NS
ENSG00000125304	TM9SF2	0.287951	0.0733203	0.319751	0.291507	NS
ENSG00000233270	SNRPEP4	0.139868	1	0.64427	0.313112	NS
ENSG00000147100	SLC16A2	-0.583835	0.0143431	-0.394075	0.348782	Downregulated_pegIFNa_only
XLOC_004763	NA	-0.650468	0.346648	-1.04703	NA	NS
ENSG00000169884	WNT10B	-1.36853	0.000453345	-0.887567	0.360019	StrongDownregulated_pegIFNa_only
XLOC_043602	NA	-0.366072	0.81469	-0.893524	0.341749	NS
ENSG00000101447	FAM83D	-0.499121	0.292902	-0.800609	0.346032	NS
ENSG00000140157	NIPA2	0.271597	0.417418	0.37725	0.338641	NS
ENSG00000108381	ASPA	0.173039	1	-0.74095	0.349541	NS
ENSG00000177946	CENPBD1	0.407529	0.0575617	0.392235	0.284161	NS
ENSG00000028116	VRK2	0.624961	0.00366462	0.441685	0.281578	Upregulated_pegIFNa_only
ENSG00000135845	PIGC	0.127545	1	0.410297	0.25832	NS
ENSG00000163069	SGCB	0.00436208	1	0.86328	0.344444	NS
ENSG00000171714	ANO5	0.314241	0.563997	0.632993	0.296421	NS
ENSG00000136527	TRA2B	0.00415499	1	0.375289	0.301605	NS
XLOC_028428	NA	-0.650075	0.382858	-1.02766	NA	NS
ENSG00000130513	GDF15	1.34755	0.000500975	0.849454	0.297186	StrongUpregulated_pegIFNa_only
ENSG00000025772	TOMM34	0.60216	0.0138224	0.393147	0.324048	Upregulated_pegIFNa_only
ENSG00000172602	RND1	-0.108705	1	-0.583504	0.355619	NS
ENSG00000143416	SELENBP1	-0.475356	0.0159903	-0.431863	0.336581	Downregulated_pegIFNa_only
ENSG00000277999	RP11-426C22.8	-0.947816	0.0367058	-0.979236	0.306244	Downregulated_pegIFNa_only
ENSG00000128245	YWHAH	0.647053	0.0248055	0.546751	0.33528	Upregulated_pegIFNa_only
XLOC_035093	NA	-0.375043	0.926151	-1.04192	NA	NS
ENSG00000170209	ANKK1	0.127814	1	-1.00454	NA	NS
ENSG00000165269	AQP7	-0.496538	0.206083	-0.570656	0.370101	NS
XLOC_029455	NA	-0.454921	0.774729	-0.987841	NA	NS
ENSG00000198670	LPA	-0.640365	0.177183	-0.877818	0.3449	NS
ENSG00000088986	DYNLL1	0.283559	0.750506	0.713012	0.301866	NS
XLOC_027474	NA	-0.898258	0.00760489	-0.691866	0.337631	Downregulated_pegIFNa_only
ENSG00000236423	LINC01134	0.0949364	1	-0.587246	0.323626	NS
XLOC_037784	NA	-1.82771	3.12537e-08	-1.13056	0.352295	StrongDownregulated_pegIFNa_only
ENSG00000281398	SNHG4	0.299876	0.899919	0.723112	0.358385	NS
ENSG00000227203	SUB1P1	0.182848	0.985824	0.676721	0.326387	NS
ENSG00000174238	PITPNA	0.283211	0.543504	0.519096	0.352828	NS
ENSG00000168374	ARF4	0.379223	0.427661	0.622471	0.292262	NS
ENSG00000137486	ARRB1	0.0898758	1	0.453312	0.33918	NS
ENSG00000239857	GET4	-0.892726	9.67578e-05	-0.575547	0.306455	Downregulated_pegIFNa_only
ENSG00000069509	FUNDC1	0.00587305	1	0.664193	0.312026	NS
ENSG00000129028	THAP10	0.303456	0.85596	0.622775	0.289095	NS
ENSG00000140519	RHCG	-0.317035	0.995583	1.14616	NA	NS
ENSG00000099246	RAB18	0.036247	1	0.363934	0.210005	NS
ENSG00000143157	POGK	0.394298	0.0579521	0.278552	0.309134	NS
ENSG00000163823	CCR1	1.98824	2.06727e-10	0.820817	0.384645	StrongUpregulated_pegIFNa_only
XLOC_038504	NA	-0.200403	0.862716	-0.608594	0.341095	NS
XLOC_030350	NA	-0.865741	0.00341366	-0.732506	0.317391	Downregulated_pegIFNa_only
ENSG00000163884	KLF15	-0.255367	0.742981	-0.532234	0.3275	NS
ENSG00000137700	SLC37A4	0.139082	0.995224	-0.351271	0.330856	NS
XLOC_032262	NA	-0.770633	NA	1.16188	NA	NS
XLOC_014832	NA	-1.10328	NA	-1.10928	NA	NS
ENSG00000135709	KIAA0513	0.619679	0.02992	0.406896	0.356938	Upregulated_pegIFNa_only
ENSG00000078814	MYH7B	-1.12232	0.000178324	-0.67571	0.354859	StrongDownregulated_pegIFNa_only
ENSG00000115761	NOL10	0.37082	0.0742765	0.275917	0.331559	NS
ENSG00000224272	AC114730.3	-0.39099	0.798187	-0.95374	0.449484	NS
ENSG00000172006	ZNF554	-0.0713489	1	-0.358808	0.337212	NS
ENSG00000145088	EAF2	0.630445	0.208055	0.832664	0.27789	NS
ENSG00000183726	TMEM50A	0.831935	1.32513e-05	0.515067	0.286561	Upregulated_pegIFNa_only
ENSG00000236105	AC000110.1	0.716583	0.0862128	0.54165	0.364182	NS
ENSG00000111785	RIC8B	0.185454	0.847188	0.460226	0.320688	NS
XLOC_005547	NA	-0.501822	0.354947	-0.810111	0.29548	NS
ENSG00000262160	RP11-96D1.11	-0.859602	1.08329e-06	-0.30355	0.349551	Downregulated_pegIFNa_only
ENSG00000122545	2007-09-01	0.1289	0.999458	0.39163	0.271639	NS
ENSG00000140367	UBE2Q2	0.173371	1	0.497338	0.348562	NS
ENSG00000118816	CCNI	-0.17035	0.714949	-0.251662	0.313226	NS
ENSG00000074266	EED	0.279073	0.435819	0.371688	0.309856	NS
ENSG00000167088	SNRPD1	0.232406	0.794634	0.504173	0.333919	NS
ENSG00000005175	RPAP3	0.535421	0.00367829	0.389653	0.300012	Upregulated_pegIFNa_only
ENSG00000158234	FAIM	0.31184	0.776404	0.577353	0.285062	NS
ENSG00000071205	ARHGAP10	0.121435	1	-0.987841	0.294643	NS
ENSG00000010704	HFE	-0.00930733	1	0.309376	0.315543	NS
ENSG00000181541	MAB21L2	0.780815	0.118191	0.837903	0.36207	NS
ENSG00000267395	AC074212.6	-0.71718	0.0782814	-0.55201	0.346196	NS
ENSG00000116750	UCHL5	-0.0249506	1	0.396924	0.330501	NS
ENSG00000276728	AC142472.6	-0.606061	0.25812	-0.632593	0.33745	NS
ENSG00000122644	ARL4A	0.187008	1	0.62878	0.340904	NS
ENSG00000130021	HDHD1	0.276628	0.351902	0.624805	0.326707	NS
ENSG00000164631	ZNF12	-0.148257	0.855907	0.428455	0.30949	NS
ENSG00000178585	CTNNBIP1	-0.174522	0.850174	-0.388161	0.344361	NS
ENSG00000235698	PA2G4P2	0.663942	0.00744984	0.405355	0.318589	Upregulated_pegIFNa_only
ENSG00000178201	VN1R1	-1.20201	4.19321e-05	-0.602868	0.352133	StrongDownregulated_pegIFNa_only
XLOC_022400	NA	-0.386089	0.903772	1.07618	NA	NS
ENSG00000070269	TMEM260	0.120815	0.967215	0.273229	0.286504	NS
ENSG00000169019	COMMD8	0.414175	0.275282	0.57293	0.29509	NS
XLOC_035095	NA	-0.604073	0.447475	-0.888165	0.363563	NS
ENSG00000177685	CRACR2B	-0.438493	0.492867	-0.641648	0.334317	NS
ENSG00000203801	LINC00222	-0.133961	1	-0.958111	NA	NS
XLOC_036000	NA	-0.189842	1	-0.601001	0.341701	NS
ENSG00000182378	PLCXD1	-0.87889	6.90462e-06	-0.699977	0.384306	Downregulated_pegIFNa_only
ENSG00000126091	ST3GAL3	-0.0319543	1	-0.314761	0.332729	NS
ENSG00000170485	NPAS2	0.599381	0.287599	0.90818	0.363336	NS
ENSG00000135100	HNF1A	0.546826	0.0220124	-0.294905	0.334219	Upregulated_pegIFNa_only
ENSG00000165474	GJB2	0.507805	0.126065	0.589201	0.284966	NS
ENSG00000004766	VPS50	0.359439	0.12123	0.360926	0.27338	NS
ENSG00000279619	CTD-2527I21.5	-0.798463	0.0746582	-0.791407	0.310173	NS
XLOC_044891	NA	-0.577229	0.561661	1.06573	NA	NS
XLOC_003396	NA	0.424601	0.25015	0.514574	0.288047	NS
ENSG00000217791	ASS1P9	-0.773872	0.0207025	-0.784013	0.363255	Downregulated_pegIFNa_only
ENSG00000134779	TPGS2	0.282845	0.423447	0.447827	0.373683	NS
ENSG00000165912	PACSIN3	-0.346644	0.656979	-0.737565	0.34077	NS
ENSG00000177666	PNPLA2	0.0797809	1	-0.627058	0.337583	NS
XLOC_038268	NA	-1.05586	0.0276004	-0.966375	0.336079	StrongDownregulated_pegIFNa_only
ENSG00000198042	MAK16	0.470914	0.0320575	0.412599	0.298833	Upregulated_pegIFNa_only
XLOC_031098	NA	-0.410246	0.845996	-1.05601	NA	NS
ENSG00000270878	CTD-2302E22.5	-0.335394	0.72679	-0.507023	0.322002	NS
ENSG00000140104	C14orf79	0.378507	0.407588	-0.454453	0.358103	NS
XLOC_037958	NA	-0.920138	0.00538949	-0.959232	0.418677	Downregulated_pegIFNa_only
XLOC_047450	NA	0.106953	1	-1.13112	0.335371	NS
ENSG00000124802	EEF1E1	0.400468	0.439093	0.690407	0.332178	NS
XLOC_021045	NA	-0.353352	0.955749	-1.01375	NA	NS
ENSG00000175985	PLEKHD1	-0.334692	0.963322	-1.04201	NA	NS
ENSG00000165476	REEP3	0.0831552	1	0.331826	0.298401	NS
XLOC_049009	NA	-1.64218	1.7051e-11	-0.770666	0.305845	StrongDownregulated_pegIFNa_only
ENSG00000157927	RADIL	-0.069239	1	-1.13976	NA	NS
ENSG00000244242	IFITM10	-0.779595	0.0147846	-0.527626	0.333762	Downregulated_pegIFNa_only
ENSG00000183230	CTNNA3	-0.804309	0.0754174	-0.929197	0.365944	NS
ENSG00000233868	AC009302.2	0.582954	0.209718	0.68891	0.315906	NS
XLOC_009752	NA	-0.395549	0.77966	-0.888894	0.38319	NS
ENSG00000167733	HSD11B1L	-0.270646	0.766727	-0.532548	0.348359	NS
ENSG00000233057	EEF1A1P14	-0.854086	0.122697	1.00531	NA	NS
ENSG00000034693	PEX3	0.177687	0.934906	0.430572	0.332792	NS
XLOC_007001	NA	0.159976	1	-1.02287	NA	NS
ENSG00000243679	RP11-274B21.3	0.000756067	1	-0.57227	0.339643	NS
ENSG00000136888	ATP6V1G1	0.314585	0.353904	0.523249	0.27318	NS
ENSG00000164930	FZD6	0.0638625	1	0.819913	0.347974	NS
ENSG00000116641	DOCK7	0.311802	0.486754	0.361393	0.352212	NS
ENSG00000174013	FBXO45	0.383014	0.199228	0.402192	0.313551	NS
ENSG00000169432	SCN9A	-0.850272	0.00524092	-0.694902	0.342444	Downregulated_pegIFNa_only
ENSG00000151239	TWF1	0.473342	0.0370173	0.407101	0.318505	Upregulated_pegIFNa_only
ENSG00000107798	LIPA	0.466084	0.297411	0.582151	0.372133	NS
ENSG00000171055	FEZ2	0.149496	0.668433	0.398375	0.337028	NS
ENSG00000140450	ARRDC4	-0.0528281	1	0.759523	0.493282	NS
ENSG00000134371	CDC73	0.349337	0.273109	0.319858	0.323084	NS
ENSG00000116604	MEF2D	-0.0196711	1	-0.313477	0.2942	NS
ENSG00000238039	AF011889.2	-0.657906	0.318957	-1.05886	0.330329	NS
ENSG00000263276	RP11-96D1.10	-0.505498	0.311729	-0.574746	0.362384	NS
XLOC_036567	NA	-0.375489	0.89116	-1.02183	NA	NS
XLOC_006364	NA	-0.980465	0.0562298	-1.1285	NA	NS
XLOC_000900	NA	-0.170478	1	-1.12891	0.485319	NS
ENSG00000183431	SF3A3	0.434457	0.00240131	0.250887	0.316057	Upregulated_pegIFNa_only
ENSG00000185324	CDK10	-0.115315	1	-0.357681	0.334623	NS
XLOC_030490	NA	-0.45663	0.75744	-1.02675	NA	NS
ENSG00000110880	CORO1C	0.181469	0.842328	0.404258	0.372497	NS
ENSG00000104131	EIF3J	0.364888	0.251418	0.517564	0.28706	NS
XLOC_048679	NA	0.310922	1	1.15498	NA	NS
XLOC_020428	NA	-0.692576	0.258882	0.818131	0.366117	NS
XLOC_046292	NA	0.140389	1	1.07784	NA	NS
ENSG00000142082	SIRT3	-0.154782	0.81801	-0.278216	0.354839	NS
ENSG00000270959	LPP-AS2	0.573149	0.16886	0.517703	0.34735	NS
XLOC_021046	NA	-0.403881	0.851061	-1.07524	NA	NS
XLOC_007184	NA	-0.209254	1	-0.999586	0.375774	NS
ENSG00000181126	HLA-V	0.968916	0.0229477	1.08368	0.352672	Upregulated_pegIFNa_only
ENSG00000135253	KCP	-0.738842	0.315664	-1.14292	NA	NS
ENSG00000111845	PAK1IP1	0.61821	0.0308851	0.600166	0.346906	Upregulated_pegIFNa_only
XLOC_032153	NA	-0.441008	0.661995	-1.00316	0.356005	NS
ENSG00000270503	RP11-407N17.6	0.118061	1	0.512136	0.316211	NS
XLOC_015736	NA	-0.27296	1	-1.06243	NA	NS
XLOC_039449	NA	-0.641769	0.379601	-0.972939	NA	NS
ENSG00000097033	SH3GLB1	0.273305	0.327717	0.277872	0.314505	NS
ENSG00000119541	VPS4B	0.284391	0.315664	0.26653	0.325179	NS
ENSG00000236975	RP5-1065P14.2	-0.366666	0.849735	-0.929893	NA	NS
ENSG00000134852	CLOCK	0.497135	0.170161	0.510991	0.30997	NS
ENSG00000152684	PELO	0.596714	0.00136492	0.381308	0.326074	Upregulated_pegIFNa_only
XLOC_012358	NA	-0.739969	0.0891826	-0.640969	0.385249	NS
ENSG00000123353	ORMDL2	0.30698	0.583429	0.574735	0.362045	NS
ENSG00000128335	APOL2	0.866454	0.00471352	0.493711	0.345357	Upregulated_pegIFNa_only
ENSG00000087076	HSD17B14	-1.81914	2.83253e-10	-1.06823	0.310327	StrongDownregulated_pegIFNa_only
ENSG00000269952	RP11-324I22.3	0.49801	0.5897	0.839074	NA	NS
ENSG00000082269	FAM135A	0.637053	0.000807134	0.481436	0.358265	Upregulated_pegIFNa_only
ENSG00000197170	PSMD12	0.275836	0.372167	0.371931	0.295891	NS
ENSG00000122958	VPS26A	0.193107	0.405863	0.274253	0.29662	NS
ENSG00000157538	DSCR3	0.178247	0.57195	0.234907	0.305819	NS
ENSG00000100532	CGRRF1	0.278791	0.628988	0.522593	0.249977	NS
XLOC_011384	NA	-0.77337	0.117334	-1.08691	0.313688	NS
ENSG00000269044	CTC-429P9.3	-0.967243	3.27815e-08	-0.412946	0.355372	Downregulated_pegIFNa_only
ENSG00000134283	PPHLN1	0.165902	0.603236	0.211179	0.331092	NS
ENSG00000225580	RP1-159M24.1	0.619157	0.0211178	0.359002	0.33451	Upregulated_pegIFNa_only
ENSG00000254285	KRT8P3	0.778988	0.00773182	0.571607	0.362691	Upregulated_pegIFNa_only
ENSG00000165995	CACNB2	-0.906902	0.0101111	-0.98411	0.391986	Downregulated_pegIFNa_only
XLOC_001820	NA	0.531337	0.514499	0.950682	0.407391	NS
ENSG00000186529	CYP4F3	-0.411737	0.0833159	-0.513166	0.340566	NS
ENSG00000253676	TAGLN2P1	0.38198	0.423542	0.626231	0.385959	NS
ENSG00000065361	ERBB3	0.0228108	1	-0.396257	0.333468	NS
ENSG00000107651	SEC23IP	0.326967	0.222108	0.3529	0.321848	NS
ENSG00000205669	ACOT6	-0.843525	0.0821232	-0.965785	0.40653	NS
XLOC_042380	NA	-0.390126	0.733163	-0.792272	0.344673	NS
ENSG00000101347	SAMHD1	1.34908	1.3991e-06	0.543366	0.380152	StrongUpregulated_pegIFNa_only
XLOC_034498	NA	-1.17659	0.00160643	-1.08987	0.299822	StrongDownregulated_pegIFNa_only
XLOC_030589	NA	-1.55173	5.80269e-05	-1.11723	0.468831	StrongDownregulated_pegIFNa_only
ENSG00000196081	ZNF724P	0.295119	0.932954	0.727656	0.406266	NS
XLOC_016899	NA	-0.508109	0.511133	0.842381	0.337068	NS
ENSG00000185088	RPS27L	0.036193	1	0.771057	0.436683	NS
ENSG00000151729	SLC25A4	0.131893	0.99377	0.396554	0.255845	NS
ENSG00000175782	SLC35E3	-0.0120017	1	-0.304258	0.340121	NS
ENSG00000110696	C11orf58	0.147426	0.750403	0.313193	0.249161	NS
ENSG00000175110	MRPS22	-0.0235456	1	0.436078	0.31168	NS
ENSG00000275765	RP11-54C4.3	-0.370327	0.628858	-0.581108	0.384651	NS
ENSG00000255385	UBTFL10	-0.940577	0.0714971	-0.918268	NA	NS
XLOC_045958	NA	-0.314051	0.930677	-0.8088	0.408242	NS
XLOC_016081	NA	-0.540013	0.620407	-1.09029	NA	NS
ENSG00000213523	SRA1	0.251985	0.757407	0.528393	0.365958	NS
XLOC_022196	NA	-0.473848	0.633847	-0.671248	0.378987	NS
XLOC_011387	NA	-0.632008	0.322338	-1.07376	0.3645	NS
ENSG00000105516	DBP	-1.46005	5.95065e-06	-0.940633	0.351895	StrongDownregulated_pegIFNa_only
ENSG00000117751	PPP1R8	0.334917	0.0829742	0.30748	0.257553	NS
ENSG00000071626	DAZAP1	0.172247	0.893339	-0.276548	0.330019	NS
ENSG00000248988	RP11-815N9.2	0.451224	0.240132	0.661082	0.355148	NS
ENSG00000047597	XK	1.03397	0.00447223	0.850009	0.395642	StrongUpregulated_pegIFNa_only
ENSG00000280149	RP4-751H13.5	-0.474627	0.56941	-0.669756	0.339636	NS
ENSG00000110057	UNC93B1	1.72983	1.85989e-18	0.51723	0.408045	StrongUpregulated_pegIFNa_only
ENSG00000124641	MED20	0.2876	0.359284	0.295625	0.317403	NS
ENSG00000149798	CDC42EP2	0.14623	1	-0.443642	0.332924	NS
XLOC_043066	NA	-0.955773	0.0255731	-0.761759	0.386212	Downregulated_pegIFNa_only
ENSG00000153113	CAST	0.326156	0.179853	0.35224	0.361996	NS
ENSG00000253886	CTB-158E9.2	0.087937	1	0.617385	0.34327	NS
XLOC_017673	NA	-0.414585	0.768876	-0.928551	NA	NS
ENSG00000117758	STX12	0.555895	0.00157392	0.218688	0.368148	Upregulated_pegIFNa_only
ENSG00000164626	KCNK5	-0.399718	0.67281	-0.784501	0.331504	NS
ENSG00000065060	UHRF1BP1	0.891504	0.0016045	0.62379	0.360779	Upregulated_pegIFNa_only
ENSG00000196141	SPATS2L	0.292891	0.0861256	0.546605	0.384419	NS
XLOC_037858	NA	-1.02454	0.00115525	-0.744947	0.412394	StrongDownregulated_pegIFNa_only
XLOC_041476	NA	-0.464936	0.744646	-0.991871	NA	NS
ENSG00000068078	FGFR3	-0.699827	0.0452392	-0.415878	0.34349	Downregulated_pegIFNa_only
XLOC_031082	NA	-0.415839	0.585348	-0.562953	0.384827	NS
XLOC_026699	NA	-0.456329	0.698671	-0.953632	NA	NS
XLOC_042997	NA	-0.66007	0.40957	-1.13678	NA	NS
XLOC_031664	NA	0.0474857	1	-1.01517	NA	NS
ENSG00000143622	RIT1	0.291137	0.296983	0.258506	0.378636	NS
ENSG00000233514	RP11-570P14.1	0.316865	0.652304	0.564162	0.370533	NS
ENSG00000186130	ZBTB6	0.291429	0.527556	0.35138	0.304495	NS
ENSG00000183520	UTP11L	0.370358	0.121318	0.345742	0.31747	NS
ENSG00000187187	ZNF546	0.0506014	1	-0.393202	0.342046	NS
ENSG00000100196	KDELR3	0.87055	0.0179928	0.790904	0.351291	Upregulated_pegIFNa_only
ENSG00000167543	TP53I13	-0.33872	0.64873	-0.492666	0.348446	NS
ENSG00000280852	AC025048.1	0.621296	0.265483	0.591251	0.392135	NS
XLOC_038022	NA	-0.542725	0.557584	-0.949625	NA	NS
ENSG00000274180	NATD1	0.282288	0.62773	-0.429566	0.325767	NS
XLOC_045046	NA	-0.591263	0.40618	-0.932028	NA	NS
XLOC_025143	NA	-0.74248	0.130981	-0.700635	0.372834	NS
ENSG00000116688	MFN2	0.605011	0.00142381	0.354077	0.355753	Upregulated_pegIFNa_only
ENSG00000100410	PHF5A	0.102387	1	0.575564	0.336049	NS
ENSG00000163743	RCHY1	-0.184817	0.652126	0.356281	0.322952	NS
ENSG00000139719	VPS33A	0.607335	0.000948645	0.279847	0.34938	Upregulated_pegIFNa_only
ENSG00000279396	AC130469.1	-0.196399	1	-0.780849	0.377534	NS
XLOC_040027	NA	0.667996	0.277441	0.826674	NA	NS
ENSG00000266304	RP11-484N16.1	1.05281	0.00497341	1.0849	0.39689	StrongUpregulated_pegIFNa_only
ENSG00000075790	BCAP29	0.120279	1	0.324866	0.349805	NS
ENSG00000139505	MTMR6	0.419998	0.132608	0.372069	0.341909	NS
ENSG00000211456	SACM1L	0.217922	0.301135	0.274247	0.294754	NS
ENSG00000006451	RALA	0.266617	0.302634	0.322648	0.338734	NS
ENSG00000108733	PEX12	0.415774	0.0396936	0.274791	0.350318	Upregulated_pegIFNa_only
ENSG00000155827	RNF20	0.368802	0.0573541	0.239869	0.368229	NS
ENSG00000234509	AP000253.1	-0.201837	1	-0.740813	0.362737	NS
ENSG00000089159	PXN	-0.035628	1	-0.288237	0.338686	NS
XLOC_034944	NA	-0.713754	NA	-1.09912	NA	NS
ENSG00000243708	PLA2G4B	-0.453617	0.257887	-0.479133	0.321416	NS
XLOC_004929	NA	-0.644303	0.415089	-0.962465	NA	NS
ENSG00000170345	FOS	0.0314776	1	0.859037	0.509645	NS
XLOC_027414	NA	-0.38001	0.844521	0.981288	0.565996	NS
ENSG00000269926	RP11-442H21.2	-0.895279	NA	1.09746	NA	NS
ENSG00000167588	GPD1	-0.00795677	1	0.472876	0.3903	NS
ENSG00000040341	STAU2	0.139574	0.864807	0.292867	0.308218	NS
ENSG00000248527	MTATP6P1	-0.450506	0.249498	-0.46075	0.37707	NS
ENSG00000124787	RPP40	0.79686	0.00375414	0.563276	0.373878	Upregulated_pegIFNa_only
ENSG00000163563	MNDA	1.46061	4.48124e-06	0.648966	0.427323	StrongUpregulated_pegIFNa_only
XLOC_047149	NA	0.579834	0.470016	0.957167	NA	NS
ENSG00000157657	ZNF618	0.176196	0.910989	0.51766	0.347283	NS
ENSG00000181929	PRKAG1	0.308539	0.179394	0.346503	0.323798	NS
ENSG00000147316	MCPH1	0.373958	0.0499906	0.244951	0.376205	Upregulated_pegIFNa_only
ENSG00000253352	TUG1	-0.12548	0.762922	0.31034	0.311285	NS
XLOC_028004	NA	-0.292119	1	-0.942626	NA	NS
ENSG00000238121	LINC00426	-0.805625	0.0305517	-0.828918	0.319878	Downregulated_pegIFNa_only
ENSG00000083223	ZCCHC6	-0.0661688	1	-0.726603	0.347177	NS
ENSG00000132603	NIP7	0.568061	0.000394865	0.455709	0.361882	Upregulated_pegIFNa_only
ENSG00000278965	RP11-39H3.2	-1.13314	0.00310957	-0.939743	0.352857	StrongDownregulated_pegIFNa_only
XLOC_021022	NA	-0.549524	0.592739	0.947666	NA	NS
ENSG00000221946	FXYD7	-0.711076	0.287623	-0.951931	NA	NS
ENSG00000055044	NOP58	0.405265	0.0720329	0.400272	0.314641	NS
XLOC_016278	NA	0.137905	1	-0.720998	0.369774	NS
ENSG00000073584	SMARCE1	0.0236308	1	0.300312	0.311811	NS
ENSG00000165156	ZHX1	0.132448	1	0.365581	0.3323	NS
XLOC_022918	NA	-0.808427	0.150429	-1.1461	0.33198	NS
ENSG00000213236	YWHAZP2	0.672364	0.0332413	0.561999	0.393224	Upregulated_pegIFNa_only
XLOC_046523	NA	-0.540171	0.415544	-0.721381	0.377593	NS
ENSG00000279319	RP11-693M3.1	-0.427567	0.705193	-0.809357	0.359895	NS
ENSG00000152944	MED21	0.462069	0.00916031	0.389883	0.338966	Upregulated_pegIFNa_only
XLOC_044814	NA	-0.537594	0.188475	-0.752998	0.389397	NS
ENSG00000255545	RP11-627G23.1	-1.20902	6.30384e-06	-0.770501	0.396244	StrongDownregulated_pegIFNa_only
ENSG00000102738	MRPS31	-0.0813388	1	0.449418	0.306826	NS
ENSG00000260747	RP11-421N8.1	-0.103945	1	0.317502	0.331451	NS
ENSG00000130640	TUBGCP2	0.236187	0.0568783	-0.238085	0.350967	NS
ENSG00000213886	UBD	0.32723	0.880993	1.01533	0.497021	NS
ENSG00000114648	KLHL18	0.709442	0.0088067	0.515601	0.367921	Upregulated_pegIFNa_only
ENSG00000143315	PIGM	0.405305	0.122818	0.310075	0.35973	NS
ENSG00000261058	RP11-252E2.2	-0.193717	1	-0.790962	0.305484	NS
XLOC_023226	NA	-0.485966	0.477253	-0.675156	0.370035	NS
ENSG00000136986	DERL1	0.457295	0.000716982	0.31596	0.296154	Upregulated_pegIFNa_only
ENSG00000118242	MREG	-0.908538	0.00062001	-0.519657	0.335455	Downregulated_pegIFNa_only
ENSG00000197302	ZNF720	-0.0870585	1	0.323792	0.394143	NS
XLOC_001465	NA	-1.08384	NA	-0.999815	NA	NS
ENSG00000165525	NEMF	0.141263	0.840386	0.336747	0.30562	NS
XLOC_050338	NA	-0.653175	0.4069	-1.05684	NA	NS
ENSG00000155438	NIFK	0.352992	0.218507	0.467771	0.306214	NS
ENSG00000164151	ICE1	0.334033	0.131099	0.31284	0.369111	NS
ENSG00000120526	NUDCD1	0.680574	0.00239614	0.420109	0.308705	Upregulated_pegIFNa_only
ENSG00000169926	KLF13	-0.110702	1	-0.521674	0.367086	NS
ENSG00000163584	RPL22L1	-0.0735133	1	0.64709	0.374357	NS
ENSG00000133997	MED6	0.431858	0.012792	0.296919	0.323448	Upregulated_pegIFNa_only
XLOC_018126	NA	-0.73138	0.294401	-1.01471	NA	NS
ENSG00000104142	VPS18	0.387309	0.10831	0.365064	0.346985	NS
ENSG00000242017	ALG1L15P	0.0620285	1	0.511929	0.312346	NS
XLOC_049947	NA	-0.664386	0.389956	-1.12371	NA	NS
XLOC_022247	NA	-0.600772	0.299989	-0.662315	0.331761	NS
XLOC_029897	NA	-0.813864	0.0893241	-0.654568	0.419075	NS
ENSG00000144048	DUSP11	0.0583995	1	0.347136	0.330846	NS
ENSG00000089057	SLC23A2	-0.458645	0.48196	-0.678809	0.360892	NS
XLOC_047150	NA	0.0975748	1	0.787066	0.522865	NS
ENSG00000058729	RIOK2	0.252841	0.353312	0.370213	0.2752	NS
ENSG00000132793	LPIN3	-0.524072	0.11166	-0.582123	0.328848	NS
XLOC_001817	NA	0.134873	1	1.02987	0.358368	NS
ENSG00000134077	THUMPD3	0.341958	0.240918	0.297902	0.348839	NS
XLOC_015734	NA	-0.306842	1	-0.998374	NA	NS
XLOC_049477	NA	0.403423	0.819717	0.966108	0.440403	NS
XLOC_041107	NA	-0.177261	1	-0.797145	NA	NS
ENSG00000231434	RP11-144L1.8	0.571711	0.294262	0.717108	0.343778	NS
ENSG00000185716	C16orf52	0.351296	0.142487	0.391884	0.335621	NS
ENSG00000166226	CCT2	0.395607	0.208669	0.463044	0.331141	NS
ENSG00000163872	YEATS2	1.0938	2.94715e-08	0.470301	0.35935	StrongUpregulated_pegIFNa_only
ENSG00000166913	YWHAB	0.339964	0.139535	0.307247	0.382745	NS
ENSG00000153879	CEBPG	0.14729	1	0.489806	0.361714	NS
ENSG00000140832	MARVELD3	0.74313	0.00074285	0.615549	0.426498	Upregulated_pegIFNa_only
ENSG00000167981	ZNF597	-0.00353916	1	0.481308	0.393521	NS
ENSG00000064703	DDX20	0.319852	0.194081	0.377067	0.355673	NS
ENSG00000138834	MAPK8IP3	-0.392272	0.308219	-0.419638	0.325119	NS
XLOC_045723	NA	-0.744701	0.301232	1.0626	NA	NS
ENSG00000140199	SLC12A6	-0.369303	0.454265	-0.541717	0.308683	NS
ENSG00000156697	UTP14A	0.564253	0.00210527	0.39882	0.365125	Upregulated_pegIFNa_only
ENSG00000273344	PAXIP1-AS1	-0.256136	0.777323	-0.413812	0.354167	NS
ENSG00000113300	CNOT6	0.320923	0.256818	0.332083	0.333106	NS
ENSG00000115520	COQ10B	0.365335	0.235096	0.490766	0.395528	NS
ENSG00000186193	SAPCD2	-0.418643	0.84833	0.939205	NA	NS
ENSG00000102710	SUPT20H	-0.0225762	1	0.253651	0.367903	NS
XLOC_019345	NA	-0.288561	0.978588	-0.75185	0.426025	NS
ENSG00000072163	LIMS2	-0.598558	0.00220226	-0.484578	0.379671	Downregulated_pegIFNa_only
XLOC_032040	NA	0.106656	1	0.738098	0.426075	NS
ENSG00000167333	TRIM68	0.921622	9.77235e-07	0.466819	0.354554	Upregulated_pegIFNa_only
XLOC_027488	NA	-1.21995	0.00396594	-0.846421	0.378561	StrongDownregulated_pegIFNa_only
ENSG00000130881	LRP3	0.173083	0.970273	-0.36492	0.352412	NS
ENSG00000281684	AL355075.1	-0.800396	NA	-1.06145	NA	NS
ENSG00000153201	RANBP2	0.0487686	1	0.339258	0.33625	NS
ENSG00000253764	RP11-439C15.4	-0.191188	1	-0.841742	0.354378	NS
ENSG00000175906	ARL4D	0.344965	0.73247	0.71705	0.303891	NS
ENSG00000158092	NCK1	-0.0369353	1	0.350156	0.409112	NS
XLOC_042277	NA	-0.951238	0.0911054	-1.05872	NA	NS
ENSG00000132570	PCBD2	-0.249909	0.271623	-0.34244	0.358563	NS
XLOC_020087	NA	-0.518636	0.643373	-0.977371	NA	NS
ENSG00000173692	PSMD1	0.42781	0.0396798	0.430901	0.408854	Upregulated_pegIFNa_only
ENSG00000196922	ZNF252P	0.257714	0.478857	0.285096	0.350891	NS
ENSG00000100596	SPTLC2	0.929855	5.47866e-05	0.408838	0.408752	Upregulated_pegIFNa_only
ENSG00000005206	SPPL2B	0.126788	1	-0.372276	0.351014	NS
ENSG00000170385	SLC30A1	0.322088	0.625371	0.511331	0.357331	NS
XLOC_043960	NA	-0.0731024	1	-1.10409	NA	NS
ENSG00000211955	IGHV3-33	-0.429982	0.742981	1.07117	NA	NS
ENSG00000141485	SLC13A5	-0.105097	1	-0.651333	0.369998	NS
ENSG00000131100	ATP6V1E1	0.250069	0.482627	0.507356	0.347238	NS
ENSG00000137267	TUBB2A	0.200536	1	0.759283	0.520863	NS
ENSG00000136682	CBWD2	0.198202	0.695871	0.298841	0.342519	NS
ENSG00000131080	EDA2R	0.665854	0.121007	1.08596	0.565649	NS
XLOC_042084	NA	-0.630281	0.0120378	-0.381334	0.38352	Downregulated_pegIFNa_only
ENSG00000006740	ARHGAP44	-0.142324	1	-0.873954	0.641722	NS
ENSG00000134480	CCNH	0.0626479	1	0.520166	0.343552	NS
ENSG00000258427	RBM8B	0.484783	0.00933084	0.415248	0.314763	Upregulated_pegIFNa_only
ENSG00000081913	PHLPP1	-0.122508	1	-0.550657	0.347128	NS
ENSG00000133193	FAM104A	0.325692	0.156271	0.354415	0.337751	NS
ENSG00000279419	RP5-907C10.3	0.449428	0.580343	0.816534	0.362993	NS
ENSG00000172824	CES4A	-0.69353	0.00922543	-0.522266	0.407971	Downregulated_pegIFNa_only
ENSG00000070718	AP3M2	0.401275	0.118246	0.337185	0.395299	NS
XLOC_035950	NA	-0.570785	0.431957	-0.648451	0.385042	NS
ENSG00000250696	RP11-704M14.1	-0.587617	0.239714	0.681121	0.375908	NS
ENSG00000026103	FAS	0.384119	0.325075	0.565046	0.356303	NS
XLOC_011447	NA	-0.731745	0.297007	-1.07559	0.473105	NS
ENSG00000271725	RP11-761I4.4	0.536772	0.608061	1.05571	0.382133	NS
ENSG00000225357	RPF2P1	0.405712	0.289684	0.519952	0.307138	NS
ENSG00000261578	RP11-21L23.2	0.250532	1	0.987197	0.665283	NS
XLOC_018516	NA	-0.928279	0.0601349	-1.09311	0.546077	NS
ENSG00000137860	SLC28A2	-1.29594	0.00121731	-0.856669	0.462388	StrongDownregulated_pegIFNa_only
ENSG00000162704	ARPC5	0.346039	0.189542	0.415362	0.327448	NS
ENSG00000085377	PREP	0.516234	0.0527481	0.410689	0.383578	NS
XLOC_040051	NA	-0.371575	0.793521	-0.702239	0.358367	NS
ENSG00000138231	DBR1	0.331366	0.234329	0.301173	0.339275	NS
XLOC_002214	NA	-1.25674	0.00447038	-1.04207	0.537457	StrongDownregulated_pegIFNa_only
ENSG00000064763	FAR2	0.363968	0.781986	0.722514	0.407961	NS
XLOC_001083	NA	0.0304649	NA	0.990878	NA	NS
ENSG00000115816	CEBPZ	0.657383	1.21686e-05	0.377052	0.294588	Upregulated_pegIFNa_only
XLOC_044888	NA	-0.646981	0.388538	0.925428	0.385335	NS
ENSG00000106819	ASPN	-0.878078	2.76348e-05	0.611586	0.395448	Downregulated_pegIFNa_only
ENSG00000218890	NUFIP1P	0.375174	0.479283	0.456712	0.391312	NS
ENSG00000105550	FGF21	0.338354	0.949957	1.09491	NA	NS
ENSG00000115274	INO80B	0.0623782	1	-0.384074	0.388035	NS
XLOC_023406	NA	-0.956955	0.0432542	-1.03554	0.384838	Downregulated_pegIFNa_only
ENSG00000105613	MAST1	-0.255346	1	-0.982295	0.520469	NS
ENSG00000147576	ADHFE1	-0.230554	0.759798	-0.374553	0.365212	NS
XLOC_007262	NA	-0.543161	0.285346	-0.991558	0.36238	NS
XLOC_034507	NA	-0.582352	0.556841	-1.09948	NA	NS
ENSG00000157379	DHRS1	-0.715552	0.00232942	-0.537835	0.40951	Downregulated_pegIFNa_only
XLOC_018130	NA	-0.592802	0.414505	-0.920289	0.53874	NS
XLOC_022141	NA	-0.211305	1	-0.951195	0.471507	NS
XLOC_026936	NA	-1.69733	4.84097e-06	-0.861136	0.436749	StrongDownregulated_pegIFNa_only
ENSG00000151893	CACUL1	0.276092	0.1035	0.284981	0.379703	NS
ENSG00000276772	CTD-2515H24.2	-0.393457	0.683997	-0.619971	0.396824	NS
XLOC_020873	NA	-0.198001	1	-0.716685	0.37335	NS
ENSG00000211658	IGLV3-27	-0.151858	1	1.09525	NA	NS
XLOC_030587	NA	-0.464187	NA	-1.05986	NA	NS
XLOC_009438	NA	-1.47409	1.38463e-05	-0.872348	0.398974	StrongDownregulated_pegIFNa_only
XLOC_035892	NA	-0.343399	0.95808	-1.04655	NA	NS
ENSG00000090539	CHRD	-0.586084	0.0679312	-0.599741	0.320478	NS
ENSG00000155287	SLC25A28	1.4832	2.55369e-12	0.55228	0.420416	StrongUpregulated_pegIFNa_only
ENSG00000148600	CDHR1	-1.2224	0.000897351	-0.861225	0.394572	StrongDownregulated_pegIFNa_only
XLOC_013649	NA	-0.472552	0.254304	-0.422714	0.374116	NS
ENSG00000168394	TAP1	1.41665	5.83608e-07	0.619255	0.389563	StrongUpregulated_pegIFNa_only
ENSG00000155749	ALS2CR12	0.0576028	1	0.67471	0.40851	NS
ENSG00000074410	CA12	-0.501947	0.67924	1.10539	NA	NS
ENSG00000188596	CFAP54	1.16097	0.00413453	1.02133	NA	StrongUpregulated_pegIFNa_only
ENSG00000014641	MDH1	-0.234132	0.714668	0.46668	0.347018	NS
XLOC_040766	NA	-0.642325	0.422167	-1.08189	NA	NS
XLOC_003545	NA	-0.087259	1	-0.920222	NA	NS
ENSG00000204959	ARHGEF34P	0.486532	0.352646	0.940619	0.44021	NS
ENSG00000163636	PSMD6	0.182965	0.750427	0.450162	0.321473	NS
ENSG00000064726	BTBD1	0.124732	1	0.311999	0.389725	NS
ENSG00000113522	RAD50	0.126691	0.925455	0.245025	0.352542	NS
ENSG00000164163	ABCE1	0.437173	0.0515156	0.421479	0.325485	NS
ENSG00000184860	SDR42E1	0.251625	0.317133	0.343507	0.385977	NS
ENSG00000139291	TMEM19	-0.460528	0.0345919	0.649116	0.529367	Downregulated_pegIFNa_only
XLOC_010174	NA	-0.639299	NA	-1.03569	NA	NS
ENSG00000176444	CLK2	-0.158388	0.989584	-0.245103	0.398837	NS
XLOC_052240	NA	-1.64002	8.39515e-06	-1.10099	NA	StrongDownregulated_pegIFNa_only
ENSG00000143850	PLEKHA6	-0.512349	0.0377421	-0.383339	0.348184	Downregulated_pegIFNa_only
ENSG00000089234	BRAP	0.355186	0.122426	0.253836	0.355093	NS
XLOC_002674	NA	-0.321696	0.944837	-0.764557	NA	NS
XLOC_012067	NA	-0.447304	0.788443	-1.03054	NA	NS
XLOC_021695	NA	-0.76654	0.113196	-0.851731	0.365266	NS
ENSG00000185947	ZNF267	0.540525	0.082928	0.401555	0.417311	NS
XLOC_000170	NA	0.530275	0.491408	-0.919548	0.457538	NS
XLOC_038911	NA	0.036797	1	-0.92326	NA	NS
ENSG00000136810	TXN	0.19264	1	0.752871	0.517561	NS
XLOC_035096	NA	-0.368182	0.88385	-0.927829	0.406551	NS
XLOC_006381	NA	-1.23455	0.000513979	-0.889649	0.384647	StrongDownregulated_pegIFNa_only
XLOC_000973	NA	-0.0724262	1	1.08277	0.547143	NS
ENSG00000011198	ABHD5	0.43076	0.304556	0.516794	0.419138	NS
XLOC_027917	NA	1.58372	5.02062e-05	0.971516	NA	StrongUpregulated_pegIFNa_only
ENSG00000170037	CNTROB	0.310992	0.116513	-0.291675	0.385091	NS
XLOC_036768	NA	-0.29071	0.756838	0.506176	0.367791	NS
ENSG00000179912	R3HDM2	-0.0430765	1	-0.371214	0.311512	NS
XLOC_003227	NA	-0.65462	0.383091	-0.890244	NA	NS
ENSG00000108474	PIGL	-0.504367	0.0565503	-0.44294	0.393462	NS
XLOC_051526	NA	-0.299223	1	-1.06954	NA	NS
ENSG00000055147	FAM114A2	0.416587	0.0385792	0.278847	0.340504	Upregulated_pegIFNa_only
ENSG00000155428	TRIM74	-0.0814616	1	-0.931367	NA	NS
ENSG00000013619	MAMLD1	-0.478514	0.0893009	-0.690586	0.363884	NS
ENSG00000164761	TNFRSF11B	0.611888	0.0244441	0.436346	0.430827	Upregulated_pegIFNa_only
ENSG00000115648	MLPH	0.237543	0.589442	-0.546433	0.403134	NS
ENSG00000121060	TRIM25	0.994687	0.00015224	0.536194	0.439913	Upregulated_pegIFNa_only
ENSG00000096717	SIRT1	-0.218746	0.89116	-0.527559	0.433734	NS
ENSG00000153790	C7orf31	0.202363	1	0.599096	0.406028	NS
ENSG00000168283	BMI1	0.216115	0.535947	0.344111	0.348897	NS
ENSG00000232442	CTD-3184A7.4	-0.990047	0.000391438	-0.576747	0.352086	Downregulated_pegIFNa_only
ENSG00000259056	DUXAP1	-0.490681	0.692916	-1.02047	NA	NS
ENSG00000149970	CNKSR2	0.255057	0.962032	-0.925459	0.388482	NS
XLOC_017579	NA	-0.695637	0.232324	-0.798375	0.443144	NS
ENSG00000261612	SUB1P3	0.151343	1	0.685578	0.431299	NS
XLOC_025018	NA	-0.235185	1	-0.732368	NA	NS
ENSG00000123562	MORF4L2	0.23229	0.774637	0.421554	0.349012	NS
XLOC_007860	NA	1.09057	0.00632295	0.947977	NA	StrongUpregulated_pegIFNa_only
ENSG00000135318	NT5E	0.678534	0.00294781	0.543144	0.361161	Upregulated_pegIFNa_only
ENSG00000231549	USMG5P1	-0.350671	0.498552	0.718911	0.513284	NS
XLOC_032207	NA	-1.33533	0.000498016	-0.73926	0.435207	StrongDownregulated_pegIFNa_only
ENSG00000125844	RRBP1	0.689286	0.00392409	0.474441	0.419513	Upregulated_pegIFNa_only
ENSG00000226666	HSPA9P1	0.622498	0.0428805	0.438566	0.401139	Upregulated_pegIFNa_only
ENSG00000153179	RASSF3	-0.000881039	1	0.590711	0.434786	NS
XLOC_052500	NA	-0.374417	0.903761	-0.928665	NA	NS
ENSG00000170142	UBE2E1	0.205705	0.713188	0.419501	0.297724	NS
ENSG00000163811	WDR43	0.644475	1.65835e-05	0.27675	0.330191	Upregulated_pegIFNa_only
ENSG00000273272	CTA-384D8.34	0.648278	0.369503	0.961505	NA	NS
ENSG00000013573	DDX11	0.475108	0.125757	-0.804619	0.392011	NS
ENSG00000078487	ZCWPW1	0.268938	0.587951	-0.426648	0.4585	NS
XLOC_041310	NA	-0.889818	0.0291831	-0.802107	0.377819	Downregulated_pegIFNa_only
XLOC_038572	NA	-0.208835	1	-0.820998	NA	NS
ENSG00000115306	SPTBN1	0.0957764	1	0.420113	0.410228	NS
ENSG00000204859	ZBTB48	-0.534134	0.000791342	-0.413782	0.359407	Downregulated_pegIFNa_only
XLOC_034982	NA	-1.03503	0.0161574	-0.876475	0.412394	StrongDownregulated_pegIFNa_only
ENSG00000240854	RP11-64K7.1	0.476284	0.328415	0.518559	0.362015	NS
ENSG00000065183	WDR3	0.281557	0.469436	0.300914	0.414677	NS
ENSG00000106701	FSD1L	0.000165205	1	0.597639	0.329671	NS
ENSG00000133636	NTS	-0.151693	1	0.989397	0.474206	NS
ENSG00000254387	MYL12AP1	0.675103	0.311171	0.840354	NA	NS
ENSG00000105607	GCDH	-0.304718	0.41591	-0.56373	0.418119	NS
ENSG00000078725	BRINP1	-0.480992	0.687611	0.942366	0.357647	NS
XLOC_051155	NA	0.435027	0.0720515	0.801096	0.345031	NS
ENSG00000003056	M6PR	0.556545	0.00551619	0.297458	0.407114	Upregulated_pegIFNa_only
ENSG00000274576	IGHV2-70	0.0343436	1	1.05888	0.513244	NS
ENSG00000254270	ERHP1	0.395175	0.129267	0.401142	0.33751	NS
XLOC_025009	NA	-0.588665	0.417455	-0.720161	0.372611	NS
XLOC_051938	NA	0.203845	NA	1.03327	NA	NS
ENSG00000100519	PSMC6	0.138097	1	0.394535	0.315233	NS
ENSG00000145293	ENOPH1	0.192932	0.88875	0.408781	0.344812	NS
XLOC_032473	NA	0.243396	1	-0.812761	0.488175	NS
ENSG00000157426	AASDH	0.13648	0.889562	0.263088	0.346607	NS
XLOC_047967	NA	-0.543218	0.525727	-0.871352	NA	NS
ENSG00000112394	SLC16A10	-0.576063	0.0526917	-0.705243	0.373346	NS
ENSG00000205866	FAM99A	-0.591095	0.0542483	-0.69163	0.423114	NS
ENSG00000012504	NR1H4	0.0509456	1	0.461466	0.362181	NS
ENSG00000170421	KRT8	0.760673	0.0086468	0.503326	0.424772	Upregulated_pegIFNa_only
XLOC_040259	NA	-0.54065	0.534844	-0.80144	0.389458	NS
XLOC_033571	NA	-0.393193	0.590341	-0.665326	0.367936	NS
ENSG00000248360	LINC00504	-0.196795	1	1.01099	NA	NS
ENSG00000197291	RAMP2-AS1	-0.308152	0.817503	-0.776189	0.533521	NS
ENSG00000165731	RET	1.5846	1.60396e-05	1.03492	NA	StrongUpregulated_pegIFNa_only
XLOC_037069	NA	-0.469711	0.573503	0.814017	0.423115	NS
ENSG00000011132	APBA3	0.387162	0.176696	-0.334603	0.427284	NS
ENSG00000140350	ANP32A	-0.0032445	1	0.380998	0.35257	NS
ENSG00000130201	EXOC3L2	0.214655	0.990266	-0.415684	0.432088	NS
ENSG00000158186	MRAS	0.622192	0.112987	0.612374	0.526884	NS
XLOC_029627	NA	-0.381318	0.925562	1.10746	NA	NS
ENSG00000130517	PGPEP1	-0.188378	0.761878	-0.274412	0.389863	NS
ENSG00000259397	RP11-323I15.2	0.271853	0.897532	0.6252	0.388842	NS
ENSG00000106305	AIMP2	0.282533	0.678032	0.55995	0.436219	NS
ENSG00000100316	RPL3	-0.5507	2.21167e-05	-0.35822	0.392609	Downregulated_pegIFNa_only
ENSG00000258102	MAP1LC3B2	0.53435	0.0493193	0.525944	0.419428	Upregulated_pegIFNa_only
ENSG00000236459	HNRNPA1P22	0.188461	1	1.07536	NA	NS
ENSG00000163214	DHX57	0.47549	0.028628	0.411538	0.406991	Upregulated_pegIFNa_only
ENSG00000146083	RNF44	0.1441	1	-0.446777	0.348752	NS
ENSG00000146955	RAB19	0.300303	1	1.01315	NA	NS
XLOC_014120	NA	-0.580987	0.147627	-0.492931	0.385802	NS
XLOC_010769	NA	0.225913	1	-0.862938	NA	NS
ENSG00000174840	PDE12	0.504531	0.0270854	0.407213	0.415498	Upregulated_pegIFNa_only
ENSG00000122420	PTGFR	-0.10819	1	0.77797	0.57741	NS
ENSG00000238290	RP11-431K24.1	-0.378077	0.828717	-0.728439	0.443075	NS
ENSG00000130653	PNPLA7	-1.07019	1.57316e-05	-0.705529	0.406259	StrongDownregulated_pegIFNa_only
XLOC_013896	NA	1.83413	1.82522e-05	1.04389	NA	StrongUpregulated_pegIFNa_only
XLOC_015975	NA	-0.101898	1	-0.796656	NA	NS
ENSG00000069329	VPS35	0.400648	0.0367097	0.255394	0.40542	Upregulated_pegIFNa_only
ENSG00000131236	CAP1	0.545251	0.00304869	0.281397	0.415735	Upregulated_pegIFNa_only
ENSG00000129292	PHF20L1	0.0486446	1	0.347758	0.324085	NS
ENSG00000112996	MRPS30	0.459645	0.0143109	0.317464	0.381497	Upregulated_pegIFNa_only
XLOC_009754	NA	0.457602	0.679919	0.916563	0.455174	NS
XLOC_019652	NA	-0.192709	1	-1.03506	NA	NS
ENSG00000115750	TAF1B	0.186691	0.955422	0.428137	0.385147	NS
ENSG00000242687	AC004893.11	-0.530335	0.0433819	-0.346516	0.390515	Downregulated_pegIFNa_only
ENSG00000156831	NSMCE2	0.093356	1	0.446925	0.364907	NS
XLOC_036327	NA	-1.20943	0.0104833	-0.969848	NA	StrongDownregulated_pegIFNa_only
XLOC_043624	NA	-0.131143	1	1.077	NA	NS
ENSG00000215187	FAM166B	0.184657	1	-0.614371	0.354237	NS
ENSG00000226798	RP11-289F5.1	0.0618445	1	-1.02539	0.424719	NS
XLOC_035179	NA	-0.959207	0.067075	-1.0048	0.356586	NS
XLOC_030733	NA	-0.57962	0.355758	-0.793911	0.64144	NS
XLOC_026567	NA	-0.399249	0.774637	-0.760926	NA	NS
ENSG00000196652	ZKSCAN5	0.342775	0.252087	0.25707	0.394357	NS
ENSG00000005020	SKAP2	0.475205	0.296709	0.45563	0.428146	NS
XLOC_040448	NA	-0.848752	NA	0.986987	NA	NS
ENSG00000204584	RP11-304F15.3	-0.660141	0.0963184	-0.544365	0.364088	NS
ENSG00000228291	RP11-445P17.6	-0.753426	0.0894183	-0.871774	0.406693	NS
ENSG00000122008	POLK	0.393854	0.176301	0.354108	0.371004	NS
XLOC_007803	NA	-0.595408	0.283995	-0.955463	0.581562	NS
XLOC_045261	NA	0.54284	0.639661	0.826641	NA	NS
ENSG00000112208	BAG2	0.0942213	1	0.47969	0.409537	NS
ENSG00000185009	AP3M1	0.377917	0.0297276	0.302976	0.389235	Upregulated_pegIFNa_only
ENSG00000166024	R3HCC1L	0.368678	0.0663586	0.238794	0.395026	NS
ENSG00000117505	DR1	0.139281	0.890149	0.258413	0.329473	NS
ENSG00000177576	C18orf32	0.236182	0.707969	0.529526	0.371303	NS
ENSG00000088247	KHSRP	0.557906	0.00142679	-0.263448	0.36894	Upregulated_pegIFNa_only
XLOC_013139	NA	-0.126485	1	-0.956884	NA	NS
XLOC_019410	NA	0.409336	0.763419	0.834597	0.452913	NS
XLOC_004924	NA	-0.201324	1	-0.808661	0.464053	NS
XLOC_043780	NA	-0.589246	0.214958	-0.748006	0.441323	NS
ENSG00000247626	MARS2	0.5908	0.0336091	0.540459	0.42912	Upregulated_pegIFNa_only
ENSG00000152422	XRCC4	0.207047	0.831869	0.482517	0.36207	NS
ENSG00000092010	PSME1	0.38668	0.107312	0.448204	0.361657	NS
ENSG00000135473	PAN2	0.224626	0.75744	-0.411135	0.362749	NS
ENSG00000254554	RP11-351I24.1	0.455494	0.755137	0.980088	NA	NS
ENSG00000120694	HSPH1	-0.237291	1	0.770256	0.431356	NS
ENSG00000204147	ASAH2B	0.203156	0.845601	0.547044	0.39068	NS
ENSG00000144635	DYNC1LI1	0.480722	0.0113214	0.359818	0.416889	Upregulated_pegIFNa_only
XLOC_011987	NA	-0.48057	0.672468	-1.02747	0.444717	NS
ENSG00000183621	ZNF438	0.195647	0.862404	0.38633	0.402395	NS
ENSG00000144199	FAHD2B	-0.669831	0.0649931	0.693051	0.443152	NS
ENSG00000272501	XXbac-BPG299F13.17	-0.0648638	1	-0.545447	0.407374	NS
ENSG00000255394	C8orf49	-0.256256	0.958427	0.872738	0.729963	NS
ENSG00000164338	UTP15	0.506418	0.0323747	0.38586	0.402605	Upregulated_pegIFNa_only
ENSG00000168291	PDHB	-0.403014	0.0108577	0.425888	0.405996	Downregulated_pegIFNa_only
ENSG00000161533	ACOX1	-0.54503	0.0511615	-0.340571	0.425545	NS
ENSG00000149582	TMEM25	-0.783747	0.000204636	-0.461302	0.444428	Downregulated_pegIFNa_only
ENSG00000251583	AC008427.2	-0.165143	1	0.487053	0.383279	NS
XLOC_036635	NA	-0.416935	0.319282	-0.563629	0.39263	NS
ENSG00000164347	GFM2	0.129165	1	0.250205	0.404758	NS
ENSG00000035403	VCL	0.143727	1	0.486368	0.436376	NS
XLOC_013462	NA	-0.736312	0.175998	-0.638587	0.405327	NS
[truncated: 43,057 more rows]

## Sheet: 48h
GeneID	GeneName	log2FoldChange.pegIFNa_48h	FDR.pegIFNa_48h	log2FoldChange.lowISG_highISG	FDR.lowISG_highISG	Comparison
ENSG00000134321	RSAD2	2.48892	3.37316e-13	3.09833	1.67739e-13	StrongUpregulated_common
ENSG00000137959	IFI44L	3.18725	9.23407e-24	3.3722	8.25435e-13	StrongUpregulated_common
ENSG00000165949	IFI27	1.86529	2.62256e-10	3.35815	7.30703e-13	StrongUpregulated_common
ENSG00000111335	OAS2	2.22233	3.85149e-11	2.72949	1.06541e-11	StrongUpregulated_common
ENSG00000137965	IFI44	1.88633	2.9164e-10	2.20977	4.26995e-11	StrongUpregulated_common
ENSG00000119917	IFIT3	1.90738	8.50338e-10	2.12209	6.18686e-11	StrongUpregulated_common
ENSG00000157601	MX1	2.31816	2.39916e-11	2.69446	2.35424e-10	StrongUpregulated_common
ENSG00000134326	CMPK2	2.35937	2.89387e-12	2.65072	3.35943e-10	StrongUpregulated_common
ENSG00000010030	ETV7	0.696902	0.176202	2.11501	1.41624e-09	StrongUpregulated_lowISG_highISG_only
ENSG00000115267	IFIH1	1.48724	6.50032e-08	1.71064	1.50982e-09	StrongUpregulated_common
ENSG00000185745	IFIT1	2.12766	1.60333e-10	2.5003	2.00784e-09	StrongUpregulated_common
ENSG00000187608	ISG15	2.14836	4.36529e-09	2.85292	8.22376e-09	StrongUpregulated_common
ENSG00000205413	SAMD9	1.80273	1.02391e-09	2.08183	2.77164e-08	StrongUpregulated_common
ENSG00000089127	OAS1	2.12015	9.17369e-13	2.17136	2.03778e-08	StrongUpregulated_common
ENSG00000133106	EPSTI1	1.67836	3.45635e-08	2.1035	1.21086e-08	StrongUpregulated_common
ENSG00000138035	PNPT1	0.808486	0.0193449	1.16997	5.91292e-08	Upregulated_common
ENSG00000078081	LAMP3	1.04149	0.0253799	2.63541	6.33762e-08	StrongUpregulated_common
ENSG00000152778	IFIT5	1.2913	1.97376e-06	1.55791	9.20918e-08	StrongUpregulated_common
ENSG00000111331	OAS3	2.20069	1.00377e-10	2.46553	1.43054e-07	StrongUpregulated_common
XLOC_025649	NA	2.20877	1.19967e-09	2.95144	8.70813e-08	StrongUpregulated_common
ENSG00000055332	EIF2AK2	1.69712	1.32556e-14	1.40861	1.94001e-07	StrongUpregulated_common
ENSG00000138642	HERC6	2.29174	1.40462e-16	2.13813	1.34289e-07	StrongUpregulated_common
ENSG00000165259	HDX	0.672684	0.180286	1.27052	7.79734e-07	StrongUpregulated_lowISG_highISG_only
XLOC_032319	NA	1.95087	1.34703e-07	2.74437	6.04283e-07	StrongUpregulated_common
ENSG00000137628	DDX60	1.52751	3.23248e-07	1.91084	7.11426e-07	StrongUpregulated_common
ENSG00000196116	TDRD7	0.833929	0.00520395	1.13681	1.58491e-06	Upregulated_common
ENSG00000269720	CTD-2521M24.5	1.75839	1.59707e-08	2.51448	2.97381e-06	StrongUpregulated_common
ENSG00000138496	PARP9	1.36242	2.42824e-08	1.33889	3.46315e-06	StrongUpregulated_common
ENSG00000068079	IFI35	1.24935	4.3195e-06	1.30946	3.11464e-06	StrongUpregulated_common
ENSG00000107201	DDX58	1.46897	8.67578e-08	1.58286	7.49093e-06	StrongUpregulated_common
ENSG00000258498	DIO3OS	-0.121804	1	-2.07675	1.33435e-05	StrongDownregulated_lowISG_highISG_only
ENSG00000115415	STAT1	0.89118	0.0267639	1.55003	1.6775e-05	Upregulated_common
ENSG00000136514	RTP4	1.14133	0.000764021	1.64949	2.40837e-05	StrongUpregulated_common
ENSG00000108771	DHX58	1.01128	4.7805e-07	0.846976	1.87687e-05	StrongUpregulated_common
ENSG00000119922	IFIT2	1.62865	6.92698e-07	1.96488	1.6118e-05	StrongUpregulated_common
ENSG00000059378	PARP12	1.22512	1.94619e-06	1.35481	2.3576e-05	StrongUpregulated_common
XLOC_025648	NA	1.79217	6.77766e-06	2.53068	NA	StrongUpregulated_pegIFNa_only
ENSG00000225964	NRIR	2.84233	2.13517e-19	2.27822	3.89693e-05	StrongUpregulated_common
XLOC_025647	NA	1.68095	3.27967e-05	2.48963	NA	StrongUpregulated_pegIFNa_only
ENSG00000258460	RP11-168L7.1	-0.0244378	1	-1.91911	5.28897e-05	StrongDownregulated_lowISG_highISG_only
ENSG00000188313	PLSCR1	1.3541	7.44048e-07	1.32654	0.000110868	StrongUpregulated_common
XLOC_029314	NA	0.666746	0.397394	-2.29914	0.000206234	StrongDownregulated_lowISG_highISG_only
ENSG00000163840	DTX3L	1.11007	9.15524e-07	0.945987	0.000261119	StrongUpregulated_common
ENSG00000184154	LRTOMT	-0.407498	0.0378868	-0.643783	0.000282886	Downregulated_common
ENSG00000002549	LAP3	0.701866	0.00610523	0.954287	0.000330106	Upregulated_common
ENSG00000132530	XAF1	1.82268	4.58725e-13	1.5068	0.000359736	StrongUpregulated_common
ENSG00000196787	HIST1H2AG	1.55448	5.57711e-06	1.64386	0.000370797	StrongUpregulated_common
ENSG00000067066	SP100	0.803052	0.000583055	0.928405	0.000458506	Upregulated_common
ENSG00000185885	IFITM1	2.32173	1.00722e-18	1.84883	0.000406944	StrongUpregulated_common
ENSG00000115009	CCL20	-0.496882	0.622392	2.21384	0.000550534	StrongUpregulated_lowISG_highISG_only
XLOC_050892	NA	-0.448019	0.533167	-1.29407	0.000604093	StrongDownregulated_lowISG_highISG_only
ENSG00000179818	PCBP1-AS1	0.0165428	1	-0.51224	0.000711042	Downregulated_lowISG_highISG_only
ENSG00000132274	TRIM22	0.977144	0.00183836	1.41079	0.000575774	Upregulated_common
ENSG00000147454	SLC25A37	-0.165907	0.977051	-0.713832	0.000760327	StrongDownregulated_lowISG_highISG_only
ENSG00000184979	USP18	1.41663	3.50013e-06	1.57054	0.000490698	StrongUpregulated_common
ENSG00000131183	SLC34A1	0.0296465	1	-1.1501	0.000662283	StrongDownregulated_lowISG_highISG_only
ENSG00000168487	BMP1	-0.158437	0.866769	-0.544201	0.000865428	Downregulated_lowISG_highISG_only
ENSG00000138760	SCARB2	0.505749	0.0438793	0.573188	0.00100432	Upregulated_common
ENSG00000132109	TRIM21	0.6439	0.147273	1.03034	0.000473809	StrongUpregulated_lowISG_highISG_only
XLOC_032322	NA	1.89041	1.17637e-06	2.11875	NA	StrongUpregulated_pegIFNa_only
ENSG00000130589	HELZ2	1.42941	1.28203e-07	1.42213	0.00102283	StrongUpregulated_common
ENSG00000112773	FAM46A	0.597779	0.0378955	0.825038	0.000874395	Upregulated_common
XLOC_028681	NA	1.92919	3.55823e-07	2.23516	NA	StrongUpregulated_pegIFNa_only
ENSG00000117475	BLZF1	0.457176	0.0861014	0.761091	0.000983666	StrongUpregulated_lowISG_highISG_only
ENSG00000229241	PNPT1P1	0.920656	0.00987642	1.13736	0.000729101	Upregulated_common
ENSG00000219391	AC019129.1	-0.169629	1	-2.08494	NA	NS
XLOC_028688	NA	2.36159	8.12055e-13	2.12903	0.00208905	StrongUpregulated_common
ENSG00000253341	RP11-730G20.2	-0.233457	0.382382	-0.408621	0.00171491	Downregulated_lowISG_highISG_only
ENSG00000005893	LAMP2	0.134669	0.759038	0.661047	0.00186296	StrongUpregulated_lowISG_highISG_only
ENSG00000168062	BATF2	0.863536	0.025034	1.14597	0.00198574	Upregulated_common
ENSG00000126709	IFI6	2.58745	1.33629e-13	2.09559	0.00202773	StrongUpregulated_common
ENSG00000177409	SAMD9L	1.53039	2.02446e-08	1.43511	0.00238623	StrongUpregulated_common
ENSG00000129538	RNASE1	0.560263	0.159129	0.889635	0.0017796	StrongUpregulated_lowISG_highISG_only
ENSG00000164442	CITED2	-0.121729	1	-0.56893	0.00248736	Downregulated_lowISG_highISG_only
ENSG00000124201	ZNFX1	0.988083	0.00366179	1.23896	0.00270998	Upregulated_common
ENSG00000181381	DDX60L	1.35695	6.64914e-06	1.35335	0.00161963	StrongUpregulated_common
ENSG00000137055	PLAA	0.117567	1	0.629353	0.00297472	StrongUpregulated_lowISG_highISG_only
ENSG00000163412	EIF4E3	0.248668	0.599314	0.712794	0.00320732	StrongUpregulated_lowISG_highISG_only
ENSG00000175348	TMEM9B	0.20789	0.565752	0.712685	0.00281421	StrongUpregulated_lowISG_highISG_only
XLOC_031663	NA	-0.0350488	1	-1.25067	0.00123734	StrongDownregulated_lowISG_highISG_only
ENSG00000138131	LOXL4	-0.423398	0.51617	1.26178	0.00372137	StrongUpregulated_lowISG_highISG_only
ENSG00000113597	TRAPPC13	0.211584	0.754055	0.527911	0.00386945	Upregulated_lowISG_highISG_only
ENSG00000180801	ARSJ	0.155779	1	1.18239	0.00417737	StrongUpregulated_lowISG_highISG_only
XLOC_049815	NA	0.194559	1	-1.22309	0.00439114	StrongDownregulated_lowISG_highISG_only
ENSG00000172183	ISG20	0.845936	0.0329611	1.23196	0.00398517	Upregulated_common
ENSG00000120217	CD274	0.505924	0.418909	0.910487	0.00455316	StrongUpregulated_lowISG_highISG_only
ENSG00000110446	SLC15A3	1.00725	0.000590827	1.06002	0.00471405	StrongUpregulated_common
ENSG00000166401	SERPINB8	-0.391611	0.528647	0.989835	0.0044428	StrongUpregulated_lowISG_highISG_only
ENSG00000160710	ADAR	0.946097	3.32637e-06	0.765304	0.00523749	Upregulated_common
XLOC_028687	NA	2.20373	1.67798e-09	1.99231	0.00694344	StrongUpregulated_common
XLOC_050890	NA	-0.0824655	1	-1.06563	0.00492841	StrongDownregulated_lowISG_highISG_only
XLOC_029321	NA	0.435837	0.7331	-1.8219	0.00539346	StrongDownregulated_lowISG_highISG_only
ENSG00000151611	MMAA	0.1834	0.887325	0.395178	0.00560883	Upregulated_lowISG_highISG_only
ENSG00000154654	NCAM2	-0.846041	0.170414	-1.88627	0.0081952	StrongDownregulated_lowISG_highISG_only
XLOC_001096	NA	0.209334	1	-1.88146	0.00677711	StrongDownregulated_lowISG_highISG_only
ENSG00000183486	MX2	2.69227	1.91529e-22	1.55022	0.00714905	StrongUpregulated_common
ENSG00000139793	MBNL2	0.0451599	1	0.663347	0.00574703	StrongUpregulated_lowISG_highISG_only
XLOC_015737	NA	0.212275	1	-1.61648	0.00526652	StrongDownregulated_lowISG_highISG_only
ENSG00000122643	NT5C3A	1.09299	0.000517143	1.05895	0.00267092	StrongUpregulated_common
ENSG00000164342	TLR3	0.45693	0.282384	0.778098	0.00662191	StrongUpregulated_lowISG_highISG_only
ENSG00000213500	LAP3P2	0.663759	0.0278131	0.902239	0.00698536	Upregulated_common
ENSG00000130303	BST2	0.878371	0.00111735	1.49605	0.00465729	Upregulated_common
ENSG00000134769	DTNA	-0.497808	0.501743	1.80326	0.0101147	StrongUpregulated_lowISG_highISG_only
ENSG00000106785	TRIM14	0.725706	0.00519498	0.859769	0.00602678	Upregulated_common
ENSG00000137752	CASP1	0.474203	0.257819	0.777398	0.00800652	StrongUpregulated_lowISG_highISG_only
ENSG00000053770	AP5M1	0.16339	0.887881	0.44743	0.00843305	Upregulated_lowISG_highISG_only
ENSG00000013374	NUB1	0.255333	0.77421	0.625024	0.00776036	StrongUpregulated_lowISG_highISG_only
ENSG00000135899	SP110	1.30255	2.03243e-06	1.01163	0.00902028	StrongUpregulated_common
ENSG00000013561	RNF14	0.179282	0.819632	0.404439	0.008649	Upregulated_lowISG_highISG_only
ENSG00000253760	RP11-48B3.2	-0.292734	0.962562	-1.63208	0.00959273	StrongDownregulated_lowISG_highISG_only
ENSG00000276805	RP11-291L22.6	-0.0110811	1	-0.901868	0.00967837	StrongDownregulated_lowISG_highISG_only
XLOC_041015	NA	-0.392865	0.443966	-0.773766	0.00959307	StrongDownregulated_lowISG_highISG_only
ENSG00000166557	TMED3	-0.181582	1	0.924951	0.0106791	StrongUpregulated_lowISG_highISG_only
ENSG00000230074	RP11-195F19.9	-0.0238512	1	-0.870214	0.00962288	StrongDownregulated_lowISG_highISG_only
XLOC_048689	NA	-0.283403	1	1.92566	0.0104234	StrongUpregulated_lowISG_highISG_only
ENSG00000185880	TRIM69	1.12427	0.000570423	1.0761	0.00947973	StrongUpregulated_common
ENSG00000179021	C3orf38	0.147734	0.998957	0.57109	0.00694058	Upregulated_lowISG_highISG_only
XLOC_010224	NA	-0.921432	0.0962066	-1.60494	NA	NS
ENSG00000253661	ZFHX4-AS1	0.874985	0.120399	1.8637	0.0268386	StrongUpregulated_lowISG_highISG_only
ENSG00000186432	KPNA4	0.177045	0.848857	0.443333	0.0115151	Upregulated_lowISG_highISG_only
ENSG00000274220	RP11-77K12.9	0.0129916	1	-0.933364	0.0114949	StrongDownregulated_lowISG_highISG_only
ENSG00000140598	EFTUD1	0.0919685	1	0.552761	0.0110929	Upregulated_lowISG_highISG_only
ENSG00000253251	CTC-534A2.2	0.509843	0.272689	1.02249	0.0072343	StrongUpregulated_lowISG_highISG_only
XLOC_029313	NA	0.454916	0.751514	-1.77169	NA	NS
ENSG00000225099	ATP6V1E1P1	0.427179	0.366269	0.744324	0.0119175	StrongUpregulated_lowISG_highISG_only
ENSG00000137842	TMEM62	0.420435	0.147605	0.450763	0.0129194	Upregulated_lowISG_highISG_only
XLOC_029319	NA	0.396918	0.827617	-1.699	NA	NS
ENSG00000169981	ZNF35	0.14186	1	0.705585	0.00881276	StrongUpregulated_lowISG_highISG_only
ENSG00000022976	ZNF839	-0.155823	0.86348	-0.515264	0.0115339	Downregulated_lowISG_highISG_only
XLOC_028712	NA	-0.216431	1	-1.72609	NA	NS
ENSG00000161558	TMEM143	0.0196617	1	-0.551308	0.0109465	Downregulated_lowISG_highISG_only
ENSG00000150768	DLAT	0.460657	0.310859	0.83087	0.012586	StrongUpregulated_lowISG_highISG_only
ENSG00000129515	SNX6	0.311781	0.534524	0.452194	0.0144579	Upregulated_lowISG_highISG_only
ENSG00000112343	TRIM38	0.479994	0.244927	0.637858	0.0116933	StrongUpregulated_lowISG_highISG_only
ENSG00000132005	RFX1	-0.170526	0.893699	-0.622752	0.0143749	StrongDownregulated_lowISG_highISG_only
ENSG00000172738	TMEM217	-0.276001	1	1.40602	NA	NS
ENSG00000250510	GPR162	0.125994	1	-0.809527	0.01473	StrongDownregulated_lowISG_highISG_only
ENSG00000237224	RP11-109A6.2	-0.0363256	1	-1.66003	0.0190081	StrongDownregulated_lowISG_highISG_only
ENSG00000173744	AGFG1	0.0824976	1	0.636382	0.0107692	StrongUpregulated_lowISG_highISG_only
ENSG00000132256	TRIM5	0.779922	0.0200157	0.880648	0.0153816	Upregulated_common
XLOC_036364	NA	0.328031	0.959127	1.59828	NA	NS
ENSG00000115963	RND3	0.0424851	1	1.02086	0.0151674	StrongUpregulated_lowISG_highISG_only
XLOC_029317	NA	0.410516	0.829573	-1.72077	NA	NS
ENSG00000162413	KLHL21	-0.201831	0.866752	-0.503629	0.0174736	Downregulated_lowISG_highISG_only
ENSG00000112242	E2F3	0.487109	0.284296	1.02566	0.018782	StrongUpregulated_lowISG_highISG_only
ENSG00000160282	FTCD	-0.851874	0.00322855	-0.90597	0.0154771	Downregulated_common
ENSG00000091409	ITGA6	0.112063	1	0.874714	0.0167157	StrongUpregulated_lowISG_highISG_only
ENSG00000117228	GBP1	0.312377	0.88332	0.982284	0.0187994	StrongUpregulated_lowISG_highISG_only
ENSG00000100307	CBX7	0.0611512	1	-0.522069	0.0154112	Downregulated_lowISG_highISG_only
ENSG00000047621	C12orf4	0.118955	1	0.589668	0.0175984	StrongUpregulated_lowISG_highISG_only
ENSG00000155975	VPS37A	0.171073	0.813337	0.62568	0.0146802	StrongUpregulated_lowISG_highISG_only
ENSG00000185236	RAB11B	-0.291139	0.300589	-0.507699	0.0136611	Downregulated_lowISG_highISG_only
ENSG00000163565	IFI16	0.965349	0.00155073	1.22746	0.0252724	Upregulated_common
ENSG00000151466	SCLT1	0.255522	0.917946	0.752088	0.020674	StrongUpregulated_lowISG_highISG_only
ENSG00000085760	MTIF2	0.164039	0.759365	0.333528	0.0159825	Upregulated_lowISG_highISG_only
ENSG00000176533	GNG7	-0.28807	0.653177	-0.510019	0.0213067	Downregulated_lowISG_highISG_only
ENSG00000089818	NECAP1	0.240124	0.447793	0.439122	0.0195601	Upregulated_lowISG_highISG_only
ENSG00000173801	JUP	-0.0291606	1	-0.423245	0.0214012	Downregulated_lowISG_highISG_only
ENSG00000167461	RAB8A	0.471483	0.00987629	0.582024	0.0193365	Upregulated_common
XLOC_010379	NA	-0.038676	1	-1.46537	0.0163833	StrongDownregulated_lowISG_highISG_only
ENSG00000247844	CCAT1	0.0133285	1	1.6774	0.0252078	StrongUpregulated_lowISG_highISG_only
ENSG00000141738	GRB7	-0.364849	0.595385	-1.11974	0.017619	StrongDownregulated_lowISG_highISG_only
ENSG00000119125	GDA	0.144126	1	0.679345	0.0180027	StrongUpregulated_lowISG_highISG_only
ENSG00000180902	D2HGDH	-0.468008	0.072984	-0.709836	0.0193738	StrongDownregulated_lowISG_highISG_only
ENSG00000130489	SCO2	0.493041	0.337463	0.861227	0.0219848	StrongUpregulated_lowISG_highISG_only
XLOC_036367	NA	-0.0509233	1	1.52957	NA	NS
ENSG00000112159	MDN1	0.119955	1	-1.07664	0.024127	StrongDownregulated_lowISG_highISG_only
ENSG00000164332	UBLCP1	0.156304	0.95783	0.530784	0.02273	Upregulated_lowISG_highISG_only
ENSG00000241404	EGFL8	-0.098702	1	-0.644218	0.0237887	StrongDownregulated_lowISG_highISG_only
ENSG00000137801	THBS1	-0.0175225	1	1.45432	0.0443782	StrongUpregulated_lowISG_highISG_only
ENSG00000185664	PMEL	-0.0836263	1	-0.545235	0.0220213	Downregulated_lowISG_highISG_only
ENSG00000215251	FASTKD5	0.0329232	1	0.46435	0.0228812	Upregulated_lowISG_highISG_only
ENSG00000123609	NMI	0.700651	0.0511488	0.935514	0.0260468	StrongUpregulated_lowISG_highISG_only
XLOC_006457	NA	0.167236	1	0.947452	0.0283875	StrongUpregulated_lowISG_highISG_only
ENSG00000101255	TRIB3	0.263348	0.848164	1.12935	0.0258523	StrongUpregulated_lowISG_highISG_only
ENSG00000166825	ANPEP	-0.0860729	1	-0.601176	0.0233714	StrongDownregulated_lowISG_highISG_only
ENSG00000172794	RAB37	-0.0398323	1	-0.682255	0.0225505	StrongDownregulated_lowISG_highISG_only
ENSG00000115271	GCA	0.256216	0.804591	0.720844	0.0208045	StrongUpregulated_lowISG_highISG_only
ENSG00000110619	CARS	0.107169	1	0.53861	0.0245833	Upregulated_lowISG_highISG_only
ENSG00000105146	AURKC	0.0464527	1	-0.828357	0.0271783	StrongDownregulated_lowISG_highISG_only
XLOC_007124	NA	-0.442773	0.611376	-1.41713	0.0308711	StrongDownregulated_lowISG_highISG_only
XLOC_010375	NA	-0.068217	1	-1.31106	0.0260259	StrongDownregulated_lowISG_highISG_only
ENSG00000135387	CAPRIN1	0.134711	1	0.436564	0.0272669	Upregulated_lowISG_highISG_only
ENSG00000132326	PER2	-0.613798	0.183494	-0.694816	0.0236133	StrongDownregulated_lowISG_highISG_only
ENSG00000173786	CNP	0.6647	0.0167826	0.857778	0.0307263	Upregulated_common
ENSG00000177058	SLC38A9	0.162324	0.973651	0.450953	0.0261653	Upregulated_lowISG_highISG_only
ENSG00000168491	CCDC110	-0.211291	1	1.58294	NA	NS
ENSG00000136147	PHF11	0.484094	0.126943	0.605907	0.022872	StrongUpregulated_lowISG_highISG_only
ENSG00000164054	SHISA5	0.94124	7.58437e-06	0.74891	0.0238294	Upregulated_common
ENSG00000160953	MUM1	-0.385837	0.443923	-0.497306	0.0293115	Downregulated_lowISG_highISG_only
XLOC_026973	NA	-0.268102	0.667828	-0.990971	0.0285976	StrongDownregulated_lowISG_highISG_only
ENSG00000225492	GBP1P1	0.737425	0.159116	1.08542	0.029934	StrongUpregulated_lowISG_highISG_only
XLOC_029315	NA	0.148864	1	-1.68461	NA	NS
ENSG00000173821	RNF213	0.780687	0.0136089	0.899038	0.0316816	Upregulated_common
ENSG00000132294	EFR3A	0.399777	0.175992	0.602866	0.0270071	StrongUpregulated_lowISG_highISG_only
ENSG00000221963	APOL6	0.561511	0.155186	0.671169	0.0322484	StrongUpregulated_lowISG_highISG_only
ENSG00000162377	COA7	0.0375291	1	0.536679	0.0300888	Upregulated_lowISG_highISG_only
ENSG00000215284	RP11-198M15.1	0.358079	0.335148	0.580499	0.0265006	Upregulated_lowISG_highISG_only
ENSG00000168297	PXK	0.407862	0.25351	0.702055	0.0351598	StrongUpregulated_lowISG_highISG_only
ENSG00000178814	OPLAH	-0.28722	0.379035	-0.654419	0.0321261	StrongDownregulated_lowISG_highISG_only
ENSG00000134697	GNL2	0.0226263	1	0.518958	0.0257491	Upregulated_lowISG_highISG_only
XLOC_024711	NA	-0.189388	0.912604	-0.669576	0.0282606	StrongDownregulated_lowISG_highISG_only
ENSG00000118972	FGF23	0.106357	1	1.75612	NA	NS
ENSG00000214796	RP11-480I12.5	-0.673782	0.0679205	-1.16349	0.0334807	StrongDownregulated_lowISG_highISG_only
XLOC_011393	NA	-0.330352	0.80623	-1.47617	0.0459739	StrongDownregulated_lowISG_highISG_only
XLOC_030206	NA	-0.56514	0.489036	-1.22452	NA	NS
ENSG00000156256	USP16	0.113515	1	0.421961	0.0229055	Upregulated_lowISG_highISG_only
XLOC_051276	NA	-0.23675	1	-1.48901	0.0706978	StrongDownregulated_lowISG_highISG_only
ENSG00000104381	GDAP1	0.0702835	1	0.757904	0.0276316	StrongUpregulated_lowISG_highISG_only
ENSG00000168395	ING5	-0.156727	0.875913	-0.620647	0.0301184	StrongDownregulated_lowISG_highISG_only
ENSG00000084733	RAB10	0.306738	0.351393	0.451979	0.0232873	Upregulated_lowISG_highISG_only
ENSG00000134247	PTGFRN	0.304182	0.427738	0.723494	0.0371018	StrongUpregulated_lowISG_highISG_only
XLOC_050893	NA	-0.375785	0.722913	-1.13631	0.0399099	StrongDownregulated_lowISG_highISG_only
ENSG00000255182	CTD-2517M22.14	-0.12742	1	-1.11648	0.0356486	StrongDownregulated_lowISG_highISG_only
ENSG00000165948	IFI27L1	0.0559672	1	0.879366	0.0307668	StrongUpregulated_lowISG_highISG_only
ENSG00000081087	OSTM1	0.302083	0.367129	0.472053	0.0300561	Upregulated_lowISG_highISG_only
ENSG00000260563	RP13-516M14.1	-0.173974	1	-0.722162	0.0359319	StrongDownregulated_lowISG_highISG_only
ENSG00000160741	CRTC2	0.0384307	1	-0.565877	0.0292025	Downregulated_lowISG_highISG_only
ENSG00000149823	VPS51	-0.557157	0.0056834	-0.588168	0.0383406	Downregulated_common
ENSG00000119711	ALDH6A1	-0.00701783	1	-0.522892	0.0365424	Downregulated_lowISG_highISG_only
XLOC_012674	NA	-0.0937527	1	-1.68612	0.0420012	StrongDownregulated_lowISG_highISG_only
ENSG00000174808	BTC	0.392553	0.635611	1.05421	0.0378396	StrongUpregulated_lowISG_highISG_only
XLOC_031248	NA	-0.229585	1	-1.29579	0.029769	StrongDownregulated_lowISG_highISG_only
ENSG00000179630	LACC1	0.11618	1	0.675216	0.0376478	StrongUpregulated_lowISG_highISG_only
ENSG00000089048	ESF1	0.37244	0.175965	0.497909	0.0307138	Upregulated_lowISG_highISG_only
ENSG00000173193	PARP14	0.752572	0.0191098	0.95176	0.0443841	Upregulated_common
ENSG00000177485	ZBTB33	0.152291	0.988922	0.906169	0.0411121	StrongUpregulated_lowISG_highISG_only
ENSG00000273142	RP11-458F8.4	-0.403966	0.378197	-0.804387	0.0338072	StrongDownregulated_lowISG_highISG_only
ENSG00000213492	NT5C3AP1	1.18167	7.70442e-05	1.02382	0.0218022	StrongUpregulated_common
ENSG00000256210	AC005255.3	0.300718	0.640124	0.606613	0.0349513	StrongUpregulated_lowISG_highISG_only
ENSG00000163933	RFT1	0.0818072	1	0.282584	0.0398964	Upregulated_lowISG_highISG_only
XLOC_007125	NA	-0.0287229	1	-1.57033	NA	NS
ENSG00000258659	TRIM34	0.709659	0.00132082	0.658912	0.0367122	Upregulated_common
XLOC_049464	NA	-0.245637	1	-1.07332	0.0464496	StrongDownregulated_lowISG_highISG_only
XLOC_034505	NA	0.114067	1	-1.58185	NA	NS
ENSG00000223960	AC009948.5	1.14428	1.33982e-06	0.82137	0.0412444	StrongUpregulated_common
ENSG00000170759	KIF5B	0.30157	0.361135	0.579929	0.0352676	Upregulated_lowISG_highISG_only
ENSG00000134001	EIF2S1	0.0790132	1	0.506019	0.0372571	Upregulated_lowISG_highISG_only
ENSG00000080561	MID2	0.546506	0.150422	0.716582	0.0389853	StrongUpregulated_lowISG_highISG_only
ENSG00000204267	TAP2	0.718121	0.0534603	0.69828	0.0421715	StrongUpregulated_lowISG_highISG_only
ENSG00000169598	DFFB	0.0314979	1	-0.926858	0.0440928	StrongDownregulated_lowISG_highISG_only
ENSG00000141971	MVB12A	0.322959	0.243923	0.779791	0.0419375	StrongUpregulated_lowISG_highISG_only
ENSG00000108094	CUL2	0.0401348	1	0.348891	0.0405591	Upregulated_lowISG_highISG_only
ENSG00000171224	C10orf35	-0.0476046	1	0.802807	0.0364157	StrongUpregulated_lowISG_highISG_only
ENSG00000138646	HERC5	1.33239	1.4192e-05	1.27478	0.0586891	StrongUpregulated_common
ENSG00000229023	AC067945.3	0.437459	0.527496	1.0151	0.0338211	StrongUpregulated_lowISG_highISG_only
XLOC_028911	NA	-0.515442	0.416443	-1.40015	0.0703673	StrongDownregulated_lowISG_highISG_only
ENSG00000142396	ERVK3-1	-0.0640287	1	0.463559	0.0449678	Upregulated_lowISG_highISG_only
XLOC_040651	NA	-0.146349	1	-1.50458	NA	NS
ENSG00000121236	TRIM6	0.0414908	1	1.08322	0.0478571	StrongUpregulated_lowISG_highISG_only
XLOC_046245	NA	-0.197471	1	-1.6551	NA	NS
ENSG00000272556	RP11-638I8.1	-0.448477	0.401063	-1.08754	0.0481276	StrongDownregulated_lowISG_highISG_only
ENSG00000006327	TNFRSF12A	-0.809989	0.118211	1.25261	0.048952	StrongUpregulated_lowISG_highISG_only
ENSG00000180957	PITPNB	0.398371	0.0870928	0.462665	0.0425199	Upregulated_lowISG_highISG_only
XLOC_052355	NA	-0.232055	1	-1.32604	0.0566011	StrongDownregulated_lowISG_highISG_only
XLOC_028686	NA	1.84849	1.12043e-06	1.62689	NA	StrongUpregulated_pegIFNa_only
ENSG00000171155	C1GALT1C1	0.281591	0.325766	0.568364	0.026174	Upregulated_lowISG_highISG_only
ENSG00000149634	SPATA25	-0.022267	1	-0.842156	0.0519164	StrongDownregulated_lowISG_highISG_only
XLOC_049462	NA	-0.483019	0.495958	-1.14496	0.0505301	StrongDownregulated_lowISG_highISG_only
XLOC_021998	NA	-0.19502	1	-1.25023	0.0440524	StrongDownregulated_lowISG_highISG_only
XLOC_023023	NA	-1.07435	0.00903621	1.12259	0.0450234	Discordant
ENSG00000146872	TLK2	0.196185	0.903171	0.419528	0.0475236	Upregulated_lowISG_highISG_only
ENSG00000170903	MSANTD4	0.105561	1	0.694786	0.0448767	StrongUpregulated_lowISG_highISG_only
ENSG00000153975	ZUFSP	0.0427663	1	0.56867	0.0507591	Upregulated_lowISG_highISG_only
XLOC_045467	NA	-0.138033	NA	-1.64436	NA	NS
ENSG00000100242	SUN2	-0.0336406	1	-0.490445	0.0542635	Downregulated_lowISG_highISG_only
XLOC_021909	NA	-0.157124	1	-0.942937	0.0476428	StrongDownregulated_lowISG_highISG_only
XLOC_035180	NA	-0.413152	0.835235	-1.33839	0.0571074	StrongDownregulated_lowISG_highISG_only
ENSG00000230666	CEACAM22P	0.198834	1	-1.07873	0.0575012	StrongDownregulated_lowISG_highISG_only
XLOC_010378	NA	-0.0711979	1	-1.31088	0.0448864	StrongDownregulated_lowISG_highISG_only
XLOC_010171	NA	0.188275	1	-1.40215	NA	NS
ENSG00000108679	LGALS3BP	1.52303	8.70933e-20	1.17225	0.0545014	StrongUpregulated_common
ENSG00000266976	AC079466.1	0.679758	0.329905	1.66872	NA	NS
XLOC_036901	NA	-0.503584	0.365135	-0.925776	0.0602414	StrongDownregulated_lowISG_highISG_only
ENSG00000128394	APOBEC3F	0.58319	0.0954837	0.663412	0.0572987	StrongUpregulated_lowISG_highISG_only
ENSG00000271980	CTD-2256P15.4	-0.657842	0.137074	-1.16659	0.0521095	StrongDownregulated_lowISG_highISG_only
ENSG00000177294	FBXO39	1.34714	0.000202921	1.52269	0.0995178	StrongUpregulated_common
XLOC_046990	NA	0.0653959	1	-1.58077	0.0520987	StrongDownregulated_lowISG_highISG_only
ENSG00000204397	CARD16	0.437595	0.345379	0.880823	0.0493773	StrongUpregulated_lowISG_highISG_only
ENSG00000280165	PCDH20	-0.525297	0.57695	-1.70484	0.0791873	StrongDownregulated_lowISG_highISG_only
ENSG00000131171	SH3BGRL	0.201574	0.874806	0.578859	0.0527828	Upregulated_lowISG_highISG_only
ENSG00000184845	DRD1	-0.262494	0.974978	-1.19137	0.0722379	StrongDownregulated_lowISG_highISG_only
XLOC_042584	NA	0.512831	0.418634	-1.03355	0.0595143	StrongDownregulated_lowISG_highISG_only
ENSG00000205085	FAM71F2	0.244672	0.979932	1.0451	0.0641424	StrongUpregulated_lowISG_highISG_only
XLOC_031318	NA	0.0104256	1	-0.925363	0.062434	StrongDownregulated_lowISG_highISG_only
ENSG00000126822	PLEKHG3	-0.06042	1	-0.568036	0.0589397	Downregulated_lowISG_highISG_only
ENSG00000260490	MYL12BP1	0.163091	1	0.645086	0.0441711	StrongUpregulated_lowISG_highISG_only
XLOC_048438	NA	-0.468393	0.767854	-1.5429	NA	NS
ENSG00000112186	CAP2	0.188954	1	0.958273	0.0596995	StrongUpregulated_lowISG_highISG_only
ENSG00000127870	RNF6	0.332103	0.230689	0.492648	0.0505006	Upregulated_lowISG_highISG_only
XLOC_027916	NA	1.4118	0.000276697	1.33367	0.0636077	StrongUpregulated_common
ENSG00000143155	TIPRL	0.0410728	1	0.479684	0.0429049	Upregulated_lowISG_highISG_only
ENSG00000124762	CDKN1A	0.0992061	1	1.24991	0.0682817	StrongUpregulated_lowISG_highISG_only
ENSG00000197045	GMFB	0.148837	1	0.516682	0.0449991	Upregulated_lowISG_highISG_only
ENSG00000170606	HSPA4	0.104694	1	0.579095	0.0604686	Upregulated_lowISG_highISG_only
ENSG00000249348	UGDH-AS1	-0.282246	0.578249	-0.544226	0.0553082	Downregulated_lowISG_highISG_only
ENSG00000153147	SMARCA5	0.250827	0.45862	0.428819	0.062483	Upregulated_lowISG_highISG_only
XLOC_021043	NA	0.0097369	NA	-1.3887	NA	NS
ENSG00000275198	RP11-471B22.3	-0.432086	0.478713	-1.05948	0.0681936	StrongDownregulated_lowISG_highISG_only
ENSG00000144488	ESPNL	1.20597	0.000796027	1.49024	0.0857911	StrongUpregulated_common
ENSG00000163512	AZI2	0.33646	0.134465	0.55417	0.0540449	Upregulated_lowISG_highISG_only
ENSG00000137200	CMTR1	0.598729	0.00162372	0.530848	0.0655805	Upregulated_common
XLOC_040182	NA	0.0401534	1	-0.780023	0.0683312	StrongDownregulated_lowISG_highISG_only
ENSG00000278053	DDX52	0.387122	0.0120607	0.381709	0.0583569	Upregulated_common
ENSG00000172667	ZMAT3	-0.0213359	1	0.981426	0.0649825	StrongUpregulated_lowISG_highISG_only
ENSG00000160870	CYP3A7	0.171165	1	1.46909	0.07901	StrongUpregulated_lowISG_highISG_only
ENSG00000130487	KLHDC7B	0.709737	0.114471	1.22397	0.0671532	StrongUpregulated_lowISG_highISG_only
ENSG00000120896	SORBS3	-0.168937	0.669842	-0.455766	0.0618035	Downregulated_lowISG_highISG_only
XLOC_027711	NA	-0.437881	0.48186	-0.843324	0.0639094	StrongDownregulated_lowISG_highISG_only
XLOC_045024	NA	-0.131686	1	-1.43928	0.0688711	StrongDownregulated_lowISG_highISG_only
ENSG00000107957	SH3PXD2A	-0.0285638	1	-1.21631	0.0707465	StrongDownregulated_lowISG_highISG_only
XLOC_028912	NA	-0.452665	0.526037	-1.32203	0.0930344	StrongDownregulated_lowISG_highISG_only
ENSG00000067334	DNTTIP2	0.0584423	1	0.514935	0.0424705	Upregulated_lowISG_highISG_only
ENSG00000162882	HAAO	-0.299239	0.522594	-0.589972	0.0662444	StrongDownregulated_lowISG_highISG_only
ENSG00000156886	ITGAD	-0.59448	0.394134	-1.27604	0.0570423	StrongDownregulated_lowISG_highISG_only
ENSG00000167701	GPT	-0.357415	0.31024	-0.78832	0.0711072	StrongDownregulated_lowISG_highISG_only
XLOC_031843	NA	0.74929	0.266162	1.57154	NA	NS
ENSG00000198898	CAPZA2	0.268917	0.214023	0.418028	0.0501817	Upregulated_lowISG_highISG_only
XLOC_051984	NA	1.23058	0.000139533	1.2738	0.0890153	StrongUpregulated_common
ENSG00000234996	RP11-480I12.7	-1.0095	0.00938967	-1.19285	0.0625083	StrongDownregulated_common
ENSG00000272666	CTA-384D8.35	0.685708	0.278062	1.39116	0.0709644	StrongUpregulated_lowISG_highISG_only
XLOC_042276	NA	-0.611163	0.41519	-1.43093	NA	NS
ENSG00000178996	SNX18	0.204548	0.849567	0.527094	0.0717285	Upregulated_lowISG_highISG_only
XLOC_022679	NA	0.121907	NA	1.57052	NA	NS
ENSG00000111912	NCOA7	0.725038	0.0320645	0.847786	0.0671128	Upregulated_common
XLOC_048868	NA	-0.152759	1	-1.4043	0.0789562	StrongDownregulated_lowISG_highISG_only
ENSG00000067248	DHX29	0.271767	0.58032	0.399302	0.0669523	Upregulated_lowISG_highISG_only
XLOC_008854	NA	-0.283001	0.951773	-0.955224	0.0610489	StrongDownregulated_lowISG_highISG_only
ENSG00000261978	CTD-2529O21.2	-0.310537	0.986433	-1.18144	0.0774338	StrongDownregulated_lowISG_highISG_only
ENSG00000106536	POU6F2	-0.111317	1	-1.53883	0.0876552	StrongDownregulated_lowISG_highISG_only
ENSG00000116990	MYCL	-0.265605	0.957527	-1.01147	0.069126	StrongDownregulated_lowISG_highISG_only
XLOC_031665	NA	-0.169085	1	-1.16022	0.0704756	StrongDownregulated_lowISG_highISG_only
ENSG00000007392	LUC7L	-0.15619	1	-0.447486	0.0685758	Downregulated_lowISG_highISG_only
ENSG00000119446	RBM18	0.0920942	1	0.449637	0.0508366	Upregulated_lowISG_highISG_only
ENSG00000179598	PLD6	-0.328078	0.611267	-0.77722	0.07589	StrongDownregulated_lowISG_highISG_only
ENSG00000187510	PLEKHG7	0.907756	0.0181043	1.11628	0.0839785	Upregulated_common
ENSG00000076513	ANKRD13A	0.308106	0.0970711	0.276856	0.076651	Upregulated_lowISG_highISG_only
ENSG00000176597	B3GNT5	-0.363606	0.78595	1.28006	0.0828998	StrongUpregulated_lowISG_highISG_only
XLOC_038692	NA	-0.0461842	1	-0.905113	0.0811256	StrongDownregulated_lowISG_highISG_only
ENSG00000183735	TBK1	0.317849	0.197827	0.44168	0.0474217	Upregulated_lowISG_highISG_only
XLOC_020199	NA	0.45732	0.60653	-1.36615	0.0765348	StrongDownregulated_lowISG_highISG_only
ENSG00000163166	IWS1	0.130684	0.945756	0.367331	0.0694708	Upregulated_lowISG_highISG_only
ENSG00000112787	FBRSL1	-0.285876	0.547787	-0.57362	0.0698426	Downregulated_lowISG_highISG_only
ENSG00000176102	CSTF3	0.283257	0.4804	0.469384	0.0599855	Upregulated_lowISG_highISG_only
ENSG00000132313	MRPL35	0.0604774	1	0.49275	0.0621447	Upregulated_lowISG_highISG_only
ENSG00000156587	UBE2L6	1.01869	0.000431522	1.08403	0.0742421	StrongUpregulated_common
ENSG00000279296	RP11-609D21.3	1.68549	4.32614e-06	1.46358	0.0806033	StrongUpregulated_common
ENSG00000257052	RP11-881M11.2	0.15673	1	-0.970515	0.0785427	StrongDownregulated_lowISG_highISG_only
XLOC_015504	NA	-0.0674735	1	-1.38448	0.106096	NS
XLOC_026929	NA	-0.361514	0.819592	-1.18121	0.0914393	StrongDownregulated_lowISG_highISG_only
XLOC_040015	NA	0.107527	NA	-1.45448	NA	NS
ENSG00000267623	AC022153.1	0.763753	0.236996	-1.49485	0.189273	NS
ENSG00000101247	NDUFAF5	0.0650333	1	0.636994	0.0753561	StrongUpregulated_lowISG_highISG_only
XLOC_045957	NA	-0.472577	0.379491	-0.818288	0.0778515	StrongDownregulated_lowISG_highISG_only
ENSG00000124257	NEURL2	-0.158589	1	-0.660474	0.0817104	StrongDownregulated_lowISG_highISG_only
XLOC_000857	NA	-0.163312	NA	-1.54876	NA	NS
XLOC_050116	NA	-0.23859	1	-1.00156	0.0756942	StrongDownregulated_lowISG_highISG_only
ENSG00000099904	ZDHHC8	-0.104666	1	-0.446309	0.0652641	Downregulated_lowISG_highISG_only
ENSG00000120705	ETF1	0.0639716	1	0.444445	0.0753449	Upregulated_lowISG_highISG_only
ENSG00000116337	AMPD2	-0.212403	0.673759	-0.45358	0.0696626	Downregulated_lowISG_highISG_only
ENSG00000245556	SCAMP1-AS1	0.604708	0.1396	0.707596	0.0830446	StrongUpregulated_lowISG_highISG_only
XLOC_050630	NA	1.10862	0.00102647	0.773062	0.0770693	StrongUpregulated_common
XLOC_015177	NA	0.0596396	1	-1.09859	0.0926455	StrongDownregulated_lowISG_highISG_only
XLOC_044581	NA	0.034927	1	-1.14649	0.0833486	StrongDownregulated_lowISG_highISG_only
ENSG00000277476	RP11-147L13.13	-0.291587	0.700492	-0.623952	0.0670681	StrongDownregulated_lowISG_highISG_only
ENSG00000240616	RPS6P25	-0.401186	0.375296	-0.818102	0.0837484	StrongDownregulated_lowISG_highISG_only
ENSG00000143801	PSEN2	0.24412	0.675736	0.644307	0.0788282	StrongUpregulated_lowISG_highISG_only
ENSG00000224531	SMIM13	0.288275	0.622324	0.48312	0.0776848	Upregulated_lowISG_highISG_only
ENSG00000257316	RP11-267D19.2	-0.718273	0.10542	-0.968195	0.0728567	StrongDownregulated_lowISG_highISG_only
ENSG00000184545	DUSP8	-0.193214	1	1.29491	0.101194	NS
ENSG00000173757	STAT5B	-0.0448775	1	-0.338526	0.0717321	Downregulated_lowISG_highISG_only
ENSG00000136783	NIPSNAP3A	0.205987	0.733213	0.526886	0.0769834	Upregulated_lowISG_highISG_only
ENSG00000106052	TAX1BP1	0.215782	0.655489	0.416197	0.0695897	Upregulated_lowISG_highISG_only
ENSG00000029639	TFB1M	-0.0245845	1	0.566742	0.0807233	Upregulated_lowISG_highISG_only
ENSG00000118762	PKD2	-0.178647	0.946135	-0.975994	0.0916995	StrongDownregulated_lowISG_highISG_only
ENSG00000176273	SLC35G1	-0.147107	1	0.927278	0.0880684	StrongUpregulated_lowISG_highISG_only
XLOC_031662	NA	-0.124472	1	-1.3392	0.0976099	StrongDownregulated_lowISG_highISG_only
ENSG00000120262	CCDC170	0.050563	1	1.32491	NA	NS
ENSG00000130173	C19orf80	-0.499594	0.406755	1.30049	0.119188	NS
ENSG00000147533	GOLGA7	-0.0139438	1	0.385572	0.0742512	Upregulated_lowISG_highISG_only
ENSG00000174574	AKIRIN1	0.252126	0.715491	0.637382	0.0790702	StrongUpregulated_lowISG_highISG_only
ENSG00000182648	LINC01006	-0.178031	1	-0.585343	0.0923756	StrongDownregulated_lowISG_highISG_only
ENSG00000159921	GNE	-0.0953561	1	-0.593246	0.086585	StrongDownregulated_lowISG_highISG_only
ENSG00000164406	LEAP2	0.0773127	1	0.991188	0.067379	StrongUpregulated_lowISG_highISG_only
ENSG00000101166	SLMO2	0.0560609	1	0.437148	0.0810233	Upregulated_lowISG_highISG_only
ENSG00000250526	CCT6P2	0.119438	1	0.736439	0.0817561	StrongUpregulated_lowISG_highISG_only
XLOC_015887	NA	-0.342512	0.89012	-1.25597	0.122287	NS
ENSG00000127989	MTERF1	0.0285179	1	0.539503	0.0590672	Upregulated_lowISG_highISG_only
ENSG00000009950	MLXIPL	-0.240413	0.766989	-0.665245	0.0746364	StrongDownregulated_lowISG_highISG_only
XLOC_013668	NA	0.11265	1	-1.19562	NA	NS
ENSG00000146425	DYNLT1	0.0278758	1	0.788325	0.0731033	StrongUpregulated_lowISG_highISG_only
XLOC_031694	NA	-0.527217	NA	-1.49005	NA	NS
ENSG00000243135	UGT1A3	-0.128582	1	-1.18102	0.108414	NS
ENSG00000148459	PDSS1	-0.0205954	1	0.747849	0.0976889	StrongUpregulated_lowISG_highISG_only
XLOC_050891	NA	-0.281669	0.972137	-1.1163	0.0912559	StrongDownregulated_lowISG_highISG_only
ENSG00000147852	VLDLR	0.511629	0.428473	1.25497	0.097238	StrongUpregulated_lowISG_highISG_only
ENSG00000231113	RP3-475N16.1	-0.436922	0.323292	-0.992796	0.107979	NS
ENSG00000112249	ASCC3	0.223788	0.798427	0.466623	0.101983	NS
ENSG00000153767	GTF2E1	0.306282	0.505647	0.457632	0.0889442	Upregulated_lowISG_highISG_only
ENSG00000231083	AC011747.6	-0.680533	NA	-1.48748	NA	NS
ENSG00000164134	NAA15	0.257363	0.72408	0.562484	0.0813744	Upregulated_lowISG_highISG_only
XLOC_048941	NA	-0.0691064	1	1.3362	0.150124	NS
XLOC_051946	NA	-0.115653	1	-1.04418	0.0739543	StrongDownregulated_lowISG_highISG_only
ENSG00000010379	SLC6A13	-0.20272	0.978526	-0.968833	0.0917582	StrongDownregulated_lowISG_highISG_only
ENSG00000143493	INTS7	0.279401	0.448535	0.579949	0.0837317	Upregulated_lowISG_highISG_only
ENSG00000265864	AC092117.2	-0.186639	0.973879	-0.764543	0.0647936	StrongDownregulated_lowISG_highISG_only
XLOC_031696	NA	-0.269683	NA	-1.48143	NA	NS
ENSG00000010361	FUZ	0.00923586	1	-0.529809	0.0837445	Downregulated_lowISG_highISG_only
ENSG00000172765	TMCC1	0.0805376	1	0.497163	0.100433	NS
ENSG00000160712	IL6R	-0.0302189	1	-0.766471	0.0787186	StrongDownregulated_lowISG_highISG_only
ENSG00000101608	MYL12A	0.0700058	1	0.660517	0.0818332	StrongUpregulated_lowISG_highISG_only
XLOC_028913	NA	0.0236033	1	-1.06946	0.109298	NS
ENSG00000162461	SLC25A34	-0.0987441	1	-0.884982	0.112116	NS
ENSG00000254685	FPGT	0.109421	0.986221	0.441133	0.0608411	Upregulated_lowISG_highISG_only
ENSG00000205837	LINC00487	2.48958	1.25488e-15	1.53054	0.130067	StrongUpregulated_pegIFNa_only
XLOC_023973	NA	1.12126	0.0126319	1.44509	NA	StrongUpregulated_pegIFNa_only
ENSG00000277511	CTD-2095E4.5	1.13724	0.00422826	1.15023	0.102063	StrongUpregulated_pegIFNa_only
XLOC_032203	NA	-0.310321	0.901067	-0.850817	0.0993672	StrongDownregulated_lowISG_highISG_only
ENSG00000138785	INTS12	0.234722	0.861292	0.673735	0.0635953	StrongUpregulated_lowISG_highISG_only
ENSG00000137692	DCUN1D5	0.0993262	1	0.597918	0.068394	StrongUpregulated_lowISG_highISG_only
ENSG00000170006	TMEM154	0.129776	1	1.59963	0.110189	NS
ENSG00000266876	RP11-1148O4.1	0.311708	0.733867	0.804278	0.102926	NS
ENSG00000105227	PRX	-0.13323	1	-0.603383	0.100359	NS
ENSG00000113013	HSPA9	0.0414226	1	0.429084	0.0930299	Upregulated_lowISG_highISG_only
ENSG00000215217	C5orf49	0.138204	1	-1.38634	0.182999	NS
ENSG00000211670	IGLV3-9	-0.623926	0.493846	-1.47286	NA	NS
ENSG00000220517	ASS1P1	-0.430222	0.557909	-0.929486	0.112865	NS
XLOC_009011	NA	-0.248979	0.985507	-1.01823	0.091604	StrongDownregulated_lowISG_highISG_only
XLOC_024712	NA	0.0245704	1	-0.696158	0.0789089	StrongDownregulated_lowISG_highISG_only
ENSG00000257696	RP11-175P13.2	-0.11638	1	-0.805952	0.104401	NS
XLOC_003692	NA	0.00996172	1	-0.758637	0.120553	NS
ENSG00000259803	SLC22A31	0.0342407	1	1.58553	NA	NS
ENSG00000142552	RCN3	-0.131518	1	-0.632278	0.0990742	StrongDownregulated_lowISG_highISG_only
ENSG00000270761	RP11-385F7.1	-0.242219	1	-1.0304	0.0789395	StrongDownregulated_lowISG_highISG_only
ENSG00000086065	CHMP5	0.407547	0.172738	0.587656	0.071806	StrongUpregulated_lowISG_highISG_only
ENSG00000141642	ELAC1	0.000905608	1	0.470575	0.0927158	Upregulated_lowISG_highISG_only
XLOC_036787	NA	-0.254674	1	-1.29876	NA	NS
ENSG00000087263	OGFOD1	0.311127	0.395863	0.506725	0.0946263	Upregulated_lowISG_highISG_only
ENSG00000271303	SRXN1	0.197454	1	0.602378	0.113783	NS
ENSG00000263069	CTD-2047H16.4	-1.16216	0.00851577	-1.09884	0.118761	StrongDownregulated_pegIFNa_only
ENSG00000138071	ACTR2	0.105689	1	0.387617	0.114235	NS
XLOC_001911	NA	-0.292106	0.977868	-1.17483	0.129664	NS
XLOC_046069	NA	-0.276815	1	-1.06035	NA	NS
ENSG00000104695	PPP2CB	0.0471869	1	0.334669	0.0869284	Upregulated_lowISG_highISG_only
ENSG00000155100	OTUD6B	0.282728	0.577513	0.525507	0.100498	NS
ENSG00000138674	SEC31A	0.195198	0.75758	0.476701	0.108235	NS
ENSG00000168282	MGAT2	0.164915	0.799602	0.537398	0.0820684	Upregulated_lowISG_highISG_only
ENSG00000223599	RP11-216N14.7	0.591858	0.263066	1.29023	0.244853	NS
ENSG00000082212	ME2	0.126321	1	0.705424	0.0958231	StrongUpregulated_lowISG_highISG_only
ENSG00000248596	RP11-844P9.2	0.332353	0.707749	1.17734	0.116124	NS
XLOC_040058	NA	-0.0687851	1	-0.784796	0.106442	NS
ENSG00000163923	RPL39L	-0.367905	0.843468	0.933902	0.105244	NS
ENSG00000119812	FAM98A	0.247056	0.678081	0.528875	0.108944	NS
ENSG00000165832	TRUB1	0.332848	0.234329	0.469777	0.0990343	Upregulated_lowISG_highISG_only
ENSG00000147872	PLIN2	0.31501	0.714019	1.27006	0.223946	NS
ENSG00000136928	GABBR2	-0.429548	0.770077	1.38247	NA	NS
ENSG00000226453	RP11-379B8.1	0.108121	1	0.867013	0.112037	NS
ENSG00000185722	ANKFY1	0.443874	0.168408	0.552224	0.111867	NS
ENSG00000172115	CYCS	-0.0238803	1	0.758154	0.108744	NS
ENSG00000229097	CALM2P2	0.106851	1	0.728816	0.107776	NS
ENSG00000144035	NAT8	0.31122	0.73502	0.948804	0.100074	NS
XLOC_040641	NA	0.122017	1	-1.37904	0.126908	NS
ENSG00000155636	RBM45	0.147372	0.995928	0.372957	0.0959075	Upregulated_lowISG_highISG_only
XLOC_024191	NA	0.614743	0.532966	-1.52204	NA	NS
ENSG00000240668	KRT8P36	-0.0570244	1	0.697397	0.110793	NS
ENSG00000196517	SLC6A9	0.483125	0.525946	1.22218	0.178385	NS
ENSG00000124256	ZBP1	1.08904	0.00105041	1.19821	0.153142	StrongUpregulated_pegIFNa_only
ENSG00000270060	RP11-390K5.6	0.00734386	1	-0.79011	0.112462	NS
ENSG00000121931	LRIF1	0.0681064	1	0.569817	0.0865528	Upregulated_lowISG_highISG_only
ENSG00000107736	CDH23	0.0564024	1	-0.776692	0.129208	NS
ENSG00000131966	ACTR10	-0.0145691	1	0.416757	0.103087	NS
ENSG00000121380	BCL2L14	0.53357	0.31948	1.27993	0.151322	NS
XLOC_029556	NA	-0.477699	0.16815	-0.851434	0.119062	NS
XLOC_015992	NA	-0.379332	0.827355	-1.02738	NA	NS
ENSG00000205312	KRT17P4	0.375861	0.628224	-1.27002	0.111829	NS
ENSG00000186918	ZNF395	0.182734	0.919433	-0.5427	0.112806	NS
ENSG00000196776	CD47	0.276348	0.481165	0.47028	0.102054	NS
ENSG00000015153	YAF2	0.293605	0.517863	0.503021	0.100346	NS
ENSG00000138069	RAB1A	0.0956041	1	0.634642	0.0905967	StrongUpregulated_lowISG_highISG_only
XLOC_036786	NA	0.0363099	1	-1.34612	NA	NS
ENSG00000181026	AEN	0.375188	0.561857	0.936907	0.0967145	StrongUpregulated_lowISG_highISG_only
ENSG00000264290	RP11-68I3.4	-0.609735	0.309367	-0.743159	0.128854	NS
ENSG00000101557	USP14	0.0466163	1	0.388764	0.12291	NS
ENSG00000125821	DTD1	-0.198431	0.945786	0.663096	0.127974	NS
ENSG00000100603	SNW1	0.254399	0.160261	0.330986	0.085057	Upregulated_lowISG_highISG_only
ENSG00000116863	ADPRHL2	0.0774228	1	0.553391	0.119315	NS
ENSG00000143434	SEMA6C	-0.207547	1	-1.00376	0.112488	NS
XLOC_019203	NA	0.00707641	1	-1.00907	0.132253	NS
XLOC_005736	NA	0.166595	1	-0.759888	0.132553	NS
XLOC_037855	NA	-0.474319	0.620254	-1.39881	0.134919	NS
ENSG00000150401	DCUN1D2	-0.00321651	1	-0.347194	0.120126	NS
ENSG00000185507	IRF7	1.49789	6.69696e-08	1.04511	0.171536	StrongUpregulated_pegIFNa_only
XLOC_010566	NA	0.0399204	1	1.34123	NA	NS
XLOC_042789	NA	1.3089	0.00207141	1.20466	NA	StrongUpregulated_pegIFNa_only
XLOC_007137	NA	0.197919	1	-1.32433	NA	NS
ENSG00000133247	SUV420H2	-0.36446	0.641837	-0.651773	0.119912	NS
XLOC_041647	NA	0.478528	0.726458	1.43786	NA	NS
XLOC_044354	NA	-0.591793	0.305634	-1.2533	0.149728	NS
ENSG00000248785	HIGD1AP14	0.0404174	1	0.659479	0.112842	NS
ENSG00000136883	KIF12	-0.231248	0.963436	-0.932062	0.140764	NS
ENSG00000243709	LEFTY1	-0.232393	1	-1.36825	0.154856	NS
XLOC_000803	NA	0.1426	1	-1.31503	0.131203	NS
XLOC_002017	NA	-0.11526	1	-1.32173	NA	NS
ENSG00000100726	TELO2	-0.230377	0.75119	-0.433479	0.134612	NS
ENSG00000048392	RRM2B	0.317877	0.222983	0.641863	0.133351	NS
ENSG00000119899	SLC17A5	0.289291	0.343326	0.519523	0.12921	NS
ENSG00000136457	CHAD	-0.260539	0.958346	-1.03827	0.0921472	StrongDownregulated_lowISG_highISG_only
ENSG00000163016	ALMS1P	0.882229	0.0310608	1.02451	0.161128	Upregulated_pegIFNa_only
ENSG00000196504	PRPF40A	0.239265	0.316162	0.362064	0.110919	NS
XLOC_048186	NA	-0.253172	NA	1.44235	NA	NS
ENSG00000267659	LINC01482	-0.478319	0.509086	-1.38282	0.154547	NS
XLOC_031451	NA	-0.222708	0.988562	-0.79232	0.134886	NS
ENSG00000064102	ASUN	0.207261	0.606919	0.410116	0.111639	NS
ENSG00000240024	LINC00888	0.403493	0.36905	0.83195	0.127261	NS
ENSG00000148925	BTBD10	0.210727	0.858327	0.493252	0.103853	NS
ENSG00000146859	TMEM140	0.420856	0.216123	0.609691	0.118043	NS
ENSG00000203814	HIST2H2BF	1.37392	5.74289e-05	1.1397	0.127556	StrongUpregulated_pegIFNa_only
ENSG00000152689	RASGRP3	0.479677	0.305634	0.677411	0.143039	NS
XLOC_001194	NA	-0.0999463	1	-1.12963	0.105082	NS
XLOC_047465	NA	-0.081169	1	-0.641683	0.119353	NS
ENSG00000166197	NOLC1	0.109757	1	0.413943	0.125282	NS
ENSG00000146830	GIGYF1	-0.156489	0.98822	-0.510983	0.130314	NS
ENSG00000104320	NBN	0.14965	1	0.425791	0.129889	NS
XLOC_010376	NA	0.093909	1	-1.12113	0.133613	NS
ENSG00000185839	RP4-592A1.2	0.150071	0.963226	0.411578	0.135382	NS
XLOC_025157	NA	-0.13892	1	-0.867714	0.14674	NS
ENSG00000084453	SLCO1A2	-0.788505	0.17917	-1.3939	0.153016	NS
XLOC_008381	NA	0.21798	1	-0.998869	0.111521	NS
XLOC_045180	NA	0.182625	1	-1.17319	NA	NS
ENSG00000230149	RP3-508I15.19	0.973287	0.0066994	1.08369	0.158571	Upregulated_pegIFNa_only
ENSG00000143933	CALM2	0.119221	1	0.776164	0.122356	NS
XLOC_015994	NA	-0.27911	0.974204	-0.908867	0.134954	NS
ENSG00000168404	MLKL	0.723628	0.0380868	0.564343	0.128953	Upregulated_pegIFNa_only
ENSG00000177051	FBXO46	-0.177491	0.922809	-0.554958	0.142932	NS
XLOC_023856	NA	-0.109225	1	-0.910443	0.147586	NS
ENSG00000070367	EXOC5	0.247805	0.487551	0.415235	0.130477	NS
XLOC_031453	NA	-0.0492506	1	-0.724012	0.144066	NS
XLOC_011454	NA	0.0835642	1	-1.11948	0.16025	NS
ENSG00000177150	FAM210A	0.0126024	1	0.474091	0.105725	NS
ENSG00000143258	USP21	0.0636308	1	-0.405549	0.111317	NS
ENSG00000183092	BEGAIN	-0.375229	0.752526	-0.889056	0.118558	NS
ENSG00000184271	POU6F1	-0.112415	1	-0.535786	0.13667	NS
ENSG00000226479	TMEM185B	0.132497	1	0.463889	0.120721	NS
ENSG00000258016	HIGD1AP1	0.0999949	1	0.649071	0.130499	NS
XLOC_044157	NA	0.0655945	1	-0.91352	0.129212	NS
XLOC_013092	NA	-0.322747	0.91092	-0.863351	0.149323	NS
ENSG00000126945	HNRNPH2	0.143766	0.82887	0.348353	0.129068	NS
ENSG00000180008	SOCS4	0.319098	0.346508	0.544921	0.12918	NS
XLOC_045956	NA	-0.61072	0.0564316	-0.761559	0.129455	NS
XLOC_026604	NA	-0.0641121	1	-1.04791	0.1447	NS
XLOC_019726	NA	-0.0485476	1	-1.16479	0.157958	NS
XLOC_050454	NA	-0.169032	1	-0.813565	0.13692	NS
ENSG00000136021	SCYL2	0.168457	0.948578	0.522073	0.136883	NS
ENSG00000151304	SRFBP1	0.365771	0.587107	0.54047	0.134708	NS
ENSG00000121104	FAM117A	-0.0668536	1	-0.579269	0.13185	NS
ENSG00000225892	RP11-384K6.2	-0.364088	0.53204	-0.654903	0.130969	NS
ENSG00000180573	HIST1H2AC	1.03927	0.0027592	1.05578	0.118422	StrongUpregulated_pegIFNa_only
XLOC_026701	NA	0.0509835	1	-1.28471	NA	NS
ENSG00000176720	BOK	-0.414948	0.310823	-0.602285	0.122326	NS
ENSG00000145216	FIP1L1	0.126255	0.98184	0.378195	0.136839	NS
ENSG00000182979	MTA1	-0.281151	0.445112	-0.383612	0.126937	NS
XLOC_042646	NA	-0.0719428	1	0.916718	0.144721	NS
ENSG00000281538	RP4-669P10.20	-0.377507	0.872676	-1.23951	NA	NS
ENSG00000144893	MED12L	-0.0941721	1	1.32918	NA	NS
XLOC_025846	NA	0.177718	1	-0.835649	0.150263	NS
ENSG00000264539	MIR548AR	-0.142309	1	-1.10964	NA	NS
XLOC_026770	NA	-0.244991	0.995215	1.18092	0.137083	NS
ENSG00000184602	SNN	0.127228	1	0.527304	0.152023	NS
ENSG00000204248	COL11A2	-0.291103	0.775924	-0.633872	0.148983	NS
ENSG00000137040	RANBP6	0.27747	0.199774	0.490148	0.0883287	Upregulated_lowISG_highISG_only
ENSG00000059573	ALDH18A1	0.517921	0.164463	0.652137	0.139844	NS
XLOC_011386	NA	-0.512684	0.485046	-1.37932	0.150308	NS
ENSG00000092108	SCFD1	0.172202	0.787564	0.584242	0.130651	NS
XLOC_028678	NA	1.82423	2.42622e-06	1.44048	NA	StrongUpregulated_pegIFNa_only
XLOC_049845	NA	0.246184	1	-1.1637	0.136942	NS
ENSG00000099940	SNAP29	0.0280704	1	0.401669	0.107926	NS
ENSG00000164924	YWHAZ	0.0510785	1	0.420743	0.121978	NS
ENSG00000109758	HGFAC	-0.473004	0.318014	-0.707958	0.131113	NS
ENSG00000231437	RP11-88H9.2	0.0620513	1	-0.82805	0.151057	NS
ENSG00000230435	AC004160.4	-0.423311	0.658722	-0.815197	0.166321	NS
ENSG00000165997	ARL5B	0.143842	1	0.524442	0.124524	NS
ENSG00000236893	ASS1P7	-0.419996	0.569518	-0.874363	0.163849	NS
XLOC_011049	NA	-0.510696	NA	-1.27784	NA	NS
ENSG00000122882	ECD	0.00524352	1	0.303894	0.134956	NS
XLOC_007140	NA	-0.159606	1	-1.37767	NA	NS
ENSG00000090447	TFAP4	-0.0143809	1	-0.56218	0.147935	NS
ENSG00000215790	SLC35E2	0.123207	1	-0.698121	0.128318	NS
XLOC_019037	NA	0.0599732	1	-0.805892	0.132849	NS
ENSG00000182952	HMGN4	0.13126	1	0.465315	0.121566	NS
ENSG00000113407	TARS	0.196886	0.897353	0.583314	0.123188	NS
ENSG00000081148	IMPG2	-0.0896888	1	0.886376	0.118501	NS
ENSG00000282277	CYP3AP1	0.404808	0.7734	1.35753	0.133755	NS
XLOC_048339	NA	0.0316459	1	-1.09529	0.124398	NS
ENSG00000025708	TYMP	0.788827	0.0134725	0.99693	0.184511	Upregulated_pegIFNa_only
ENSG00000092607	TBX15	-0.440969	0.507781	1.01351	0.192596	NS
ENSG00000169764	UGP2	0.0353153	1	0.668436	0.10965	NS
ENSG00000139687	RB1	0.289878	0.577152	0.467355	0.14572	NS
ENSG00000203972	GLYATL3	-0.0667894	1	-1.17712	NA	NS
ENSG00000140022	STON2	0.139931	1	0.924959	0.147584	NS
ENSG00000108370	RGS9	0.375386	0.692033	1.19984	0.176067	NS
XLOC_031222	NA	-0.626208	0.183404	-1.38334	0.167921	NS
ENSG00000268471	DKFZP434I0714	0.00168356	1	0.53087	0.15361	NS
ENSG00000198492	YTHDF2	0.00321436	1	0.44014	0.111649	NS
XLOC_051404	NA	-0.83069	0.153103	-1.06502	NA	NS
ENSG00000087470	DNM1L	0.32325	0.33918	0.451469	0.15979	NS
XLOC_051754	NA	0.354136	0.822501	-0.897623	0.121094	NS
XLOC_040060	NA	0.0888812	1	-0.786684	0.148424	NS
ENSG00000186994	KANK3	-0.177925	1	-0.583085	0.159546	NS
ENSG00000256060	TRAPPC2B	-0.11127	1	0.46023	0.122141	NS
XLOC_022396	NA	0.348757	NA	1.27651	NA	NS
ENSG00000128965	CHAC1	-0.121492	1	1.20067	0.190884	NS
ENSG00000123453	SARDH	-0.0765878	1	-0.509459	0.167122	NS
ENSG00000217801	RP11-465B22.3	-0.199689	1	1.33664	0.17565	NS
ENSG00000073969	NSF	0.41303	0.100792	0.496871	0.154332	NS
ENSG00000137575	SDCBP	0.143705	1	0.368605	0.157212	NS
XLOC_039692	NA	0.710066	0.217507	1.25795	0.193478	NS
XLOC_043222	NA	0.00417385	1	-0.857726	0.187085	NS
ENSG00000085644	ZNF213	-0.371732	0.415884	-0.439086	0.1277	NS
ENSG00000135002	RFK	0.0617195	1	0.448913	0.136715	NS
XLOC_028536	NA	-0.264119	1	-0.913768	0.110281	NS
ENSG00000247735	CTD-2574D22.2	0.204995	1	-0.808563	0.158546	NS
ENSG00000246022	ALDH1L1-AS2	-0.103478	1	-0.796143	0.156209	NS
XLOC_003961	NA	-0.0952607	1	-0.903812	0.164829	NS
XLOC_008852	NA	-0.136491	1	-0.952714	0.170376	NS
ENSG00000259877	RP11-46C24.7	-0.0245618	1	-0.515598	0.167521	NS
ENSG00000138792	ENPEP	0.30808	0.615736	0.672361	0.152071	NS
ENSG00000237417	XRCC6P1	0.351484	0.751871	0.872249	0.193041	NS
ENSG00000163516	ANKZF1	-0.107812	1	-0.417289	0.128288	NS
ENSG00000185515	BRCC3	0.189775	0.733213	0.372395	0.138209	NS
ENSG00000111249	CUX2	-0.222481	1	-1.21011	0.167892	NS
ENSG00000168405	CMAHP	0.177854	0.9582	0.893316	0.206246	NS
XLOC_028792	NA	-0.0851848	1	-1.3992	0.246374	NS
ENSG00000115540	MOB4	0.246559	0.383237	0.467541	0.106325	NS
ENSG00000241935	HOGA1	-0.11087	1	-0.77191	0.16488	NS
XLOC_033500	NA	-0.258842	NA	1.41871	NA	NS
ENSG00000128928	IVD	-0.253902	0.500302	-0.351251	0.173965	NS
ENSG00000103148	NPRL3	-0.155263	0.799645	-0.464239	0.16752	NS
ENSG00000167658	EEF2	-0.698924	0.000286531	-0.430828	0.167307	Downregulated_pegIFNa_only
ENSG00000204160	ZDHHC18	-0.0188958	1	-0.272093	0.165822	NS
ENSG00000111711	GOLT1B	0.312947	0.357139	0.560141	0.123885	NS
ENSG00000139826	ABHD13	0.127916	1	0.410287	0.123326	NS
ENSG00000213630	BOLA3P3	-0.108853	1	1.01121	0.134752	NS
XLOC_034938	NA	-0.245012	1	-1.41887	NA	NS
ENSG00000197903	HIST1H2BK	0.520404	0.162579	0.856397	0.16434	NS
ENSG00000156299	TIAM1	0.214877	0.964746	-0.665523	0.153662	NS
XLOC_013217	NA	-0.33408	0.974231	-1.37108	NA	NS
ENSG00000139921	TMX1	0.239899	0.575433	0.412463	0.118275	NS
ENSG00000174718	KIAA1551	0.125797	1	0.69068	0.130881	NS
XLOC_032410	NA	-0.381831	0.68715	-1.11228	0.144436	NS
ENSG00000105127	AKAP8	-0.148258	0.78359	-0.274201	0.167386	NS
XLOC_019222	NA	0.162443	1	-1.12524	0.146969	NS
ENSG00000104312	RIPK2	0.0198162	1	0.373035	0.185192	NS
ENSG00000183844	FAM3B	-0.186387	1	1.36102	0.35915	NS
ENSG00000183044	ABAT	-0.131523	1	-0.44589	0.163863	NS
ENSG00000129083	COPB1	0.195117	0.799627	0.475026	0.155905	NS
XLOC_000196	NA	-0.0849174	1	-0.466722	0.14975	NS
ENSG00000198160	MIER1	0.307886	0.222807	0.37461	0.149491	NS
ENSG00000268903	RP11-34P13.15	-0.807618	0.128319	-1.32047	0.24922	NS
ENSG00000131238	PPT1	0.133093	1	0.583803	0.184539	NS
ENSG00000170854	MINA	0.156712	1	0.536988	0.176091	NS
XLOC_031186	NA	0.172386	1	1.24694	NA	NS
ENSG00000205581	HMGN1	0.029798	1	0.543688	0.138078	NS
ENSG00000063046	EIF4B	-0.286183	0.340592	-0.480922	0.171503	NS
ENSG00000138385	SSB	0.123346	1	0.517771	0.138263	NS
XLOC_041623	NA	0.672499	0.343072	1.31693	0.302581	NS
ENSG00000137699	TRIM29	0.285772	0.886659	-1.13369	0.164929	NS
ENSG00000104833	TUBB4A	0.310233	0.938207	1.32692	NA	NS
ENSG00000278831	RP11-12J10.4	-0.10727	1	-1.03879	0.18337	NS
ENSG00000122068	FYTTD1	0.191588	0.836669	0.361026	0.162464	NS
XLOC_030588	NA	-0.403302	0.841811	-1.31519	0.277951	NS
XLOC_031452	NA	-0.0172553	1	-0.705896	0.195963	NS
ENSG00000008282	SYPL1	0.247068	0.426016	0.351416	0.159678	NS
ENSG00000166750	SLFN5	0.151795	1	1.23168	NA	NS
ENSG00000126705	AHDC1	-0.271518	0.883416	-0.614916	0.173156	NS
XLOC_000850	NA	-0.487345	NA	-1.28738	NA	NS
ENSG00000197798	FAM118B	0.0982203	1	0.555088	0.16888	NS
ENSG00000144118	RALB	0.178874	0.903516	0.362439	0.181556	NS
XLOC_037068	NA	0.311041	0.872053	0.964793	0.200463	NS
ENSG00000273372	SFTPD-AS1	0.0160659	1	-0.792005	0.216406	NS
ENSG00000198954	KIF1BP	0.0943828	1	0.407908	0.170221	NS
ENSG00000166183	ASPG	0.0987411	1	-0.741782	0.184537	NS
XLOC_028465	NA	0.88818	0.0582574	1.12754	NA	NS
ENSG00000213928	IRF9	0.641705	0.0309733	0.669917	0.16606	Upregulated_pegIFNa_only
ENSG00000167074	TEF	-0.471248	0.31985	-0.727598	0.171122	NS
ENSG00000079313	REXO1	-0.175801	0.825213	-0.569036	0.183741	NS
XLOC_001097	NA	0.0152723	NA	-1.3547	NA	NS
XLOC_012719	NA	0.111049	1	-0.705898	0.147727	NS
ENSG00000136051	KIAA1033	0.392867	0.198377	0.517486	0.157847	NS
ENSG00000198464	ZNF480	0.192249	0.808414	0.460477	0.172696	NS
ENSG00000234494	SP2-AS1	0.131052	1	0.742941	0.192998	NS
ENSG00000166321	NUDT13	0.210804	0.817569	-0.771368	0.184089	NS
ENSG00000084073	ZMPSTE24	0.242145	0.684203	0.411021	0.160916	NS
ENSG00000138398	PPIG	0.244177	0.418707	0.446707	0.146333	NS
ENSG00000116747	TROVE2	0.274534	0.497486	0.377366	0.170772	NS
ENSG00000124688	MAD2L1BP	0.115674	1	0.502401	0.155926	NS
ENSG00000272690	RP11-803B1.8	0.172305	1	-1.1312	NA	NS
ENSG00000117010	ZNF684	0.478999	0.342886	0.795296	0.178806	NS
ENSG00000117461	PIK3R3	0.297205	0.826444	0.639166	0.154929	NS
ENSG00000135521	LTV1	0.21654	0.808734	0.609622	0.15843	NS
ENSG00000132874	SLC14A2	-0.0254131	1	1.25787	NA	NS
ENSG00000128284	APOL3	0.0500883	1	0.850505	0.183223	NS
ENSG00000162772	ATF3	0.126947	1	0.95262	0.191856	NS
ENSG00000118246	FASTKD2	0.0909701	1	0.407135	0.170751	NS
ENSG00000278464	RP11-96A15.1	-0.00661212	1	1.37066	NA	NS
ENSG00000143674	MLK4	0.06632	1	-0.645515	0.154181	NS
ENSG00000104432	IL7	0.0448285	1	0.726227	0.156562	NS
ENSG00000153187	HNRNPU	0.113508	0.927269	0.255382	0.171308	NS
XLOC_032208	NA	-0.0622327	1	-0.977207	0.200605	NS
ENSG00000108256	NUFIP2	0.134837	0.956893	0.41843	0.162085	NS
ENSG00000102786	INTS6	0.127908	1	0.4866	0.192863	NS
ENSG00000226950	DANCR	-0.978479	0.000388478	-0.776617	0.163091	Downregulated_pegIFNa_only
ENSG00000173542	MOB1B	0.359801	0.0672965	0.429849	0.156474	NS
ENSG00000132467	UTP3	0.026957	1	0.465473	0.159335	NS
ENSG00000224597	SVIL-AS1	0.38805	0.275178	0.424995	0.190515	NS
ENSG00000164169	PRMT9	0.203576	0.724098	0.406745	0.145993	NS
XLOC_029322	NA	0.724901	NA	-1.34408	NA	NS
XLOC_007134	NA	-0.341783	NA	-1.26483	NA	NS
ENSG00000105939	ZC3HAV1	0.290407	0.794319	0.537659	0.171187	NS
ENSG00000121390	PSPC1	-0.0952383	1	0.422586	0.189769	NS
ENSG00000176998	HCG4	0.426957	0.645785	1.17388	0.179637	NS
ENSG00000174306	ZHX3	-0.0150424	1	-0.554833	0.167155	NS
XLOC_009345	NA	0.305697	0.88221	-0.958606	0.198975	NS
ENSG00000065548	ZC3H15	0.199566	0.734695	0.58269	0.161502	NS
XLOC_018496	NA	0.120787	1	-1.14859	0.200431	NS
ENSG00000274560	RP11-285E23.2	-0.827477	0.081026	-0.844155	0.178079	NS
ENSG00000140259	MFAP1	0.172867	0.535475	0.357845	0.158116	NS
ENSG00000089723	OTUB2	0.615562	0.126701	0.784019	0.193843	NS
ENSG00000145246	ATP10D	0.903864	0.00412808	0.773822	0.182594	Upregulated_pegIFNa_only
XLOC_027179	NA	1.18793	3.66957e-05	0.981982	0.223811	StrongUpregulated_pegIFNa_only
XLOC_022916	NA	-1.03925	0.0296274	-1.36882	0.153788	StrongDownregulated_pegIFNa_only
XLOC_050118	NA	-0.248649	0.997567	-0.953659	0.204182	NS
ENSG00000177606	JUN	-0.506031	0.248853	0.9265	0.263712	NS
ENSG00000174173	TRMT10C	0.0668293	1	0.63016	0.124824	NS
ENSG00000104660	LEPROTL1	0.233002	0.703893	0.601528	0.14349	NS
ENSG00000101843	PSMD10	0.265697	0.580843	0.523094	0.144192	NS
XLOC_036366	NA	0.408524	0.551272	1.05466	0.192013	NS
ENSG00000205302	SNX2	0.327201	0.170241	0.375153	0.120562	NS
XLOC_007132	NA	-0.195058	1	-1.15368	0.194658	NS
ENSG00000004897	CDC27	0.182668	0.717478	0.348099	0.164023	NS
ENSG00000134030	CTIF	-0.260324	0.649843	-0.402225	0.192697	NS
XLOC_035082	NA	1.37698	0.000120327	1.1274	NA	StrongUpregulated_pegIFNa_only
ENSG00000166128	RAB8B	0.20425	0.900633	0.370123	0.18965	NS
ENSG00000218274	RP3-407E4.3	0.337488	0.951551	-1.2034	NA	NS
ENSG00000172432	GTPBP2	0.479896	0.129076	0.487843	0.185883	NS
ENSG00000062716	VMP1	0.110437	1	0.414554	0.188686	NS
XLOC_034131	NA	0.0355297	1	0.863453	NA	NS
ENSG00000198642	KLHL9	0.141118	0.984788	0.379395	0.155472	NS
ENSG00000151224	MAT1A	0.0909713	1	-0.43671	0.198305	NS
ENSG00000168175	MAPK1IP1L	0.127275	0.94505	0.298614	0.172149	NS
ENSG00000164543	STK17A	0.0449847	1	0.828934	0.227461	NS
ENSG00000168938	PPIC	-0.0921823	1	0.498332	0.166831	NS
XLOC_032154	NA	0.10447	1	-1.19823	NA	NS
ENSG00000124713	GNMT	-0.433383	0.544769	-0.983627	0.186687	NS
ENSG00000142089	IFITM3	0.840781	0.000218302	0.839565	0.179051	Upregulated_pegIFNa_only
ENSG00000114209	PDCD10	0.05107	1	0.518124	0.131705	NS
ENSG00000272645	RP11-504P24.8	-0.191063	0.976454	-0.71023	0.19269	NS
ENSG00000138190	EXOC6	0.246447	0.535903	0.477595	0.185744	NS
ENSG00000166477	LEO1	0.407184	0.119349	0.519391	0.204063	NS
ENSG00000010270	STARD3NL	0.19249	0.852157	0.529261	0.168424	NS
ENSG00000278919	AP006285.2	-0.249927	NA	1.26213	NA	NS
ENSG00000135090	TAOK3	0.273009	0.478132	0.429251	0.189724	NS
ENSG00000140464	PML	0.514642	0.124517	0.634665	0.21321	NS
ENSG00000267286	RP11-794M8.2	-0.425482	NA	-1.29334	NA	NS
XLOC_038366	NA	-0.333512	NA	-1.20343	NA	NS
XLOC_032205	NA	0.0595436	1	-0.919556	0.180259	NS
XLOC_003836	NA	-0.0106536	1	-1.04601	0.243734	NS
ENSG00000174720	LARP7	0.25855	0.341024	0.508819	0.131822	NS
ENSG00000159588	CCDC17	0.0597637	1	-0.669809	0.204167	NS
XLOC_019411	NA	0.502788	0.632419	1.1084	NA	NS
ENSG00000213735	ANAPC10P1	-0.040208	1	0.781535	0.146391	NS
ENSG00000089737	DDX24	0.121986	0.975526	0.378877	0.182485	NS
ENSG00000177595	PIDD1	-0.273755	0.514705	-0.541924	0.191274	NS
XLOC_044352	NA	-0.0013577	1	-0.878409	0.188952	NS
ENSG00000009844	VTA1	0.08576	1	0.450976	0.119607	NS
ENSG00000157017	GHRL	-0.171437	1	-0.946334	0.174009	NS
ENSG00000008710	PKD1	-0.197904	0.603171	-0.432071	0.166402	NS
ENSG00000135018	UBQLN1	0.127282	0.990823	0.37262	0.191588	NS
ENSG00000240135	PSMD12P	0.0470579	1	0.654591	0.141387	NS
ENSG00000181061	HIGD1A	0.0521219	1	0.62856	0.163978	NS
ENSG00000088888	MAVS	-0.0263298	1	-0.431398	0.183208	NS
ENSG00000231574	KCCAT211	0.222057	1	0.990731	0.207245	NS
ENSG00000146731	CCT6A	-0.0512846	1	0.627148	0.169419	NS
ENSG00000197406	DIO3	0.187606	1	-1.29956	NA	NS
ENSG00000117500	TMED5	0.296543	0.303981	0.458698	0.186948	NS
ENSG00000183833	MAATS1	-0.161998	1	-0.94559	0.201113	NS
ENSG00000206150	RNASE13	0.0128998	1	-1.04831	0.20933	NS
XLOC_034509	NA	0.156496	1	-1.33165	0.185715	NS
XLOC_036485	NA	0.0186553	NA	1.27823	NA	NS
ENSG00000275835	TUBGCP5	0.171829	0.967801	0.555927	0.195057	NS
ENSG00000213171	LINGO4	0.0272501	1	1.04778	0.198416	NS
ENSG00000182179	UBA7	0.595132	0.00817654	0.5776	0.214351	Upregulated_pegIFNa_only
XLOC_022072	NA	-0.287569	1	1.29838	NA	NS
ENSG00000153827	TRIP12	0.301937	0.370869	0.332551	0.190011	NS
XLOC_045382	NA	0.391436	0.671511	-1.22694	0.188183	NS
ENSG00000166313	APBB1	-0.271295	0.706498	-0.39052	0.189962	NS
ENSG00000253106	RP11-158K1.3	-0.00318705	1	-0.502984	0.218902	NS
ENSG00000145632	PLK2	-0.0954687	1	0.483817	0.172139	NS
ENSG00000165660	FAM175B	0.119133	0.975932	0.285183	0.15561	NS
XLOC_019205	NA	0.0125911	1	-0.956862	0.197792	NS
XLOC_035083	NA	1.55545	0.000126043	1.27632	NA	StrongUpregulated_pegIFNa_only
ENSG00000113643	RARS	-0.092942	1	0.326123	0.191044	NS
XLOC_026609	NA	0.151919	1	-0.943159	0.20069	NS
ENSG00000197272	IL27	0.194669	1	-0.916938	0.24378	NS
ENSG00000108578	BLMH	-0.250891	0.568267	-0.65771	0.188529	NS
ENSG00000175054	ATR	0.25589	0.432363	0.339159	0.191619	NS
ENSG00000260259	RP11-368I7.4	-0.614919	0.0847542	-0.773943	0.186666	NS
ENSG00000104643	MTMR9	0.188814	0.664652	0.377707	0.192932	NS
ENSG00000258604	AL161668.5	-0.154995	1	-0.487645	0.217575	NS
ENSG00000092036	HAUS4	-0.266158	0.654223	-0.681534	0.174986	NS
ENSG00000184898	RBM43	0.536366	0.177107	0.472097	0.206528	NS
XLOC_027489	NA	-0.351214	0.816368	-0.891703	0.190982	NS
ENSG00000165650	PDZD8	0.268629	0.735641	0.483242	0.225352	NS
ENSG00000167196	FBXO22	0.0662598	1	0.37852	0.201183	NS
ENSG00000111252	SH2B3	0.0657247	1	0.563255	0.206623	NS
ENSG00000151247	EIF4E	0.246849	0.667539	0.474925	0.164913	NS
ENSG00000235706	DICER1-AS1	-0.11153	1	-0.622133	0.230878	NS
ENSG00000239467	AC007405.6	-0.475414	0.481425	-0.627154	0.211362	NS
ENSG00000169258	GPRIN1	0.477555	0.603422	1.10693	NA	NS
ENSG00000197258	EIF4BP6	-0.229358	0.856903	-0.47769	0.183946	NS
ENSG00000123575	FAM199X	0.134548	0.903403	0.334445	0.169461	NS
XLOC_001828	NA	-0.402847	0.83687	-1.14865	NA	NS
ENSG00000178605	GTPBP6	-0.195948	0.8808	-0.433697	0.181413	NS
ENSG00000141367	CLTC	0.2674	0.60653	0.476472	0.208943	NS
ENSG00000010072	SPRTN	0.170612	0.947664	0.440827	0.187371	NS
ENSG00000036530	CYP46A1	-0.234835	0.989178	-0.748721	0.184099	NS
ENSG00000204310	AGPAT1	0.0295026	1	0.425722	0.195377	NS
ENSG00000165376	CLDN2	0.540714	0.311098	0.762135	0.183361	NS
ENSG00000196684	HSH2D	1.1055	1.73121e-05	1.07979	0.302483	StrongUpregulated_pegIFNa_only
XLOC_035081	NA	1.60128	2.89087e-05	1.18352	NA	StrongUpregulated_pegIFNa_only
ENSG00000265808	SEC22B	0.22126	0.639624	0.473486	0.196341	NS
ENSG00000174428	GTF2IRD2B	0.0259327	1	-0.451783	0.209246	NS
XLOC_048873	NA	0.224944	1	-1.00971	0.211297	NS
ENSG00000257621	PSMA3-AS1	-0.14133	1	-0.382067	0.193951	NS
ENSG00000215482	CALM2P3	0.00260346	1	0.691815	0.218228	NS
XLOC_039218	NA	-0.0252832	NA	-1.23511	NA	NS
ENSG00000241563	CORT	-0.323203	0.958378	-0.963623	NA	NS
ENSG00000078124	ACER3	0.0245247	1	0.40026	0.184953	NS
ENSG00000090238	YPEL3	-0.0919059	1	-0.557078	0.209952	NS
XLOC_032736	NA	0.277319	NA	-1.21497	NA	NS
ENSG00000019991	HGF	0.334641	0.58032	0.685514	0.23735	NS
ENSG00000254166	CASC19	-0.182204	NA	1.32963	NA	NS
ENSG00000041515	MYO16	-0.117679	1	-0.664574	0.21121	NS
XLOC_009165	NA	0.839469	0.0536179	0.81758	0.223697	NS
ENSG00000183840	GPR39	0.115505	1	0.536351	0.201387	NS
ENSG00000235645	RP11-242G20.1	-0.270022	NA	-1.13782	NA	NS
ENSG00000251409	AC008592.4	-0.782085	0.213467	-1.27357	NA	NS
XLOC_025847	NA	0.224482	0.993728	-0.756936	0.199855	NS
ENSG00000184163	FAM132A	-0.107636	1	-0.88292	0.184866	NS
ENSG00000113387	SUB1	-0.0412221	1	0.612278	0.138104	NS
ENSG00000168818	STX18	0.184335	0.848164	0.611068	0.207207	NS
ENSG00000114503	NCBP2	0.0566043	1	0.233162	0.21398	NS
XLOC_004690	NA	-0.273779	1	-1.05702	NA	NS
XLOC_032147	NA	-0.0309242	1	-1.09298	0.219646	NS
ENSG00000153130	SCOC	0.19115	0.779872	0.542088	0.152361	NS
ENSG00000233947	RP11-336N8.2	-0.432236	0.613498	-0.824521	0.250563	NS
ENSG00000174307	PHLDA3	-0.18021	1	1.09764	0.241013	NS
ENSG00000184497	TMEM255B	-0.324495	0.508793	-0.500228	0.219102	NS
XLOC_032259	NA	-0.477172	0.674024	1.28373	NA	NS
ENSG00000134440	NARS	0.141216	1	0.397297	0.197042	NS
ENSG00000080815	PSEN1	0.172173	0.637178	0.327539	0.195356	NS
ENSG00000237437	ASS1P12	-0.436834	0.478132	-0.76049	0.228758	NS
ENSG00000111875	ASF1A	0.167366	0.901067	0.429091	0.151549	NS
ENSG00000159479	MED8	0.0542498	1	0.452263	0.203675	NS
ENSG00000076984	MAP2K7	-0.159045	0.850295	-0.323485	0.19728	NS
ENSG00000182220	ATP6AP2	0.102802	0.969957	0.453339	0.141776	NS
ENSG00000187164	SHTN1	0.0644614	1	0.365948	0.240917	NS
XLOC_034943	NA	-0.331485	1	-1.276	NA	NS
ENSG00000207554	MIR647	0.154604	1	-0.669262	0.19601	NS
XLOC_011391	NA	-0.287837	0.895696	-1.2126	0.232003	NS
ENSG00000149418	ST14	0.191606	1	0.792705	0.221879	NS
ENSG00000250506	CDK3	-0.38439	0.365006	-0.463522	0.186552	NS
ENSG00000169136	ATF5	0.0524202	1	1.00049	0.264139	NS
ENSG00000116489	CAPZA1	0.128455	0.937206	0.427578	0.161133	NS
ENSG00000121413	ZSCAN18	-0.213983	0.708304	-0.564529	0.195632	NS
ENSG00000154845	PPP4R1	0.127182	1	0.359453	0.216283	NS
ENSG00000151470	C4orf33	0.512933	0.0724627	0.821143	0.208444	NS
ENSG00000213383	AC104297.1	-0.253085	0.928103	0.564374	0.226698	NS
ENSG00000033178	UBA6	0.162059	0.802651	0.47938	0.220037	NS
ENSG00000235510	BX842568.1	-0.120973	1	-0.961235	NA	NS
ENSG00000270344	RP11-734K2.4	0.137311	1	-0.549964	0.227093	NS
ENSG00000235245	RP11-122K13.12	-0.117147	1	-0.67038	0.182787	NS
ENSG00000141664	ZCCHC2	0.636779	0.00930626	0.628594	0.244929	Upregulated_pegIFNa_only
ENSG00000225308	ASS1P11	-0.54383	0.225178	-0.825848	0.23368	NS
ENSG00000114098	ARMC8	0.144476	0.856739	0.257054	0.223899	NS
ENSG00000205903	ZNF316	-0.161488	1	-0.436722	0.222063	NS
ENSG00000244462	RBM12	0.166687	0.923703	0.358935	0.199033	NS
ENSG00000187048	CYP4A11	0.169859	1	-0.589802	0.240301	NS
XLOC_013929	NA	0.0560552	1	-0.804374	0.239693	NS
XLOC_031695	NA	-1.11605	0.0239996	-1.25855	0.226612	StrongDownregulated_pegIFNa_only
XLOC_010039	NA	-1.13922	0.000929126	-0.841414	0.229517	StrongDownregulated_pegIFNa_only
ENSG00000162408	NOL9	-0.107348	1	-0.409899	0.230667	NS
ENSG00000272463	RP11-532F6.3	0.561174	0.436451	1.13586	NA	NS
XLOC_007205	NA	-0.453071	0.550797	-0.742897	0.248077	NS
ENSG00000238741	SCARNA7	-0.160362	1	-1.08196	NA	NS
ENSG00000144214	LYG1	0.00719934	1	-0.568813	0.221965	NS
XLOC_011392	NA	-0.0848246	1	-1.16426	0.241185	NS
ENSG00000225527	RP11-383B4.4	-0.326854	0.886768	-0.83896	0.253139	NS
XLOC_049621	NA	-0.257343	0.972715	-0.67154	0.252963	NS
ENSG00000011021	CLCN6	0.0395454	1	-0.540789	0.214414	NS
ENSG00000240038	AMY2B	-0.298845	0.590261	-0.450062	0.22029	NS
ENSG00000140459	CYP11A1	0.162862	1	0.827518	0.21098	NS
ENSG00000106351	AGFG2	-0.112824	1	-0.480108	0.240497	NS
ENSG00000275223	RP1-63M2.7	-0.287182	1	0.979496	NA	NS
ENSG00000222041	LINC00152	-0.433071	0.702961	1.00042	0.297964	NS
ENSG00000163376	KBTBD8	0.224347	1	0.708149	0.218938	NS
ENSG00000155363	MOV10	0.476535	0.01258	0.417431	0.24122	Upregulated_pegIFNa_only
ENSG00000163900	TMEM41A	0.149502	1	0.500548	0.232048	NS
XLOC_024126	NA	-0.197761	1	-1.06261	0.225741	NS
XLOC_031473	NA	-0.173748	0.932433	-0.626991	0.249526	NS
ENSG00000158042	MRPL17	-0.091465	1	0.673663	0.189556	NS
XLOC_034508	NA	0.0430662	1	-1.2651	0.228463	NS
ENSG00000237973	RP5-857K21.6	-0.521617	0.120953	1.16748	NA	NS
ENSG00000112685	EXOC2	0.140942	0.954341	0.477025	0.236289	NS
ENSG00000080823	MOK	-0.194736	0.97675	-0.489691	0.200655	NS
XLOC_027857	NA	0.160975	1	-1.02745	0.235559	NS
ENSG00000162775	RBM15	0.155488	0.985362	0.360261	0.218193	NS
XLOC_037413	NA	0.57856	0.529435	1.16651	NA	NS
XLOC_045768	NA	0.064383	1	-0.551396	0.209082	NS
XLOC_015993	NA	-0.389305	0.500848	-0.700055	0.268883	NS
ENSG00000280339	RP11-736K20.4	-0.879599	0.00285012	-0.588916	0.203124	Downregulated_pegIFNa_only
XLOC_041756	NA	-0.239709	1	-1.24432	0.229417	NS
ENSG00000037757	MRI1	-0.296105	0.332406	-0.495993	0.215111	NS
ENSG00000166710	B2M	0.617182	0.0201983	0.894316	0.207423	Upregulated_pegIFNa_only
ENSG00000256804	RP13-977J11.5	0.948854	0.0133571	0.678641	0.239504	Upregulated_pegIFNa_only
XLOC_011232	NA	-0.161124	1	-1.14821	0.209098	NS
XLOC_037523	NA	-0.100994	1	-1.1572	NA	NS
ENSG00000144744	UBA3	0.192177	0.723107	0.392377	0.172112	NS
ENSG00000135472	FAIM2	-0.359289	NA	-1.29504	NA	NS
ENSG00000145781	COMMD10	0.102717	1	0.477392	0.163089	NS
XLOC_012411	NA	-0.0430716	1	-1.27216	NA	NS
XLOC_008492	NA	0.766861	0.216833	1.1525	NA	NS
ENSG00000156931	VPS8	0.133982	0.876705	0.336514	0.228676	NS
XLOC_027555	NA	-0.165847	1	-1.16551	0.257776	NS
ENSG00000184402	SS18L1	0.026577	1	-0.374874	0.227024	NS
ENSG00000144848	ATG3	0.0989842	1	0.457518	0.193629	NS
ENSG00000214012	KRT18P38	0.131741	1	0.862212	0.234124	NS
ENSG00000223722	RP11-467L13.5	0.956721	3.36947e-05	0.814865	0.22259	Upregulated_pegIFNa_only
XLOC_043349	NA	-0.600832	0.0404281	-0.544436	0.226904	Downregulated_pegIFNa_only
ENSG00000115233	PSMD14	0.0119309	1	0.583271	0.249881	NS
ENSG00000227906	SNAP25-AS1	0.000111467	1	1.02996	0.245922	NS
ENSG00000115364	MRPL19	0.0595089	1	0.487667	0.191717	NS
ENSG00000132740	IGHMBP2	0.0644637	1	-0.616623	0.25828	NS
XLOC_028713	NA	0.0854385	NA	-1.2236	NA	NS
ENSG00000112320	SOBP	-0.228998	0.984749	0.722769	0.215953	NS
XLOC_001092	NA	0.463198	NA	-1.22622	NA	NS
XLOC_032152	NA	-0.0607462	1	-1.08374	0.232641	NS
ENSG00000105072	C19orf44	0.0281949	1	-0.466024	0.248197	NS
ENSG00000225489	RP11-390F4.3	0.276487	0.722722	-0.751612	0.277969	NS
XLOC_025382	NA	0.420775	0.575925	-0.842417	0.232335	NS
ENSG00000152952	PLOD2	0.195539	0.858513	0.500183	0.259786	NS
ENSG00000140280	LYSMD2	0.124412	1	0.550453	0.16389	NS
XLOC_018125	NA	0.464151	0.643671	-1.0598	0.300092	NS
ENSG00000161010	C5orf45	-0.0820429	1	-0.494337	0.18208	NS
ENSG00000120370	GORAB	-0.123199	1	0.56032	0.241713	NS
XLOC_043225	NA	-0.375419	NA	-1.08366	NA	NS
ENSG00000105722	ERF	-0.177332	0.935431	-0.415824	0.243089	NS
ENSG00000163536	SERPINI1	0.491704	0.42144	0.88114	0.275204	NS
ENSG00000269399	CTD-3222D19.12	-0.278163	0.885435	-0.621883	0.258788	NS
ENSG00000196510	ANAPC7	0.0494644	1	0.359888	0.238604	NS
ENSG00000147669	POLR2K	-0.0587159	1	0.701608	0.179244	NS
ENSG00000128165	ADM2	0.159046	1	0.872305	0.280773	NS
XLOC_001095	NA	0.226157	NA	-1.2486	NA	NS
ENSG00000165934	CPSF2	0.378707	0.165861	0.409019	0.252465	NS
ENSG00000170836	PPM1D	0.419187	0.119268	0.52183	0.248308	NS
ENSG00000165795	NDRG2	-0.137878	0.92746	-0.377286	0.22243	NS
ENSG00000103642	LACTB	-0.100985	1	0.495902	0.173622	NS
ENSG00000175606	TMEM70	0.0300204	1	0.624183	0.199738	NS
XLOC_038357	NA	-0.0561281	1	-1.00235	0.271247	NS
XLOC_006458	NA	-0.266057	1	1.08842	NA	NS
XLOC_011390	NA	-0.0593222	1	-1.19781	0.227854	NS
ENSG00000149313	AASDHPPT	0.201089	0.542934	0.326129	0.166566	NS
ENSG00000253313	C1orf210	-0.272841	0.92662	1.09206	0.349247	NS
XLOC_011389	NA	-0.113677	1	-1.17955	0.244299	NS
XLOC_007136	NA	-0.384157	0.893402	-1.21118	NA	NS
ENSG00000163071	SPATA18	0.108712	1	1.13881	0.220291	NS
ENSG00000061676	NCKAP1	0.270072	0.44407	0.329835	0.221728	NS
ENSG00000101353	MROH8	-0.224822	0.75185	-0.401749	0.261512	NS
ENSG00000103591	AAGAB	0.109365	1	0.468333	0.235759	NS
XLOC_038075	NA	0.473664	0.580343	-0.955388	0.223021	NS
ENSG00000120688	WBP4	0.0615043	1	0.331636	0.179405	NS
ENSG00000177613	CSTF2T	0.170664	0.624887	0.352722	0.229109	NS
XLOC_010223	NA	-0.830493	0.151505	-1.11148	NA	NS
XLOC_033715	NA	-0.454496	NA	-1.18669	NA	NS
ENSG00000278811	LINC00624	0.023629	NA	1.14499	NA	NS
XLOC_007358	NA	0.902784	0.112658	1.16754	NA	NS
XLOC_009346	NA	-0.0336579	1	-0.757821	0.263913	NS
XLOC_006473	NA	-0.0753398	1	-0.653158	0.24423	NS
XLOC_037485	NA	-0.214369	1	-1.09337	NA	NS
ENSG00000269113	TRABD2B	-0.0048369	1	-0.726405	0.259501	NS
ENSG00000147488	ST18	-0.608922	0.506677	-1.2205	NA	NS
ENSG00000104859	CLASRP	-0.26587	0.56635	-0.511566	0.206639	NS
ENSG00000112941	PAPD7	-0.135322	1	-0.329306	0.232116	NS
ENSG00000111859	NEDD9	-0.052218	1	0.611573	0.23902	NS
ENSG00000260521	CTD-2576F9.1	-0.60812	0.0405277	-0.596309	0.230803	Downregulated_pegIFNa_only
XLOC_002978	NA	0.112756	1	-1.08056	NA	NS
XLOC_032150	NA	-0.509756	0.538696	-1.08455	0.309702	NS
ENSG00000122641	INHBA	-0.197479	1	0.891603	0.300849	NS
ENSG00000180817	PPA1	-0.0220846	1	0.595327	0.216442	NS
ENSG00000143630	HCN3	-0.307953	0.770753	-0.748339	0.223334	NS
ENSG00000213780	GTF2H4	-0.290061	0.304051	-0.402837	0.249205	NS
ENSG00000231187	RP11-38L15.3	0.766836	0.205637	1.1007	NA	NS
ENSG00000234911	TEX21P	0.28197	0.907755	-0.903637	0.331466	NS
XLOC_003175	NA	-0.124938	1	-1.03919	NA	NS
ENSG00000218819	TDRD15	-0.372879	0.749243	1.08074	0.254238	NS
XLOC_045025	NA	-0.17848	1	-1.09078	0.262135	NS
ENSG00000146409	SLC18B1	0.119392	1	0.363659	0.250892	NS
XLOC_032209	NA	-0.0888906	1	-0.924823	0.235202	NS
XLOC_046219	NA	-0.222052	1	-0.799196	0.233847	NS
ENSG00000141542	RAB40B	-0.294721	0.86392	-0.588082	0.246716	NS
ENSG00000198860	TSEN15	-0.109201	1	0.563136	0.222372	NS
ENSG00000137492	PRKRIR	-0.0500043	1	0.379016	0.230026	NS
ENSG00000118777	ABCG2	-0.231321	0.933979	-0.709597	0.216465	NS
XLOC_038019	NA	0.00451563	1	-1.13484	NA	NS
ENSG00000110492	MDK	1.35365	1.09312e-05	1.10227	0.254971	StrongUpregulated_pegIFNa_only
XLOC_011459	NA	-0.0741992	1	-1.1425	NA	NS
ENSG00000185728	YTHDF3	0.200968	0.765689	0.32278	0.229871	NS
ENSG00000170525	PFKFB3	-0.766699	0.0474783	-1.00487	0.276481	Downregulated_pegIFNa_only
XLOC_013743	NA	0.0655685	1	-1.22467	NA	NS
ENSG00000063322	MED29	0.229588	0.461576	0.301827	0.257045	NS
ENSG00000110274	CEP164	-0.130069	1	-0.550245	0.204504	NS
ENSG00000163517	HDAC11	0.170277	0.930854	0.460673	0.228476	NS
ENSG00000102804	TSC22D1	-0.018357	1	0.627754	0.264215	NS
XLOC_009160	NA	0.483475	0.690249	1.12003	NA	NS
XLOC_018230	NA	-0.0570807	1	-1.19286	NA	NS
ENSG00000137767	SQRDL	0.0199641	1	0.408911	0.187123	NS
ENSG00000130714	POMT1	-0.117113	0.998075	-0.292986	0.220233	NS
ENSG00000211611	IGKV6-21	-0.381221	0.910217	1.27648	NA	NS
ENSG00000086061	DNAJA1	0.176188	1	0.728228	0.257104	NS
ENSG00000179409	GEMIN4	0.0349331	1	-0.427075	0.216172	NS
ENSG00000134970	TMED7	0.377392	0.356738	0.505631	0.213735	NS
XLOC_002095	NA	-1.02963	0.046848	1.13839	NA	StrongDownregulated_pegIFNa_only
ENSG00000083807	SLC27A5	-0.345204	0.323411	-0.610016	0.294144	NS
ENSG00000174804	FZD4	-0.333801	0.499021	-0.556035	0.225069	NS
XLOC_008645	NA	-0.393551	0.88637	-1.01319	0.42049	NS
ENSG00000261447	RP11-109D9.4	-0.406992	NA	-1.06312	NA	NS
ENSG00000143842	SOX13	-0.0612564	1	-0.337432	0.229511	NS
XLOC_052959	NA	0.119372	1	1.15086	0.252905	NS
ENSG00000226086	EIF3LP3	-0.508667	0.100587	-0.54192	0.280954	NS
XLOC_021778	NA	-0.320879	0.994632	-1.12635	NA	NS
ENSG00000249709	ZNF564	0.144603	0.912142	0.301181	0.262753	NS
ENSG00000213694	S1PR3	0.702576	0.0166776	0.849424	0.374774	Upregulated_pegIFNa_only
XLOC_013058	NA	0.304197	0.981061	0.97244	NA	NS
XLOC_034040	NA	-0.43607	0.655051	-1.01807	0.279301	NS
ENSG00000112584	FAM120B	0.0977854	1	0.284107	0.243973	NS
XLOC_027170	NA	0.911951	0.0865655	1.15206	NA	NS
ENSG00000147416	ATP6V1B2	0.0622341	1	0.261998	0.243232	NS
XLOC_037785	NA	-0.265254	1	-1.23664	0.280848	NS
ENSG00000114744	COMMD2	0.0333613	1	0.327228	0.22366	NS
ENSG00000266217	CTSLP2	0.0245671	1	-1.05248	0.266871	NS
ENSG00000172936	MYD88	0.358702	0.469528	0.567944	0.292813	NS
ENSG00000233483	CTD-2020K17.4	0.128427	1	1.00528	NA	NS
ENSG00000174695	TMEM167A	0.230008	0.372309	0.401163	0.214482	NS
ENSG00000089094	KDM2B	0.329443	0.4311	-0.460559	0.261149	NS
ENSG00000123106	CCDC91	0.0799168	1	0.422349	0.23486	NS
ENSG00000117643	MAN1C1	-0.0937824	1	-0.715176	0.276272	NS
XLOC_019908	NA	-0.545888	0.235409	-0.684633	0.293922	NS
ENSG00000163510	CWC22	0.307215	0.233169	0.403472	0.194221	NS
ENSG00000129933	MAU2	-0.0186268	1	-0.335407	0.201334	NS
ENSG00000152990	ADGRA3	-0.160125	1	-0.61891	0.287652	NS
ENSG00000168434	COG7	-0.102425	1	-0.346912	0.266183	NS
ENSG00000117154	IGSF21	0.0152103	1	1.17233	0.283311	NS
ENSG00000104812	GYS1	-0.208296	0.550797	-0.477896	0.239194	NS
ENSG00000123933	MXD4	-0.450645	0.024868	-0.297921	0.23774	Downregulated_pegIFNa_only
ENSG00000183665	TRMT12	0.129657	1	0.367262	0.244277	NS
ENSG00000254042	CTC-558O2.1	-0.535117	0.451577	-1.03279	0.215961	NS
ENSG00000183287	CCBE1	0.324631	0.607575	0.511888	0.293205	NS
ENSG00000113575	PPP2CA	0.0888272	1	0.483477	0.173212	NS
ENSG00000236814	RP11-446E9.1	0.16139	0.807339	0.423902	0.205311	NS
ENSG00000135127	CCDC64	-0.273321	0.926292	0.935064	0.271413	NS
ENSG00000157107	FCHO2	0.300065	0.371424	0.460722	0.235617	NS
ENSG00000134851	TMEM165	0.250736	0.781088	0.674335	0.242598	NS
ENSG00000156875	HIAT1	0.155144	0.704042	0.275594	0.258244	NS
ENSG00000152558	TMEM123	0.253401	0.689324	0.408482	0.269716	NS
ENSG00000280913	CTSLP2	-0.0240145	1	-0.907993	0.316734	NS
ENSG00000256745	RP11-680H20.1	0.0835187	1	0.602187	0.226639	NS
XLOC_024995	NA	-0.229666	1	-0.922065	NA	NS
XLOC_050491	NA	-0.436492	0.548523	-0.968727	0.342979	NS
ENSG00000266412	NCOA4	0.133948	1	0.430682	0.277639	NS
ENSG00000105656	ELL	0.0527434	1	-0.37219	0.257269	NS
ENSG00000179406	LINC00174	-0.246813	0.753189	-0.624935	0.230302	NS
ENSG00000116752	BCAS2	-0.0242012	1	0.561724	0.189158	NS
ENSG00000115091	ACTR3	0.189238	0.762295	0.335985	0.244974	NS
ENSG00000073614	KDM5A	0.317711	0.46433	0.406872	0.262518	NS
ENSG00000145020	AMT	-0.100905	1	-0.305738	0.253568	NS
ENSG00000270933	CTD-2227E11.1	-0.234259	0.978528	-0.6523	0.321856	NS
XLOC_019093	NA	-1.00135	0.0619091	1.2319	0.477314	NS
XLOC_050631	NA	1.35451	0.000125943	0.881742	0.246154	StrongUpregulated_pegIFNa_only
ENSG00000186141	POLR3C	0.0830782	1	0.25303	0.24893	NS
XLOC_007128	NA	-0.237802	NA	-1.18141	NA	NS
ENSG00000089195	TRMT6	0.196609	0.760405	0.407469	0.246824	NS
XLOC_005151	NA	-0.0778619	1	-0.813669	0.243981	NS
ENSG00000186104	CYP2R1	0.180803	1	0.42568	0.187059	NS
ENSG00000164934	DCAF13	0.0286872	1	0.49749	0.256907	NS
ENSG00000162391	FAM151A	-0.719644	0.0374998	-1.35028	0.22792	Downregulated_pegIFNa_only
ENSG00000145794	MEGF10	-0.344356	0.733319	-0.952386	0.281397	NS
XLOC_018486	NA	-0.175715	1	-0.803366	0.265764	NS
ENSG00000127903	ZNF835	-0.0769647	1	-0.802157	0.279822	NS
ENSG00000178074	C2orf69	0.181914	0.951734	0.403385	0.257741	NS
ENSG00000153015	CWC27	0.191296	0.786366	0.465855	0.231542	NS
XLOC_030761	NA	-0.290154	NA	-1.07934	NA	NS
XLOC_016536	NA	-0.215329	1	1.17701	0.312849	NS
ENSG00000154813	DPH3	0.0932614	1	0.543272	0.257138	NS
XLOC_028761	NA	-0.379944	0.750837	-0.817191	0.243079	NS
ENSG00000163755	HPS3	0.241353	0.397474	0.433347	0.284548	NS
ENSG00000241697	TMEFF1	0.522812	0.455434	0.870839	0.277483	NS
ENSG00000124635	HIST1H2BJ	0.598408	0.436403	1.11271	0.278636	NS
ENSG00000257817	RP4-601P9.2	-0.123033	1	-0.971924	0.270007	NS
ENSG00000203797	DDO	0.447737	0.250748	0.515901	0.257152	NS
XLOC_042694	NA	-0.0456029	1	-0.78064	0.300897	NS
ENSG00000168887	C2orf68	0.0547897	1	-0.209097	0.260531	NS
ENSG00000103168	TAF1C	-0.162658	0.900107	-0.40377	0.257813	NS
ENSG00000224962	PSAT1P4	-0.43377	0.470865	-0.606349	0.248771	NS
ENSG00000101444	AHCY	-0.335652	0.111677	-0.452337	0.299204	NS
ENSG00000185049	NELFA	-0.184326	0.757283	-0.342184	0.297499	NS
ENSG00000197111	PCBP2	-0.245731	0.49534	-0.351605	0.249527	NS
ENSG00000162627	SNX7	0.1214	1	0.590239	0.236109	NS
ENSG00000135111	TBX3	0.20845	0.989622	-0.574487	0.27394	NS
ENSG00000127947	PTPN12	0.229519	0.261118	0.339062	0.253493	NS
XLOC_039786	NA	-0.132184	1	-0.662688	0.271588	NS
XLOC_020618	NA	-0.628903	0.399481	1.20815	0.287455	NS
XLOC_020875	NA	0.33972	0.776045	-0.787691	0.261611	NS
ENSG00000123737	EXOSC9	-0.162028	0.951427	0.346537	0.301272	NS
ENSG00000161057	PSMC2	0.0321349	1	0.513009	0.220949	NS
XLOC_009792	NA	-0.680317	0.12293	-0.618881	0.27217	NS
ENSG00000267106	ZNF561-AS1	0.110327	1	0.495637	0.229073	NS
ENSG00000158417	EIF5B	0.0997453	1	0.378189	0.257444	NS
ENSG00000153029	MR1	0.17748	0.882956	0.477032	0.302458	NS
ENSG00000235713	RP4-604G5.3	-0.250613	NA	-1.17813	NA	NS
ENSG00000177989	ODF3B	1.07646	0.00109688	0.827677	0.333296	StrongUpregulated_pegIFNa_only
ENSG00000181074	OR52N4	0.515573	0.599614	1.12151	NA	NS
XLOC_011978	NA	-0.451819	0.6447	-1.15853	0.325364	NS
XLOC_015751	NA	-0.355655	0.830486	-0.782447	0.282171	NS
ENSG00000107371	EXOSC3	0.119988	1	0.382485	0.183683	NS
ENSG00000146476	ARMT1	0.0649525	1	0.314354	0.227949	NS
ENSG00000176783	RUFY1	0.272513	0.15922	0.330647	0.248325	NS
ENSG00000236852	RP11-3D23.1	0.281631	0.786313	0.543162	0.258547	NS
XLOC_034608	NA	1.16555	0.000563931	1.06194	0.267393	StrongUpregulated_pegIFNa_only
ENSG00000241127	YAE1D1	-0.0455055	1	0.638839	0.212072	NS
ENSG00000171017	LRRC8E	-0.273037	0.844771	0.657539	0.237163	NS
ENSG00000206417	H1FX-AS1	-0.296534	0.770123	-0.6328	0.323088	NS
ENSG00000171657	GPR82	0.478266	0.654583	1.04109	0.3364	NS
ENSG00000118680	MYL12B	-0.0722238	1	0.580131	0.23016	NS
XLOC_043850	NA	0.375548	0.725371	1.00165	0.391506	NS
XLOC_018485	NA	-0.169226	1	-0.789341	0.264782	NS
ENSG00000078061	ARAF	-0.0120978	1	-0.333002	0.233823	NS
ENSG00000255458	RP11-539G18.3	-0.178663	1	-0.542479	0.281829	NS
ENSG00000062598	ELMO2	0.336362	0.332518	0.533584	0.283992	NS
XLOC_027476	NA	-0.476227	0.258724	-0.859507	0.311446	NS
ENSG00000003249	DBNDD1	0.0132015	1	0.918255	0.279747	NS
ENSG00000148429	USP6NL	0.294471	0.628186	0.482331	0.292239	NS
ENSG00000196182	STK40	-0.0110449	1	-0.34802	0.248842	NS
ENSG00000225345	SNX18P3	-0.478222	0.691812	1.23268	NA	NS
ENSG00000136960	ENPP2	-0.145953	1	1.2917	0.301902	NS
ENSG00000016391	CHDH	-0.0786392	1	-0.455591	0.269557	NS
ENSG00000280099	RP11-33E12.2	-0.199961	1	-0.556681	0.298982	NS
ENSG00000149573	MPZL2	-0.122267	1	0.570978	0.245117	NS
XLOC_028419	NA	-0.143157	1	-0.843901	0.268923	NS
ENSG00000196072	BLOC1S2	0.0532508	1	0.514035	0.2567	NS
ENSG00000215007	DNAJA1P3	0.300855	0.783484	0.669898	0.316515	NS
XLOC_030309	NA	0.24095	1	0.830029	0.293794	NS
ENSG00000136144	RCBTB1	0.223049	0.586407	0.396965	0.255822	NS
XLOC_001654	NA	0.652792	0.346648	1.04859	NA	NS
ENSG00000100116	GCAT	-0.327393	0.512833	-0.557607	0.244482	NS
ENSG00000038002	AGA	0.291439	0.227833	0.533308	0.252998	NS
XLOC_044806	NA	-0.834153	0.160126	1.16219	NA	NS
ENSG00000103966	EHD4	0.168867	1	0.74741	0.2933	NS
ENSG00000011478	QPCTL	-0.551037	0.037857	-0.444557	0.268403	Downregulated_pegIFNa_only
ENSG00000143889	HNRNPLL	0.242516	0.648364	0.400263	0.237922	NS
ENSG00000276957	RP11-29B2.6	-0.0910854	1	-0.92043	NA	NS
ENSG00000136628	EPRS	0.317487	0.462761	0.400907	0.280573	NS
ENSG00000025434	NR1H3	-0.0500531	1	-0.372661	0.274893	NS
ENSG00000144681	STAC	0.540665	0.455434	0.837617	0.321679	NS
XLOC_007130	NA	-0.496084	0.653177	-1.13646	0.249835	NS
ENSG00000180071	ANKRD18A	-0.693899	0.274071	1.23012	0.276569	NS
ENSG00000225828	FAM229A	-0.786028	0.102926	-0.954914	0.293626	NS
XLOC_014671	NA	0.112467	1	-0.812434	NA	NS
ENSG00000163875	MEAF6	-0.104641	1	0.451401	0.298737	NS
ENSG00000130707	ASS1	-0.575377	0.154997	-0.81208	0.295505	NS
ENSG00000100239	PPP6R2	-0.135446	0.935646	-0.438293	0.264132	NS
ENSG00000154380	ENAH	0.161777	1	0.571782	0.302729	NS
ENSG00000156398	SFXN2	-0.0142235	1	-0.427143	0.311472	NS
ENSG00000215414	PSMA6P1	0.202598	0.737521	0.498228	0.239701	NS
ENSG00000100129	EIF3L	-0.520507	0.0779828	-0.421581	0.281197	NS
ENSG00000277496	RP11-93B14.9	-0.0873189	1	-0.765557	0.32921	NS
ENSG00000101343	CRNKL1	0.204857	0.652778	0.296832	0.268184	NS
XLOC_047212	NA	-0.0035329	NA	1.12021	NA	NS
ENSG00000034677	RNF19A	0.0134471	1	0.4117	0.269467	NS
ENSG00000087085	ACHE	-0.435713	0.602327	1.13013	0.360081	NS
XLOC_019964	NA	0.20729	1	-0.907588	0.298254	NS
ENSG00000115514	TXNDC9	-0.0318668	1	0.556646	0.254421	NS
XLOC_017936	NA	-0.305521	NA	1.22989	NA	NS
XLOC_035591	NA	-0.235993	1	-1.03455	0.34548	NS
ENSG00000072401	UBE2D1	0.297575	0.492005	0.509141	0.220875	NS
ENSG00000272732	RP5-1159O4.2	-0.303635	0.912515	-0.780931	0.291171	NS
ENSG00000175895	PLEKHF2	0.258017	0.547223	0.374566	0.204501	NS
ENSG00000152413	HOMER1	0.0961653	1	0.975697	0.317083	NS
XLOC_001814	NA	0.640933	0.408208	1.15326	0.334828	NS
ENSG00000116985	BMP8B	-0.214784	1	1.17555	0.514929	NS
ENSG00000115866	DARS	0.0997305	1	0.289008	0.222633	NS
ENSG00000111229	ARPC3	-0.0373569	1	0.572456	0.235742	NS
XLOC_018511	NA	-0.0408363	1	-0.736672	0.282472	NS
XLOC_032151	NA	-0.201718	1	-0.958936	0.331163	NS
ENSG00000261087	KB-1460A1.5	-0.107128	1	-0.442358	0.314448	NS
ENSG00000137845	ADAM10	0.344662	0.101386	0.423626	0.317625	NS
ENSG00000221988	PPT2	0.145239	0.952903	-0.304048	0.302382	NS
ENSG00000184719	RNLS	0.0962671	1	0.436385	0.306039	NS
ENSG00000206337	HCP5	0.966022	6.77766e-06	0.752592	0.330867	Upregulated_pegIFNa_only
XLOC_018128	NA	0.24635	1	-1.02214	0.36367	NS
ENSG00000123505	AMD1	0.0719337	1	0.549267	0.238129	NS
ENSG00000229299	RP4-583P15.10	0.0498624	1	0.773571	0.307899	NS
ENSG00000157933	SKI	-0.0264196	1	-0.385076	0.245518	NS
ENSG00000109133	TMEM33	0.097512	1	0.386969	0.220387	NS
ENSG00000125826	RBCK1	0.207296	0.887086	0.551856	0.311157	NS
XLOC_035717	NA	0.00724756	1	-1.05869	NA	NS
XLOC_041639	NA	0.796418	0.060448	1.10108	0.350818	NS
ENSG00000151778	SERP2	-0.0342778	1	0.647318	0.284962	NS
ENSG00000038945	MSR1	0.704304	0.275609	0.959353	0.334289	NS
XLOC_051995	NA	1.30109	0.00314566	1.13104	NA	StrongUpregulated_pegIFNa_only
XLOC_040053	NA	0.065731	1	-0.90947	NA	NS
ENSG00000175215	CTDSP2	0.0995189	1	-0.36976	0.292271	NS
ENSG00000188512	RP1-273G13.2	0.0549509	1	0.655072	0.30749	NS
ENSG00000215583	ASS1P6	-0.390255	0.699724	-0.809219	0.340658	NS
ENSG00000087053	MTMR2	0.154304	1	0.417932	0.275908	NS
XLOC_043633	NA	-0.0457987	1	-0.704528	0.226692	NS
XLOC_005710	NA	-0.69169	0.310615	-1.00051	0.291806	NS
ENSG00000253785	CTC-308K20.3	0.0119962	1	0.555102	0.283124	NS
ENSG00000100567	PSMA3	-0.00340518	1	0.663605	0.282255	NS
ENSG00000137522	RNF121	0.153261	0.776394	0.366308	0.260321	NS
ENSG00000273958	RP11-219B17.3	-0.0750437	1	-0.985537	0.260358	NS
ENSG00000272894	RP5-1159O4.1	-0.356664	0.662903	-0.632963	0.242009	NS
ENSG00000140941	MAP1LC3B	0.190745	0.741877	0.463675	0.289704	NS
ENSG00000272945	CTD-3216D2.5	0.35351	0.823093	-0.994819	0.296629	NS
ENSG00000140326	CDAN1	0.0359005	1	-0.367075	0.291122	NS
XLOC_016903	NA	-0.0588305	NA	1.1513	NA	NS
ENSG00000104043	ATP8B4	0.484932	0.0957485	0.532187	0.301405	NS
ENSG00000178026	LRRC75B	-0.279455	0.763642	-0.556588	0.268182	NS
ENSG00000083857	FAT1	-0.346535	0.743382	0.950262	0.378185	NS
XLOC_003763	NA	0.0531499	1	0.957303	0.313654	NS
ENSG00000258289	CHURC1	0.219622	0.450054	0.362209	0.29992	NS
ENSG00000273062	RP11-428K3.1	0.0299712	1	-0.877339	0.315291	NS
ENSG00000105398	SULT2A1	0.135914	0.93527	0.712361	0.32068	NS
ENSG00000122574	WIPF3	-0.420181	0.651616	1.10763	0.338541	NS
ENSG00000244694	PTCHD4	-0.596617	0.426779	1.20261	NA	NS
XLOC_037143	NA	-0.71532	0.201781	-1.17503	0.326144	NS
ENSG00000198730	CTR9	0.293516	0.199761	0.494468	0.313694	NS
ENSG00000259137	RP11-305B6.1	0.27734	0.557058	0.36701	0.268364	NS
ENSG00000204231	RXRB	-0.116728	0.866135	-0.293575	0.289784	NS
ENSG00000125257	ABCC4	-0.11701	1	0.705405	0.348897	NS
ENSG00000136522	MRPL47	-0.0167907	1	0.641768	0.254837	NS
XLOC_041721	NA	-0.760889	NA	-1.00529	NA	NS
ENSG00000165733	BMS1	0.219127	0.399369	0.245167	0.287085	NS
ENSG00000101367	MAPRE1	0.218237	0.855356	0.421703	0.296576	NS
XLOC_007394	NA	0.454407	0.767812	1.11708	NA	NS
XLOC_001091	NA	-0.161038	NA	-1.1706	NA	NS
ENSG00000165389	SPTSSA	0.133128	1	0.656647	0.354248	NS
ENSG00000225756	DBH-AS1	-0.0984032	1	-0.69231	0.303324	NS
ENSG00000079785	DDX1	0.234235	0.430131	0.341609	0.229089	NS
ENSG00000138399	FASTKD1	0.289082	0.634237	0.437744	0.308228	NS
ENSG00000274515	CTD-2026K11.5	-0.0656458	1	-0.812167	0.306775	NS
ENSG00000158373	HIST1H2BD	1.00926	0.00363703	0.988289	0.326802	StrongUpregulated_pegIFNa_only
ENSG00000270605	RP5-1092A3.4	-0.679634	0.00525595	-0.800538	0.34633	Downregulated_pegIFNa_only
ENSG00000099875	MKNK2	-0.253336	0.602957	-0.427678	0.265948	NS
XLOC_027856	NA	0.5221	0.637767	-1.05026	NA	NS
XLOC_001090	NA	-0.123245	NA	-1.16055	NA	NS
ENSG00000129204	USP6	0.214766	NA	1.1748	NA	NS
ENSG00000260296	RP11-395I6.3	-0.0225166	1	-0.545867	0.357909	NS
ENSG00000196312	HIATL2	-0.220257	1	-0.65391	0.29877	NS
ENSG00000059145	UNKL	-0.221989	0.958242	-0.548427	0.273295	NS
XLOC_039814	NA	-0.340801	0.639705	-0.839357	0.300829	NS
ENSG00000119715	ESRRB	0.177152	NA	1.10885	NA	NS
ENSG00000171456	ASXL1	0.126887	0.901061	-0.342392	0.232942	NS
XLOC_024539	NA	-0.134978	1	-0.793676	0.283066	NS
XLOC_034392	NA	0.0465269	1	-0.960285	NA	NS
ENSG00000228288	PCAT6	-0.214659	1	-0.887728	NA	NS
ENSG00000080824	HSP90AA1	0.118597	1	0.716471	0.28479	NS
XLOC_035590	NA	-0.311785	0.904634	-1.0158	0.363593	NS
ENSG00000197044	ZNF441	0.18715	0.979277	0.461097	0.259188	NS
XLOC_040028	NA	0.0428315	1	0.823127	0.349958	NS
ENSG00000234753	FOXP4-AS1	-0.404425	NA	-1.07219	NA	NS
XLOC_034506	NA	0.14555	1	-1.15393	0.277951	NS
ENSG00000130307	USHBP1	-0.178451	1	-0.448455	0.282871	NS
ENSG00000234036	TXNP6	-0.0992567	1	0.823526	0.334376	NS
ENSG00000160293	VAV2	0.0525272	1	0.300226	0.274342	NS
ENSG00000132635	PCED1A	-0.194319	0.883116	-0.379403	0.260192	NS
ENSG00000234396	RP11-181G12.4	-0.400691	0.755137	-1.04285	0.377631	NS
ENSG00000109606	DHX15	0.153065	0.850604	0.311963	0.289274	NS
ENSG00000234805	AC090505.5	-0.13122	1	-1.19778	NA	NS
ENSG00000099326	MZF1	-0.143724	1	-0.443725	0.283518	NS
ENSG00000273096	RP3-508I15.20	-0.210238	1	-0.71306	0.286067	NS
XLOC_015133	NA	0.195103	1	-0.80929	0.41637	NS
ENSG00000136478	TEX2	0.378076	0.30082	0.461943	0.283798	NS
ENSG00000077721	UBE2A	0.073722	1	0.37531	0.238566	NS
ENSG00000165487	MICU2	-0.0338589	1	0.259883	0.259818	NS
ENSG00000187116	LILRA5	1.71478	8.9113e-08	0.805295	0.323787	StrongUpregulated_pegIFNa_only
XLOC_030158	NA	-0.413832	0.788488	-1.10805	NA	NS
XLOC_025968	NA	-0.169789	1	-0.970148	NA	NS
ENSG00000151116	UEVLD	0.270331	0.434173	0.355835	0.276887	NS
XLOC_048450	NA	-0.2355	0.968659	-0.570478	0.322721	NS
ENSG00000261351	CTD-3185P2.1	0.242012	0.976004	0.560498	0.276891	NS
ENSG00000198780	FAM169A	0.158365	1	0.808975	0.257267	NS
ENSG00000099866	MADCAM1	-0.459509	0.632656	-0.709999	0.264077	NS
ENSG00000105821	DNAJC2	0.0216621	1	0.484055	0.237497	NS
ENSG00000029153	ARNTL2	-0.194034	1	0.807267	0.288805	NS
ENSG00000079739	PGM1	-0.118592	1	-0.326835	0.275081	NS
ENSG00000228727	SAPCD1	-0.439765	0.517702	-0.68741	0.303169	NS
XLOC_001818	NA	0.253112	1	1.02807	0.313438	NS
XLOC_044858	NA	0.0668966	1	-0.795115	0.315267	NS
ENSG00000248015	AC005329.7	-0.164437	1	0.995135	0.370463	NS
ENSG00000151360	ALLC	-1.02944	0.0119812	-0.770674	0.310071	StrongDownregulated_pegIFNa_only
ENSG00000250328	MGC32805	0.0524811	1	0.579557	0.240853	NS
ENSG00000189060	H1F0	0.59922	0.00240238	0.583845	0.301646	Upregulated_pegIFNa_only
ENSG00000135336	ORC3	0.162215	0.878362	0.331495	0.333557	NS
ENSG00000176024	ZNF613	0.269436	0.652431	0.470589	0.290602	NS
ENSG00000213487	ASS1P4	-0.612347	0.255606	-0.79058	0.32848	NS
ENSG00000130348	QRSL1	0.261482	0.50902	0.44353	0.281465	NS
ENSG00000172171	TEFM	0.0948028	1	0.467492	0.268919	NS
ENSG00000203883	SOX18	-0.590941	0.276167	-0.78303	0.346348	NS
XLOC_025385	NA	0.260495	1	-0.922854	0.283404	NS
ENSG00000104290	FZD3	-0.0356378	1	0.793923	0.35401	NS
ENSG00000230956	RP3-452M16.1	0.43648	0.698356	0.772504	NA	NS
ENSG00000144158	RP11-395L14.17	-0.0981935	1	0.481436	0.299755	NS
ENSG00000140398	NEIL1	-0.132208	1	-0.432119	0.288146	NS
XLOC_034449	NA	-0.116965	1	-0.449004	0.271845	NS
XLOC_049846	NA	0.132174	1	-0.946798	0.338241	NS
XLOC_034940	NA	-0.0100707	1	-1.14644	0.393688	NS
ENSG00000134375	TIMM17A	-0.129806	1	0.643109	0.282931	NS
ENSG00000083535	PIBF1	0.178094	0.905521	0.466356	0.25131	NS
ENSG00000120063	GNA13	0.218643	0.819597	0.380733	0.260984	NS
ENSG00000185090	MANEAL	0.171065	1	0.483761	0.332804	NS
ENSG00000188739	RBM34	0.225677	0.735213	0.576935	0.241127	NS
ENSG00000047457	CP	0.186562	0.953066	0.568654	0.302971	NS
ENSG00000244575	IGKV1-27	-0.394201	0.868116	1.15873	0.525812	NS
ENSG00000132912	DCTN4	0.198088	0.56635	0.239784	0.255644	NS
ENSG00000132842	AP3B1	0.29602	0.500585	0.407704	0.329776	NS
ENSG00000242562	DCAF13P1	-0.11598	1	0.637878	0.335676	NS
ENSG00000182771	GRID1	-1.00949	0.0453435	1.16893	0.295169	StrongDownregulated_pegIFNa_only
ENSG00000139211	AMIGO2	0.256714	0.884875	0.537209	0.281888	NS
ENSG00000250569	NTAN1P2	-0.0676439	1	0.73784	0.280548	NS
ENSG00000198301	SDAD1	0.233993	0.572388	0.35419	0.309092	NS
ENSG00000125520	SLC2A4RG	-0.553786	0.0570554	-0.526675	0.301492	NS
ENSG00000136156	ITM2B	0.30189	0.158641	0.419485	0.226845	NS
ENSG00000049540	ELN	-0.362451	0.663715	-0.924763	0.312259	NS
ENSG00000235954	TTC28-AS1	0.66058	0.00786058	0.744678	0.369035	Upregulated_pegIFNa_only
ENSG00000099953	MMP11	-0.226934	1	0.975941	0.3664	NS
ENSG00000238390	SNORA81	-0.080996	1	-0.783572	0.313317	NS
ENSG00000161847	RAVER1	-0.275572	0.54263	-0.388549	0.320439	NS
ENSG00000257210	NACAP3	0.0122972	1	-1.10805	NA	NS
ENSG00000181873	IBA57	-0.471706	0.00249371	-0.389762	0.334272	Downregulated_pegIFNa_only
XLOC_030492	NA	0.263185	1	-0.920151	NA	NS
XLOC_041748	NA	-0.258328	NA	-1.14967	NA	NS
ENSG00000250492	INTS6P1	0.354953	0.677338	0.598778	0.287606	NS
ENSG00000172123	SLFN12	0.435083	0.35057	0.897633	0.39668	NS
ENSG00000132485	ZRANB2	0.213464	0.227022	0.267364	0.26388	NS
ENSG00000103769	RAB11A	0.142327	0.799271	0.279136	0.256878	NS
ENSG00000182197	EXT1	0.61986	0.049949	0.658883	0.310213	Upregulated_pegIFNa_only
ENSG00000136828	RALGPS1	-0.141018	1	0.76296	0.331638	NS
XLOC_001819	NA	0.491691	0.59294	1.0242	0.291415	NS
ENSG00000127511	SIN3B	-0.0670407	1	-0.374959	0.241657	NS
ENSG00000164031	DNAJB14	0.229331	0.547038	0.385623	0.249533	NS
ENSG00000122741	DCAF10	0.289962	0.394803	0.284881	0.318868	NS
XLOC_028535	NA	0.0297743	1	-0.865335	0.31583	NS
XLOC_046291	NA	0.43723	0.742981	1.00182	NA	NS
XLOC_041622	NA	0.859384	0.100191	1.13775	NA	NS
XLOC_033507	NA	-0.20633	NA	1.19737	NA	NS
ENSG00000119203	CPSF3	-0.0788238	1	0.318809	0.327751	NS
XLOC_003137	NA	0.584928	0.490282	-1.11125	NA	NS
ENSG00000082213	C5orf22	0.171288	0.954675	0.37685	0.298706	NS
XLOC_040767	NA	0.285813	1	-1.16572	0.363488	NS
ENSG00000152117	AC093838.4	-0.0929403	1	-0.608691	0.290575	NS
XLOC_038106	NA	-0.059484	1	-0.890558	0.279604	NS
ENSG00000141378	PTRH2	-0.078265	1	0.656271	0.304054	NS
ENSG00000152056	AP1S3	0.300928	0.95783	0.888198	0.350318	NS
ENSG00000224520	KRT8P45	-0.101318	1	0.565672	0.311496	NS
ENSG00000171596	NMUR1	-0.192202	1	-0.58019	0.264672	NS
ENSG00000136536	2007-03-01	0.208074	0.421613	0.292926	0.270308	NS
ENSG00000002746	HECW1	-0.787352	0.235021	1.14076	NA	NS
ENSG00000010610	CD4	-0.134735	1	-0.563729	0.330375	NS
ENSG00000270964	RP11-502I4.3	-0.267624	0.86139	-0.57609	0.343801	NS
ENSG00000116918	TSNAX	0.146	0.734695	0.226746	0.29088	NS
ENSG00000107937	GTPBP4	0.213945	0.729941	0.406523	0.298408	NS
ENSG00000171824	EXOSC10	0.213531	0.251811	0.182522	0.322353	NS
XLOC_047003	NA	0.141737	1	-0.645433	0.348743	NS
ENSG00000039068	CDH1	-0.0193654	1	0.509247	0.339603	NS
ENSG00000163235	TGFA	0.0303633	1	0.916214	0.271715	NS
ENSG00000175893	ZDHHC21	0.290638	0.266664	0.424966	0.28329	NS
ENSG00000085231	AK6	0.0259783	1	0.629582	0.289262	NS
ENSG00000250091	DNAH10OS	0.0862049	1	-0.695756	0.325931	NS
XLOC_047823	NA	-0.0247738	NA	1.06003	NA	NS
ENSG00000175471	MCTP1	0.0479386	1	0.786061	0.354502	NS
ENSG00000251164	HULC	-0.0619825	1	0.992039	0.466943	NS
ENSG00000171163	ZNF692	-0.0532098	1	-0.423664	0.266575	NS
ENSG00000117133	RPF1	0.293524	0.382303	0.536153	0.271174	NS
ENSG00000162976	PQLC3	0.0807608	1	0.473304	0.324427	NS
ENSG00000138823	MTTP	0.247699	0.691582	0.393159	0.321309	NS
XLOC_010374	NA	-0.18732	1	-0.893464	NA	NS
XLOC_021621	NA	0.259303	1	-1.02775	NA	NS
ENSG00000261308	FIGNL2	-0.372028	0.88815	-1.08854	0.252268	NS
XLOC_039453	NA	-0.0391895	NA	-1.05978	NA	NS
ENSG00000234332	BCAS2P2	-0.000874315	1	0.570103	0.284258	NS
XLOC_027038	NA	0.0766473	1	-0.948024	0.319681	NS
XLOC_008099	NA	0.204191	NA	-1.03893	NA	NS
ENSG00000163393	SLC22A15	-0.16736	1	0.722121	0.383189	NS
ENSG00000153214	TMEM87B	0.232557	0.697726	0.41338	0.35327	NS
ENSG00000087253	LPCAT2	0.370709	0.6557	0.605367	0.333317	NS
ENSG00000188315	C3orf62	-0.0235819	1	0.380471	0.327181	NS
ENSG00000125304	TM9SF2	0.143561	0.721045	0.319751	0.291507	NS
ENSG00000233270	SNRPEP4	-0.283442	0.759592	0.64427	0.313112	NS
ENSG00000147100	SLC16A2	-0.278961	0.578248	-0.394075	0.348782	NS
XLOC_004763	NA	-0.473638	0.651404	-1.04703	NA	NS
ENSG00000169884	WNT10B	-1.11329	0.00570136	-0.887567	0.360019	StrongDownregulated_pegIFNa_only
XLOC_043602	NA	-0.041484	1	-0.893524	0.341749	NS
ENSG00000101447	FAM83D	-0.423166	0.455591	-0.800609	0.346032	NS
ENSG00000140157	NIPA2	0.0668259	1	0.37725	0.338641	NS
ENSG00000108381	ASPA	-0.0236014	1	-0.74095	0.349541	NS
ENSG00000177946	CENPBD1	0.114788	1	0.392235	0.284161	NS
ENSG00000028116	VRK2	0.353021	0.309804	0.441685	0.281578	NS
ENSG00000135845	PIGC	-0.0492853	1	0.410297	0.25832	NS
ENSG00000163069	SGCB	0.0903365	1	0.86328	0.344444	NS
ENSG00000171714	ANO5	0.392533	0.37443	0.632993	0.296421	NS
ENSG00000136527	TRA2B	-0.0779554	1	0.375289	0.301605	NS
XLOC_028428	NA	-0.232468	1	-1.02766	NA	NS
ENSG00000130513	GDF15	0.13524	1	0.849454	0.297186	NS
ENSG00000025772	TOMM34	0.0830199	1	0.393147	0.324048	NS
ENSG00000172602	RND1	-0.251405	0.858864	-0.583504	0.355619	NS
ENSG00000143416	SELENBP1	-0.189911	0.753685	-0.431863	0.336581	NS
ENSG00000277999	RP11-426C22.8	-0.275438	0.995115	-0.979236	0.306244	NS
ENSG00000128245	YWHAH	-0.014102	1	0.546751	0.33528	NS
XLOC_035093	NA	-0.390446	NA	-1.04192	NA	NS
ENSG00000170209	ANKK1	0.598748	0.41286	-1.00454	NA	NS
ENSG00000165269	AQP7	0.110083	1	-0.570656	0.370101	NS
XLOC_029455	NA	-0.0902969	NA	-0.987841	NA	NS
ENSG00000198670	LPA	-0.45736	0.518255	-0.877818	0.3449	NS
ENSG00000088986	DYNLL1	-0.0157351	1	0.713012	0.301866	NS
XLOC_027474	NA	-0.222735	0.991757	-0.691866	0.337631	NS
ENSG00000236423	LINC01134	0.394949	0.583729	-0.587246	0.323626	NS
XLOC_037784	NA	-0.302063	0.928509	-1.13056	0.352295	NS
ENSG00000281398	SNHG4	0.0274639	1	0.723112	0.358385	NS
ENSG00000227203	SUB1P1	-0.145946	1	0.676721	0.326387	NS
ENSG00000174238	PITPNA	0.152595	1	0.519096	0.352828	NS
ENSG00000168374	ARF4	0.0443859	1	0.622471	0.292262	NS
ENSG00000137486	ARRB1	0.27099	0.903683	0.453312	0.33918	NS
ENSG00000239857	GET4	-0.752587	0.00201832	-0.575547	0.306455	Downregulated_pegIFNa_only
ENSG00000069509	FUNDC1	0.0735274	1	0.664193	0.312026	NS
ENSG00000129028	THAP10	-0.271012	0.948432	0.622775	0.289095	NS
ENSG00000140519	RHCG	-0.442503	0.773732	1.14616	NA	NS
ENSG00000099246	RAB18	0.0849075	1	0.363934	0.210005	NS
ENSG00000143157	POGK	0.18635	0.739802	0.278552	0.309134	NS
ENSG00000163823	CCR1	1.13692	0.00228417	0.820817	0.384645	StrongUpregulated_pegIFNa_only
XLOC_038504	NA	-0.325438	0.363831	-0.608594	0.341095	NS
XLOC_030350	NA	0.135785	1	-0.732506	0.317391	NS
ENSG00000163884	KLF15	-0.164122	1	-0.532234	0.3275	NS
ENSG00000137700	SLC37A4	-0.204593	0.726515	-0.351271	0.330856	NS
XLOC_032262	NA	-0.294362	NA	1.16188	NA	NS
XLOC_014832	NA	-0.516608	NA	-1.10928	NA	NS
ENSG00000135709	KIAA0513	0.377804	0.410807	0.406896	0.356938	NS
ENSG00000078814	MYH7B	-0.078851	1	-0.67571	0.354859	NS
ENSG00000115761	NOL10	0.0583364	1	0.275917	0.331559	NS
ENSG00000224272	AC114730.3	-0.502395	0.563463	-0.95374	0.449484	NS
ENSG00000172006	ZNF554	-0.203207	0.638317	-0.358808	0.337212	NS
ENSG00000145088	EAF2	0.380954	0.751048	0.832664	0.27789	NS
ENSG00000183726	TMEM50A	0.271901	0.562255	0.515067	0.286561	NS
ENSG00000236105	AC000110.1	0.413635	0.624752	0.54165	0.364182	NS
ENSG00000111785	RIC8B	0.452054	0.0634713	0.460226	0.320688	NS
XLOC_005547	NA	-0.353843	0.649967	-0.810111	0.29548	NS
ENSG00000262160	RP11-96D1.11	-0.190686	0.816222	-0.30355	0.349551	NS
ENSG00000122545	2007-09-01	0.194041	0.72096	0.39163	0.271639	NS
ENSG00000140367	UBE2Q2	0.170189	1	0.497338	0.348562	NS
ENSG00000118816	CCNI	-0.256164	0.300389	-0.251662	0.313226	NS
ENSG00000074266	EED	0.296438	0.388559	0.371688	0.309856	NS
ENSG00000167088	SNRPD1	-0.153916	1	0.504173	0.333919	NS
ENSG00000005175	RPAP3	0.279392	0.392559	0.389653	0.300012	NS
ENSG00000158234	FAIM	-0.163427	1	0.577353	0.285062	NS
ENSG00000071205	ARHGAP10	-0.151918	1	-0.987841	0.294643	NS
ENSG00000010704	HFE	0.221549	0.660008	0.309376	0.315543	NS
ENSG00000181541	MAB21L2	0.232291	1	0.837903	0.36207	NS
ENSG00000267395	AC074212.6	-0.307307	0.826085	-0.55201	0.346196	NS
ENSG00000116750	UCHL5	0.0735543	1	0.396924	0.330501	NS
ENSG00000276728	AC142472.6	-0.455994	0.519104	-0.632593	0.33745	NS
ENSG00000122644	ARL4A	-0.0513022	1	0.62878	0.340904	NS
ENSG00000130021	HDHD1	0.155457	0.910147	0.624805	0.326707	NS
ENSG00000164631	ZNF12	0.290793	0.219539	0.428455	0.30949	NS
ENSG00000178585	CTNNBIP1	-0.267557	0.445129	-0.388161	0.344361	NS
ENSG00000235698	PA2G4P2	0.0700481	1	0.405355	0.318589	NS
ENSG00000178201	VN1R1	-0.479551	0.334703	-0.602868	0.352133	NS
XLOC_022400	NA	-0.222013	NA	1.07618	NA	NS
ENSG00000070269	TMEM260	0.260312	0.307114	0.273229	0.286504	NS
ENSG00000169019	COMMD8	0.118192	1	0.57293	0.29509	NS
XLOC_035095	NA	-0.202534	1	-0.888165	0.363563	NS
ENSG00000177685	CRACR2B	-0.257243	0.921617	-0.641648	0.334317	NS
ENSG00000203801	LINC00222	0.0558621	1	-0.958111	NA	NS
XLOC_036000	NA	-0.0488071	1	-0.601001	0.341701	NS
ENSG00000182378	PLCXD1	-0.455572	0.0808687	-0.699977	0.384306	NS
ENSG00000126091	ST3GAL3	-0.136368	0.807801	-0.314761	0.332729	NS
ENSG00000170485	NPAS2	0.758088	0.093045	0.90818	0.363336	NS
ENSG00000135100	HNF1A	-0.101309	1	-0.294905	0.334219	NS
ENSG00000165474	GJB2	-0.0511464	1	0.589201	0.284966	NS
ENSG00000004766	VPS50	0.225144	0.60016	0.360926	0.27338	NS
ENSG00000279619	CTD-2527I21.5	-0.109817	1	-0.791407	0.310173	NS
XLOC_044891	NA	0.0184197	1	1.06573	NA	NS
XLOC_003396	NA	0.0504156	1	0.514574	0.288047	NS
ENSG00000217791	ASS1P9	-0.559011	0.190441	-0.784013	0.363255	NS
ENSG00000134779	TPGS2	0.050417	1	0.447827	0.373683	NS
ENSG00000165912	PACSIN3	0.0228713	1	-0.737565	0.34077	NS
ENSG00000177666	PNPLA2	0.00861212	1	-0.627058	0.337583	NS
XLOC_038268	NA	-0.717138	0.270765	-0.966375	0.336079	NS
ENSG00000198042	MAK16	0.0885452	1	0.412599	0.298833	NS
XLOC_031098	NA	0.123102	NA	-1.05601	NA	NS
ENSG00000270878	CTD-2302E22.5	-0.334912	0.724366	-0.507023	0.322002	NS
ENSG00000140104	C14orf79	-0.22889	0.864049	-0.454453	0.358103	NS
XLOC_037958	NA	-0.0530591	1	-0.959232	0.418677	NS
XLOC_047450	NA	0.616048	0.314145	-1.13112	0.335371	NS
ENSG00000124802	EEF1E1	-0.100285	1	0.690407	0.332178	NS
XLOC_021045	NA	0.492251	NA	-1.01375	NA	NS
ENSG00000175985	PLEKHD1	0.0151316	1	-1.04201	NA	NS
ENSG00000165476	REEP3	0.311996	0.275459	0.331826	0.298401	NS
XLOC_049009	NA	-0.281395	0.734907	-0.770666	0.305845	NS
ENSG00000157927	RADIL	0.135988	1	-1.13976	NA	NS
ENSG00000244242	IFITM10	-0.569121	0.150455	-0.527626	0.333762	NS
ENSG00000183230	CTNNA3	-0.14151	1	-0.929197	0.365944	NS
ENSG00000233868	AC009302.2	0.309547	0.864708	0.68891	0.315906	NS
XLOC_009752	NA	-0.10026	1	-0.888894	0.38319	NS
ENSG00000167733	HSD11B1L	-0.477534	0.207817	-0.532548	0.348359	NS
ENSG00000233057	EEF1A1P14	-0.498133	0.642424	1.00531	NA	NS
ENSG00000034693	PEX3	0.0793593	1	0.430572	0.332792	NS
XLOC_007001	NA	0.255778	1	-1.02287	NA	NS
ENSG00000243679	RP11-274B21.3	-0.0749866	1	-0.57227	0.339643	NS
ENSG00000136888	ATP6V1G1	-0.00445576	1	0.523249	0.27318	NS
ENSG00000164930	FZD6	0.238276	0.918569	0.819913	0.347974	NS
ENSG00000116641	DOCK7	0.388371	0.267006	0.361393	0.352212	NS
ENSG00000174013	FBXO45	0.226995	0.735213	0.402192	0.313551	NS
ENSG00000169432	SCN9A	-0.0883218	1	-0.694902	0.342444	NS
ENSG00000151239	TWF1	0.175047	0.893322	0.407101	0.318505	NS
ENSG00000107798	LIPA	0.101791	1	0.582151	0.372133	NS
ENSG00000171055	FEZ2	-0.149412	0.70828	0.398375	0.337028	NS
ENSG00000140450	ARRDC4	0.0982854	1	0.759523	0.493282	NS
ENSG00000134371	CDC73	0.288051	0.487903	0.319858	0.323084	NS
ENSG00000116604	MEF2D	0.0676513	1	-0.313477	0.2942	NS
ENSG00000238039	AF011889.2	0.142617	1	-1.05886	0.330329	NS
ENSG00000263276	RP11-96D1.10	-0.104336	1	-0.574746	0.362384	NS
XLOC_036567	NA	-0.0875613	1	-1.02183	NA	NS
XLOC_006364	NA	-0.5856	0.485518	-1.1285	NA	NS
XLOC_000900	NA	-0.123148	1	-1.12891	0.485319	NS
ENSG00000183431	SF3A3	0.0014964	1	0.250887	0.316057	NS
ENSG00000185324	CDK10	-0.131917	1	-0.357681	0.334623	NS
XLOC_030490	NA	0.0652968	NA	-1.02675	NA	NS
ENSG00000110880	CORO1C	0.0881734	1	0.404258	0.372497	NS
ENSG00000104131	EIF3J	0.16071	0.978558	0.517564	0.28706	NS
XLOC_048679	NA	-0.197368	1	1.15498	NA	NS
XLOC_020428	NA	-0.158986	1	0.818131	0.366117	NS
XLOC_046292	NA	-0.100884	NA	1.07784	NA	NS
ENSG00000142082	SIRT3	-0.174551	0.712472	-0.278216	0.354839	NS
ENSG00000270959	LPP-AS2	0.267518	0.89012	0.517703	0.34735	NS
XLOC_021046	NA	-0.388338	NA	-1.07524	NA	NS
XLOC_007184	NA	0.0917568	1	-0.999586	0.375774	NS
ENSG00000181126	HLA-V	0.258359	1	1.08368	0.352672	NS
ENSG00000135253	KCP	-0.888391	0.144603	-1.14292	NA	NS
ENSG00000111845	PAK1IP1	-0.030125	1	0.600166	0.346906	NS
XLOC_032153	NA	-0.225778	1	-1.00316	0.356005	NS
ENSG00000270503	RP11-407N17.6	-0.000320617	1	0.512136	0.316211	NS
XLOC_015736	NA	0.179835	1	-1.06243	NA	NS
XLOC_039449	NA	-0.294818	1	-0.972939	NA	NS
ENSG00000097033	SH3GLB1	0.18204	0.742342	0.277872	0.314505	NS
ENSG00000119541	VPS4B	0.0447568	1	0.26653	0.325179	NS
ENSG00000236975	RP5-1065P14.2	-0.0801564	1	-0.929893	NA	NS
ENSG00000134852	CLOCK	0.58761	0.0645301	0.510991	0.30997	NS
ENSG00000152684	PELO	0.142849	0.990078	0.381308	0.326074	NS
XLOC_012358	NA	-0.742539	0.0741633	-0.640969	0.385249	NS
ENSG00000123353	ORMDL2	0.0600078	1	0.574735	0.362045	NS
ENSG00000128335	APOL2	0.0478466	1	0.493711	0.345357	NS
ENSG00000087076	HSD17B14	-0.839825	0.0274068	-1.06823	0.310327	Downregulated_pegIFNa_only
ENSG00000269952	RP11-324I22.3	0.579338	0.438699	0.839074	NA	NS
ENSG00000082269	FAM135A	0.339345	0.290606	0.481436	0.358265	NS
ENSG00000197170	PSMD12	-0.0139429	1	0.371931	0.295891	NS
ENSG00000122958	VPS26A	0.147024	0.698014	0.274253	0.29662	NS
ENSG00000157538	DSCR3	0.0730768	1	0.234907	0.305819	NS
ENSG00000100532	CGRRF1	0.0339012	1	0.522593	0.249977	NS
XLOC_011384	NA	-0.0964238	1	-1.08691	0.313688	NS
ENSG00000269044	CTC-429P9.3	-0.402896	0.0861675	-0.412946	0.355372	NS
ENSG00000134283	PPHLN1	0.0792521	1	0.211179	0.331092	NS
ENSG00000225580	RP1-159M24.1	-0.0185199	1	0.359002	0.33451	NS
ENSG00000254285	KRT8P3	-0.113493	1	0.571607	0.362691	NS
ENSG00000165995	CACNB2	0.187594	1	-0.98411	0.391986	NS
XLOC_001820	NA	0.582203	0.41687	0.950682	0.407391	NS
ENSG00000186529	CYP4F3	-0.00802841	1	-0.513166	0.340566	NS
ENSG00000253676	TAGLN2P1	-0.231775	0.890982	0.626231	0.385959	NS
ENSG00000065361	ERBB3	0.132835	0.92453	-0.396257	0.333468	NS
ENSG00000107651	SEC23IP	0.209036	0.683116	0.3529	0.321848	NS
ENSG00000205669	ACOT6	-0.152186	1	-0.965785	0.40653	NS
XLOC_042380	NA	-0.33358	0.82708	-0.792272	0.344673	NS
ENSG00000101347	SAMHD1	0.607356	0.153615	0.543366	0.380152	NS
XLOC_034498	NA	0.183568	1	-1.08987	0.299822	NS
XLOC_030589	NA	-0.497057	0.61253	-1.11723	0.468831	NS
ENSG00000196081	ZNF724P	-0.0996418	1	0.727656	0.406266	NS
XLOC_016899	NA	-0.0628821	1	0.842381	0.337068	NS
ENSG00000185088	RPS27L	0.00797388	1	0.771057	0.436683	NS
ENSG00000151729	SLC25A4	0.0579799	1	0.396554	0.255845	NS
ENSG00000175782	SLC35E3	-0.0896152	1	-0.304258	0.340121	NS
ENSG00000110696	C11orf58	0.12258	0.896386	0.313193	0.249161	NS
ENSG00000175110	MRPS22	0.0387247	1	0.436078	0.31168	NS
ENSG00000275765	RP11-54C4.3	-0.499368	0.25023	-0.581108	0.384651	NS
ENSG00000255385	UBTFL10	-0.202969	1	-0.918268	NA	NS
XLOC_045958	NA	-0.368463	0.819353	-0.8088	0.408242	NS
XLOC_016081	NA	0.0974645	1	-1.09029	NA	NS
ENSG00000213523	SRA1	0.000807128	1	0.528393	0.365958	NS
XLOC_022196	NA	0.0925104	1	-0.671248	0.378987	NS
XLOC_011387	NA	-0.195021	1	-1.07376	0.3645	NS
ENSG00000105516	DBP	-1.06966	0.00299272	-0.940633	0.351895	StrongDownregulated_pegIFNa_only
ENSG00000117751	PPP1R8	0.103577	1	0.30748	0.257553	NS
ENSG00000071626	DAZAP1	-0.188028	0.829051	-0.276548	0.330019	NS
ENSG00000248988	RP11-815N9.2	0.0945117	1	0.661082	0.355148	NS
ENSG00000047597	XK	-0.227372	1	0.850009	0.395642	NS
ENSG00000280149	RP4-751H13.5	-0.0429761	1	-0.669756	0.339636	NS
ENSG00000110057	UNC93B1	0.520477	0.0933257	0.51723	0.408045	NS
ENSG00000124641	MED20	0.116608	1	0.295625	0.317403	NS
ENSG00000149798	CDC42EP2	-0.397593	0.519923	-0.443642	0.332924	NS
XLOC_043066	NA	-0.609645	0.312241	-0.761759	0.386212	NS
ENSG00000153113	CAST	0.130052	0.988389	0.35224	0.361996	NS
ENSG00000253886	CTB-158E9.2	-0.00391313	1	0.617385	0.34327	NS
XLOC_017673	NA	-0.319025	0.943175	-0.928551	NA	NS
ENSG00000117758	STX12	0.166666	0.848249	0.218688	0.368148	NS
ENSG00000164626	KCNK5	-0.145113	1	-0.784501	0.331504	NS
ENSG00000065060	UHRF1BP1	0.535516	0.176772	0.62379	0.360779	NS
ENSG00000196141	SPATS2L	0.15855	0.667088	0.546605	0.384419	NS
XLOC_037858	NA	-0.288701	0.796643	-0.744947	0.412394	NS
XLOC_041476	NA	-0.365964	NA	-0.991871	NA	NS
ENSG00000068078	FGFR3	-0.467728	0.354057	-0.415878	0.34349	NS
XLOC_031082	NA	-0.203562	1	-0.562953	0.384827	NS
XLOC_026699	NA	0.07336	1	-0.953632	NA	NS
XLOC_042997	NA	-0.0744284	1	-1.13678	NA	NS
XLOC_031664	NA	-0.191023	1	-1.01517	NA	NS
ENSG00000143622	RIT1	0.114043	1	0.258506	0.378636	NS
ENSG00000233514	RP11-570P14.1	-0.24568	0.888086	0.564162	0.370533	NS
ENSG00000186130	ZBTB6	0.184221	0.925711	0.35138	0.304495	NS
ENSG00000183520	UTP11L	-0.0736102	1	0.345742	0.31747	NS
ENSG00000187187	ZNF546	0.22064	0.783635	-0.393202	0.342046	NS
ENSG00000100196	KDELR3	-0.0339152	1	0.790904	0.351291	NS
ENSG00000167543	TP53I13	-0.468843	0.309735	-0.492666	0.348446	NS
ENSG00000280852	AC025048.1	0.068674	1	0.591251	0.392135	NS
XLOC_038022	NA	-0.363318	0.893466	-0.949625	NA	NS
ENSG00000274180	NATD1	-0.0991144	1	-0.429566	0.325767	NS
XLOC_045046	NA	-0.249506	1	-0.932028	NA	NS
XLOC_025143	NA	0.103646	1	-0.700635	0.372834	NS
ENSG00000116688	MFN2	0.168456	0.889093	0.354077	0.355753	NS
ENSG00000100410	PHF5A	-0.132182	1	0.575564	0.336049	NS
ENSG00000163743	RCHY1	0.211077	0.52704	0.356281	0.322952	NS
ENSG00000139719	VPS33A	0.196824	0.760245	0.279847	0.34938	NS
ENSG00000279396	AC130469.1	-0.509044	0.480159	-0.780849	0.377534	NS
XLOC_040027	NA	0.43305	0.727253	0.826674	NA	NS
ENSG00000266304	RP11-484N16.1	-0.243591	1	1.0849	0.39689	NS
ENSG00000075790	BCAP29	0.10003	1	0.324866	0.349805	NS
ENSG00000139505	MTMR6	0.166722	0.962398	0.372069	0.341909	NS
ENSG00000211456	SACM1L	0.157736	0.651383	0.274247	0.294754	NS
ENSG00000006451	RALA	0.18619	0.690117	0.322648	0.338734	NS
ENSG00000108733	PEX12	0.164896	0.85644	0.274791	0.350318	NS
ENSG00000155827	RNF20	0.21373	0.547787	0.239869	0.368229	NS
ENSG00000234509	AP000253.1	-0.0187691	1	-0.740813	0.362737	NS
ENSG00000089159	PXN	0.0518417	1	-0.288237	0.338686	NS
XLOC_034944	NA	-0.0278374	NA	-1.09912	NA	NS
ENSG00000243708	PLA2G4B	-0.131224	1	-0.479133	0.321416	NS
XLOC_004929	NA	-0.176831	1	-0.962465	NA	NS
ENSG00000170345	FOS	-0.0682599	1	0.859037	0.509645	NS
XLOC_027414	NA	0.229072	1	0.981288	0.565996	NS
ENSG00000269926	RP11-442H21.2	-0.283234	NA	1.09746	NA	NS
ENSG00000167588	GPD1	-0.311943	0.814377	0.472876	0.3903	NS
ENSG00000040341	STAU2	0.251789	0.320239	0.292867	0.308218	NS
ENSG00000248527	MTATP6P1	-0.524158	0.122283	-0.46075	0.37707	NS
ENSG00000124787	RPP40	-0.16547	1	0.563276	0.373878	NS
ENSG00000163563	MNDA	0.939089	0.0143814	0.648966	0.427323	Upregulated_pegIFNa_only
XLOC_047149	NA	0.698211	0.27457	0.957167	NA	NS
ENSG00000157657	ZNF618	0.202708	0.811396	0.51766	0.347283	NS
ENSG00000181929	PRKAG1	-0.0413869	1	0.346503	0.323798	NS
ENSG00000147316	MCPH1	0.242027	0.421613	0.244951	0.376205	NS
ENSG00000253352	TUG1	0.179045	0.417434	0.31034	0.311285	NS
XLOC_028004	NA	-0.121953	1	-0.942626	NA	NS
ENSG00000238121	LINC00426	-0.462162	0.387909	-0.828918	0.319878	NS
ENSG00000083223	ZCCHC6	-0.135637	1	-0.726603	0.347177	NS
ENSG00000132603	NIP7	-0.154698	0.881579	0.455709	0.361882	NS
ENSG00000278965	RP11-39H3.2	-0.54853	0.427661	-0.939743	0.352857	NS
XLOC_021022	NA	0.313987	1	0.947666	NA	NS
ENSG00000221946	FXYD7	-0.423349	0.781217	-0.951931	NA	NS
ENSG00000055044	NOP58	0.136494	0.997524	0.400272	0.314641	NS
XLOC_016278	NA	-0.129251	1	-0.720998	0.369774	NS
ENSG00000073584	SMARCE1	0.0883097	0.934541	0.300312	0.311811	NS
ENSG00000165156	ZHX1	0.276188	0.523129	0.365581	0.3323	NS
XLOC_022918	NA	-0.922556	0.0705434	-1.1461	0.33198	NS
ENSG00000213236	YWHAZP2	0.333759	0.641838	0.561999	0.393224	NS
XLOC_046523	NA	-0.114652	1	-0.721381	0.377593	NS
ENSG00000279319	RP11-693M3.1	-0.379415	0.770578	-0.809357	0.359895	NS
ENSG00000152944	MED21	0.282581	0.331944	0.389883	0.338966	NS
XLOC_044814	NA	-0.271684	0.831006	-0.752998	0.389397	NS
ENSG00000255545	RP11-627G23.1	-0.165081	1	-0.770501	0.396244	NS
ENSG00000102738	MRPS31	0.14867	0.973095	0.449418	0.306826	NS
ENSG00000260747	RP11-421N8.1	-0.123454	0.949664	0.317502	0.331451	NS
ENSG00000130640	TUBGCP2	-0.0610096	1	-0.238085	0.350967	NS
ENSG00000213886	UBD	-0.508064	0.488966	1.01533	0.497021	NS
ENSG00000114648	KLHL18	0.290159	0.695287	0.515601	0.367921	NS
ENSG00000143315	PIGM	0.129596	1	0.310075	0.35973	NS
ENSG00000261058	RP11-252E2.2	0.182557	1	-0.790962	0.305484	NS
XLOC_023226	NA	-0.123533	1	-0.675156	0.370035	NS
ENSG00000136986	DERL1	0.124427	0.880477	0.31596	0.296154	NS
ENSG00000118242	MREG	-0.341126	0.586698	-0.519657	0.335455	NS
ENSG00000197302	ZNF720	-0.0558691	1	0.323792	0.394143	NS
XLOC_001465	NA	-0.818615	NA	-0.999815	NA	NS
ENSG00000165525	NEMF	0.286135	0.176968	0.336747	0.30562	NS
XLOC_050338	NA	0.314951	NA	-1.05684	NA	NS
ENSG00000155438	NIFK	-0.198244	0.807803	0.467771	0.306214	NS
ENSG00000164151	ICE1	0.237845	0.469418	0.31284	0.369111	NS
ENSG00000120526	NUDCD1	0.36668	0.33804	0.420109	0.308705	NS
ENSG00000169926	KLF13	-0.102087	1	-0.521674	0.367086	NS
ENSG00000163584	RPL22L1	-0.282168	0.848491	0.64709	0.374357	NS
ENSG00000133997	MED6	0.135975	0.934876	0.296919	0.323448	NS
XLOC_018126	NA	-0.142745	1	-1.01471	NA	NS
ENSG00000104142	VPS18	-0.0539326	1	0.365064	0.346985	NS
ENSG00000242017	ALG1L15P	0.0914333	1	0.511929	0.312346	NS
XLOC_049947	NA	-0.16491	1	-1.12371	NA	NS
XLOC_022247	NA	-0.165039	1	-0.662315	0.331761	NS
XLOC_029897	NA	-0.0519814	1	-0.654568	0.419075	NS
ENSG00000144048	DUSP11	-0.0531459	1	0.347136	0.330846	NS
ENSG00000089057	SLC23A2	-0.225615	1	-0.678809	0.360892	NS
XLOC_047150	NA	0.804919	0.00612377	0.787066	0.522865	Upregulated_pegIFNa_only
ENSG00000058729	RIOK2	0.162429	0.808197	0.370213	0.2752	NS
ENSG00000132793	LPIN3	0.142611	1	-0.582123	0.328848	NS
XLOC_001817	NA	0.453082	0.700877	1.02987	0.358368	NS
ENSG00000134077	THUMPD3	0.101797	1	0.297902	0.348839	NS
XLOC_015734	NA	-0.0624435	1	-0.998374	NA	NS
XLOC_049477	NA	0.314726	0.980696	0.966108	0.440403	NS
XLOC_041107	NA	0.0334159	1	-0.797145	NA	NS
ENSG00000231434	RP11-144L1.8	0.131327	1	0.717108	0.343778	NS
ENSG00000185716	C16orf52	0.250338	0.492809	0.391884	0.335621	NS
ENSG00000166226	CCT2	0.050232	1	0.463044	0.331141	NS
ENSG00000163872	YEATS2	0.605264	0.0146176	0.470301	0.35935	Upregulated_pegIFNa_only
ENSG00000166913	YWHAB	0.027738	1	0.307247	0.382745	NS
ENSG00000153879	CEBPG	0.130093	1	0.489806	0.361714	NS
ENSG00000140832	MARVELD3	0.011303	1	0.615549	0.426498	NS
ENSG00000167981	ZNF597	0.116727	1	0.481308	0.393521	NS
ENSG00000064703	DDX20	0.127685	1	0.377067	0.355673	NS
ENSG00000138834	MAPK8IP3	-0.267799	0.691015	-0.419638	0.325119	NS
XLOC_045723	NA	-0.713186	NA	1.0626	NA	NS
ENSG00000140199	SLC12A6	-0.0427439	1	-0.541717	0.308683	NS
ENSG00000156697	UTP14A	-0.0754	1	0.39882	0.365125	NS
ENSG00000273344	PAXIP1-AS1	-0.319098	0.568628	-0.413812	0.354167	NS
ENSG00000113300	CNOT6	0.31533	0.287074	0.332083	0.333106	NS
ENSG00000115520	COQ10B	0.236215	0.699565	0.490766	0.395528	NS
ENSG00000186193	SAPCD2	-0.406927	0.866923	0.939205	NA	NS
ENSG00000102710	SUPT20H	0.163516	0.661451	0.253651	0.367903	NS
XLOC_019345	NA	0.138437	1	-0.75185	0.426025	NS
ENSG00000072163	LIMS2	-0.23509	0.617799	-0.484578	0.379671	NS
XLOC_032040	NA	0.598068	0.271592	0.738098	0.426075	NS
ENSG00000167333	TRIM68	0.234091	0.727513	0.466819	0.354554	NS
XLOC_027488	NA	-0.129358	1	-0.846421	0.378561	NS
ENSG00000130881	LRP3	-0.44017	0.144384	-0.36492	0.352412	NS
ENSG00000281684	AL355075.1	-0.623113	NA	-1.06145	NA	NS
ENSG00000153201	RANBP2	0.150523	0.848491	0.339258	0.33625	NS
ENSG00000253764	RP11-439C15.4	-0.173081	1	-0.841742	0.354378	NS
ENSG00000175906	ARL4D	0.599141	0.183654	0.71705	0.303891	NS
ENSG00000158092	NCK1	0.176479	0.824334	0.350156	0.409112	NS
XLOC_042277	NA	-0.292803	NA	-1.05872	NA	NS
ENSG00000132570	PCBD2	-0.219323	0.387364	-0.34244	0.358563	NS
XLOC_020087	NA	-0.616137	NA	-0.977371	NA	NS
ENSG00000173692	PSMD1	0.108326	1	0.430901	0.408854	NS
ENSG00000196922	ZNF252P	0.476689	0.0202534	0.285096	0.350891	Upregulated_pegIFNa_only
ENSG00000100596	SPTLC2	0.54367	0.0751059	0.408838	0.408752	NS
ENSG00000005206	SPPL2B	-0.294178	0.469563	-0.372276	0.351014	NS
ENSG00000170385	SLC30A1	0.368527	0.487338	0.511331	0.357331	NS
XLOC_043960	NA	0.0151618	1	-1.10409	NA	NS
ENSG00000211955	IGHV3-33	-0.344071	0.913073	1.07117	NA	NS
ENSG00000141485	SLC13A5	-0.297493	0.520451	-0.651333	0.369998	NS
ENSG00000131100	ATP6V1E1	-0.0145169	1	0.507356	0.347238	NS
ENSG00000137267	TUBB2A	-0.415894	0.467367	0.759283	0.520863	NS
ENSG00000136682	CBWD2	0.0859419	1	0.298841	0.342519	NS
ENSG00000131080	EDA2R	0.0708624	1	1.08596	0.565649	NS
XLOC_042084	NA	0.0138779	1	-0.381334	0.38352	NS
ENSG00000006740	ARHGAP44	0.205745	1	-0.873954	0.641722	NS
ENSG00000134480	CCNH	-0.0445085	1	0.520166	0.343552	NS
ENSG00000258427	RBM8B	-0.0541348	1	0.415248	0.314763	NS
ENSG00000081913	PHLPP1	-0.0333579	1	-0.550657	0.347128	NS
ENSG00000133193	FAM104A	-0.0332277	1	0.354415	0.337751	NS
ENSG00000279419	RP5-907C10.3	0.315999	0.893695	0.816534	0.362993	NS
ENSG00000172824	CES4A	0.0206133	1	-0.522266	0.407971	NS
ENSG00000070718	AP3M2	0.183791	0.858513	0.337185	0.395299	NS
XLOC_035950	NA	-0.095741	1	-0.648451	0.385042	NS
ENSG00000250696	RP11-704M14.1	0.412568	0.604962	0.681121	0.375908	NS
ENSG00000026103	FAS	-0.0838797	1	0.565046	0.356303	NS
XLOC_011447	NA	-0.194274	1	-1.07559	0.473105	NS
ENSG00000271725	RP11-761I4.4	1.06154	0.0312549	1.05571	0.382133	StrongUpregulated_pegIFNa_only
ENSG00000225357	RPF2P1	0.00444963	1	0.519952	0.307138	NS
ENSG00000261578	RP11-21L23.2	0.0669218	1	0.987197	0.665283	NS
XLOC_018516	NA	-0.20311	1	-1.09311	0.546077	NS
ENSG00000137860	SLC28A2	-1.00573	0.0251256	-0.856669	0.462388	StrongDownregulated_pegIFNa_only
ENSG00000162704	ARPC5	0.0690876	1	0.415362	0.327448	NS
ENSG00000085377	PREP	0.214576	0.835021	0.410689	0.383578	NS
XLOC_040051	NA	-0.161806	1	-0.702239	0.358367	NS
ENSG00000138231	DBR1	0.157666	0.940233	0.301173	0.339275	NS
XLOC_002214	NA	-0.185866	1	-1.04207	0.537457	NS
ENSG00000064763	FAR2	-0.284081	0.968852	0.722514	0.407961	NS
XLOC_001083	NA	-0.0193171	NA	0.990878	NA	NS
ENSG00000115816	CEBPZ	0.325562	0.145028	0.377052	0.294588	NS
XLOC_044888	NA	0.37159	0.88332	0.925428	0.385335	NS
ENSG00000106819	ASPN	0.21241	0.853319	0.611586	0.395448	NS
ENSG00000218890	NUFIP1P	0.279721	0.806345	0.456712	0.391312	NS
ENSG00000105550	FGF21	0.553119	0.547302	1.09491	NA	NS
ENSG00000115274	INO80B	-0.358346	0.237176	-0.384074	0.388035	NS
XLOC_023406	NA	-0.0395333	1	-1.03554	0.384838	NS
ENSG00000105613	MAST1	-0.0135216	1	-0.982295	0.520469	NS
ENSG00000147576	ADHFE1	0.0284774	1	-0.374553	0.365212	NS
XLOC_007262	NA	-0.32547	0.781482	-0.991558	0.36238	NS
XLOC_034507	NA	0.166967	NA	-1.09948	NA	NS
ENSG00000157379	DHRS1	-0.318807	0.49904	-0.537835	0.40951	NS
XLOC_018130	NA	0.214607	1	-0.920289	0.53874	NS
XLOC_022141	NA	-0.298686	0.789986	-0.951195	0.471507	NS
XLOC_026936	NA	-0.234093	1	-0.861136	0.436749	NS
ENSG00000151893	CACUL1	0.232151	0.251959	0.284981	0.379703	NS
ENSG00000276772	CTD-2515H24.2	-0.205631	1	-0.619971	0.396824	NS
XLOC_020873	NA	0.240136	0.97948	-0.716685	0.37335	NS
ENSG00000211658	IGLV3-27	0.492439	0.728459	1.09525	NA	NS
XLOC_030587	NA	-0.206602	NA	-1.05986	NA	NS
XLOC_009438	NA	-0.750881	0.0801411	-0.872348	0.398974	NS
XLOC_035892	NA	-0.18792	1	-1.04655	NA	NS
ENSG00000090539	CHRD	-0.175195	1	-0.599741	0.320478	NS
ENSG00000155287	SLC25A28	0.158037	1	0.55228	0.420416	NS
ENSG00000148600	CDHR1	-0.557268	0.313939	-0.861225	0.394572	NS
XLOC_013649	NA	-0.27726	0.725599	-0.422714	0.374116	NS
ENSG00000168394	TAP1	0.459823	0.446798	0.619255	0.389563	NS
ENSG00000155749	ALS2CR12	0.505092	0.49151	0.67471	0.40851	NS
ENSG00000074410	CA12	-0.569623	0.557227	1.10539	NA	NS
ENSG00000188596	CFAP54	0.351	0.895601	1.02133	NA	NS
ENSG00000014641	MDH1	0.0525811	1	0.46668	0.347018	NS
XLOC_040766	NA	0.292015	1	-1.08189	NA	NS
XLOC_003545	NA	-0.00272083	1	-0.920222	NA	NS
ENSG00000204959	ARHGEF34P	0.482389	0.424617	0.940619	0.44021	NS
ENSG00000163636	PSMD6	-0.121294	1	0.450162	0.321473	NS
ENSG00000064726	BTBD1	0.122749	1	0.311999	0.389725	NS
ENSG00000113522	RAD50	0.19344	0.581201	0.245025	0.352542	NS
ENSG00000164163	ABCE1	0.118648	1	0.421479	0.325485	NS
ENSG00000184860	SDR42E1	0.233212	0.430846	0.343507	0.385977	NS
ENSG00000139291	TMEM19	0.147069	0.976874	0.649116	0.529367	NS
XLOC_010174	NA	0.130445	NA	-1.03569	NA	NS
ENSG00000176444	CLK2	-0.201873	0.831006	-0.245103	0.398837	NS
XLOC_052240	NA	-0.462777	0.607997	-1.10099	NA	NS
ENSG00000143850	PLEKHA6	-0.197513	0.853319	-0.383339	0.348184	NS
ENSG00000089234	BRAP	0.154111	0.905255	0.253836	0.355093	NS
XLOC_002674	NA	-0.199805	1	-0.764557	NA	NS
XLOC_012067	NA	-0.00404048	NA	-1.03054	NA	NS
XLOC_021695	NA	-0.319105	0.856409	-0.851731	0.365266	NS
ENSG00000185947	ZNF267	0.195811	0.97586	0.401555	0.417311	NS
XLOC_000170	NA	0.137753	1	-0.919548	0.457538	NS
XLOC_038911	NA	-0.0115872	1	-0.92326	NA	NS
ENSG00000136810	TXN	-0.0541825	1	0.752871	0.517561	NS
XLOC_035096	NA	-0.220416	1	-0.927829	0.406551	NS
XLOC_006381	NA	0.153354	1	-0.889649	0.384647	NS
XLOC_000973	NA	0.0940433	1	1.08277	0.547143	NS
ENSG00000011198	ABHD5	0.192572	1	0.516794	0.419138	NS
XLOC_027917	NA	1.30187	0.00200835	0.971516	NA	StrongUpregulated_pegIFNa_only
ENSG00000170037	CNTROB	-0.0390352	1	-0.291675	0.385091	NS
XLOC_036768	NA	0.259058	0.830631	0.506176	0.367791	NS
ENSG00000179912	R3HDM2	-0.128592	0.94803	-0.371214	0.311512	NS
XLOC_003227	NA	0.00729741	1	-0.890244	NA	NS
ENSG00000108474	PIGL	0.00709243	1	-0.44294	0.393462	NS
XLOC_051526	NA	-0.185189	1	-1.06954	NA	NS
ENSG00000055147	FAM114A2	0.138029	0.96619	0.278847	0.340504	NS
ENSG00000155428	TRIM74	0.324906	0.96346	-0.931367	NA	NS
ENSG00000013619	MAMLD1	-0.242866	0.718106	-0.690586	0.363884	NS
ENSG00000164761	TNFRSF11B	0.424657	0.261311	0.436346	0.430827	NS
ENSG00000115648	MLPH	0.0214268	1	-0.546433	0.403134	NS
ENSG00000121060	TRIM25	0.649626	0.0455408	0.536194	0.439913	Upregulated_pegIFNa_only
ENSG00000096717	SIRT1	0.0196527	1	-0.527559	0.433734	NS
ENSG00000153790	C7orf31	-0.024277	1	0.599096	0.406028	NS
ENSG00000168283	BMI1	0.342294	0.101886	0.344111	0.348897	NS
ENSG00000232442	CTD-3184A7.4	-0.701849	0.0254563	-0.576747	0.352086	Downregulated_pegIFNa_only
ENSG00000259056	DUXAP1	0.105223	NA	-1.02047	NA	NS
ENSG00000149970	CNKSR2	0.375988	0.651502	-0.925459	0.388482	NS
XLOC_017579	NA	-0.487627	0.555609	-0.798375	0.443144	NS
ENSG00000261612	SUB1P3	0.0599526	1	0.685578	0.431299	NS
XLOC_025018	NA	0.04329	1	-0.732368	NA	NS
ENSG00000123562	MORF4L2	0.0873516	1	0.421554	0.349012	NS
XLOC_007860	NA	0.696768	0.223338	0.947977	NA	NS
ENSG00000135318	NT5E	0.38284	0.27115	0.543144	0.361161	NS
ENSG00000231549	USMG5P1	-0.132093	1	0.718911	0.513284	NS
XLOC_032207	NA	-0.214952	1	-0.73926	0.435207	NS
ENSG00000125844	RRBP1	0.085042	1	0.474441	0.419513	NS
ENSG00000226666	HSPA9P1	0.21145	0.95062	0.438566	0.401139	NS
ENSG00000153179	RASSF3	0.158257	1	0.590711	0.434786	NS
XLOC_052500	NA	-0.343378	0.955323	-0.928665	NA	NS
ENSG00000170142	UBE2E1	0.124567	1	0.419501	0.297724	NS
ENSG00000163811	WDR43	0.11082	1	0.27675	0.330191	NS
ENSG00000273272	CTA-384D8.34	0.97811	0.0436261	0.961505	NA	Upregulated_pegIFNa_only
ENSG00000013573	DDX11	-0.134572	1	-0.804619	0.392011	NS
ENSG00000078487	ZCWPW1	0.363287	0.256156	-0.426648	0.4585	NS
XLOC_041310	NA	-0.302097	0.876914	-0.802107	0.377819	NS
XLOC_038572	NA	-0.00726373	1	-0.820998	NA	NS
ENSG00000115306	SPTBN1	0.136001	1	0.420113	0.410228	NS
ENSG00000204859	ZBTB48	-0.208238	0.547038	-0.413782	0.359407	NS
XLOC_034982	NA	-0.20487	1	-0.876475	0.412394	NS
ENSG00000240854	RP11-64K7.1	-0.227989	1	0.518559	0.362015	NS
ENSG00000065183	WDR3	0.0612044	1	0.300914	0.414677	NS
ENSG00000106701	FSD1L	0.308569	0.72831	0.597639	0.329671	NS
ENSG00000133636	NTS	0.481947	0.617493	0.989397	0.474206	NS
ENSG00000254387	MYL12AP1	0.421901	0.783928	0.840354	NA	NS
ENSG00000105607	GCDH	-0.16912	0.933039	-0.56373	0.418119	NS
ENSG00000078725	BRINP1	0.178198	1	0.942366	0.357647	NS
XLOC_051155	NA	0.0178019	1	0.801096	0.345031	NS
ENSG00000003056	M6PR	0.123941	1	0.297458	0.407114	NS
ENSG00000274576	IGHV2-70	-0.437538	0.747466	1.05888	0.513244	NS
ENSG00000254270	ERHP1	0.0197159	1	0.401142	0.33751	NS
XLOC_025009	NA	-0.228513	1	-0.720161	0.372611	NS
XLOC_051938	NA	0.283518	NA	1.03327	NA	NS
ENSG00000100519	PSMC6	0.0643344	1	0.394535	0.315233	NS
ENSG00000145293	ENOPH1	0.0690843	1	0.408781	0.344812	NS
XLOC_032473	NA	0.0704431	1	-0.812761	0.488175	NS
ENSG00000157426	AASDH	0.117609	0.997999	0.263088	0.346607	NS
XLOC_047967	NA	-0.14979	1	-0.871352	NA	NS
ENSG00000112394	SLC16A10	0.0771071	1	-0.705243	0.373346	NS
ENSG00000205866	FAM99A	-0.335179	0.550998	-0.69163	0.423114	NS
ENSG00000012504	NR1H4	0.219419	0.818401	0.461466	0.362181	NS
ENSG00000170421	KRT8	-0.223216	0.939016	0.503326	0.424772	NS
XLOC_040259	NA	0.0865419	1	-0.80144	0.389458	NS
XLOC_033571	NA	-0.0828178	1	-0.665326	0.367936	NS
ENSG00000248360	LINC00504	-0.132018	NA	1.01099	NA	NS
ENSG00000197291	RAMP2-AS1	0.0128399	1	-0.776189	0.533521	NS
ENSG00000165731	RET	0.27932	1	1.03492	NA	NS
XLOC_037069	NA	0.245994	1	0.814017	0.423115	NS
ENSG00000011132	APBA3	-0.15035	0.999458	-0.334603	0.427284	NS
ENSG00000140350	ANP32A	-0.0125605	1	0.380998	0.35257	NS
ENSG00000130201	EXOC3L2	0.0140438	1	-0.415684	0.432088	NS
ENSG00000158186	MRAS	0.248115	0.941389	0.612374	0.526884	NS
XLOC_029627	NA	-0.508609	0.695277	1.10746	NA	NS
ENSG00000130517	PGPEP1	-0.00897322	1	-0.274412	0.389863	NS
ENSG00000259397	RP11-323I15.2	-0.477431	0.440323	0.6252	0.388842	NS
ENSG00000106305	AIMP2	-0.118269	1	0.55995	0.436219	NS
ENSG00000100316	RPL3	-0.761877	1.83097e-10	-0.35822	0.392609	Downregulated_pegIFNa_only
ENSG00000258102	MAP1LC3B2	0.0644704	1	0.525944	0.419428	NS
ENSG00000236459	HNRNPA1P22	0.575035	0.534994	1.07536	NA	NS
ENSG00000163214	DHX57	0.153753	0.963726	0.411538	0.406991	NS
ENSG00000146083	RNF44	-0.0836589	1	-0.446777	0.348752	NS
ENSG00000146955	RAB19	-0.0614565	1	1.01315	NA	NS
XLOC_014120	NA	-0.15923	1	-0.492931	0.385802	NS
XLOC_010769	NA	0.472598	0.685131	-0.862938	NA	NS
ENSG00000174840	PDE12	0.125845	1	0.407213	0.415498	NS
ENSG00000122420	PTGFR	0.0500435	1	0.77797	0.57741	NS
ENSG00000238290	RP11-431K24.1	0.0718153	1	-0.728439	0.443075	NS
ENSG00000130653	PNPLA7	-0.424558	0.341483	-0.705529	0.406259	NS
XLOC_013896	NA	0.485343	0.752643	1.04389	NA	NS
XLOC_015975	NA	-0.257752	1	-0.796656	NA	NS
ENSG00000069329	VPS35	0.153085	0.864448	0.255394	0.40542	NS
ENSG00000131236	CAP1	0.0693516	1	0.281397	0.415735	NS
ENSG00000129292	PHF20L1	0.282668	0.163095	0.347758	0.324085	NS
ENSG00000112996	MRPS30	0.19733	0.702323	0.317464	0.381497	NS
XLOC_009754	NA	-0.634123	0.36908	0.916563	0.455174	NS
XLOC_019652	NA	0.126431	1	-1.03506	NA	NS
ENSG00000115750	TAF1B	0.133195	1	0.428137	0.385147	NS
ENSG00000242687	AC004893.11	-0.0627972	1	-0.346516	0.390515	NS
ENSG00000156831	NSMCE2	0.0585178	1	0.446925	0.364907	NS
XLOC_036327	NA	-0.754013	0.270568	-0.969848	NA	NS
XLOC_043624	NA	-0.448003	NA	1.077	NA	NS
ENSG00000215187	FAM166B	0.00623672	1	-0.614371	0.354237	NS
ENSG00000226798	RP11-289F5.1	0.612575	NA	-1.02539	0.424719	NS
XLOC_035179	NA	-0.193011	1	-1.0048	0.356586	NS
XLOC_030733	NA	0.0586392	1	-0.793911	0.64144	NS
XLOC_026567	NA	-0.308148	0.949664	-0.760926	NA	NS
ENSG00000196652	ZKSCAN5	0.0743192	1	0.25707	0.394357	NS
ENSG00000005020	SKAP2	0.291726	0.783072	0.45563	0.428146	NS
XLOC_040448	NA	-0.30819	NA	0.986987	NA	NS
ENSG00000204584	RP11-304F15.3	-0.135355	1	-0.544365	0.364088	NS
ENSG00000228291	RP11-445P17.6	-0.285993	0.939125	-0.871774	0.406693	NS
ENSG00000122008	POLK	0.480511	0.0556685	0.354108	0.371004	NS
XLOC_007803	NA	-0.0100246	1	-0.955463	0.581562	NS
XLOC_045261	NA	0.489843	0.729953	0.826641	NA	NS
ENSG00000112208	BAG2	0.242721	0.762695	0.47969	0.409537	NS
ENSG00000185009	AP3M1	0.195731	0.581767	0.302976	0.389235	NS
ENSG00000166024	R3HCC1L	0.352071	0.102449	0.238794	0.395026	NS
ENSG00000117505	DR1	0.175212	0.715839	0.258413	0.329473	NS
ENSG00000177576	C18orf32	0.124484	1	0.529526	0.371303	NS
ENSG00000088247	KHSRP	-0.143527	0.937438	-0.263448	0.36894	NS
XLOC_013139	NA	-0.360129	NA	-0.956884	NA	NS
XLOC_019410	NA	0.408214	0.767774	0.834597	0.452913	NS
XLOC_004924	NA	-0.0264426	1	-0.808661	0.464053	NS
XLOC_043780	NA	0.0840358	1	-0.748006	0.441323	NS
ENSG00000247626	MARS2	0.18873	0.982435	0.540459	0.42912	NS
ENSG00000152422	XRCC4	0.134932	1	0.482517	0.36207	NS
ENSG00000092010	PSME1	0.237335	0.5801	0.448204	0.361657	NS
ENSG00000135473	PAN2	0.0931224	1	-0.411135	0.362749	NS
ENSG00000254554	RP11-351I24.1	0.368456	0.91383	0.980088	NA	NS
ENSG00000120694	HSPH1	0.120555	1	0.770256	0.431356	NS
ENSG00000204147	ASAH2B	-0.138831	1	0.547044	0.39068	NS
ENSG00000144635	DYNC1LI1	0.20987	0.671811	0.359818	0.416889	NS
XLOC_011987	NA	-0.523487	0.579279	-1.02747	0.444717	NS
ENSG00000183621	ZNF438	0.192545	0.892502	0.38633	0.402395	NS
ENSG00000144199	FAHD2B	-0.0314053	1	0.693051	0.443152	NS
ENSG00000272501	XXbac-BPG299F13.17	-0.295571	0.605672	-0.545447	0.407374	NS
ENSG00000255394	C8orf49	-0.00522628	1	0.872738	0.729963	NS
ENSG00000164338	UTP15	0.224133	0.747055	0.38586	0.402605	NS
ENSG00000168291	PDHB	-0.137471	0.859037	0.425888	0.405996	NS
ENSG00000161533	ACOX1	-0.289807	0.611598	-0.340571	0.425545	NS
ENSG00000149582	TMEM25	0.0230566	1	-0.461302	0.444428	NS
ENSG00000251583	AC008427.2	-0.0241444	1	0.487053	0.383279	NS
XLOC_036635	NA	0.194753	0.903516	-0.563629	0.39263	NS
ENSG00000164347	GFM2	0.183083	0.869266	0.250205	0.404758	NS
ENSG00000035403	VCL	0.200505	0.896071	0.486368	0.436376	NS
XLOC_013462	NA	-0.0194765	1	-0.638587	0.405327	NS
[truncated: 43,057 more rows]

## Sheet: 96h
GeneID	GeneName	log2FoldChange.pegIFNa_96h	FDR.pegIFNa_96h	log2FoldChange.lowISG_highISG	FDR.lowISG_highISG	Comparison
ENSG00000134321	RSAD2	2.41896	1.97111e-12	3.09833	1.67739e-13	StrongUpregulated_common
ENSG00000137959	IFI44L	2.96426	1.88871e-20	3.3722	8.25435e-13	StrongUpregulated_common
ENSG00000165949	IFI27	1.60143	1.62159e-07	3.35815	7.30703e-13	StrongUpregulated_common
[truncated: 45,053 more rows]

## Sheet: 144h
GeneID	GeneName	log2FoldChange.pegIFNa_144h	FDR.pegIFNa_144h	log2FoldChange.lowISG_highISG	FDR.lowISG_highISG	Comparison
[truncated: 45,056 more rows]
