# Supplementary material for: Transcriptional response to hepatitis C virus infection and interferon‐alpha treatment in the human liver
Source: EMBO Mol Med. 2017 Mar 30;9(6):816–34. doi: 10.15252/emmm.201607006 (PMC5452008; doi:10.15252/emmm.201607006)
Supplement: Supplementary file 11 — Dataset EV10 [file EMMM-9-816-s011.xlsx]

## Sheet: Legend
This table presents the results of the differential expression analyses (comparing categories of patients in the absence of treatment, or comparing pre-treatment and during treatment biopsies) for lists of genes previously tested for the effect on HCV replication in Huh7.5 cells (Metz et al, 2013; Schoggins et al., 2011)
We selected genes that had a negative effect on HCV replication at both 48h and 72h timepoints after overexpression. Some genes also appeared in the list with positive effect on HCV replication; these were excluded from the analysis.
The data was taken from Supplementary Tables 2 and 3 of the previous publication (Schoggins et al., Nature, 2011).
The genes were matched based on their associated name. Genes for which the associated name could not be found in Ensembl 82 were discarded.
We also added to this list of putative antiviral effectors a list of genes described in Metz et al., J Hepatol, 2013.
For each gene, we provide its Ensembl identifier and associated gene name, the FDR and log2 fold expression change at different timepoints after pegIFNa treatment and the fold expression change between low ISG and high ISG patients (in the absence of treatment).
In Figure7, we select from this list the genes that are significantly differentially expressed after pegIFNa treatment, separately for each time point.

## Sheet: putative antiviral effectors
GeneID	GeneName	Source	log2FoldChange.nonCHC.lowISG	FDR.nonCHC.lowISG	log2FoldChange.nonCHC.highISG	FDR.nonCHC.highISG	log2FoldChange.lowISG.highISG	FDR.lowISG.highISG	log2FoldChange.pegIFNa_4h	FDR.pegIFNa_4h	log2FoldChange.pegIFNa_16h	FDR.pegIFNa_16h	log2FoldChange.pegIFNa_48h	FDR.pegIFNa_48h	log2FoldChange.pegIFNa_96h	FDR.pegIFNa_96h	log2FoldChange.pegIFNa_144h	FDR.pegIFNa_144h
ENSG00000115267	IFIH1	Schoggins2011,Metz2013	0.0787183	0.98716	1.78936	7.56338e-11	1.71064	1.50982e-09	2.3294	5.03575e-24	2.24195	1.38402e-18	1.48724	6.50032e-08	1.46927	9.98207e-08	0.927302	0.000306717
ENSG00000107201	DDX58	Schoggins2011,Metz2013	0.156956	0.90403	1.73982	2.19387e-07	1.58286	7.49093e-06	2.81646	7.08231e-36	2.59324	2.74894e-25	1.46897	8.67578e-08	1.48294	5.95885e-08	0.994548	6.19824e-05
ENSG00000125347	IRF1	Schoggins2011,Metz2013	0.446293	0.576229	0.728068	0.160872	0.281775	0.928402	1.09386	0.000356739	0.709022	0.107848	-0.241533	1	-0.267221	0.965356	-0.421793	0.46433
ENSG00000185507	IRF7	Schoggins2011,Metz2013	-0.498484	0.644262	0.546623	0.732249	1.04511	0.171536	2.03675	6.7413e-18	2.04035	4.89086e-15	1.49789	6.69696e-08	1.59003	6.25587e-09	1.07607	1.39999e-05
ENSG00000108691	CCL2	Schoggins2011	0.540997	0.582629	0.68235	0.43642	0.141352	0.999676	1.11727	1.21103e-08	1.1734	6.93378e-08	-0.292745	0.696119	-0.942252	8.1632e-05	-0.266196	0.561623
ENSG00000150051	MKX	Schoggins2011	-0.310808	0.91473	-0.0667568	0.995201	0.244051	0.998074	0.330546	0.872402	1.08165	0.0058054	0.547653	0.470098	0.771999	0.121696	0.202882	1
ENSG00000196684	HSH2D	Schoggins2011	0.880251	0.322841	1.96004	0.000228786	1.07979	0.302483	1.75108	1.27374e-17	1.86025	5.85542e-16	1.1055	1.73121e-05	0.88486	0.00133916	1.04466	3.32261e-07
ENSG00000106688	SLC1A1	Schoggins2011	-0.77945	0.313978	-0.660389	0.441599	0.119061	0.998191	0.43294	0.352408	0.401606	0.532726	0.556128	0.198656	0.88513	0.00453376	0.336839	0.53538
ENSG00000171236	LRG1	Schoggins2011	-1.33881	NA	-1.1213	NA	0.217507	NA	-0.0412683	1	1.68257	2.06585e-12	0.141625	1	0.737856	0.0201899	0.108383	1
ENSG00000166750	SLFN5	Schoggins2011	0.218331	NA	1.45001	NA	1.23168	NA	1.61675	1.62682e-09	0.992046	0.00450263	0.151795	1	0.774418	0.0550695	0.585431	0.131458
ENSG00000128335	APOL2	Schoggins2011	0.110004	0.962103	0.603715	0.113668	0.493711	0.345357	0.663431	0.0303332	0.866454	0.00471352	0.0478466	1	0.25763	0.900107	-0.0416544	1
ENSG00000116663	FBXO6	Schoggins2011	0.202863	0.880524	0.602646	0.104451	0.399783	0.513034	0.643589	0.00580158	1.06487	1.77681e-06	0.212881	0.912218	0.182853	0.999431	-0.0190863	1
ENSG00000181541	MAB21L2	Schoggins2011	0.624752	0.680208	1.46265	0.0048648	0.837903	0.36207	1.3319	0.000103122	0.780815	0.118191	0.232291	1	0.443041	0.6741	-0.00638091	1
ENSG00000168310	IRF2	Schoggins2011,Metz2013	-0.0930252	0.895378	-0.177279	0.647796	-0.0842537	0.993001	0.560864	0.000861796	0.282909	0.437882	-0.00579055	1	0.122669	1	-0.0163375	1
ENSG00000100453	GZMB	Schoggins2011	-0.288784	0.889547	0.0168928	1	0.305676	0.99333	-0.176658	1	1.06685	0.00956247	0.482404	0.601802	0.596653	0.371806	0.317436	0.87583
ENSG00000123610	TNFAIP6	Schoggins2011	-0.342356	NA	-0.136544	NA	0.205812	NA	0.965852	0.10708	1.65346	0.000142581	0.288269	NA	0.466633	0.7827	0.265698	1
ENSG00000005059	CCDC109B	Schoggins2011	0.39127	0.730983	0.482781	0.643796	0.0915112	0.99884	0.219926	0.97457	0.44815	0.441963	-0.0122131	1	0.205587	1	0.239907	0.856923
ENSG00000198814	GK	Schoggins2011	-0.293999	0.819984	-0.18778	0.942564	0.106219	0.990613	-0.0222664	1	0.117659	1	-0.111372	1	-0.0267751	1	0.0757895	1
ENSG00000152778	IFIT5	Schoggins2011	-0.057976	1	1.49993	2.73809e-07	1.55791	9.20918e-08	2.02431	8.40475e-20	1.57978	8.77647e-10	1.2913	1.97376e-06	1.18655	1.95741e-05	0.865283	0.000440786
ENSG00000081181	ARG2	Schoggins2011	0.194899	0.980218	0.394865	0.998599	0.199967	0.987987	-0.0440054	1	0.174313	1	0.095122	1	-0.227777	1	-0.108751	1
ENSG00000204103	MAFB	Schoggins2011	0.112628	0.914013	-0.0938788	0.907053	-0.206507	0.757931	0.281523	0.367186	0.0103999	1	-0.346538	0.281503	0.180306	0.892685	-0.0322805	1
ENSG00000198053	SIRPA	Schoggins2011	-0.560219	0.562103	-0.150676	0.946643	0.409543	0.765531	-0.067382	1	0.769451	0.00621825	0.404715	0.402562	0.641841	0.0399757	0.179029	0.946027
ENSG00000007001	UPP2	Schoggins2011	0.792449	0.683284	1.26929	0.411731	0.476844	0.983431	-0.657528	0.418175	-1.04746	0.0439687	-0.802054	0.21515	-0.465594	0.757728	-0.538676	0.616469
ENSG00000002549	LAP3	Schoggins2011	-0.167734	0.861047	0.786553	0.00596493	0.954287	0.000330106	0.716315	0.000853241	1.70759	8.84837e-18	0.701866	0.00610523	0.933467	4.10581e-05	0.283178	0.461625
ENSG00000172432	GTPBP2	Schoggins2011	0.0654581	0.960725	0.553302	0.0705238	0.487843	0.185883	1.13256	3.76024e-10	1.36952	7.27227e-12	0.479896	0.129076	0.653284	0.0103155	0.393194	0.1208
ENSG00000168062	BATF2	Schoggins2011	0.209656	0.907772	1.35562	3.19182e-05	1.14597	0.00198574	2.27369	1.13024e-18	1.87973	8.72788e-11	0.863536	0.025034	0.635042	0.193134	0.356448	0.640717
ENSG00000131979	GCH1	Schoggins2011	-0.166719	0.890276	-0.230731	0.800659	-0.0640119	0.998904	0.111449	1	0.277497	0.606511	0.15504	1	0.512271	0.0566852	-0.00200032	1
ENSG00000106366	SERPINE1	Schoggins2011	-0.706436	0.670772	0.0772109	0.984475	0.783647	0.783839	-0.212513	1	-0.0673104	1	-1.07104	0.00434149	-0.889329	0.0320962	-0.164517	1
ENSG00000170525	PFKFB3	Schoggins2011	0.742232	0.512098	-0.262634	0.908049	-1.00487	0.276481	-0.103564	1	-0.161517	1	-0.766699	0.0474783	0.0103572	1	-0.549321	0.149949
ENSG00000006062	MAP3K14	Schoggins2011,Metz2013	0.135315	0.946405	0.0602544	0.988852	-0.0750604	0.997938	0.0901336	1	0.547176	0.0607981	0.0244747	1	-0.241264	0.796496	-0.114142	1
ENSG00000121380	BCL2L14	Schoggins2011	0.975081	0.304418	2.25501	4.93799e-05	1.27993	0.151322	1.40964	3.42375e-08	2.05521	4.42227e-15	0.53357	0.31948	-0.259834	0.9504	-0.665489	0.0395791
ENSG00000152256	PDK1	Schoggins2011	0.240541	0.865189	0.445259	0.592667	0.204718	0.983648	-0.264942	0.564813	-0.40242	0.244521	-0.21453	0.863054	-0.211837	0.856085	0.0942949	1
ENSG00000131981	LGALS3	Schoggins2011	0.478359	0.806074	0.712174	0.560953	0.233814	0.999138	-0.559574	0.196738	-0.186554	1	-0.425329	0.562697	-0.131137	1	-0.360904	0.566459
ENSG00000027697	IFNGR1	Schoggins2011	-0.342988	0.639067	0.116973	0.964877	0.459961	0.455183	-0.101321	1	0.37618	0.170689	0.18409	0.857594	0.230306	0.66351	-0.0770315	1
ENSG00000132693	CRP	Schoggins2011	-1.3599	NA	-1.35633	NA	0.00357613	NA	0.146179	1	2.44181	6.94117e-11	0.309097	1	1.92362	1.1775e-06	0.718211	0.311505
ENSG00000141401	IMPA2	Schoggins2011	-0.719064	0.351037	-1.07382	0.0663935	-0.354751	0.847056	-0.194832	0.901319	0.586816	0.0459409	-0.172976	1	0.438751	0.243714	0.0633241	1
ENSG00000138061	CYP1B1	Schoggins2011	0.149296	0.983487	0.578027	0.608797	0.428731	0.909858	0.3504	0.440484	0.397367	0.415693	0.0915979	1	-0.127422	1	-0.129042	1
ENSG00000165092	ALDH1A1	Schoggins2011	0.0457487	0.999482	0.162981	0.88656	0.117232	0.995271	0.135552	0.993762	-0.385931	0.187182	-0.173861	0.922412	-0.232363	0.697188	-0.265081	0.337746
ENSG00000173083	HPSE	Schoggins2011	-0.112064	0.99726	0.496678	0.789454	0.608742	0.774123	1.67338	4.41432e-07	1.72979	5.95774e-07	0.890677	0.0575687	1.03953	0.014132	0.725373	0.122293
ENSG00000025708	TYMP	Schoggins2011	-0.0602641	0.999288	0.936666	0.186948	0.99693	0.184511	0.354748	0.53818	1.50063	3.13784e-09	0.788827	0.0134725	1.06155	0.000146885	0.328435	0.532217
ENSG00000138755	CXCL9	Schoggins2011	1.46785	0.114857	1.74314	0.0340992	0.275291	0.999618	-0.462465	0.670471	-0.427429	0.763978	-1.04345	0.0230687	-1.03068	0.0258367	-1.58436	7.0804e-06
ENSG00000115457	IGFBP2	Schoggins2011	0.42812	0.825585	0.00941522	0.999465	-0.418705	0.914499	0.225565	1	0.230167	1	0.176308	1	0.212116	1	0.187961	1
ENSG00000104213	PDGFRL	Schoggins2011	0.077153	0.991164	-0.0344157	0.999545	-0.111569	NA	0.505667	0.561061	1.64326	2.30904e-06	-0.0949174	1	0.24805	1	0.107093	1
ENSG00000172724	CCL19	Schoggins2011	1.79838	0.00104678	1.77446	0.00139594	-0.0239218	0.998906	-0.275436	1	0.0352744	1	-0.293184	1	-0.610709	0.430846	-0.547783	0.494795
ENSG00000184979	USP18	Schoggins2011	0.185081	0.912734	1.75562	2.71575e-05	1.57054	0.000490698	2.37271	4.52125e-21	2.38355	3.08332e-18	1.41663	3.50013e-06	1.52687	3.2315e-07	1.09591	6.24356e-05
ENSG00000171223	JUNB	Schoggins2011	-0.313733	0.845413	-0.206081	0.90291	0.107651	0.991325	0.373221	0.548523	0.569974	0.202364	-0.325414	0.761894	-0.0737606	1	-0.00179278	1
ENSG00000121858	TNFSF10	Schoggins2011	-0.38564	0.671606	0.144249	0.987141	0.529889	0.578583	1.83477	1.41427e-19	0.905602	0.000945378	0.508009	0.205228	0.326807	0.654751	0.342153	0.414891
ENSG00000108700	CCL8	Schoggins2011	0.220459	0.959094	1.05522	0.419037	0.83476	NA	4.21427	1.72044e-43	3.53429	3.3723e-28	1.98661	1.4294e-08	1.76803	1.08329e-06	1.57633	5.04943e-06
ENSG00000205358	MT1H	Schoggins2011	-0.720279	0.591181	-0.89804	0.426282	-0.177761	1	0.604072	0.547109	-0.221361	1	0.579097	0.57865	0.68679	0.398872	0.636675	0.490921
ENSG00000124785	NRN1	Schoggins2011	0.0643925	0.978319	-0.0916282	0.978673	-0.156021	0.995471	1.24794	1.48282e-06	0.161321	1	-0.000280077	1	-0.148152	1	0.0610425	1
ENSG00000166920	C15orf48	Schoggins2011	0.890548	0.589437	0.526633	0.798796	-0.363915	0.998814	-0.505287	0.667504	0.122995	1	-0.411427	0.843731	-0.130173	1	-0.103392	1
ENSG00000168209	DDIT4	Schoggins2011,Metz2013	-0.0395507	0.989373	0.474677	0.870609	0.514228	0.901419	-1.34167	1.22145e-08	-1.29164	1.21195e-06	-0.923687	0.00207566	-0.428645	0.446252	-0.379725	0.387877
ENSG00000164342	TLR3	Schoggins2011	0.29649	0.574066	1.07459	4.23488e-06	0.778098	0.00662191	0.915546	5.42697e-05	1.19345	6.45973e-07	0.45693	0.282384	0.555021	0.113231	0.093083	1
ENSG00000162645	GBP2	Schoggins2011	0.387492	0.485857	0.524397	0.260314	0.136905	0.994188	0.433467	0.156688	0.625849	0.0267105	0.106548	1	0.0113578	1	-0.239843	0.654661
ENSG00000138678	AGPAT9	Schoggins2011	-0.0430147	0.999294	-0.141786	0.987287	-0.0987709	0.998513	0.4247	0.399369	0.702863	0.057185	0.06458	1	0.0906664	1	-0.040801	1
ENSG00000158517	NCF1	Schoggins2011	0.360013	0.918267	0.403867	0.827612	0.0438538	0.997524	0.989048	0.0119118	1.48251	2.69393e-05	0.312559	0.94332	0.719021	0.181323	-0.0931286	1
ENSG00000163568	AIM2	Schoggins2011	0.180678	0.948345	0.517676	0.790513	0.336998	0.978831	1.53474	4.5393e-06	1.68305	1.00535e-06	1.12039	0.00540331	1.28464	0.000654604	0.985655	0.0082112
ENSG00000146278	PNRC1	Schoggins2011	-0.313513	0.734253	-0.269807	0.796259	0.0437059	0.999909	0.211686	0.849273	0.401275	0.345041	0.0515037	1	0.0185077	1	0.131417	1
ENSG00000127954	STEAP4	Schoggins2011	0.120589	0.946893	0.389978	0.70843	0.269389	0.940893	0.0271112	1	0.518121	0.260234	0.42207	0.477081	0.35463	0.652431	0.245169	0.821096
ENSG00000221869	CEBPD	Schoggins2011	-0.318966	0.831133	-0.454824	0.742877	-0.135858	0.996084	0.372335	0.605969	0.830045	0.0224309	-0.14085	1	0.324272	0.802011	0.0167196	1
ENSG00000106605	BLVRA	Schoggins2011	-0.196314	0.929258	0.0577485	0.999994	0.254062	0.928728	0.607873	0.0670981	1.30633	8.08729e-07	0.171155	1	0.354348	0.640628	0.232478	0.850604
ENSG00000060566	CREB3L3	Schoggins2011	-1.06063	NA	-1.10525	NA	-0.0446197	NA	0.0581374	1	0.503846	0.0368593	0.263415	0.588371	0.404745	0.156303	0.358721	0.0888569
ENSG00000168899	VAMP5	Schoggins2011	-0.193307	0.918419	0.351489	0.735442	0.544796	0.559773	0.353574	0.536224	0.885813	0.0029065	-0.160774	1	-0.0959655	1	-0.235891	0.827234
ENSG00000166710	B2M	Schoggins2011	-0.0255246	0.996311	0.868791	0.17965	0.894316	0.207423	0.373709	0.246427	0.216615	0.873841	0.617182	0.0201983	0.656732	0.0104427	0.492407	0.0239818
ENSG00000213928	IRF9	Schoggins2011,Metz2013	0.0345912	0.998421	0.704508	0.0920902	0.669917	0.16606	1.23101	7.32394e-10	0.758146	0.00510771	0.641705	0.0309733	0.729782	0.0082613	0.498798	0.0485778
ENSG00000164825	DEFB1	Schoggins2011	-0.460857	0.768526	0.364759	0.962157	0.825615	0.557059	-0.0809902	1	-1.20197	3.38238e-05	-0.781729	0.0270503	-0.735491	0.0443763	-0.143275	1
ENSG00000068079	IFI35	Schoggins2011	-0.18333	0.877491	1.12613	0.0001198	1.30946	3.11464e-06	1.51311	5.54868e-11	2.42339	5.62638e-24	1.24935	4.3195e-06	1.40829	8.66638e-08	0.773459	0.00244309
ENSG00000155287	SLC25A28	Schoggins2011	-0.323321	0.673164	0.228959	0.895128	0.55228	0.420416	1.17813	1.39247e-09	1.4832	2.55369e-12	0.158037	1	0.40148	0.349063	0.208562	0.79373
ENSG00000271503	CCL5	Schoggins2011	0.902064	0.134101	1.03548	0.060768	0.133412	0.99492	-0.109587	1	-0.00604235	1	-0.284552	0.756838	-0.591971	0.0750647	-0.165233	0.99004
ENSG00000165507	C10orf10	Schoggins2011	0.00725851	0.998695	-0.487037	0.65543	-0.494296	0.728204	0.431345	0.557008	0.201422	1	0.291785	0.935247	0.307011	0.902843	0.254722	0.940778
ENSG00000172936	MYD88	Schoggins2011	-0.350411	0.586325	0.217533	0.924085	0.567944	0.292813	1.08014	5.49507e-08	1.15741	2.40765e-07	0.358702	0.469528	0.539454	0.0928692	0.304701	0.428279
ENSG00000146425	DYNLT1	Schoggins2011	-0.229315	0.843559	0.559009	0.308555	0.788325	0.0731033	0.763636	0.000785883	1.12456	9.77945e-07	0.0278758	1	0.185793	1	0.0767087	1
ENSG00000167207	NOD2	Schoggins2011	0.636764	0.455858	1.20177	0.010401	0.565004	0.629576	0.950225	8.20609e-05	1.0571	4.92472e-05	0.187187	1	0.28511	0.784615	-0.0695888	1
ENSG00000198417	MT1F	Schoggins2011	-0.830035	0.521032	-0.886532	0.467691	-0.0564967	0.9975	0.728353	0.325653	-0.15651	1	0.471041	0.75639	0.563398	0.591265	0.774912	0.255606
ENSG00000115226	FNDC4	Schoggins2011	-0.519239	0.550167	-0.4167	0.702987	0.102539	0.994753	-0.0330716	1	0.427732	0.435819	-0.19839	1	-0.177334	1	-0.0569522	1
ENSG00000205364	MT1M	Schoggins2011	-1.21636	0.195328	-1.17539	0.222293	0.0409733	0.994858	0.997066	0.0446404	0.386794	0.874863	0.70779	0.304575	0.875464	0.117723	0.860977	0.107227
ENSG00000165806	CASP7	Schoggins2011	-0.126928	0.940618	0.211755	0.786106	0.338684	0.624035	0.529085	0.00816553	0.678379	0.00135028	0.046187	1	0.215946	0.788668	-0.0620271	1
ENSG00000188290	HES4	Schoggins2011	0.305297	0.857527	0.41813	0.798785	0.112833	0.994882	0.334198	0.867158	0.849681	0.0626038	0.000459877	1	0.24158	1	0.14923	1
ENSG00000216490	IFI30	Schoggins2011	-0.218154	0.914589	0.394209	0.715339	0.612363	0.522133	0.206791	0.91878	1.3253	1.85276e-08	0.723722	0.0141974	0.792601	0.00477038	0.0803726	1
ENSG00000100600	LGMN	Schoggins2011	-0.498131	0.343145	-0.397166	0.521536	0.100965	0.996206	0.336531	0.417914	0.954938	5.66288e-05	0.191652	0.984083	0.47567	0.182665	0.194583	0.847381
ENSG00000157216	SSBP3	Schoggins2011	-0.321409	0.740858	-0.496273	0.49962	-0.174863	0.960393	0.464694	0.0795108	0.666173	0.00886395	-0.358808	0.41261	-0.176017	1	-0.0371792	1
ENSG00000125952	MAX	Schoggins2011	-0.123743	0.873447	0.088343	0.949727	0.212086	0.775971	0.441736	0.00287227	0.886279	2.93942e-10	0.217929	0.550164	0.266928	0.328168	0.175566	0.52563
ENSG00000163738	MTHFD2L	Schoggins2011	-0.811579	0.447697	-0.816311	0.482848	-0.00473251	0.999175	0.15228	1	0.0488311	1	0.106276	1	0.755089	0.0571307	0.207746	1
ENSG00000187193	MT1X	Schoggins2011	-0.623221	0.69754	-0.876646	0.517173	-0.253425	0.99687	0.705389	0.237084	-0.00052554	1	0.219361	1	0.51766	0.588335	0.39041	0.790545
ENSG00000204592	HLA-E	Schoggins2011	0.109885	0.998977	0.521937	0.336879	0.412051	0.628763	0.433156	0.172869	1.27259	7.59691e-09	0.518363	0.120909	0.586696	0.0536814	0.19705	0.842102
ENSG00000134028	ADAMDEC1	Schoggins2011	1.25955	NA	1.66346	NA	0.403918	NA	0.302129	0.98261	0.473618	0.667504	0.567837	0.483592	0.538364	0.53818	0.97048	0.0222849
ENSG00000160710	ADAR	Metz2013	0.176473	0.788327	0.941777	6.00385e-05	0.765304	0.00523749	0.830655	4.61354e-06	1.38024	1.53859e-13	0.946097	3.32637e-06	1.01752	3.33835e-07	0.472455	0.0184417
ENSG00000117228	GBP1	Metz2013	0.658549	0.263732	1.64083	3.46537e-08	0.982284	0.0187994	1.35907	4.28507e-06	1.413	9.94311e-06	0.312377	0.88332	0.410353	0.657989	-0.0942502	1
ENSG00000165949	IFI27	Metz2013	0.215426	0.938946	3.57357	5.10233e-15	3.35815	7.30703e-13	0.726185	0.0643164	1.22842	0.000212405	1.86529	2.62256e-10	1.60143	1.62159e-07	1.69322	3.65739e-11
ENSG00000137959	IFI44L	Metz2013	-0.226086	0.92804	3.14612	3.18709e-11	3.3722	8.25435e-13	2.94689	7.15584e-22	3.47437	3.37072e-28	3.18725	9.23407e-24	2.96426	1.88871e-20	2.75797	1.02913e-20
ENSG00000126709	IFI6	Metz2013	-0.304777	0.897771	1.79081	0.0152138	2.09559	0.00202773	1.69921	6.24429e-06	2.22608	6.00282e-10	2.58745	1.33629e-13	2.51065	8.69853e-13	2.12961	6.42838e-10
ENSG00000185745	IFIT1	Metz2013	-0.200966	0.93162	2.29934	5.22105e-08	2.5003	2.00784e-09	3.18652	2.28934e-26	2.6426	1.68007e-16	2.12766	1.60333e-10	2.15894	7.59916e-11	1.77069	1.54725e-08
ENSG00000119917	IFIT3	Metz2013	0.280905	0.780161	2.40299	1.12104e-14	2.12209	6.18686e-11	3.24765	3.05479e-33	2.75081	6.65342e-21	1.90738	8.50338e-10	1.74697	3.62836e-08	1.30512	9.98794e-06
ENSG00000185885	IFITM1	Metz2013	-0.544307	0.658839	1.30452	0.0469921	1.84883	0.000406944	1.63364	9.65328e-11	2.76758	6.90167e-27	2.32173	1.00722e-18	1.97561	1.92708e-13	1.59369	6.98337e-12
ENSG00000142089	IFITM3	Metz2013	-0.7103	0.2679	0.129265	0.998309	0.839565	0.179051	0.444459	0.100352	1.14837	2.94151e-08	0.840781	0.000218302	1.04774	7.62866e-07	0.674493	0.000271668
ENSG00000187608	ISG15	Metz2013	0.249075	0.927041	3.102	4.48802e-11	2.85292	8.22376e-09	2.19666	7.85974e-10	2.94532	1.62216e-17	2.14836	4.36529e-09	2.03114	4.3764e-08	1.55149	4.6952e-05
ENSG00000172183	ISG20	Metz2013	0.434529	0.632292	1.66649	2.4385e-06	1.23196	0.00398517	1.57471	1.79674e-08	2.78656	6.45062e-24	0.845936	0.0329611	0.809085	0.0470373	0.410453	0.511525
ENSG00000157601	MX1	Metz2013	0.300789	0.917823	2.99525	2.54831e-13	2.69446	2.35424e-10	2.84115	2.80337e-18	2.88451	7.12465e-18	2.31816	2.39916e-11	2.28985	4.59971e-11	1.88901	2.48632e-08
ENSG00000007171	NOS2	Metz2013	1.05271	0.42663	0.721454	0.686277	-0.331256	0.998471	-0.710595	0.255998	-1.45652	0.000356266	-0.993822	0.0436543	-1.22957	0.00454299	-0.334349	0.909113
ENSG00000122643	NT5C3A	Metz2013	0.0795104	0.967975	1.13846	0.00073197	1.05895	0.00267092	2.39399	6.64888e-24	2.2711	4.15172e-18	1.09299	0.000517143	1.06241	0.00081798	0.849168	0.00238238
ENSG00000111335	OAS2	Metz2013	0.31507	0.852066	3.04456	3.1263e-15	2.72949	1.06541e-11	2.51388	1.49137e-15	2.88071	4.4169e-19	2.22233	3.85149e-11	2.33244	2.50596e-12	1.69678	1.90744e-07
ENSG00000089127	OAS1	Metz2013	-0.255051	0.895476	1.91631	1.88695e-06	2.17136	2.03778e-08	2.80381	5.48091e-26	2.43751	4.86203e-17	2.12015	9.17369e-13	2.01206	1.93122e-11	1.54961	1.24875e-08
ENSG00000111331	OAS3	Metz2013	0.35717	0.852709	2.8227	1.43403e-10	2.46553	1.43054e-07	2.54644	1.34476e-15	2.99398	2.94901e-20	2.20069	1.00377e-10	2.20904	8.35123e-11	1.59171	2.3259e-06
ENSG00000135114	OASL	Metz2013	2.11113	0.000450736	2.9177	6.47233e-09	0.806567	0.759319	2.40051	1.5005e-18	2.25618	2.69252e-14	1.20691	0.000559277	0.823899	0.0549901	0.753149	0.0424704
ENSG00000055332	EIF2AK2	Metz2013	0.0568383	0.982197	1.46545	2.3964e-08	1.40861	1.94001e-07	1.98945	3.09405e-25	1.60871	4.27156e-13	1.69712	1.32556e-14	1.44753	1.72188e-10	1.06001	3.20222e-08
ENSG00000188313	PLSCR1	Metz2013	-0.210772	0.860019	1.11577	0.00219551	1.32654	0.000110868	1.70637	2.00372e-13	2.14497	7.35139e-18	1.3541	7.44048e-07	1.35774	6.63734e-07	0.916385	0.000213905
ENSG00000106785	TRIM14	Metz2013	0.107904	0.949001	0.967673	0.000674373	0.859769	0.00602678	0.829529	7.63497e-05	1.21366	2.2993e-08	0.725706	0.00519498	1.01166	9.05959e-06	0.328358	0.329559
ENSG00000134321	RSAD2	Metz2013	0.317819	0.875269	3.41614	4.28844e-17	3.09833	1.67739e-13	3.42869	6.90167e-27	3.45551	6.40542e-26	2.48892	3.37316e-13	2.41896	1.97111e-12	2.00067	2.01735e-09
