# Supplementary material for: Transcriptional response to hepatitis C virus infection and interferon‐alpha treatment in the human liver
Source: EMBO Mol Med. 2017 Mar 30;9(6):816–34. doi: 10.15252/emmm.201607006 (PMC5452008; doi:10.15252/emmm.201607006)
Supplement: Supplementary file 12 — Dataset EV11 [file EMMM-9-816-s012.xlsx]

## Sheet: Legend
This table provides the list of miRNA host genes (non-coding transcripts with exonic overlap with Ensembl-annotated miRNAs) analyzed in this study.
For each miRNA host gene we also provide the differential expression results following pegIFNa/ribavirin treatment. Genes with FDR<0.05 for at least one time point are highlighted in green.

## Sheet: miRNA host genes
GeneID	hosted_miRNA	GeneName	log2FoldChange.pegIFNa_4h	FDR.pegIFNa_4h	log2FoldChange.pegIFNa_16h	FDR.pegIFNa_16h	log2FoldChange.pegIFNa_48h	FDR.pegIFNa_48h	log2FoldChange.pegIFNa_96h	FDR.pegIFNa_96h	log2FoldChange.pegIFNa_144h	FDR.pegIFNa_144h	NbSignificantTimepoints	SignificantTimepoints
ENSG00000253522	MIR146A	CTC-231O11.1	-0.546766	0.302601	-1.13081	0.00194031	-0.782457	0.0743578	-0.833811	0.0412523	-0.283368	0.834625	2	16h,96h
ENSG00000186594	MIR22	MIR22HG	-0.574204	0.0059633	-0.242865	0.728114	-0.579951	0.0192972	-0.24024	0.733163	-0.151322	0.92055	2	4h,48h
XLOC_007820	MIR4686	NA	0.32788	0.663584	-1.26885	7.16035e-06	0.027496	1	-0.217863	1	-0.0889747	1	1	16h
ENSG00000229719	MIR192,MIR194-2	AP001187.9	0.114459	1	-0.596079	0.0242237	0.0066482	1	0.0461292	1	0.267047	0.444921	1	16h
XLOC_011697	MIR3649	NA	0.0315752	1	-0.745637	0.0350472	-0.0426282	1	-0.379713	0.606511	-0.403605	0.364555	1	16h
XLOC_011276	MIR331,MIR3685	NA	0.0729379	1	-0.6003	0.0173561	0.138138	1	-0.116101	1	0.0857878	1	1	16h
ENSG00000274536	MIR223	RP6-159A1.4	-1.03164	0.00266816	-0.0817641	1	-0.244629	1	0.0478458	1	-0.179744	1	1	4h
ENSG00000230630	MIR214	DNM3OS	-0.352073	0.164534	-0.75228	0.000134462	-0.225066	0.719312	-0.124113	1	0.289661	0.198144	1	16h
ENSG00000258498	MIR1247	DIO3OS	0.268447	0.990257	-1.01811	0.0144483	-0.121804	1	-0.316135	0.926683	0.017684	1	1	16h
ENSG00000267391	MIR122	RP11-1151B14.3	0.197261	0.934009	-0.744828	0.0084218	-0.322698	0.627262	-0.232568	0.89675	0.101466	1	1	16h
ENSG00000267519	MIR24-2	CTD-3252C9.4	-0.874556	0.00194663	-0.31592	0.77641	-0.0593944	1	-0.319171	0.725193	0.0191903	1	1	4h
ENSG00000278955	MIR8069-1	CH507-210P18.4	NA	NA	NA	NA	NA	NA	NA	NA	NA	NA	0
ENSG00000267532	MIR497,MIR195	MIR497HG	-0.148504	1	0.0476082	1	-0.100346	1	0.1163	1	0.16963	1	0
ENSG00000174407	MIR133A2	MIR1-1HG	NA	NA	NA	NA	NA	NA	NA	NA	NA	NA	0
ENSG00000282800	MIR22	MIR22HG	NA	NA	NA	NA	NA	NA	NA	NA	NA	NA	0
XLOC_003692	MIR3671	NA	0.33817	0.440846	-0.45203	0.271	0.00996172	1	-0.119853	1	0.190767	0.885392	0
XLOC_002639	MIR3124	NA	0.417506	0.633847	-0.342469	0.908423	0.129001	1	0.259305	1	0.0977932	1	0
ENSG00000215417	MIR19A,MIR92A1,MIR18A,MIR19B1,MIR20A,MIR17	MIR17HG	-0.171288	1	-0.279015	0.928424	-0.0090476	1	-0.0829764	1	0.143855	1	0
ENSG00000265206	MIR142	RP5-1171I10.5	0.347243	0.640568	0.0112242	1	0.0024059	1	-0.468988	0.418802	-0.135928	1	0
ENSG00000243485	MIR1302-2	RP11-34P13.3	NA	NA	NA	NA	NA	NA	NA	NA	NA	NA	0
ENSG00000231064	MIR92B	RP11-263K19.4	0.426716	NA	0.119265	NA	0.456115	NA	0.40456	NA	0.547055	NA	0
ENSG00000197182	MIRLET7B,MIRLET7A3,MIR4763	MIRLET7BHG	0.189694	0.912799	-0.0747038	1	-0.47531	0.158878	-0.376284	0.375851	-0.222111	0.704727	0
XLOC_022584	MIR4739	NA	0.324426	1	0.335749	0.987262	0.0985775	NA	0.42877	0.835931	-0.0483408	1	0
ENSG00000268649	MIR296	RP4-806M20.4	-0.505868	NA	-0.433518	NA	-0.644968	NA	0.104147	NA	-0.409396	NA	0
ENSG00000245526	MIR9-2	LINC00461	NA	NA	NA	NA	NA	NA	NA	NA	NA	NA	0
XLOC_005926	MIR1254-1	NA	-0.0603825	1	-0.435157	0.471497	0.00510256	1	-0.426201	0.440844	0.0451415	1	0
ENSG00000260778	MIR940	RP11-304L19.13	-0.534877	0.376805	-0.0567393	1	-0.221029	1	-0.399868	0.710989	-0.0579438	1	0
ENSG00000227195	MIR663A	MIR663AHG	NA	NA	NA	NA	NA	NA	NA	NA	NA	NA	0
ENSG00000225206	MIR2682,MIR137	MIR137HG	NA	NA	NA	NA	NA	NA	NA	NA	NA	NA	0
ENSG00000227518	MIR1302-9	XXyac-YRM2039.3	NA	NA	NA	NA	NA	NA	NA	NA	NA	NA	0
ENSG00000245532	MIR612	NEAT1	0.261152	0.692031	-0.476971	0.195604	-0.163187	1	-0.04704	1	0.0248911	1	0
ENSG00000230937	MIR205	MIR205HG	NA	NA	NA	NA	NA	NA	NA	NA	NA	NA	0
ENSG00000265496	MIR1539	MIR1539	0.268455	NA	0.285017	NA	0.300301	NA	0.271698	NA	0.18541	NA	0
ENSG00000264066	MIR4732,MIR144,MIR451A	RP11-20B24.2	NA	NA	NA	NA	NA	NA	NA	NA	NA	NA	0
XLOC_020792	MIR5089	NA	0.574545	NA	0.313474	NA	0.828196	NA	0.664728	NA	1.07132	NA	0
ENSG00000265142	MIR133A1,MIR1-2	MIR133A1HG	NA	NA	NA	NA	NA	NA	NA	NA	NA	NA	0
ENSG00000264448	MIR378D2	RP3-388N13.5	NA	NA	NA	NA	NA	NA	NA	NA	NA	NA	0
ENSG00000234912	MIR6516	SNHG20	-0.258341	0.50774	0.49851	0.056368	-0.0478636	1	-0.0848997	1	0.180047	0.737245	0
ENSG00000282807	MIR1302-11	AC008993.3	NA	NA	NA	NA	NA	NA	NA	NA	NA	NA	0
ENSG00000231607	MIR15A	DLEU2	0.123358	1	0.197091	0.972704	-0.00549015	1	0.163801	1	-0.151142	1	0
ENSG00000247516	MIR4458	MIR4458HG	0.0932775	1	0.0990672	1	0.00139708	1	0.0193802	1	0.182614	1	0
ENSG00000279571	MIR3911	RP11-56D16.8	0.427666	0.833652	-0.300923	NA	-0.0147307	NA	0.0816619	1	-0.0991555	NA	0
ENSG00000244879	MIR4712	GABPB1-AS1	0.112278	1	-0.248799	0.586269	0.054468	1	-0.279761	0.456612	0.144236	0.852912	0
ENSG00000267151	MIR2117	RP11-100E5.2	NA	NA	NA	NA	NA	NA	NA	NA	NA	NA	0
ENSG00000249859	MIR1204	PVT1	0.273774	0.952245	-0.433529	0.660411	-0.23477	1	-0.0972777	1	0.323226	0.76836	0
ENSG00000207955	MIR219B	MIR219A2	NA	NA	NA	NA	NA	NA	NA	NA	NA	NA	0
XLOC_014610	MIR345	NA	0.448233	0.739701	-0.409115	0.835726	0.674446	0.335781	0.173224	1	0.181697	1	0
ENSG00000269936	MIR145	RP11-394O4.5	-0.507042	0.33062	-0.770611	0.0645301	-0.367992	0.728036	-0.323512	0.831006	0.307038	0.75185	0
ENSG00000130600	MIR675	H19	NA	NA	NA	NA	NA	NA	NA	NA	NA	NA	0
XLOC_051946	MIR6087	NA	-0.117938	1	-0.36729	0.940312	-0.115653	1	0.015579	1	-0.672888	0.411299	0
XLOC_031003	MIR941-2	NA	0.0425198	1	-0.051237	1	0.0695727	1	-0.024537	1	0.212173	1	0
ENSG00000166917	MIR202	MIR202HG	NA	NA	NA	NA	NA	NA	NA	NA	NA	NA	0
ENSG00000226380	MIR29A,MIR29B1	AC058791.1	-0.125759	1	-0.225378	1	-0.238136	1	-0.229192	1	-0.0796879	1	0
XLOC_039810	MIR378A	NA	0.291301	0.794319	0.289126	0.872199	0.214912	1	-0.123476	1	0.2869	0.736849	0
XLOC_016328	MIR3174	NA	0.348156	0.771207	-0.165538	1	0.0534711	1	0.289162	0.92433	-0.0571426	1	0
ENSG00000245080	MIR3150A	RP11-320N21.1	NA	NA	NA	NA	NA	NA	NA	NA	NA	NA	0
ENSG00000259553	MIR1302-10	AC140725.4	NA	NA	NA	NA	NA	NA	NA	NA	NA	NA	0
XLOC_006307	MIR146B	NA	0.137534	1	-0.0639452	1	-0.0559469	1	-0.401547	0.749995	-0.0276867	1	0
ENSG00000257264	MIR3179-1	MIR3179-1	NA	NA	NA	NA	NA	NA	NA	NA	NA	NA	0
ENSG00000223749	MIR424	MIR503HG	0.143085	1	-0.239238	0.944144	-0.359505	0.587601	0.226173	0.944831	0.218287	0.846953	0
XLOC_002894	MIR34A	NA	-0.169086	1	0.358496	0.620976	-0.0304174	1	-0.205128	1	-0.0793491	1	0
ENSG00000261043	MIR4313	RP11-24M17.6	NA	NA	NA	NA	NA	NA	NA	NA	NA	NA	0
XLOC_008525	MIR4692	NA	-0.363702	0.232344	-0.34654	0.440236	-0.117047	1	0.154413	1	-0.130952	1	0
ENSG00000249532	MIR302B	RP11-148B6.1	NA	NA	NA	NA	NA	NA	NA	NA	NA	NA	0
ENSG00000253230	MIR124-1	LINC00599	NA	NA	NA	NA	NA	NA	NA	NA	NA	NA	0
ENSG00000203709	MIR29B2,MIR29C	C1orf132	-0.0216604	1	-0.390085	0.366841	0.0419542	1	0.003085	1	0.353576	0.248622	0
XLOC_030370	MIR4786	NA	0.180699	0.949513	-0.161789	1	-0.025419	1	0.108457	1	0.329775	0.350311	0
ENSG00000234883	MIR155	MIR155HG	0.0543709	1	-0.133248	1	-0.593637	0.369053	-0.681019	0.21515	-0.123949	1	0
ENSG00000268471	MIR4453	DKFZP434I0714	0.254085	0.629197	0.220852	0.837453	0.00168356	1	-0.185546	0.938082	0.15072	0.941891	0
ENSG00000228768	MIR365B	AC003101.1	-0.0927813	NA	-0.585674	NA	-0.495465	NA	-0.468009	NA	-0.481422	NA	0
