# Supplementary material for: Transcriptional response to hepatitis C virus infection and interferon‐alpha treatment in the human liver
Source: EMBO Mol Med. 2017 Mar 30;9(6):816–34. doi: 10.15252/emmm.201607006 (PMC5452008; doi:10.15252/emmm.201607006)
Supplement: Supplementary file 13 — Dataset EV12 [file EMMM-9-816-s013.xlsx]

## Sheet: Legend
Results of the quantification of mature miR-122-5p, miR-146a-5p and miR-331-3p by qPCR.
Mature microRNA expression data were generated starting from the same total RNA preparations that were used for RNA-seq experiments. Equal amount of input total RNA was used in each reaction. RNA was diluted to 4 ng/µl in water and cDNA was generated from 8 ng of total RNA using TaqMan™ Advanced miRNA cDNA Synthesis Kit (Applied Biosystems™ cat# A28007) according to manufacturer’s instructions. B…
Several samples have NA values. In those cases, too little RNA was left and it was not possile to quantify input RNA or pipette it accurately. For A991 and A991_2, no RNA was left for the qPCR. For the other samples with NA values, too little RNA was left. For these other samples qPCR was still performed, but could not be normalized by total RNA quantity.

## Sheet: miR-122-5p
Sample ID	Sample Description	Cт Mean
A584	Before IFNa	15.6745
A584_2	IFNa 4h	15.9391
A609	Before IFNa	16.788
A609_2	IFNa 4h	16.2304
A764	Before IFNa	NA
A764_2	IFNa 4h	15.0056
A720	Before IFNa	NA
A720_2	IFNa 4h	15.8069
C552	Before IFNa	16.0751
C591	IFNa 16h	16.3778
B199	Before IFNa	16.1354
B217	IFNa 16h	16.6402
A991	Before IFNa	NA
A991_2	IFNa 16h	NA
A748	Before IFNa	NA
A748_2	IFNa 48h	NA
A727	Before IFNa	15.726
A727_2	IFNa 48h	15.1152
B254	Before IFNa	16.2728
B284	IFNa 48h	NA
A616_OCT	Before IFNa	NA
A616_B2	IFNa 96h	18.3286
B136	Before IFNa	15.4659
B178	IFNa 96h	16.1408
B283	Before IFNa	16.3275
B304	IFNa 96h	16.8878
A707	Before IFNa	15.2051
A707_2	IFNa 144h	NA
A972	Before IFNa	14.7959
A972_2	IFNa 144h	16.1585
B215	Before IFNa	16.0528
B247	IFNa 144h	15.6774
B320	Before IFNa	16.0918
B371	IFNa 144h	16.0628
B346	Before IFNa	16.379
B401	IFNa 144h	16.6521
B986	Control (non-HCV)	16.0858
C51a	Control (non-HCV)	16.2996
C250a	Control (non-HCV)	15.7941
B885	Control (non-HCV)	15.2203
C545	Control (non-HCV)	15.3576
C445	Control (non-HCV)	15.0266

## Sheet: miR-146a-5p
Sample ID	Sample Description	Cт Mean
A584	Before IFNa	24.5919
A584_2	IFNa 4h	24.9376
A609	Before IFNa	25.2816
A609_2	IFNa 4h	23.7027
A764	Before IFNa	NA
A764_2	IFNa 4h	23.7767
A720	Before IFNa	NA
A720_2	IFNa 4h	25.6182
C552	Before IFNa	24.8977
C591	IFNa 16h	26.3601
B199	Before IFNa	23.7195
B217	IFNa 16h	24.3653
A991	Before IFNa	NA
A991_2	IFNa 16h	NA
A748	Before IFNa	NA
A748_2	IFNa 48h	NA
A727	Before IFNa	25.276
A727_2	IFNa 48h	24.841
B254	Before IFNa	25.2473
B284	IFNa 48h	NA
A616_OCT	Before IFNa	NA
A616_B2	IFNa 96h	27.5758
B136	Before IFNa	23.8351
B178	IFNa 96h	25.3088
B283	Before IFNa	24.2804
B304	IFNa 96h	25.1854
A707	Before IFNa	23.6918
A707_2	IFNa 144h	NA
A972	Before IFNa	21.1509
A972_2	IFNa 144h	24.0175
B215	Before IFNa	24.9779
B247	IFNa 144h	24.9107
B320	Before IFNa	24.2898
B371	IFNa 144h	24.0958
B346	Before IFNa	24.214
B401	IFNa 144h	22.3059
B986	Control (non-HCV)	25.423
C51a	Control (non-HCV)	25.1161
C250a	Control (non-HCV)	24.6212
B885	Control (non-HCV)	24.3902
C545	Control (non-HCV)	24.1459
C445	Control (non-HCV)	23.0895

## Sheet: miR-331-3p
Sample ID	Sample Description	Cт Mean
A584	Before IFNa	26.3074
A584_2	IFNa 4h	26.5945
A609	Before IFNa	26.8248
A609_2	IFNa 4h	25.4289
A764	Before IFNa	NA
A764_2	IFNa 4h	25.319
A720	Before IFNa	NA
A720_2	IFNa 4h	26.4793
C552	Before IFNa	25.6682
C591	IFNa 16h	26.2833
B199	Before IFNa	25.5824
B217	IFNa 16h	26.4868
A991	Before IFNa	NA
A991_2	IFNa 16h	NA
A748	Before IFNa	NA
A748_2	IFNa 48h	NA
A727	Before IFNa	25.8177
A727_2	IFNa 48h	25.7125
B254	Before IFNa	26.4538
B284	IFNa 48h	NA
A616_OCT	Before IFNa	NA
A616_B2	IFNa 96h	26.8706
B136	Before IFNa	25.2871
B178	IFNa 96h	26.1371
B283	Before IFNa	25.5979
B304	IFNa 96h	25.6827
A707	Before IFNa	25.3749
A707_2	IFNa 144h	NA
A972	Before IFNa	23.1617
A972_2	IFNa 144h	25.1147
B215	Before IFNa	26.1773
B247	IFNa 144h	25.264
B320	Before IFNa	25.534
B371	IFNa 144h	25.4655
B346	Before IFNa	24.9977
B401	IFNa 144h	24.9217
B986	Control (non-HCV)	25.8155
C51a	Control (non-HCV)	25.4221
C250a	Control (non-HCV)	25.7863
B885	Control (non-HCV)	25.2962
C545	Control (non-HCV)	25.0458
C445	Control (non-HCV)	24.7372
